# Supplementary material for: Transcriptome Analysis of the Melon-Fusarium oxysporum f. sp. melonis Race 1.2 Pathosystem in Susceptible and Resistant Plants
Source: Front Plant Sci. 2017 Mar 17;8:362. doi: 10.3389/fpls.2017.00362 (PMC5356040; doi:10.3389/fpls.2017.00362)
Supplement: Supplementary Table 2 — Complete list of NAD DEGs regulated by infection with FOM1.2 at 24 and 48 hpi, as defined in the results section. [file Table2.XLSX]

## Sheet: DEGs NAD 24 - 48hpi
Complete list of NAD DEGs regulated by infection with FOM1.2 at 24 hpi
id	baseMean	baseMeanA	baseMeanB	foldChange	log2FoldChange	pval	padj	V2	V3	V4	V5	V6	V7	V8	V9	V10	V11	ALL_GO_ID
MELO3C000003	3494.04	2098.35	4889.72	2.33027	1.2205	0.00189454	0.0193774	ozone-responsive stress related protein	79	gi|449463344|ref|XP_004149394.1|PREDICTED: uncharacterized protein LOC101213065 isoform 1 [Cucumis sativus] >gi|449463346|ref|XP_004149395.1| PREDICTED: uncharacterized protein LOC101213065 isoform 2 [Cucumis sativus] >gi|449463348|ref|XP_004149396.1| PREDICTED: uncharacterized protein LOC101213065 isoform 3 [Cucumis sativus] >gi|449510545|ref|XP_004163695.1| PREDICTED: uncharacterized LOC1012130…	XP_004149394	1.07492e-45	94	151.369	77	73	NA	GO:0010193 ; GO:0016020 ; GO:0016023 ; GO:0005777 ; GO:0000302 ; GO:0009617 ; GO:0005739 ; GO:0009536
MELO3C000014	546.484	285.351	807.617	2.83026	1.50094	0.000331356	0.00475295	u6 snrna-associated sm-like protein lsm7-like	61	gi|294464784|gb|ADE77898.1|unknown [Picea sitchensis]	ADE77898	3.0597e-27	100	103.219	52	52	NA	GO:0005634 ; GO:0005732
MELO3C000019	872.445	497.834	1247.06	2.50496	1.32479	0.00154138	0.0165371	zinc finger protein zat10-like	264	gi|449438625|ref|XP_004137088.1|PREDICTED: zinc finger protein ZAT10-like [Cucumis sativus] >gi|449478762|ref|XP_004155412.1| PREDICTED: zinc finger protein ZAT10-like [Cucumis sativus]	XP_004137088	4.06068e-95	86	291.197	228	197	NA	GO:0009628 ; GO:0006950 ; GO:0008270 ; GO:0005622
MELO3C000026	143.999	58.6375	229.36	3.91149	1.96772	0.000102054	0.00180321	at1g29190 f28n24_12	120	gi|449433750|ref|XP_004134660.1|PREDICTED: uncharacterized protein LOC101214777 [Cucumis sativus] >gi|449479227|ref|XP_004155541.1| PREDICTED: uncharacterized protein LOC101227724 [Cucumis sativus]	XP_004134660	2.6938e-43	86	149.828	88	76	NA	GO:0009507
MELO3C000065	2404.55	1504.1	3305	2.19733	1.13575	0.00406985	0.0353977	protein	130	gi|52851178|emb|CAH58637.1|vacuolar H+-ATPase C subunit [Plantago major] >gi|106879597|emb|CAJ38382.1| vacuolar H+-ATPase, subunit C 2 [Plantago major]	CAH58637	6.4729e-51	100	169.474	122	122	NA	GO:0006007 ; GO:0048767 ; GO:0009651 ; GO:0016021 ; GO:0006816 ; GO:0046961 ; GO:0007030 ; GO:0000220 ; GO:0015991 ; GO:0005886 ; GO:0006119
MELO3C000076	85.0415	32.3158	137.767	4.26316	2.09192	0.000218034	0.00336585	lob domain-containing protein 4-like	99	gi|449464650|ref|XP_004150042.1|PREDICTED: LOB domain-containing protein 4-like [Cucumis sativus] >gi|449502504|ref|XP_004161659.1| PREDICTED: LOB domain-containing protein 4-like [Cucumis sativus]	XP_004150042	1.50692e-45	95	154.836	99	95	NA	GO:0010075 ; GO:0010014 ; GO:0009944 ; GO:0009855
MELO3C000102	14.0101	0.979266	27.0409	27.6134	4.7873	0.000657068	0.00832359	NA	NA	NA	NA	NA	NA	NA	NA	NA	NA	NA
MELO3C000107	74.6078	123.727	25.4888	0.206009	-2.27922	1.4086e-05	0.000337369	ribosomal protein s7	131	gi|388506552|gb|AFK41342.1|unknown [Lotus japonicus]	AFK41342	9.20686e-90	100	267.314	131	131	NA	GO:0000312 ; GO:0006412 ; GO:0055114 ; GO:0019843 ; GO:0003735 ; GO:0004455 ; GO:0005763 ; GO:0000166 ; GO:0050662 ; GO:0009507 ; GO:0042254 ; GO:0009097 ; GO:0009098 ; GO:0009099 ; GO:0015940
MELO3C000130	123.869	191.476	56.2631	0.29384	-1.7669	0.000200383	0.00314947	ribulose- -bisphosphate carboxylase oxygenase large subunit	209	gi|74027109|gb|AAZ94659.1|ribulose-1,5-bisphosphate carboxylase/oxygenase large subunit [Cucumis sativus]	AAZ94659	2.47849e-134	100	397.127	209	209	NA	GO:0019253 ; GO:0016984 ; GO:0004497 ; GO:0009853 ; GO:0000287 ; GO:0055114 ; GO:0009573 ; GO:0046487
MELO3C000152	327.695	110.145	545.245	4.95025	2.3075	4.07832e-07	1.61649e-05	uncharacterized loc101213140	393	gi|449448320|ref|XP_004141914.1|PREDICTED: uncharacterized protein LOC101216316 [Cucumis sativus] >gi|449516621|ref|XP_004165345.1| PREDICTED: uncharacterized protein LOC101228801 [Cucumis sativus]	XP_004141914	0	99	671.389	393	391	NA	NA
MELO3C000237	10.2591	19.0541	1.46405	0.0768362	-3.70207	0.00206292	0.0206454	uncharacterized mfs-type transporter c19orf28-like	123	gi|449436234|ref|XP_004135898.1|PREDICTED: major facilitator superfamily domain-containing protein 12-like [Cucumis sativus] >gi|449489100|ref|XP_004158215.1| PREDICTED: major facilitator superfamily domain-containing protein 12-like [Cucumis sativus]	XP_004135898	1.69022e-76	98	244.202	123	121	NA	GO:0016020
MELO3C000307	210.504	45.1838	375.823	8.31765	3.05618	1.31789e-09	1.2907e-07	dna-binding protein escarola-like	263	gi|449432239|ref|XP_004133907.1|PREDICTED: putative DNA-binding protein ESCAROLA-like [Cucumis sativus]	XP_004133907	2.0237e-141	99	409.068	263	261	NA	GO:0016132 ; GO:0010359 ; GO:0000041 ; GO:0009640 ; GO:0003680 ; GO:0009647 ; GO:0010228 ; GO:0005634
MELO3C000394	273.422	128.393	418.45	3.25914	1.70449	0.000117371	0.00203425	m030_arath ame: full=uncharacterized mitochondrial protein g00030 ame: full=orf107a	58	gi|13449292|ref|NP_085475.1|hypothetical protein ArthMp003 [Arabidopsis thaliana] >gi|41017293|sp|P93276.1|M030_ARATH RecName: Full=Uncharacterized mitochondrial protein AtMg00030; AltName: Full=ORF107a >gi|1785675|emb|CAA69780.1| unnamed protein product [Arabidopsis thaliana]	NP_085475	2.93102e-22	89	91.2781	47	42	NA	GO:0005739
MELO3C000458	33.0518	5.02435	61.0792	12.1566	3.60367	3.17581e-05	0.00067349	NA	NA	NA	NA	NA	NA	NA	NA	NA	NA	NA
MELO3C000483	184.937	261.359	108.516	0.415197	-1.26813	0.00450974	0.0381786	ribulose- -bisphosphate carboxylase oxygenase large subunit	224	gi|357471525|ref|XP_003606047.1|Ribulose bisphosphate carboxylase large chain [Medicago truncatula] >gi|355507102|gb|AES88244.1| Ribulose bisphosphate carboxylase large chain [Medicago truncatula]	XP_003606047	4.39444e-150	89	436.802	245	219	NA	GO:0019253 ; GO:0016984 ; GO:0004497 ; GO:0000287 ; GO:0055114 ; GO:0009573 ; GO:0046487
MELO3C000538	868.003	491.761	1244.25	2.53018	1.33924	0.00106338	0.012147	uncharacterized loc101216261	166	gi|449505261|ref|XP_004162419.1|PREDICTED: uncharacterized LOC101216261 [Cucumis sativus]	XP_004162419	4.80225e-103	97	304.294	168	163	NA	NA
MELO3C000583	234.382	139.148	329.616	2.36881	1.24416	0.00615829	0.0482564	histone h3	136	gi|300681467|emb|CBH32561.1|histone H3, expressed [Triticum aestivum] >gi|326487534|dbj|BAJ89751.1| predicted protein [Hordeum vulgare subsp. vulgare] >gi|326489785|dbj|BAK01873.1| predicted protein [Hordeum vulgare subsp. vulgare] >gi|326502060|dbj|BAK06522.1| predicted protein [Hordeum vulgare subsp. vulgare] >gi|326518594|dbj|BAJ88326.1| predicted protein [Hordeum vulgare subsp. vulgare] >gi|3…	CBH32561	3.90903e-77	100	235.728	136	136	NA	GO:0005730 ; GO:0000786 ; GO:0008283 ; GO:0003677 ; GO:0006334 ; GO:0009536 ; GO:0046982
MELO3C000609	1675.27	557.557	2792.99	5.00933	2.32462	2.43603e-08	1.46507e-06	high mobility group family	186	gi|449464798|ref|XP_004150116.1|PREDICTED: HMG-Y-related protein A-like [Cucumis sativus] >gi|449523968|ref|XP_004168995.1| PREDICTED: HMG-Y-related protein A-like [Cucumis sativus]	XP_004150116	5.46197e-44	100	154.836	137	137	NA	GO:0000786 ; GO:0006355 ; GO:0003677 ; GO:0006334 ; GO:0001708 ; GO:0008283 ; GO:0016020 ; GO:0005634
MELO3C000667	310.571	118.36	502.782	4.24789	2.08675	2.03302e-06	6.33325e-05	ribosomal protein s10	68	gi|94502665|ref|YP_588403.1|hypothetical protein ZeamMp158 [Zea mays subsp. mays] >gi|40795104|gb|AAR91148.1| hypothetical protein (mitochondrion) [Zea mays]	YP_588403	8.81428e-25	87	98.2117	56	49	NA	GO:0005739
MELO3C000773	174.984	87.8875	262.081	2.98201	1.57628	0.000955425	0.0111818	ureidoglycine aminohydrolase	56	gi|449463234|ref|XP_004149339.1|PREDICTED: uncharacterized protein LOC101218090 [Cucumis sativus] >gi|449521758|ref|XP_004167896.1| PREDICTED: uncharacterized protein LOC101230608 [Cucumis sativus]	XP_004149339	9.00365e-30	98	115.161	56	55	NA	NA
MELO3C000776	1929.91	982.285	2877.54	2.92943	1.55062	0.000140956	0.0023573	aquaporin pip1-3	140	gi|449463042|ref|XP_004149243.1|PREDICTED: probable aquaporin PIP1-4-like isoform 1 [Cucumis sativus] >gi|449463044|ref|XP_004149244.1| PREDICTED: probable aquaporin PIP1-4-like isoform 2 [Cucumis sativus]	XP_004149243	1.27793e-93	100	283.493	140	140	NA	GO:0016132 ; GO:0055085 ; GO:0009414 ; GO:0005739 ; GO:0009651 ; GO:0016021 ; GO:0006084 ; GO:0015250 ; GO:0009941 ; GO:0010106 ; GO:0006826 ; GO:0005515 ; GO:0006833 ; GO:0046658 ; GO:0005773 ; GO:0016126
MELO3C000826	111.863	53.9972	169.729	3.14328	1.65227	0.00147408	0.0159929	transcription factor bhlh66	92	gi|449443257|ref|XP_004139396.1|PREDICTED: transcription factor bHLH66-like [Cucumis sativus] >gi|449523179|ref|XP_004168602.1| PREDICTED: transcription factor bHLH66-like [Cucumis sativus]	XP_004139396	5.80486e-54	98	183.341	92	91	NA	GO:0003700 ; GO:0003677 ; GO:0080147 ; GO:0006355 ; GO:0005667
MELO3C000885	251.344	119.134	383.555	3.21952	1.68684	0.000287029	0.00424861	auxin-responsive family protein	130	gi|449444132|ref|XP_004139829.1|PREDICTED: auxin-induced protein X15-like [Cucumis sativus] >gi|449529022|ref|XP_004171500.1| PREDICTED: auxin-induced protein X15-like [Cucumis sativus]	XP_004139829	3.04835e-55	91	179.489	118	108	NA	GO:0009734 ; GO:0005739 ; GO:0005516
MELO3C000887	870.647	310.456	1430.84	4.60883	2.2044	1.0922e-07	5.15417e-06	protein	178	gi|449442847|ref|XP_004139192.1|PREDICTED: miraculin-like [Cucumis sativus]	XP_004139192	2.68998e-121	97	351.673	178	174	NA	GO:0004866
MELO3C000897	277.095	68.8142	485.376	7.05342	2.81832	3.20981e-09	2.71978e-07	NA	NA	NA	NA	NA	NA	NA	NA	NA	NA	NA
MELO3C000909	68.3707	23.7489	112.993	4.7578	2.2503	1.80314e-05	0.00041368	ankyrin repeat-containing protein at2g01680-like	59	gi|449518225|ref|XP_004166143.1|PREDICTED: ankyrin repeat-containing protein At2g01680-like [Cucumis sativus]	XP_004166143	3.57231e-26	96	105.531	55	53	NA	NA
MELO3C000966	284.24	158.634	409.845	2.58358	1.36937	0.00231752	0.0226698	glycosylphosphatidylinositol anchor biosynthesis protein 11	96	gi|449439749|ref|XP_004137648.1|PREDICTED: uncharacterized protein C1450.15-like [Cucumis sativus] >gi|449501593|ref|XP_004161410.1| PREDICTED: uncharacterized protein C1450.15-like [Cucumis sativus]	XP_004137648	5.06386e-41	92	144.821	96	89	NA	GO:0044425
MELO3C001055	504.454	305.963	702.945	2.29749	1.20006	0.00431388	0.0368808	hydroxyphenylpyruvate reductase	141	gi|449519625|ref|XP_004166835.1|PREDICTED: LOW QUALITY PROTEIN: glyoxylate/hydroxypyruvate reductase A HPR2-like [Cucumis sativus]	XP_004166835	3.26506e-95	98	289.271	141	139	NA	GO:0051287 ; GO:0005829 ; GO:0047995 ; GO:0055114 ; GO:0047964 ; GO:0006558 ; GO:0006570 ; GO:0046487
MELO3C001060	310.388	188.138	432.638	2.29958	1.20137	0.00552152	0.0444168	NA	NA	NA	NA	NA	NA	NA	NA	NA	NA	NA
MELO3C001078	746.445	328.131	1164.76	3.54968	1.82769	1.41377e-05	0.000337369	protein	129	gi|449448322|ref|XP_004141915.1|PREDICTED: uncharacterized protein LOC101216565 [Cucumis sativus] >gi|449512907|ref|XP_004164175.1| PREDICTED: uncharacterized LOC101216565 [Cucumis sativus]	XP_004141915	1.1049e-55	98	181.415	129	127	NA	GO:0010286
MELO3C001175	759.78	489.115	1030.45	2.10675	1.07502	0.00629411	0.049006	glutathione s-transferase u9-like	107	gi|449524914|ref|XP_004169466.1|PREDICTED: glutathione S-transferase U9-like [Cucumis sativus]	XP_004169466	5.92205e-45	97	155.606	107	104	NA	GO:0003824
MELO3C001192	2407.41	592.576	4222.25	7.12524	2.83294	1.76369e-11	3.1134e-09	NA	NA	NA	NA	NA	NA	NA	NA	NA	NA	NA
MELO3C001274	1733.88	666.705	2801.05	4.20134	2.07085	6.77816e-07	2.52888e-05	mitochondrial dicarboxylate carrier	133	gi|449461373|ref|XP_004148416.1|PREDICTED: mitochondrial uncoupling protein 4-like [Cucumis sativus]	XP_004148416	3.74079e-76	98	239.58	133	131	NA	GO:0005310 ; GO:0006835 ; GO:0055085 ; GO:0006839 ; GO:0016021 ; GO:0031966
MELO3C001392	4664.78	2255.82	7073.73	3.13577	1.64882	3.99116e-05	0.000817308	adenylate translocator	73	gi|449532226|ref|XP_004173083.1|PREDICTED: ADP,ATP carrier protein 1, mitochondrial-like, partial [Cucumis sativus]	XP_004173083	8.17713e-44	100	151.754	73	73	NA	GO:0005743 ; GO:0016021 ; GO:0055085 ; GO:0005215
MELO3C001505	71.0925	10.3783	131.807	12.7002	3.66678	3.43503e-08	1.93754e-06	NA	NA	NA	NA	NA	NA	NA	NA	NA	NA	NA
MELO3C001561	1048.34	150.906	1945.78	12.894	3.68862	5.45488e-17	7.99979e-14	21 kda	87	gi|449460862|ref|XP_004148163.1|PREDICTED: 21 kDa protein-like [Cucumis sativus]	XP_004148163	1.83209e-36	97	130.954	87	85	NA	GO:0030599 ; GO:0043086 ; GO:0004857 ; GO:0005982 ; GO:0005985
MELO3C001623	30.1006	7.6421	52.559	6.87756	2.7819	0.00105518	0.0120751	s-adenosyl-l-methionine-dependent methyltransferase-like protein	70	gi|449453660|ref|XP_004144574.1|PREDICTED: uncharacterized protein LOC101220368 [Cucumis sativus]	XP_004144574	1.62765e-40	98	142.124	70	69	NA	GO:0008168 ; GO:0032259
MELO3C001727	16040.7	4104.68	27976.6	6.81579	2.76888	9.0147e-12	1.79026e-09	hypothetical protein SORBIDRAFT_1368s002010	79	gi|253759791|ref|XP_002488947.1|hypothetical protein SORBIDRAFT_1368s002010 [Sorghum bicolor] >gi|241947119|gb|EES20264.1| hypothetical protein SORBIDRAFT_1368s002010 [Sorghum bicolor]	XP_002488947	4.77954e-36	92	126.716	69	64	NA	NA
MELO3C001739	1001.99	318.079	1685.91	5.30027	2.40607	1.17176e-08	7.88754e-07	NA	NA	NA	NA	NA	NA	NA	NA	NA	NA	NA
MELO3C001763	25348.9	7285.32	43412.5	5.9589	2.57505	1.38489e-10	1.92721e-08	rrna intron-encoded homing endonuclease	56	gi|253760055|ref|XP_002488965.1|hypothetical protein SORBIDRAFT_1138s002030 [Sorghum bicolor] >gi|241946995|gb|EES20140.1| hypothetical protein SORBIDRAFT_1138s002030 [Sorghum bicolor]	XP_002488965	6.64721e-24	85	95.1301	55	47	NA	NA
MELO3C001782	17.9404	3.78904	32.0917	8.4696	3.08229	0.00518569	0.0424497	NA	NA	NA	NA	NA	NA	NA	NA	NA	NA	NA
MELO3C001815	9525.22	3952.08	15098.4	3.82035	1.93371	6.25002e-07	2.35395e-05	protein	55	gi|356545596|ref|XP_003541224.1|PREDICTED: uncharacterized protein LOC100800109 [Glycine max]	XP_003541224	1.67379e-27	94	105.145	55	52	NA	NA
MELO3C001862	14955.6	3910.48	26000.7	6.64897	2.73313	2.9596e-11	4.88667e-09	polyubiquitin-like protein	75	gi|302407856|ref|XP_003001763.1|ubiquitin [Verticillium albo-atrum VaMs.102] >gi|261359484|gb|EEY21912.1| ubiquitin [Verticillium albo-atrum VaMs.102]	XP_003001763	1.10424e-35	88	127.102	75	66	NA	NA
MELO3C001944	971.166	572.451	1369.88	2.39301	1.25882	0.00198909	0.0200645	protein	302	gi|449439593|ref|XP_004137570.1|PREDICTED: uncharacterized protein LOC101216148 [Cucumis sativus] >gi|449507185|ref|XP_004162956.1| PREDICTED: uncharacterized LOC101216148 [Cucumis sativus]	XP_004137570	4.33826e-176	94	500.36	302	286	NA	NA
MELO3C001947	4530.13	1833.97	7226.28	3.94023	1.97828	9.13463e-07	3.23102e-05	eukaryotic translation initiation factor 3 subunit g-like	289	gi|449439229|ref|XP_004137389.1|PREDICTED: eukaryotic translation initiation factor 3 subunit G-like [Cucumis sativus] >gi|449507153|ref|XP_004162947.1| PREDICTED: eukaryotic translation initiation factor 3 subunit G-like [Cucumis sativus]	XP_004137389	8.17948e-177	99	501.13	289	287	NA	GO:0005852 ; GO:0005886 ; GO:0003743 ; GO:0008270 ; GO:0000166 ; GO:0005840 ; GO:0006446
MELO3C001956	198.149	285.22	111.079	0.389449	-1.36049	0.00299106	0.0278576	sucrose synthase 2-like	849	gi|449439599|ref|XP_004137573.1|PREDICTED: sucrose synthase 6-like [Cucumis sativus] >gi|449523972|ref|XP_004168997.1| PREDICTED: sucrose synthase 6-like [Cucumis sativus]	XP_004137573	0	98	1692.17	844	832	NA	GO:0005986 ; GO:0019375 ; GO:0016157 ; GO:0005618 ; GO:0080165 ; GO:0001666 ; GO:0005982
MELO3C001962	113.331	164.308	62.3541	0.379494	-1.39785	0.00422525	0.0363348	at5g37260-like protein	438	gi|449507174|ref|XP_004162953.1|PREDICTED: uncharacterized LOC101217341 [Cucumis sativus]	XP_004162953	0	96	770.77	435	420	NA	GO:0003682 ; GO:0003677 ; GO:0000785
MELO3C001976	92.7199	136.95	48.4897	0.354068	-1.4979	0.0014809	0.0160415	pentatricopeptide repeat-containing protein	769	gi|449524916|ref|XP_004169467.1|PREDICTED: LOW QUALITY PROTEIN: putative pentatricopeptide repeat-containing protein At1g74580-like [Cucumis sativus]	XP_004169467	0	96	1501.49	769	745	NA	GO:0005515
MELO3C001981	97.21	142.989	51.4308	0.359683	-1.4752	0.00595712	0.0469502	myb transcription factor	327	gi|449439270|ref|XP_004137409.1|PREDICTED: myb-related protein 306-like [Cucumis sativus]	XP_004137409	3.70683e-162	91	467.233	329	302	NA	GO:0009753 ; GO:0009414 ; GO:0009651 ; GO:0006355 ; GO:0009751 ; GO:0009733 ; GO:0009737 ; GO:0009723 ; GO:0046686 ; GO:0080167 ; GO:0005634 ; GO:0003682 ; GO:0003677 ; GO:0000785
MELO3C001986	222.819	124.898	320.741	2.56802	1.36066	0.00287389	0.0269914	conserved hypothetical protein	91	gi|255547379|ref|XP_002514747.1|conserved hypothetical protein [Ricinus communis] >gi|223546351|gb|EEF47853.1| conserved hypothetical protein [Ricinus communis]	XP_002514747	3.03912e-20	63	87.0409	92	58	NA	NA
MELO3C001987	256.435	381.428	131.442	0.344604	-1.53699	0.000554882	0.00729071	dof zinc finger	438	gi|449439623|ref|XP_004137585.1|PREDICTED: dof zinc finger protein DOF3.3-like [Cucumis sativus]	XP_004137585	0	95	769.229	438	419	NA	GO:0003677 ; GO:0008270
MELO3C002012	139.357	204.795	73.9198	0.360946	-1.47015	0.00179113	0.0186193	transcription factor une10-like	223	gi|449439645|ref|XP_004137596.1|PREDICTED: transcription factor UNE10-like [Cucumis sativus] >gi|449487081|ref|XP_004157490.1| PREDICTED: transcription factor UNE10-like [Cucumis sativus]	XP_004137596	1.52181e-100	98	310.457	220	217	NA	GO:0006355 ; GO:0046983
MELO3C002024	1782.89	639.754	2926.03	4.57368	2.19335	1.34723e-07	6.17424e-06	glucan endo- -beta-glucosidase-like protein 2-like	213	gi|449519216|ref|XP_004166631.1|PREDICTED: glucan endo-1,3-beta-glucosidase-like protein 2-like [Cucumis sativus]	XP_004166631	1.60519e-69	97	222.246	141	137	NA	GO:0009505 ; GO:0046658 ; GO:0052543 ; GO:0009506 ; GO:0016787 ; GO:0001872
MELO3C002035	1877.23	1010.99	2743.48	2.71366	1.44024	0.000337507	0.00482523	mitochondrial import receptor subunit tom5 homolog	69	gi|449439337|ref|XP_004137442.1|PREDICTED: mitochondrial import receptor subunit TOM5 homolog [Cucumis sativus] >gi|449486936|ref|XP_004157447.1| PREDICTED: mitochondrial import receptor subunit TOM5 homolog [Cucumis sativus]	XP_004137442	1.26275e-41	100	140.198	69	69	NA	GO:0005739 ; GO:0009536
MELO3C002036	1081.95	383.366	1780.52	4.64445	2.21551	1.42496e-07	6.48374e-06	at5g08050 f13g24_250	197	gi|449439329|ref|XP_004137438.1|PREDICTED: uncharacterized protein LOC101204037 [Cucumis sativus] >gi|449486926|ref|XP_004157444.1| PREDICTED: uncharacterized protein LOC101227416 [Cucumis sativus]	XP_004137438	2.43394e-121	98	352.829	197	195	NA	GO:0006098 ; GO:0009773 ; GO:0015995 ; GO:0009658 ; GO:0009535 ; GO:0045893 ; GO:0080167
MELO3C002037	1933.93	1139.89	2727.98	2.39318	1.25893	0.00164501	0.0174331	PREDICTED: uncharacterized protein LOC101204278 isoform 1	126	gi|449439331|ref|XP_004137439.1|PREDICTED: uncharacterized protein LOC101204278 isoform 1 [Cucumis sativus] >gi|449439333|ref|XP_004137440.1| PREDICTED: uncharacterized protein LOC101204278 isoform 2 [Cucumis sativus] >gi|449486930|ref|XP_004157445.1| PREDICTED: uncharacterized protein LOC101227646 isoform 1 [Cucumis sativus] >gi|449486932|ref|XP_004157446.1| PREDICTED: uncharacterized protein LO…	XP_004137439	3.73911e-70	97	217.238	126	123	NA	GO:0005739 ; GO:0009536
MELO3C002048	432.292	592.343	272.241	0.4596	-1.12155	0.00637257	0.049488	squamosa promoter-binding-like protein 6-like	548	gi|449439349|ref|XP_004137448.1|PREDICTED: uncharacterized protein LOC101206747 [Cucumis sativus] >gi|449486905|ref|XP_004157437.1| PREDICTED: uncharacterized protein LOC101225600 [Cucumis sativus]	XP_004137448	0	98	1066.22	548	540	NA	GO:0006355 ; GO:0003677 ; GO:0005634
MELO3C002066	626.447	217.221	1035.67	4.76782	2.25333	1.24347e-07	5.75405e-06	protein	250	gi|449439373|ref|XP_004137460.1|PREDICTED: uncharacterized protein LOC101209919 [Cucumis sativus] >gi|449486871|ref|XP_004157427.1| PREDICTED: uncharacterized protein LOC101223313 [Cucumis sativus]	XP_004137460	1.83758e-149	99	429.483	231	229	NA	NA
MELO3C002071	341.877	179.446	504.308	2.81037	1.49076	0.000721715	0.00894636	single-stranded dna-binding protein	234	gi|449439377|ref|XP_004137462.1|PREDICTED: single-stranded DNA-binding protein, mitochondrial-like [Cucumis sativus] >gi|449486863|ref|XP_004157425.1| PREDICTED: single-stranded DNA-binding protein, mitochondrial-like [Cucumis sativus]	XP_004137462	1.66333e-134	96	389.423	234	225	NA	GO:0006260 ; GO:0003697 ; GO:0005739
MELO3C002073	724.851	372.534	1077.17	2.89146	1.5318	0.000233966	0.00358566	general transcription factor iie subunit 1-like	165	gi|224121364|ref|XP_002318564.1|predicted protein [Populus trichocarpa] >gi|222859237|gb|EEE96784.1| predicted protein [Populus trichocarpa]	XP_002318564	4.58735e-29	76	114.775	98	75	NA	NA
MELO3C002079	613.943	346.65	881.236	2.54215	1.34605	0.00162855	0.0172779	aspartyl protease family protein	489	gi|449439383|ref|XP_004137465.1|PREDICTED: protein ASPARTIC PROTEASE IN GUARD CELL 1-like [Cucumis sativus]	XP_004137465	0	99	816.224	453	450	NA	GO:0009414 ; GO:0004190 ; GO:0009737 ; GO:0006508 ; GO:0005783
MELO3C002083	380.109	156.619	603.599	3.85394	1.94633	6.97944e-06	0.000184298	uncharacterized protein LOC100306435	235	gi|351724117|ref|NP_001234999.1|uncharacterized protein LOC100306435 [Glycine max] >gi|255628529|gb|ACU14609.1| unknown [Glycine max]	NP_001234999	2.88364e-20	54	94.3597	247	134	NA	NA
MELO3C002084	151.693	218.514	84.8724	0.388407	-1.36436	0.00207956	0.0207902	NA	NA	NA	NA	NA	NA	NA	NA	NA	NA	NA
MELO3C002086	4716.65	2254.18	7179.12	3.1848	1.6712	2.78131e-05	0.000599161	nadh dehydrogenase	105	gi|449439399|ref|XP_004137473.1|PREDICTED: NADH dehydrogenase [ubiquinone] 1 beta subcomplex subunit 10-B-like isoform 1 [Cucumis sativus] >gi|449439401|ref|XP_004137474.1| PREDICTED: NADH dehydrogenase [ubiquinone] 1 beta subcomplex subunit 10-B-like isoform 2 [Cucumis sativus] >gi|449503123|ref|XP_004161845.1| PREDICTED: NADH dehydrogenase [ubiquinone] 1 beta subcomplex subunit 10-B-like [Cucum…	XP_004137473	6.82848e-57	100	181.8	105	105	NA	GO:0009853 ; GO:0005747
MELO3C002107	364.789	552.768	176.811	0.319864	-1.64447	0.000194258	0.00307092	reticulon-like protein b9-like	219	gi|449439423|ref|XP_004137485.1|PREDICTED: reticulon-like protein B9-like [Cucumis sativus] >gi|449518549|ref|XP_004166304.1| PREDICTED: reticulon-like protein B9-like [Cucumis sativus]	XP_004137485	2.32825e-140	96	402.905	208	201	NA	GO:0005783
MELO3C002108	42.6909	14.625	70.7569	4.83808	2.27444	0.00150392	0.0162357	PREDICTED: uncharacterized protein LOC100852785	74	gi|359472929|ref|XP_003631217.1|PREDICTED: uncharacterized protein LOC100852785 [Vitis vinifera]	XP_003631217	4.95045e-07	56	51.2174	60	34	NA	NA
MELO3C002116	434.745	225.269	644.22	2.85978	1.5159	0.000383177	0.00536363	NA	NA	NA	NA	NA	NA	NA	NA	NA	NA	NA
MELO3C002119	311.474	485.21	137.738	0.283873	-1.81668	3.39004e-05	0.000711012	protein	234	gi|449439697|ref|XP_004137622.1|PREDICTED: uncharacterized protein LOC101208302 [Cucumis sativus] >gi|449503135|ref|XP_004161851.1| PREDICTED: uncharacterized LOC101208302 [Cucumis sativus]	XP_004137622	1.08333e-143	97	412.535	234	227	NA	GO:0006457 ; GO:0051082 ; GO:0006950 ; GO:0031072 ; GO:0009507
MELO3C002128	1535.34	386.417	2684.26	6.94654	2.79629	3.45665e-11	5.44636e-09	thaumatin-like protein	250	gi|449439451|ref|XP_004137499.1|PREDICTED: thaumatin-like protein-like [Cucumis sativus] >gi|449510943|ref|XP_004163817.1| PREDICTED: thaumatin-like protein-like [Cucumis sativus]	XP_004137499	4.149e-179	98	503.827	250	246	NA	GO:0010075 ; GO:0051322 ; GO:0000911 ; GO:0008283 ; GO:0009506 ; GO:0000226 ; GO:0051707 ; GO:0016020
MELO3C002138	1129.54	345.338	1913.75	5.54166	2.47032	5.52036e-09	4.29574e-07	PREDICTED: uncharacterized protein At3g17950-like	144	gi|449526786|ref|XP_004170394.1|PREDICTED: uncharacterized protein At3g17950-like [Cucumis sativus]	XP_004170394	2.72982e-78	95	240.736	144	138	NA	NA
MELO3C002147	1158.68	436.144	1881.22	4.3133	2.10879	4.16138e-07	1.63919e-05	protein	73	gi|356520683|ref|XP_003528990.1|PREDICTED: uncharacterized protein LOC100781046 [Glycine max]	XP_003528990	6.64012e-17	81	77.0258	55	45	NA	NA
MELO3C002150	2640.96	1646.27	3635.65	2.20842	1.14301	0.00297645	0.0277623	mitogen-activated protein kinase kinase 4-like	321	gi|449439485|ref|XP_004137516.1|PREDICTED: mitogen-activated protein kinase kinase 4-like [Cucumis sativus]	XP_004137516	0	99	573.933	321	319	NA	GO:0009611 ; GO:0004708 ; GO:0005515 ; GO:0009862 ; GO:0030295 ; GO:0009693 ; GO:0009873 ; GO:0010200 ; GO:0002229 ; GO:0010120 ; GO:0009651 ; GO:0042742 ; GO:0046777 ; GO:0004674 ; GO:0045860 ; GO:0006569 ; GO:0009926 ; GO:0009684 ; GO:0019344 ; GO:0045893 ; GO:0005524 ; GO:0004713
MELO3C002157	105.48	23.2559	187.705	8.07127	3.0128	1.77327e-07	7.80769e-06	zf-hd homeobox protein at4g24660-like	179	gi|449439493|ref|XP_004137520.1|PREDICTED: ZF-HD homeobox protein At4g24660-like [Cucumis sativus] >gi|449534323|ref|XP_004174113.1| PREDICTED: ZF-HD homeobox protein At4g24660-like [Cucumis sativus]	XP_004137520	1.96858e-94	96	283.108	179	173	NA	GO:0003677
MELO3C002159	5044.61	2104.14	7985.08	3.79494	1.92408	1.80537e-06	5.69857e-05	transcription factor btf3-like	165	gi|449439495|ref|XP_004137521.1|PREDICTED: transcription factor BTF3-like isoform 1 [Cucumis sativus] >gi|449439497|ref|XP_004137522.1| PREDICTED: transcription factor BTF3-like isoform 2 [Cucumis sativus] >gi|449503095|ref|XP_004161831.1| PREDICTED: transcription factor BTF3-like [Cucumis sativus]	XP_004137521	1.49141e-91	96	274.633	165	160	NA	GO:0009651
MELO3C002161	488.322	240.515	736.129	3.06063	1.61383	0.000141439	0.0023633	uv-induced protein uvi31	101	gi|449439499|ref|XP_004137523.1|PREDICTED: sufE-like protein, chloroplastic-like [Cucumis sativus]	XP_004137523	6.21337e-65	99	201.83	101	100	NA	GO:0008047 ; GO:0016226 ; GO:0009570 ; GO:0043085 ; GO:0005739
MELO3C002173	690.681	354.177	1027.18	2.9002	1.53615	0.000216792	0.00335482	dna-directed rna polymerases and iii subunit rpabc4-like	51	gi|449439515|ref|XP_004137531.1|PREDICTED: DNA-directed RNA polymerases I, II, and III subunit RPABC4-like [Cucumis sativus] >gi|449516854|ref|XP_004165461.1| PREDICTED: DNA-directed RNA polymerases I, II, and III subunit RPABC4-like [Cucumis sativus]	XP_004137531	4.54927e-29	100	106.686	51	51	NA	GO:0003899 ; GO:0000418 ; GO:0000419 ; GO:0005665 ; GO:0003677 ; GO:0009860 ; GO:0000394 ; GO:0006366 ; GO:0005730 ; GO:0006144 ; GO:0006206
MELO3C002177	79.7985	41.4492	118.148	2.85042	1.51117	0.00607509	0.0477024	tumor-related protein	207	gi|449439731|ref|XP_004137639.1|PREDICTED: miraculin-like [Cucumis sativus]	XP_004137639	3.75872e-129	97	373.244	205	200	NA	GO:0008152 ; GO:0004866
MELO3C002192	107.781	192.883	22.6781	0.117574	-3.08836	4.36545e-08	2.37793e-06	cytochrome p450	474	gi|449469458|ref|XP_004152437.1|PREDICTED: cytochrome P450 87A3-like [Cucumis sativus] >gi|449515979|ref|XP_004165025.1| PREDICTED: cytochrome P450 87A3-like [Cucumis sativus]	XP_004152437	0	98	859.366	474	469	NA	GO:0020037 ; GO:0016705 ; GO:0004497 ; GO:0009055 ; GO:0055114
MELO3C002196	148.233	50.6658	245.8	4.8514	2.2784	1.22901e-05	0.000301559	protein	288	gi|449469649|ref|XP_004152531.1|PREDICTED: uncharacterized protein LOC101217402 [Cucumis sativus] >gi|449524004|ref|XP_004169013.1| PREDICTED: uncharacterized protein LOC101226845 [Cucumis sativus]	XP_004152531	0	98	530.791	289	284	NA	GO:0010054 ; GO:0045492 ; GO:0010413
MELO3C002208	5454.9	1776.39	9133.41	5.14156	2.36221	6.18416e-09	4.73498e-07	uncharacterized loc101214681	204	gi|449469466|ref|XP_004152441.1|PREDICTED: uncharacterized protein LOC101214681 [Cucumis sativus] >gi|449528984|ref|XP_004171481.1| PREDICTED: uncharacterized LOC101214681 [Cucumis sativus]	XP_004152441	8.19208e-55	90	183.726	108	98	NA	GO:0009535
MELO3C002210	100.765	46.6303	154.899	3.32185	1.73199	0.00100006	0.0115763	integral membrane hpp family protein	263	gi|449487883|ref|XP_004157848.1|PREDICTED: uncharacterized protein LOC101226362 [Cucumis sativus]	XP_004157848	5.86141e-105	93	314.694	216	201	NA	GO:0007623 ; GO:0016021 ; GO:0009706
MELO3C002218	1111.23	695.515	1526.94	2.19541	1.13449	0.00562503	0.0450215	epstein-barr nuclear	535	gi|449469478|ref|XP_004152447.1|PREDICTED: uncharacterized protein LOC101216276 [Cucumis sativus]	XP_004152447	0	97	576.63	535	523	NA	GO:0016023 ; GO:0048573 ; GO:0005634 ; GO:0006396
MELO3C002221	370.362	645.633	95.0914	0.147284	-2.76333	5.97758e-10	6.58744e-08	mitochondrial chaperone bcs1	473	gi|449469671|ref|XP_004152542.1|PREDICTED: probable mitochondrial chaperone BCS1-B-like [Cucumis sativus] >gi|449487875|ref|XP_004157844.1| PREDICTED: probable mitochondrial chaperone BCS1-B-like [Cucumis sativus]	XP_004152542	0	97	873.618	473	459	NA	GO:0005524 ; GO:0009737 ; GO:0017111 ; GO:0005783 ; GO:0005739
MELO3C002243	147.968	66.6092	229.327	3.44288	1.78361	0.000340308	0.00485495	gonadotropin beta chain	84	gi|449469513|ref|XP_004152464.1|PREDICTED: snakin-2-like [Cucumis sativus]	XP_004152464	3.5328e-35	98	125.946	84	83	NA	NA
MELO3C002246	2260.74	675.697	3845.78	5.69158	2.50883	1.2399e-09	1.23416e-07	ring-h2 finger protein atl3i	82	gi|449469515|ref|XP_004152465.1|PREDICTED: RING-H2 finger protein ATL48-like [Cucumis sativus] >gi|449487774|ref|XP_004157794.1| PREDICTED: RING-H2 finger protein ATL48-like [Cucumis sativus]	XP_004152465	1.44499e-40	100	138.272	82	82	NA	GO:0016021 ; GO:0001666 ; GO:0008270
MELO3C002250	1687.6	991.925	2383.28	2.40269	1.26465	0.00179109	0.0186193	protein	167	gi|224135775|ref|XP_002322157.1|predicted protein [Populus trichocarpa] >gi|118486982|gb|ABK95323.1| unknown [Populus trichocarpa] >gi|222869153|gb|EEF06284.1| predicted protein [Populus trichocarpa]	XP_002322157	1.16567e-39	64	142.51	168	109	NA	GO:0009987
MELO3C002251	282.075	159.147	405.003	2.54485	1.34758	0.00268636	0.0255949	NA	NA	NA	NA	NA	NA	NA	NA	NA	NA	NA
MELO3C002294	15800.7	5945	25656.3	4.31561	2.10956	1.55203e-07	6.97865e-06	60s ribosomal protein l27a-3-like	146	gi|449469566|ref|XP_004152490.1|PREDICTED: 60S ribosomal protein L27a-3-like [Cucumis sativus] >gi|449487742|ref|XP_004157778.1| PREDICTED: 60S ribosomal protein L27a-3-like [Cucumis sativus]	XP_004152490	4.42703e-100	100	294.664	146	146	NA	GO:0005730 ; GO:0003735 ; GO:0022625 ; GO:0016020 ; GO:0006412 ; GO:0042254
MELO3C002295	826.369	393.39	1259.35	3.20127	1.67865	4.25582e-05	0.000862245	PREDICTED: uncharacterized protein LOC101206898	97	gi|449469568|ref|XP_004152491.1|PREDICTED: uncharacterized protein LOC101206898 [Cucumis sativus] >gi|449487744|ref|XP_004157779.1| PREDICTED: uncharacterized protein LOC101229218 [Cucumis sativus]	XP_004152491	9.27909e-39	98	134.806	66	65	NA	NA
MELO3C002298	463.76	108.167	819.352	7.57485	2.92122	8.64107e-11	1.28705e-08	protein	136	gi|356562674|ref|XP_003549594.1|PREDICTED: uncharacterized protein LOC100813902 [Glycine max]	XP_003549594	6.75544e-39	69	138.658	141	98	NA	NA
MELO3C002318	3272.19	4611.99	1932.39	0.418992	-1.25501	0.00142466	0.0155898	btb poz and taz domain-containing protein 1-like	344	gi|449469588|ref|XP_004152501.1|PREDICTED: BTB/POZ and TAZ domain-containing protein 1-like [Cucumis sativus] >gi|449503696|ref|XP_004162131.1| PREDICTED: BTB/POZ and TAZ domain-containing protein 1-like [Cucumis sativus]	XP_004152501	0	97	629.787	335	326	NA	GO:0009611 ; GO:0008270 ; GO:0042542 ; GO:0004402 ; GO:0003712 ; GO:0009734 ; GO:0006355 ; GO:0009651 ; GO:0009753 ; GO:0005737 ; GO:0009751 ; GO:0051973 ; GO:0010182 ; GO:0080134 ; GO:0009555 ; GO:0010167 ; GO:0009553 ; GO:0009409 ; GO:0009738 ; GO:0005516 ; GO:0016573 ; GO:0007623 ; GO:0000123 ; GO:0042967 ; GO:0005667
MELO3C002319	10753.9	3092.26	18415.6	5.9554	2.5742	2.66013e-10	3.31473e-08	pectate lyase	411	gi|449469590|ref|XP_004152502.1|PREDICTED: probable pectate lyase 22-like [Cucumis sativus]	XP_004152502	0	99	744.962	381	380	NA	GO:0030570
MELO3C002342	36817.5	17949.2	55685.8	3.10242	1.63339	3.51753e-05	0.000732915	glyceraldehyde-3-phosphate dehydrogenase	337	gi|307136112|gb|ADN33958.1|glyceraldehyde-3-phosphate dehydrogenase [Cucumis melo subsp. melo]	ADN33958	0	100	614.764	337	337	NA	GO:0051287 ; GO:0050661 ; GO:0005774 ; GO:0004365 ; GO:0055114 ; GO:0006094 ; GO:0006096
MELO3C002350	2233.63	3728.48	738.783	0.198146	-2.33536	7.16752e-09	5.29647e-07	malate synthase	568	gi|449469625|ref|XP_004152519.1|PREDICTED: malate synthase, glyoxysomal-like [Cucumis sativus]	XP_004152519	0	99	1146.72	568	567	NA	GO:0006099 ; GO:0009514 ; GO:0004474 ; GO:0006097 ; GO:0006090
MELO3C002360	3574.25	1520.63	5627.87	3.70102	1.88792	2.45849e-06	7.48815e-05	f-box protein at1g67340-like	350	gi|449454830|ref|XP_004145157.1|PREDICTED: F-box protein At1g67340-like [Cucumis sativus] >gi|449474252|ref|XP_004154118.1| PREDICTED: F-box protein At1g67340-like [Cucumis sativus]	XP_004145157	0	96	607.831	351	338	NA	GO:0008270 ; GO:0005515
MELO3C002366	4261.43	1649.13	6873.72	4.16808	2.05938	3.28205e-07	1.3285e-05	protein transport protein sec61 gamma subunit	69	gi|449454822|ref|XP_004145153.1|PREDICTED: protein transport protein Sec61 subunit gamma-like [Cucumis sativus] >gi|449474264|ref|XP_004154122.1| PREDICTED: protein transport protein Sec61 subunit gamma-like [Cucumis sativus] >gi|449503678|ref|XP_004162122.1| PREDICTED: protein transport protein Sec61 subunit gamma-like [Cucumis sativus]	XP_004145153	1.34577e-29	100	109.768	69	69	NA	GO:0009627 ; GO:0015450 ; GO:0006457 ; GO:0009644 ; GO:0034976 ; GO:0005886 ; GO:0042542 ; GO:0006605 ; GO:0009408 ; GO:0009941
MELO3C002368	186.817	94.5121	279.121	2.95329	1.56232	0.000951609	0.0111465	NA	NA	NA	NA	NA	NA	NA	NA	NA	NA	NA
MELO3C002378	84.1346	43.9294	124.34	2.83044	1.50103	0.00565286	0.0451794	saur family protein	160	gi|449454953|ref|XP_004145218.1|PREDICTED: uncharacterized protein LOC101219975 [Cucumis sativus] >gi|449470848|ref|XP_004153127.1| PREDICTED: uncharacterized protein LOC101220090 [Cucumis sativus] >gi|449519926|ref|XP_004166985.1| PREDICTED: uncharacterized LOC101220090 [Cucumis sativus]	XP_004145218	4.23853e-83	92	252.677	156	145	NA	GO:0050896 ; GO:0043231 ; GO:0044444
MELO3C002381	2768.71	4408.07	1129.35	0.256201	-1.96465	1.04346e-06	3.62282e-05	nodulin 3 family protein	270	gi|449503339|ref|XP_004161953.1|PREDICTED: bidirectional sugar transporter SWEET12-like [Cucumis sativus]	XP_004161953	6.29801e-151	89	434.876	293	263	NA	GO:0007030 ; GO:0005887 ; GO:0006816 ; GO:0030003 ; GO:0008515 ; GO:0015770 ; GO:0009651
MELO3C002397	777.333	345.326	1209.34	3.50203	1.80819	1.38591e-05	0.000333139	mitochondral 37s ribosomal protein s27-like	102	gi|449454784|ref|XP_004145134.1|PREDICTED: mitochondral 37S ribosomal protein S27-like isoform 1 [Cucumis sativus] >gi|449454786|ref|XP_004145135.1| PREDICTED: mitochondral 37S ribosomal protein S27-like isoform 2 [Cucumis sativus] >gi|449454788|ref|XP_004145136.1| PREDICTED: mitochondral 37S ribosomal protein S27-like isoform 3 [Cucumis sativus]	XP_004145134	1.79275e-52	100	170.244	102	102	NA	GO:0016925 ; GO:0009086 ; GO:0000394
MELO3C002411	1130.15	631.751	1628.56	2.57785	1.36617	0.000837027	0.0100301	protein	320	gi|449454766|ref|XP_004145125.1|PREDICTED: uncharacterized protein LOC101217213 [Cucumis sativus] >gi|449473661|ref|XP_004153945.1| PREDICTED: uncharacterized protein LOC101206734 [Cucumis sativus]	XP_004145125	6.20744e-169	99	483.797	320	318	NA	GO:0006007 ; GO:0048767 ; GO:0005794 ; GO:0009814 ; GO:0000165
MELO3C002457	24588.9	14690.1	34487.7	2.34769	1.23124	0.00169778	0.0179225	peroxidase	331	gi|307136213|gb|ADN34050.1|peroxidase [Cucumis melo subsp. melo]	ADN34050	0	100	647.892	331	331	NA	GO:0020037 ; GO:0004601 ; GO:0055114 ; GO:0006979
MELO3C002465	651.53	312.312	990.747	3.17229	1.66553	6.31129e-05	0.00119845	kda class v heat shock	127	gi|449454728|ref|XP_004145106.1|PREDICTED: 15.4 kDa class V heat shock protein-like [Cucumis sativus] >gi|449472165|ref|XP_004153513.1| PREDICTED: 15.4 kDa class V heat shock protein-like [Cucumis sativus] >gi|449488369|ref|XP_004158015.1| PREDICTED: 15.4 kDa class V heat shock protein-like [Cucumis sativus]	XP_004145106	1.33672e-79	95	241.121	127	121	NA	GO:0009408 ; GO:0009644 ; GO:0042542
MELO3C002481	53693.6	26928.4	80458.7	2.98787	1.57912	6.57692e-05	0.00124148	polyubiquitin 10	358	gi|240255756|ref|NP_849300.4|polyubiquitin 10 [Arabidopsis thaliana] >gi|240255762|ref|NP_567291.4| polyubiquitin 10 [Arabidopsis thaliana] >gi|240255764|ref|NP_001078353.4| polyubiquitin 10 [Arabidopsis thaliana] >gi|224132654|ref|XP_002327848.1| predicted protein [Populus trichocarpa] >gi|449433926|ref|XP_004134747.1| PREDICTED: polyubiquitin-like isoform 1 [Cucumis sativus] >gi|449433928|ref|X…	NP_849300	0	93	694.886	381	358	NA	GO:0005773 ; GO:0042787 ; GO:0010224 ; GO:0009751 ; GO:0007568 ; GO:0005634 ; GO:0005515
MELO3C002492	28.5485	51.1234	5.97358	0.116846	-3.09732	0.000120118	0.00207135	cysteine-rich receptor-like protein kinase	293	gi|449454855|ref|XP_004145169.1|PREDICTED: cysteine-rich receptor-like protein kinase 25-like [Cucumis sativus] >gi|449472237|ref|XP_004153533.1| PREDICTED: cysteine-rich receptor-like protein kinase 25-like [Cucumis sativus]	XP_004145169	1.89281e-113	91	340.502	292	267	NA	GO:0016772
MELO3C002502	68.3874	111.71	25.0649	0.224375	-2.15602	5.94726e-05	0.00113726	cysteine-rich receptor-like protein kinase 29-like	467	gi|449525672|ref|XP_004169840.1|PREDICTED: cysteine-rich receptor-like protein kinase 29-like [Cucumis sativus]	XP_004169840	0	89	748.429	476	425	NA	GO:0005524 ; GO:0006468 ; GO:0004674 ; GO:0004713 ; GO:0009069
MELO3C002503	100.317	170.84	29.7929	0.17439	-2.51961	1.56129e-06	5.11444e-05	cysteine-rich receptor-like protein kinase 29-like	151	gi|449473403|ref|XP_004153871.1|PREDICTED: cysteine-rich receptor-like protein kinase 28-like, partial [Cucumis sativus]	XP_004153871	2.34285e-96	96	288.886	151	146	NA	GO:0004672 ; GO:0005524 ; GO:0006468
MELO3C002504	199.883	320.313	79.4532	0.248049	-2.01131	1.07288e-05	0.000266683	cysteine-rich receptor-like protein kinase 29-like	645	gi|449471399|ref|XP_004153298.1|PREDICTED: cysteine-rich receptor-like protein kinase 29-like, partial [Cucumis sativus]	XP_004153298	0	93	1085.48	638	599	NA	GO:0005524 ; GO:0006468 ; GO:0004713
MELO3C002510	6922.25	4227.91	9616.59	2.27455	1.18558	0.00260267	0.0249221	oxygen-evolving enhancer protein 3- chloroplastic-like	231	gi|449454700|ref|XP_004145092.1|PREDICTED: oxygen-evolving enhancer protein 3-2, chloroplastic-like [Cucumis sativus] >gi|449471473|ref|XP_004153319.1| PREDICTED: oxygen-evolving enhancer protein 3-2, chloroplastic-like [Cucumis sativus] >gi|449488405|ref|XP_004158022.1| PREDICTED: oxygen-evolving enhancer protein 3-2, chloroplastic-like [Cucumis sativus]	XP_004145092	4.45245e-136	99	392.889	231	229	NA	GO:0030095 ; GO:0019898 ; GO:0005509 ; GO:0030003 ; GO:0009570 ; GO:0015979 ; GO:0070838 ; GO:0009853 ; GO:0009654 ; GO:0009543 ; GO:0048046
MELO3C002555	156.468	73.4354	239.501	3.26138	1.70548	0.000298103	0.00436174	nad h dehydrogenase mitochondrial-like	584	gi|449457690|ref|XP_004146581.1|PREDICTED: NAD(P)H dehydrogenase B3, mitochondrial-like [Cucumis sativus]	XP_004146581	0	99	1208.36	584	582	NA	GO:0050660 ; GO:0008137 ; GO:0031314 ; GO:0005509 ; GO:0009536 ; GO:0006120 ; GO:0006744 ; GO:0006814 ; GO:0015992
MELO3C002567	67.0966	16.5835	117.61	7.09196	2.82618	4.26564e-06	0.000119419	predicted protein	138	gi|224076822|ref|XP_002305008.1|predicted protein [Populus trichocarpa] >gi|222847972|gb|EEE85519.1| predicted protein [Populus trichocarpa]	XP_002305008	1.11913e-20	57	93.9745	152	88	NA	NA
MELO3C002568	223.079	86.2013	359.957	4.17577	2.06204	8.39666e-06	0.000216036	PREDICTED: uncharacterized protein LOC101205831	151	gi|449457704|ref|XP_004146588.1|PREDICTED: uncharacterized protein LOC101205831 [Cucumis sativus] >gi|449488427|ref|XP_004158033.1| PREDICTED: uncharacterized protein LOC101230789 [Cucumis sativus]	XP_004146588	3.44304e-99	99	292.738	140	139	NA	NA
MELO3C002610	128.522	29.25	227.795	7.78786	2.96123	9.97818e-08	4.79477e-06	pistil-specific extensin-like	245	gi|449517082|ref|XP_004165575.1|PREDICTED: uncharacterized protein LOC101226613 [Cucumis sativus]	XP_004165575	1.02687e-82	96	258.07	134	129	NA	GO:0005199 ; GO:0005618 ; GO:0042546
MELO3C002611	1624.46	762.869	2486.04	3.2588	1.70434	3.39623e-05	0.00071153	vq motif-containing protein	250	gi|449457743|ref|XP_004146607.1|PREDICTED: uncharacterized protein LOC101210697 [Cucumis sativus] >gi|449517078|ref|XP_004165573.1| PREDICTED: uncharacterized protein LOC101226163 [Cucumis sativus]	XP_004146607	2.63782e-143	99	412.92	250	249	NA	GO:0003677 ; GO:0010200
MELO3C002618	736.288	281.344	1191.23	4.23408	2.08205	8.07927e-07	2.90078e-05	squamosa promoter-binding protein 1-like	129	gi|449511673|ref|XP_004164023.1|PREDICTED: squamosa promoter-binding protein 1-like [Cucumis sativus]	XP_004164023	2.71445e-24	61	100.138	129	79	NA	GO:0005634 ; GO:0003677 ; GO:0010321
MELO3C002623	203.713	23.6944	383.731	16.195	4.01747	1.76404e-14	9.08958e-12	ethylene-responsive transcription factor 12-like	163	gi|449457761|ref|XP_004146616.1|PREDICTED: ethylene-responsive transcription factor 12-like [Cucumis sativus]	XP_004146616	1.5097e-81	92	249.21	165	153	NA	GO:0006857 ; GO:0003677 ; GO:0003700 ; GO:0045892 ; GO:0016020 ; GO:0009873 ; GO:0005667
MELO3C002649	151.483	60.3018	242.664	4.02415	2.00868	4.42327e-05	0.000888615	dof zinc finger protein	178	gi|359483726|ref|XP_002266522.2|PREDICTED: dof zinc finger protein DOF1.5-like [Vitis vinifera]	XP_002266522	5.45936e-61	68	197.208	167	115	NA	GO:0003677 ; GO:0008270 ; GO:0006355
MELO3C002654	1112.96	650.578	1575.34	2.42145	1.27587	0.00180158	0.0186872	transcription regulation protein	178	gi|449529118|ref|XP_004171548.1|PREDICTED: uncharacterized protein LOC101231641 [Cucumis sativus]	XP_004171548	3.91147e-87	84	268.47	185	157	NA	GO:0003700 ; GO:0006355 ; GO:0005667
MELO3C002655	187.427	98.733	276.121	2.79665	1.4837	0.00188069	0.0192978	at1g29190 f28n24_12	198	gi|449464988|ref|XP_004150211.1|PREDICTED: uncharacterized protein LOC101205379 [Cucumis sativus]	XP_004150211	8.23021e-73	95	228.794	183	174	NA	GO:0009507
MELO3C002656	68.7276	31.8677	105.588	3.31331	1.72827	0.004119	0.0355978	abscisic acid receptor pyl4-like	130	gi|449464990|ref|XP_004150212.1|PREDICTED: abscisic acid receptor PYL5-like [Cucumis sativus] >gi|449468013|ref|XP_004151716.1| PREDICTED: abscisic acid receptor PYL5-like [Cucumis sativus]	XP_004150212	8.79613e-62	97	197.208	130	127	NA	GO:0009738
MELO3C002681	331.818	130.345	533.292	4.0914	2.03259	6.74073e-06	0.000178737	bes1 bzr1 homolog protein 4-like	327	gi|449459312|ref|XP_004147390.1|PREDICTED: BES1/BZR1 homolog protein 4-like [Cucumis sativus] >gi|449530622|ref|XP_004172293.1| PREDICTED: BES1/BZR1 homolog protein 4-like [Cucumis sativus]	XP_004147390	3.64013e-178	99	507.679	327	325	NA	GO:0006355
MELO3C002684	201.435	118.555	284.316	2.39817	1.26193	0.00528102	0.0428984	PREDICTED: uncharacterized protein LOC101232329	105	gi|449527570|ref|XP_004170783.1|PREDICTED: uncharacterized protein LOC101232329 [Cucumis sativus]	XP_004170783	1.29116e-44	100	150.984	73	73	NA	NA
MELO3C002693	181.369	60.5865	302.152	4.98711	2.3182	2.03691e-06	6.33502e-05	uncharacterized loc101205837	213	gi|449459322|ref|XP_004147395.1|PREDICTED: uncharacterized protein LOC101205837 [Cucumis sativus] >gi|449500568|ref|XP_004161133.1| PREDICTED: uncharacterized LOC101205837 [Cucumis sativus]	XP_004147395	1.1989e-115	98	339.732	173	171	NA	NA
MELO3C002694	274.162	400.645	147.68	0.368605	-1.43985	0.000844707	0.0100968	#NAME?	935	gi|449459382|ref|XP_004147425.1|PREDICTED: alpha,alpha-trehalose-phosphate synthase [UDP-forming] 1-like [Cucumis sativus]	XP_004147425	0	96	1781.92	931	895	NA	GO:0003825 ; GO:0004805 ; GO:0051301 ; GO:0005992 ; GO:0009664 ; GO:0009832 ; GO:0005737 ; GO:0010182 ; GO:0009793 ; GO:0005982 ; GO:0005985
MELO3C002714	1303.92	790.171	1817.67	2.30035	1.20185	0.0029604	0.027626	60s ribosomal protein l18a-1-like	159	gi|449459346|ref|XP_004147407.1|PREDICTED: 60S ribosomal protein L18a-1-like [Cucumis sativus] >gi|449516990|ref|XP_004165529.1| PREDICTED: 60S ribosomal protein L18a-1-like [Cucumis sativus]	XP_004147407	1.67706e-73	99	228.409	159	158	NA	GO:0005515 ; GO:0006810 ; GO:0003735 ; GO:0005840 ; GO:0006412 ; GO:0042254
MELO3C002715	12750.4	6333.07	19167.8	3.02663	1.59771	5.09319e-05	0.000993876	40s ribosomal protein s14-2-like	173	gi|449459348|ref|XP_004147408.1|PREDICTED: 40S ribosomal protein S14-2-like isoform 1 [Cucumis sativus]	XP_004147408	3.92476e-100	98	296.975	162	159	NA	GO:0005730 ; GO:0022626 ; GO:0003735 ; GO:0005886 ; GO:0009507 ; GO:0006412 ; GO:0042254
MELO3C002727	12680	6720.89	18639.1	2.77332	1.47161	0.000166248	0.00269288	light-harvesting complex ii protein lhcb1	265	gi|449459364|ref|XP_004147416.1|PREDICTED: chlorophyll a-b binding protein 40, chloroplastic-like [Cucumis sativus]	XP_004147416	0	98	526.939	265	260	NA	GO:0009522 ; GO:0010114 ; GO:0016168 ; GO:0005739 ; GO:0016021 ; GO:0046872 ; GO:0018298 ; GO:0009941 ; GO:0009637 ; GO:0009535 ; GO:0009523 ; GO:0010287 ; GO:0010218 ; GO:0009765 ; GO:0048046
MELO3C002731	989.744	1358.87	620.613	0.456711	-1.13065	0.00601629	0.0472992	probable purine permease 9-like	394	gi|449466779|ref|XP_004151103.1|PREDICTED: probable purine permease 9-like isoform 1 [Cucumis sativus]	XP_004151103	1.18524e-146	78	432.565	381	299	NA	GO:0006863 ; GO:0016020 ; GO:0009624 ; GO:0005345
MELO3C002759	1226.31	680.788	1771.83	2.60262	1.37997	0.000651031	0.00826976	class iv chitinase	275	gi|449454971|ref|XP_004145227.1|PREDICTED: endochitinase PR4-like [Cucumis sativus] >gi|449474530|ref|XP_004154205.1| PREDICTED: endochitinase PR4-like [Cucumis sativus] >gi|449506294|ref|XP_004162706.1| PREDICTED: endochitinase PR4-like [Cucumis sativus]	XP_004145227	9.97811e-169	97	479.559	278	271	NA	GO:0005618 ; GO:0015706 ; GO:0006032 ; GO:0009626 ; GO:0016998 ; GO:0002679 ; GO:0008061 ; GO:0010262 ; GO:0010200 ; GO:0015824 ; GO:0010167 ; GO:0004568
MELO3C002781	665.945	297.252	1034.64	3.48068	1.79937	2.07647e-05	0.000468495	protein kinase g11a	474	gi|449435508|ref|XP_004135537.1|PREDICTED: protein kinase PINOID-like [Cucumis sativus] >gi|449531119|ref|XP_004172535.1| PREDICTED: protein kinase PINOID-like [Cucumis sativus]	XP_004135537	0	98	842.032	474	466	NA	GO:0009536 ; GO:0048766 ; GO:0005515 ; GO:0009958 ; GO:0009734 ; GO:0080167 ; GO:0048825 ; GO:0043481 ; GO:0048767 ; GO:0009640 ; GO:0009986 ; GO:0008361 ; GO:0006468 ; GO:0009637 ; GO:0009926 ; GO:0005524 ; GO:0048443 ; GO:0004697 ; GO:0004713 ; GO:0009069
MELO3C002799	888.239	497.121	1279.36	2.57353	1.36375	0.000804305	0.00973592	nadh dehydrogenase	63	gi|449435544|ref|XP_004135555.1|PREDICTED: NADH dehydrogenase [ubiquinone] 1 alpha subcomplex subunit 8-B-like [Cucumis sativus] >gi|449488520|ref|XP_004158067.1| PREDICTED: NADH dehydrogenase [ubiquinone] 1 alpha subcomplex subunit 8-B-like [Cucumis sativus]	XP_004135555	1.59333e-37	100	130.568	63	63	NA	GO:0006120 ; GO:0008137 ; GO:0009853 ; GO:0005747 ; GO:0009536 ; GO:0006744 ; GO:0006814 ; GO:0015992
MELO3C002800	1072.3	652.789	1491.8	2.28527	1.19237	0.00324313	0.0296055	50s ribosomal protein l33	57	gi|449435542|ref|XP_004135554.1|PREDICTED: 50S ribosomal protein L33-like [Cucumis sativus] >gi|449488522|ref|XP_004158068.1| PREDICTED: 50S ribosomal protein L33-like [Cucumis sativus]	XP_004135554	1.96358e-32	100	115.931	57	57	NA	GO:0003735 ; GO:0015934 ; GO:0006412 ; GO:0005739 ; GO:0042254
MELO3C002804	483.865	295.575	672.155	2.27406	1.18527	0.00517274	0.0423983	cationic amino acid transporter	581	gi|449435540|ref|XP_004135553.1|PREDICTED: cationic amino acid transporter 1-like [Cucumis sativus]	XP_004135553	0	97	978.393	582	566	NA	GO:0010363 ; GO:0015819 ; GO:0016021 ; GO:0005622 ; GO:0015189 ; GO:0015696 ; GO:0051938 ; GO:0003333 ; GO:0006862 ; GO:0015326 ; GO:0006612 ; GO:0006944 ; GO:0043069 ; GO:0015824 ; GO:0006888 ; GO:0043091 ; GO:0010583 ; GO:0015181 ; GO:0005313 ; GO:0009407 ; GO:0043269 ; GO:0005886 ; GO:0015846
MELO3C002809	590.372	112.168	1068.58	9.5266	3.25196	8.10298e-13	2.45212e-10	predicted protein	115	gi|224114531|ref|XP_002316786.1|predicted protein [Populus trichocarpa] >gi|222859851|gb|EEE97398.1| predicted protein [Populus trichocarpa]	XP_002316786	5.11782e-07	52	53.1434	91	48	NA	NA
MELO3C002844	340.71	143.331	538.088	3.75416	1.90849	8.0982e-06	0.000209203	protein	543	gi|449435880|ref|XP_004135722.1|PREDICTED: reticuline oxidase-like protein-like [Cucumis sativus]	XP_004135722	0	98	1027.7	543	535	NA	GO:0050660 ; GO:0055114 ; GO:0008762 ; GO:0006040
MELO3C002850	24.8308	9.59108	40.0706	4.1779	2.06278	0.00120171	0.0135086	reticuline oxidase-like	536	gi|449435908|ref|XP_004135736.1|PREDICTED: LOW QUALITY PROTEIN: reticuline oxidase-like protein-like [Cucumis sativus]	XP_004135736	0	95	957.207	537	512	NA	GO:0008762 ; GO:0050660 ; GO:0055114 ; GO:0006040
MELO3C002878	26847.5	15635.3	38059.8	2.43423	1.28346	0.0011366	0.0128678	elongation factor 1-	196	gi|255554064|ref|XP_002518072.1|elongation factor 1-alpha, putative [Ricinus communis] >gi|223542668|gb|EEF44205.1| elongation factor 1-alpha, putative [Ricinus communis]	XP_002518072	1.88816e-110	98	328.946	164	162	NA	GO:0003746 ; GO:0004781 ; GO:0005739 ; GO:0005730 ; GO:0006184 ; GO:0003924 ; GO:0009507 ; GO:0005773 ; GO:0046686 ; GO:0005525 ; GO:0005886 ; GO:0005840 ; GO:0006448 ; GO:0006144 ; GO:0006790
MELO3C002885	261.315	364.207	158.424	0.434983	-1.20097	0.00510256	0.0419493	global transcription factor group	362	gi|449452116|ref|XP_004143806.1|PREDICTED: transcription factor GTE1-like [Cucumis sativus] >gi|449485919|ref|XP_004157310.1| PREDICTED: transcription factor GTE1-like [Cucumis sativus]	XP_004143806	0	99	593.193	337	336	NA	GO:0009560 ; GO:0003677 ; GO:0000398 ; GO:0016573 ; GO:0004402 ; GO:0045893 ; GO:0010030 ; GO:0005515 ; GO:0000123 ; GO:0042967
MELO3C002936	1453.43	676.815	2230.04	3.2949	1.72024	3.45874e-05	0.000722243	metalloendoproteinase 1-like	362	gi|449452078|ref|XP_004143787.1|PREDICTED: metalloendoproteinase 1-like [Cucumis sativus] >gi|449486509|ref|XP_004157318.1| PREDICTED: metalloendoproteinase 1-like [Cucumis sativus]	XP_004143787	0	96	608.986	351	338	NA	GO:0030968 ; GO:0009693 ; GO:0004222 ; GO:0010200 ; GO:0031225 ; GO:0006508 ; GO:0008270 ; GO:0031012
MELO3C002948	233.267	31.82	434.715	13.6617	3.77206	2.43241e-13	9.09292e-11	NA	NA	NA	NA	NA	NA	NA	NA	NA	NA	NA
MELO3C003020	208.809	83.0647	334.553	4.02762	2.00993	2.51699e-05	0.000549043	NA	NA	NA	NA	NA	NA	NA	NA	NA	NA	NA
MELO3C003027	1114.91	691.211	1538.6	2.22595	1.15442	0.00409215	0.0354915	fiber protein fb34	190	gi|449445144|ref|XP_004140333.1|PREDICTED: uncharacterized protein LOC101221296 [Cucumis sativus] >gi|449502461|ref|XP_004161647.1| PREDICTED: uncharacterized protein LOC101226667 [Cucumis sativus]	XP_004140333	7.74833e-113	99	330.872	190	189	NA	GO:0016020 ; GO:0016023
MELO3C003038	6477.5	1779.33	11175.7	6.28082	2.65095	1.12562e-10	1.61353e-08	ubiquitin-fold modifier 1	90	gi|449445140|ref|XP_004140331.1|PREDICTED: ubiquitin-fold modifier 1-like [Cucumis sativus] >gi|449527113|ref|XP_004170557.1| PREDICTED: ubiquitin-fold modifier 1-like [Cucumis sativus]	XP_004140331	1.12382e-56	100	180.259	90	90	NA	GO:0006661
MELO3C003066	21766.2	29961.3	13571.1	0.452955	-1.14256	0.00443783	0.0377011	protein phloem protein 2-like a1-like	154	gi|21686474|gb|AAM74923.1|AF517156_117 kDa phloem lectin Lec17-1 [Cucumis melo] >gi|21745313|gb|AAM77341.1|AF520577_1 17 kDa phloem lectin [Cucumis melo]	AAM74923	6.55449e-105	96	307.76	154	149	NA	GO:0030246
MELO3C003086	4377.43	2667.84	6087.01	2.28162	1.19006	0.00277731	0.0263038	protein gpr107-like	438	gi|449448681|ref|XP_004142094.1|PREDICTED: protein GPR107-like [Cucumis sativus] >gi|449530689|ref|XP_004172326.1| PREDICTED: protein GPR107-like [Cucumis sativus]	XP_004142094	0	98	739.184	418	412	NA	GO:0016021 ; GO:0010015 ; GO:0004872 ; GO:0002237 ; GO:0007165
MELO3C003098	646.75	269.862	1023.64	3.79319	1.92341	4.26082e-06	0.000119419	plant-specific domain tigr01589 family protein	86	gi|449448677|ref|XP_004142092.1|PREDICTED: uncharacterized protein LOC101219487 [Cucumis sativus] >gi|449523359|ref|XP_004168691.1| PREDICTED: uncharacterized protein LOC101227153 [Cucumis sativus]	XP_004142092	7.71431e-41	100	139.813	84	84	NA	GO:0006635 ; GO:0032502
MELO3C003100	1970.7	1121.05	2820.36	2.51583	1.33104	0.000882222	0.01049	diaminopimelate chloroplastic-like	272	gi|449448669|ref|XP_004142088.1|PREDICTED: diaminopimelate epimerase, chloroplastic-like [Cucumis sativus]	XP_004142088	2.70146e-177	97	504.597	272	266	NA	GO:0009089 ; GO:0008837 ; GO:0006744 ; GO:0009570
MELO3C003108	1143.31	513.852	1772.77	3.44996	1.78658	1.44149e-05	0.000341815	histone h2a	153	gi|449448657|ref|XP_004142082.1|PREDICTED: probable histone H2A.4-like [Cucumis sativus]	XP_004142082	5.30193e-54	98	177.948	112	110	NA	GO:0000786 ; GO:0003677 ; GO:0006334 ; GO:0005634 ; GO:0046982
MELO3C003112	118.907	45.7599	192.054	4.197	2.06936	8.05961e-05	0.00147889	protein	121	gi|449448912|ref|XP_004142209.1|PREDICTED: uncharacterized protein LOC101207834 [Cucumis sativus] >gi|449525345|ref|XP_004169678.1| PREDICTED: uncharacterized LOC101207834 [Cucumis sativus]	XP_004142209	6.17362e-37	100	132.109	110	110	NA	NA
MELO3C003114	5838.79	2938.71	8738.87	2.97371	1.57226	7.17638e-05	0.00134135	mitochondrial atp synthase subunit	84	gi|449448651|ref|XP_004142079.1|PREDICTED: uncharacterized protein LOC101216317 [Cucumis sativus] >gi|449522560|ref|XP_004168294.1| PREDICTED: uncharacterized protein LOC101229099 [Cucumis sativus]	XP_004142079	3.72468e-31	98	113.62	55	54	NA	GO:0005750 ; GO:0005794 ; GO:0009853 ; GO:0016787 ; GO:0005753 ; GO:0009536
MELO3C003119	13280.4	7749.85	18811	2.42727	1.27933	0.00133757	0.0148002	heat shock protein 70	647	gi|449448645|ref|XP_004142076.1|PREDICTED: probable mediator of RNA polymerase II transcription subunit 37e-like [Cucumis sativus] >gi|449502554|ref|XP_004161675.1| PREDICTED: probable mediator of RNA polymerase II transcription subunit 37e-like [Cucumis sativus]	XP_004142076	0	100	1220.68	647	647	NA	GO:0009615 ; GO:0005618 ; GO:0055114 ; GO:0005730 ; GO:0009409 ; GO:0009941 ; GO:0009408 ; GO:0009617 ; GO:0005524 ; GO:0032440 ; GO:0005773 ; GO:0046686 ; GO:0022626 ; GO:0080167 ; GO:0005886 ; GO:0048046
MELO3C003128	559.383	197.639	921.128	4.66066	2.22053	3.55479e-07	1.42378e-05	actin	377	gi|449448633|ref|XP_004142070.1|PREDICTED: actin-like [Cucumis sativus] >gi|449516439|ref|XP_004165254.1| PREDICTED: actin-like [Cucumis sativus]	XP_004142070	0	100	759.214	377	377	NA	GO:0005737 ; GO:0005856 ; GO:0048767 ; GO:0005886 ; GO:0005618 ; GO:0005524 ; GO:0005634
MELO3C003134	357.249	148.74	565.758	3.80368	1.9274	1.5186e-05	0.00035642	expansin	259	gi|115334948|gb|ABI94060.1|ripening-related expansin [Cucumis melo]	ABI94060	2.08255e-175	100	494.967	239	239	NA	GO:0005576 ; GO:0009664 ; GO:0016020
MELO3C003144	195.673	60.3209	331.025	5.48773	2.45621	6.82046e-07	2.53672e-05	pathogenesis-related thaumatin-like protein	232	gi|449448612|ref|XP_004142060.1|PREDICTED: thaumatin-like protein-like [Cucumis sativus] >gi|449515167|ref|XP_004164621.1| PREDICTED: thaumatin-like protein-like [Cucumis sativus]	XP_004142060	3.09172e-146	100	419.468	232	232	NA	GO:0051707 ; GO:0016023
MELO3C003155	70.7648	36.6169	104.913	2.86514	1.51861	0.00287399	0.0269914	aldo-keto reductase family 4 member c9-like	316	gi|449531346|ref|XP_004172647.1|PREDICTED: aldo-keto reductase family 4 member C9-like [Cucumis sativus]	XP_004172647	0	94	568.54	316	299	NA	GO:0070401 ; GO:0009414 ; GO:0009409 ; GO:0008106 ; GO:0016229 ; GO:0009507 ; GO:0005634 ; GO:0005829 ; GO:0009651 ; GO:0055114 ; GO:0006094 ; GO:0006096 ; GO:0019384 ; GO:0046486
MELO3C003156	2153.92	1132.97	3174.88	2.80227	1.4866	0.00021536	0.00333537	aldo-keto reductase family 4 member c9-like	301	gi|449519870|ref|XP_004166957.1|PREDICTED: aldo-keto reductase family 4 member C9-like [Cucumis sativus]	XP_004166957	0	94	565.844	315	297	NA	GO:0070401 ; GO:0009414 ; GO:0009409 ; GO:0008106 ; GO:0016229 ; GO:0009507 ; GO:0005634 ; GO:0005829 ; GO:0009651 ; GO:0055114 ; GO:0006094 ; GO:0006096 ; GO:0019384 ; GO:0046486
MELO3C003161	86.6072	23.6304	149.584	6.33015	2.66224	9.3864e-06	0.000238602	cysteine histidine-rich c1 domain-containing protein	193	gi|449448876|ref|XP_004142191.1|PREDICTED: uncharacterized protein LOC101202768 [Cucumis sativus] >gi|449516017|ref|XP_004165044.1| PREDICTED: uncharacterized LOC101202768 [Cucumis sativus]	XP_004142191	9.48319e-67	74	214.542	214	160	NA	NA
MELO3C003163	249.257	70.8463	427.668	6.03656	2.59373	3.24597e-08	1.86962e-06	cysteine histidine-rich c1 domain-containing protein	286	gi|449529465|ref|XP_004171720.1|PREDICTED: uncharacterized LOC101223041 [Cucumis sativus]	XP_004171720	7.24363e-101	94	307.76	174	165	NA	NA
MELO3C003164	102.219	26.3953	178.043	6.74527	2.75388	1.53604e-06	5.05778e-05	cysteine histidine-rich c1 domain-containing protein	260	gi|449448872|ref|XP_004142189.1|PREDICTED: uncharacterized protein LOC101222803 [Cucumis sativus]	XP_004142189	1.38547e-141	89	409.453	263	236	NA	GO:0047134 ; GO:0055114
MELO3C003184	46.7681	8.62136	84.9148	9.84935	3.30003	4.47146e-06	0.000123907	conserved hypothetical protein	128	gi|255587953|ref|XP_002534451.1|conserved hypothetical protein [Ricinus communis] >gi|223525263|gb|EEF27931.1| conserved hypothetical protein [Ricinus communis]	XP_002534451	7.0932e-05	60	47.3654	97	59	NA	NA
MELO3C003186	943.048	1322.54	563.554	0.426115	-1.23069	0.00218652	0.0216776	at5g02020 t7h20_70	158	gi|449460363|ref|XP_004147915.1|PREDICTED: uncharacterized protein LOC101215701 [Cucumis sativus]	XP_004147915	2.69065e-98	97	291.197	158	154	NA	GO:0009651
MELO3C003188	1274.18	741.107	1807.26	2.4386	1.28605	0.00105942	0.0121163	probable glutathione s-transferase-like	219	gi|449519525|ref|XP_004166785.1|PREDICTED: probable glutathione S-transferase-like [Cucumis sativus]	XP_004166785	2.49839e-120	94	352.058	219	208	NA	GO:0042221 ; GO:0016740 ; GO:0005515
MELO3C003197	63.445	19.6493	107.241	5.45773	2.4483	7.59844e-05	0.00140649	copper transporter	151	gi|449460397|ref|XP_004147932.1|PREDICTED: copper transporter 6-like [Cucumis sativus] >gi|449519529|ref|XP_004166787.1| PREDICTED: copper transporter 6-like [Cucumis sativus]	XP_004147932	2.10971e-63	92	201.83	152	141	NA	GO:0035434 ; GO:0005375 ; GO:0016021
MELO3C003201	920.505	517.178	1323.83	2.55972	1.35599	0.000681282	0.00855078	probable glutathione s-transferase-like	221	gi|449519527|ref|XP_004166786.1|PREDICTED: probable glutathione S-transferase-like [Cucumis sativus]	XP_004166786	3.19162e-87	81	268.085	217	177	NA	GO:0005515
MELO3C003204	15.2252	27.493	2.95744	0.107571	-3.21664	0.000753165	0.00921805	udp-glycosyltransferase 85a1	204	gi|449460399|ref|XP_004147933.1|PREDICTED: UDP-glycosyltransferase 85A7-like [Cucumis sativus]	XP_004147933	7.73154e-96	89	295.049	190	170	NA	GO:0016740 ; GO:0008152
MELO3C003213	22.7335	2.9378	42.5291	14.4765	3.85564	1.63722e-08	1.04393e-06	laccase-7- partial	538	gi|449460389|ref|XP_004147928.1|PREDICTED: laccase-7-like, partial [Cucumis sativus]	XP_004147928	0	98	1049.27	520	512	NA	GO:0046688 ; GO:0005507 ; GO:0010106 ; GO:0052716 ; GO:0015706 ; GO:0010167 ; GO:0006826 ; GO:0048046 ; GO:0010228 ; GO:0046274 ; GO:0055114
MELO3C003230	1201.49	348.684	2054.29	5.89157	2.55865	7.90133e-10	8.32259e-08	bahd acyltransferase dcr-like	471	gi|449460313|ref|XP_004147890.1|PREDICTED: BAHD acyltransferase DCR-like [Cucumis sativus]	XP_004147890	0	96	838.565	471	456	NA	GO:0016747
MELO3C003231	145.68	54.1702	237.189	4.37859	2.13047	2.13249e-05	0.000479433	uncharacterized loc101216064	122	gi|225440634|ref|XP_002274086.1|PREDICTED: uncharacterized protein LOC100254499 [Vitis vinifera] >gi|147783058|emb|CAN62121.1| hypothetical protein VITISV_037026 [Vitis vinifera]	XP_002274086	1.31019e-10	60	63.1586	118	71	NA	NA
MELO3C003238	4152.41	1948.4	6356.41	3.26237	1.70592	2.2341e-05	0.000497003	chlorophyll a-b binding protein chloroplastic-like	284	gi|449460307|ref|XP_004147887.1|PREDICTED: chlorophyll a-b binding protein CP29.2, chloroplastic-like [Cucumis sativus] >gi|449516143|ref|XP_004165107.1| PREDICTED: chlorophyll a-b binding protein CP29.2, chloroplastic-like [Cucumis sativus]	XP_004147887	0	99	541.576	284	283	NA	GO:0009744 ; GO:0010114 ; GO:0016168 ; GO:0030076 ; GO:0006364 ; GO:0009941 ; GO:0009637 ; GO:0010155 ; GO:0009535 ; GO:0010287 ; GO:0010218 ; GO:0009765 ; GO:0009644
MELO3C003258	1223.56	673.06	1774.06	2.63581	1.39825	0.000556766	0.00730422	60s ribosomal protein l14-2-like	94	gi|5762251|dbj|BAA83469.1|Csf-1 [Cucumis sativus]	BAA83469	6.36688e-50	96	164.466	86	83	NA	GO:0005730 ; GO:0005773 ; GO:0003735 ; GO:0005886 ; GO:0022625 ; GO:0009507 ; GO:0006412 ; GO:0005783 ; GO:0042254
MELO3C003299	560.684	324.844	796.524	2.45202	1.29397	0.00194113	0.0196849	auxin influx carrier protein	487	gi|449520072|ref|XP_004167058.1|PREDICTED: auxin transporter-like protein 4-like [Cucumis sativus]	XP_004167058	0	99	867.84	487	484	NA	GO:0060919 ; GO:0009958 ; GO:0010328 ; GO:0016021 ; GO:0015293 ; GO:0009986 ; GO:0005768 ; GO:0010011 ; GO:0010311 ; GO:0048829 ; GO:0048765 ; GO:0001736 ; GO:0009734 ; GO:0009624 ; GO:0005794 ; GO:0005886 ; GO:0006865
MELO3C003302	485.745	207.486	764.005	3.6822	1.88057	1.28288e-05	0.000311966	btb poz domain-containing protein at3g09030-like	496	gi|449461785|ref|XP_004148622.1|PREDICTED: BTB/POZ domain-containing protein At3g09030-like [Cucumis sativus]	XP_004148622	0	96	805.823	476	459	NA	GO:0008076 ; GO:0005249 ; GO:0051260 ; GO:0006813
MELO3C003313	18634.8	8196.32	29073.2	3.54711	1.82664	4.7427e-06	0.000130288	membrane steroid-binding protein 2-like	213	gi|449461239|ref|XP_004148349.1|PREDICTED: membrane steroid-binding protein 2-like [Cucumis sativus] >gi|449517455|ref|XP_004165761.1| PREDICTED: membrane steroid-binding protein 2-like [Cucumis sativus]	XP_004148349	3.52786e-103	97	308.145	202	197	NA	GO:0009684 ; GO:0055114 ; GO:0030308 ; GO:0042742 ; GO:0005496 ; GO:0009535 ; GO:0006888 ; GO:0032440 ; GO:0020037 ; GO:0009723 ; GO:0005783 ; GO:0005794 ; GO:0005634 ; GO:0005886
MELO3C003317	10664.2	6154.31	15174	2.46559	1.30193	0.00103614	0.0119072	plasminogen activator inhibitor 1 rna-binding	363	gi|449461241|ref|XP_004148350.1|PREDICTED: uncharacterized protein LOC101207608 [Cucumis sativus] >gi|449518338|ref|XP_004166199.1| PREDICTED: uncharacterized protein LOC101223435 [Cucumis sativus]	XP_004148350	8.16055e-151	97	441.039	359	349	NA	GO:0005737 ; GO:0043231
MELO3C003318	496.34	302.983	689.697	2.27636	1.18673	0.00580732	0.0460345	phospholipase a1- chloroplastic-like	503	gi|449461243|ref|XP_004148351.1|PREDICTED: phospholipase A1-Ibeta2, chloroplastic-like [Cucumis sativus] >gi|449518340|ref|XP_004166200.1| PREDICTED: phospholipase A1-Ibeta2, chloroplastic-like [Cucumis sativus]	XP_004148351	0	98	993.801	500	490	NA	GO:0008970 ; GO:0009507 ; GO:0047714 ; GO:0004806 ; GO:0009395 ; GO:0046486
MELO3C003323	169.494	252.945	86.043	0.340165	-1.55569	0.000547101	0.00720835	myosin heavy chain-related protein	1010	gi|449461249|ref|XP_004148354.1|PREDICTED: uncharacterized protein LOC101208579 [Cucumis sativus] >gi|449505214|ref|XP_004162407.1| PREDICTED: uncharacterized LOC101208579 [Cucumis sativus]	XP_004148354	0	97	1714.89	1004	979	NA	GO:0009507
MELO3C003339	418.761	604.562	232.96	0.385337	-1.37581	0.00084291	0.0100879	calcineurin b-like protein 1	213	gi|449461271|ref|XP_004148365.1|PREDICTED: calcineurin B-like protein 1-like [Cucumis sativus] >gi|449505233|ref|XP_004162412.1| PREDICTED: calcineurin B-like protein 1-like [Cucumis sativus]	XP_004148365	5.48565e-148	98	421.779	213	210	NA	GO:0031348 ; GO:0009611 ; GO:0009605 ; GO:0030007 ; GO:0009867 ; GO:0009862 ; GO:0009414 ; GO:0010363 ; GO:0010118 ; GO:0006612 ; GO:0005509 ; GO:0050832 ; GO:0043069 ; GO:0005737 ; GO:0042538 ; GO:0000165 ; GO:0042539 ; GO:0005513 ; GO:0052542 ; GO:0009409 ; GO:0019722 ; GO:0009738 ; GO:0010107 ; GO:0005886 ; GO:0030968 ; GO:0009723 ; GO:0009733 ; GO:0019900
MELO3C003346	372.807	194.919	550.694	2.82525	1.49838	0.000474278	0.00638567	membrane lipoprotein	60	gi|449461285|ref|XP_004148372.1|PREDICTED: uncharacterized protein LOC101212897 [Cucumis sativus] >gi|449530889|ref|XP_004172424.1| PREDICTED: uncharacterized LOC101212897 [Cucumis sativus]	XP_004148372	6.68681e-33	96	117.087	60	58	NA	GO:0016023
MELO3C003347	373.139	539.012	207.266	0.384529	-1.37884	0.000905441	0.0106953	pleckstrin homology domain-containing protein	388	gi|449461281|ref|XP_004148370.1|PREDICTED: uncharacterized protein LOC101212417 [Cucumis sativus]	XP_004148370	0	97	771.155	388	380	NA	NA
MELO3C003373	1262.84	259.617	2266.06	8.72847	3.12573	5.35579e-13	1.82336e-10	allyl alcohol dehydrogenase-like protein	99	gi|449461541|ref|XP_004148500.1|PREDICTED: uncharacterized protein LOC101203507 [Cucumis sativus] >gi|449510790|ref|XP_004163759.1| PREDICTED: uncharacterized LOC101203507 [Cucumis sativus]	XP_004148500	3.31424e-55	93	177.178	99	93	NA	GO:0009941
MELO3C003379	421.616	649.566	193.665	0.298146	-1.74591	3.18442e-05	0.000674566	phosphoribosyl pyrophosphate synthetase	401	gi|449461533|ref|XP_004148496.1|PREDICTED: ribose-phosphate pyrophosphokinase 1, chloroplastic-like [Cucumis sativus]	XP_004148496	0	98	774.237	378	374	NA	GO:0009156 ; GO:0006783 ; GO:0009116 ; GO:0005524 ; GO:0000287 ; GO:0016310 ; GO:0016301 ; GO:0004749 ; GO:0009507 ; GO:0006098 ; GO:0006144
MELO3C003405	940.672	421.26	1460.08	3.46599	1.79327	1.46578e-05	0.000345855	mitochondrial carnitine acylcarnitine carrier-like	296	gi|449522827|ref|XP_004168427.1|PREDICTED: mitochondrial carnitine/acylcarnitine carrier-like protein-like [Cucumis sativus]	XP_004168427	2.64374e-179	98	508.064	296	291	NA	GO:0016021 ; GO:0015822 ; GO:0005739 ; GO:0009507 ; GO:0055085
MELO3C003411	29.4947	11.028	47.9614	4.34907	2.12071	0.0054429	0.0439141	at5g46770 mza15_19	111	gi|224126267|ref|XP_002329513.1|predicted protein [Populus trichocarpa] >gi|222870222|gb|EEF07353.1| predicted protein [Populus trichocarpa]	XP_002329513	3.38201e-17	62	80.1073	105	66	NA	NA
MELO3C003418	1864.41	2616.47	1112.34	0.425129	-1.23403	0.00189165	0.0193582	zinc-binding protein	220	gi|449436818|ref|XP_004136189.1|PREDICTED: uncharacterized protein LOC101209912 [Cucumis sativus] >gi|449534353|ref|XP_004174127.1| PREDICTED: uncharacterized protein LOC101231296 [Cucumis sativus]	XP_004136189	1.08266e-150	100	429.098	220	220	NA	NA
MELO3C003419	612.417	329.081	895.753	2.72198	1.44466	0.000621028	0.00794624	tetraspanin family protein	267	gi|449437228|ref|XP_004136394.1|PREDICTED: uncharacterized protein LOC101218363 [Cucumis sativus] >gi|449529050|ref|XP_004171514.1| PREDICTED: uncharacterized protein LOC101223520 [Cucumis sativus]	XP_004136394	3.01068e-155	99	444.891	267	266	NA	GO:0009944 ; GO:0016021 ; GO:0010075 ; GO:0009506 ; GO:0010014 ; GO:0009926 ; GO:0010305 ; GO:0016023 ; GO:0008361 ; GO:0010015 ; GO:0007568 ; GO:0009956 ; GO:0009855 ; GO:0019344 ; GO:0005886
MELO3C003422	108.383	157.911	58.8554	0.372712	-1.42387	0.00287692	0.0270011	zinc finger family protein	315	gi|449437230|ref|XP_004136395.1|PREDICTED: RING-H2 finger protein ATL29-like [Cucumis sativus] >gi|449520675|ref|XP_004167359.1| PREDICTED: RING-H2 finger protein ATL29-like [Cucumis sativus]	XP_004136395	4.5998e-134	91	394.43	315	289	NA	GO:0008270 ; GO:0005515
MELO3C003428	235.981	338.439	133.522	0.394522	-1.34182	0.00191309	0.0195044	abc transporter b family member 2-like	1286	gi|449437236|ref|XP_004136398.1|PREDICTED: ABC transporter B family member 2-like [Cucumis sativus]	XP_004136398	0	98	2302.71	1213	1197	NA	GO:0010048 ; GO:0010541 ; GO:0016021 ; GO:0043481 ; GO:0010329 ; GO:0010540 ; GO:0010315 ; GO:0042626 ; GO:0055085 ; GO:0006200 ; GO:0005886 ; GO:0005524 ; GO:0048440 ; GO:0005739
MELO3C003465	457.095	196	718.189	3.66422	1.87351	1.41389e-05	0.000337369	PREDICTED: uncharacterized protein LOC101217801 isoform 1	126	gi|449436882|ref|XP_004136221.1|PREDICTED: uncharacterized protein LOC101217801 isoform 1 [Cucumis sativus] >gi|449517239|ref|XP_004165653.1| PREDICTED: uncharacterized protein LOC101225552 isoform 1 [Cucumis sativus]	XP_004136221	4.75873e-41	97	141.739	92	90	NA	NA
MELO3C003483	1741.57	520.454	2962.69	5.69252	2.50907	2.01978e-09	1.84244e-07	plastid-specific ribosomal protein 6	106	gi|255537906|ref|XP_002510018.1|50S ribosomal protein CL25, chloroplast precursor, putative [Ricinus communis] >gi|223550719|gb|EEF52205.1| 50S ribosomal protein CL25, chloroplast precursor, putative [Ricinus communis]	XP_002510018	6.95168e-23	69	95.5153	100	69	NA	GO:0005840 ; GO:0003735 ; GO:0009507 ; GO:0006412 ; GO:0019843 ; GO:0042254
MELO3C003497	2062.85	2806.41	1319.29	0.470099	-1.08896	0.00579649	0.0460075	phosphoglycerate mutase-like protein	247	gi|449436932|ref|XP_004136246.1|PREDICTED: uncharacterized protein LOC101203061 [Cucumis sativus] >gi|449502800|ref|XP_004161746.1| PREDICTED: uncharacterized protein LOC101231172 [Cucumis sativus]	XP_004136246	1.57352e-174	97	493.426	247	240	NA	GO:0009507
MELO3C003511	33.8063	52.1667	15.4459	0.296087	-1.75591	0.00274079	0.0260095	wd40 and beach domain-containing protein	193	gi|449437276|ref|XP_004136418.1|PREDICTED: uncharacterized protein LOC101204034 [Cucumis sativus]	XP_004136418	2.71622e-128	100	409.838	192	192	NA	NA
MELO3C003526	1080.6	325.897	1835.3	5.63152	2.49353	4.43326e-09	3.58136e-07	dna-binding protein escarola-like	287	gi|449437286|ref|XP_004136423.1|PREDICTED: putative DNA-binding protein ESCAROLA-like [Cucumis sativus] >gi|449527047|ref|XP_004170524.1| PREDICTED: putative DNA-binding protein ESCAROLA-like [Cucumis sativus]	XP_004136423	4.05e-141	97	410.223	228	222	NA	NA
MELO3C003544	60.052	22.7887	97.3152	4.27032	2.09434	0.000961229	0.0112291	ring-h2 finger protein atl11-like	350	gi|449437294|ref|XP_004136427.1|PREDICTED: RING-H2 finger protein ATL11-like [Cucumis sativus] >gi|449532382|ref|XP_004173160.1| PREDICTED: RING-H2 finger protein ATL11-like [Cucumis sativus]	XP_004136427	0	96	534.258	336	324	NA	GO:0033591 ; GO:0009416 ; GO:0004842 ; GO:0016567 ; GO:0005515 ; GO:0008270
MELO3C003547	4024.09	570.774	7477.42	13.1005	3.71155	1.15534e-17	1.83555e-14	blue copper	199	gi|449436978|ref|XP_004136269.1|PREDICTED: blue copper protein-like [Cucumis sativus] >gi|449530626|ref|XP_004172295.1| PREDICTED: blue copper protein-like [Cucumis sativus]	XP_004136269	2.05607e-64	84	207.994	199	168	NA	GO:0005507 ; GO:0009055
MELO3C003548	3175.82	1116.8	5234.83	4.68733	2.22877	8.5742e-08	4.20224e-06	PREDICTED: uncharacterized protein LOC101208930 isoform 1	172	gi|449436980|ref|XP_004136270.1|PREDICTED: uncharacterized protein LOC101208930 isoform 1 [Cucumis sativus] >gi|449436982|ref|XP_004136271.1| PREDICTED: uncharacterized protein LOC101208930 isoform 2 [Cucumis sativus]	XP_004136270	2.11857e-14	100	75.485	39	39	NA	NA
MELO3C003551	1463.46	877.326	2049.6	2.33618	1.22415	0.00233234	0.0227448	serine acetyltransferase	294	gi|449461463|ref|XP_004148461.1|PREDICTED: serine acetyltransferase 5-like [Cucumis sativus] >gi|449529483|ref|XP_004171729.1| PREDICTED: serine acetyltransferase 5-like [Cucumis sativus]	XP_004148461	0	99	561.992	294	293	NA	GO:0005829 ; GO:0010363 ; GO:0009620 ; GO:0009867 ; GO:0009611 ; GO:0009695 ; GO:0009001 ; GO:0006612 ; GO:0009863 ; GO:0006535 ; GO:0042967
MELO3C003552	173.117	76.3379	269.897	3.53556	1.82194	0.00017167	0.00276427	NA	NA	NA	NA	NA	NA	NA	NA	NA	NA	NA
MELO3C003555	226.624	107.482	345.766	3.21696	1.6857	0.000272801	0.00407918	NA	NA	NA	NA	NA	NA	NA	NA	NA	NA	NA
MELO3C003566	3172.23	1659.64	4684.83	2.8228	1.49712	0.000341561	0.00486206	phi-1 protein	308	gi|449437006|ref|XP_004136283.1|PREDICTED: uncharacterized protein LOC101211963 [Cucumis sativus] >gi|449520503|ref|XP_004167273.1| PREDICTED: uncharacterized LOC101211963 [Cucumis sativus]	XP_004136283	9.00683e-162	97	464.537	283	275	NA	GO:0009505 ; GO:0009741
MELO3C003567	2074.38	1278.71	2870.05	2.24448	1.16638	0.00309663	0.0286172	udp-glycosyltransferase 85a2-like	487	gi|449437008|ref|XP_004136284.1|PREDICTED: UDP-glycosyltransferase 85A2-like [Cucumis sativus] >gi|449520501|ref|XP_004167272.1| PREDICTED: UDP-glycosyltransferase 85A2-like [Cucumis sativus]	XP_004136284	0	96	945.651	487	469	NA	GO:0047213 ; GO:0050502 ; GO:0050403 ; GO:0009813
MELO3C003600	264.678	112.379	416.977	3.71046	1.8916	4.04992e-05	0.000824935	nucleotide-diphospho-sugar transferase	332	gi|449437316|ref|XP_004136438.1|PREDICTED: exostosin-like 3-like [Cucumis sativus]	XP_004136438	0	98	669.848	332	327	NA	GO:0016758 ; GO:0031227
MELO3C003619	2816.69	1770.07	3863.3	2.18256	1.12602	0.00436899	0.0372517	rszp22 splicing factor	186	gi|449437054|ref|XP_004136307.1|PREDICTED: serine/arginine-rich splicing factor RSZ22-like [Cucumis sativus] >gi|449515555|ref|XP_004164814.1| PREDICTED: serine/arginine-rich splicing factor RSZ22-like [Cucumis sativus]	XP_004136307	2.21802e-52	100	176.407	107	107	NA	GO:0005730 ; GO:0003676 ; GO:0005515 ; GO:0016607 ; GO:0005829 ; GO:0008270 ; GO:0000398 ; GO:0000166
MELO3C003660	8246.95	11716.1	4777.77	0.407794	-1.29409	0.000826771	0.00993846	ring finger and chy zinc finger domain-containing protein	307	gi|449437104|ref|XP_004136332.1|PREDICTED: RING finger and CHY zinc finger domain-containing protein 1-like [Cucumis sativus] >gi|449505475|ref|XP_004162482.1| PREDICTED: RING finger and CHY zinc finger domain-containing protein 1-like [Cucumis sativus]	XP_004136332	0	99	605.52	307	305	NA	GO:0008270 ; GO:0005515
MELO3C003696	8749.28	2940.23	14558.3	4.95142	2.30784	1.17496e-08	7.88754e-07	ein3-binding f-box protein 1-like	640	gi|449437138|ref|XP_004136349.1|PREDICTED: EIN3-binding F-box protein 1-like [Cucumis sativus]	XP_004136349	0	98	1241.87	640	629	NA	GO:0006511 ; GO:0042752 ; GO:0019005 ; GO:0010105 ; GO:0009733 ; GO:0004842 ; GO:0005515 ; GO:0005634 ; GO:0016567
MELO3C003700	2615.03	1561.96	3668.1	2.3484	1.23168	0.00214247	0.0212962	clathrin assembly protein	651	gi|449530664|ref|XP_004172314.1|PREDICTED: putative clathrin assembly protein At2g25430-like [Cucumis sativus]	XP_004172314	0	99	1023.08	626	625	NA	GO:0005829 ; GO:0055114 ; GO:0005545 ; GO:0006355 ; GO:0048268 ; GO:0030276 ; GO:0030118 ; GO:0046983 ; GO:0032440 ; GO:0009734 ; GO:0005634 ; GO:0005886
MELO3C003725	2390.9	1178.43	3603.36	3.05775	1.61247	6.5544e-05	0.00123845	plastocyanin chloroplast	166	gi|449437172|ref|XP_004136366.1|PREDICTED: plastocyanin, chloroplastic-like [Cucumis sativus]	XP_004136366	1.07266e-84	96	257.299	166	161	NA	GO:0010155 ; GO:0006098 ; GO:0010218 ; GO:0017148 ; GO:0042744 ; GO:0009744 ; GO:0035304 ; GO:0055070 ; GO:0009825 ; GO:0010114 ; GO:0030003 ; GO:0009055 ; GO:0043481 ; GO:0048767 ; GO:0009773 ; GO:0009965 ; GO:0010817 ; GO:0009570 ; GO:0046688 ; GO:0000271 ; GO:0009637 ; GO:0070838 ; GO:0009644 ; GO:0046686 ; GO:0019344 ; GO:0009657 ; GO:0009932 ; GO:0045893 ; GO:0009543 ; GO:0009535 ; GO:000550…
MELO3C003726	1892.27	638.848	3145.68	4.92399	2.29983	3.30816e-08	1.88832e-06	24-methylenesterol c-methyltransferase 2-like	360	gi|449437406|ref|XP_004136483.1|PREDICTED: 24-methylenesterol C-methyltransferase 2-like [Cucumis sativus] >gi|449523193|ref|XP_004168608.1| PREDICTED: 24-methylenesterol C-methyltransferase 2-like [Cucumis sativus]	XP_004136483	0	99	709.523	360	358	NA	GO:0009825 ; GO:0016132 ; GO:0006007 ; GO:0005829 ; GO:0019288 ; GO:0006084 ; GO:0003838 ; GO:0032259 ; GO:0010051 ; GO:0032876 ; GO:0030797 ; GO:0005783 ; GO:0005794 ; GO:0016126
MELO3C003730	251.931	350.75	153.112	0.436527	-1.19586	0.00538247	0.0435925	calcium-dependent protein kinase	516	gi|449437176|ref|XP_004136368.1|PREDICTED: calcium-dependent protein kinase 29-like [Cucumis sativus]	XP_004136368	0	90	883.248	530	478	NA	GO:0006468 ; GO:0003723 ; GO:0005509 ; GO:0009627 ; GO:0004713 ; GO:0005524 ; GO:0001522 ; GO:0009982 ; GO:0005737 ; GO:0004683 ; GO:0005634 ; GO:0005886 ; GO:0009697 ; GO:0009069
MELO3C003731	1544.2	2158.12	930.28	0.43106	-1.21404	0.00185198	0.0190723	probable nucleoredoxin 2-like	390	gi|449519962|ref|XP_004167003.1|PREDICTED: probable nucleoredoxin 2-like [Cucumis sativus]	XP_004167003	0	89	699.893	410	368	NA	GO:0035556
MELO3C003732	238.014	102.138	373.89	3.66064	1.87209	7.71029e-05	0.00142439	early tobacco anther	160	gi|449437180|ref|XP_004136370.1|PREDICTED: uncharacterized protein At5g48480-like [Cucumis sativus]	XP_004136370	5.80892e-88	96	265.003	160	155	NA	GO:0005829
MELO3C003763	21.867	5.61	38.1239	6.79571	2.76462	0.00494233	0.0408965	saur family protein	108	gi|449437222|ref|XP_004136391.1|PREDICTED: auxin-induced protein 15A-like [Cucumis sativus] >gi|449505774|ref|XP_004162565.1| PREDICTED: auxin-induced protein 15A-like [Cucumis sativus]	XP_004136391	9.57974e-72	99	219.935	108	107	NA	GO:0009734 ; GO:0005739 ; GO:0005516
MELO3C003769	1211.62	605.356	1817.89	3.00301	1.58641	0.000100563	0.00178513	protein	53	gi|359492205|ref|XP_003634379.1|PREDICTED: uncharacterized protein LOC100853900 isoform 1 [Vitis vinifera]	XP_003634379	9.6481e-12	94	62.3882	53	50	NA	GO:0015078 ; GO:0000276 ; GO:0015986
MELO3C003771	3242.64	1505.88	4979.39	3.30663	1.72536	1.68582e-05	0.00039047	protein	126	gi|449460211|ref|XP_004147839.1|PREDICTED: uncharacterized protein LOC101217531 [Cucumis sativus] >gi|449476878|ref|XP_004154862.1| PREDICTED: uncharacterized LOC101217531 [Cucumis sativus]	XP_004147839	7.61142e-81	96	244.202	125	121	NA	GO:0009086 ; GO:0000394
MELO3C003783	2326.54	941.101	3711.98	3.9443	1.97977	1.15478e-06	3.96684e-05	auxin-induced protein 5ng4-like	393	gi|449460219|ref|XP_004147843.1|PREDICTED: auxin-induced protein 5NG4-like [Cucumis sativus]	XP_004147843	0	99	681.404	392	391	NA	GO:0009750 ; GO:0009705 ; GO:0006833 ; GO:0009825 ; GO:0010075 ; GO:0009651 ; GO:0007389 ; GO:0043481 ; GO:0048767 ; GO:0009834 ; GO:0008361 ; GO:0000271 ; GO:0090355 ; GO:0009926 ; GO:0090358 ; GO:0009932 ; GO:0005886 ; GO:0071555
MELO3C003811	1224.9	746.472	1703.33	2.28184	1.1902	0.00327861	0.0298362	50s ribosomal protein l31	161	gi|307136371|gb|ADN34183.1|50S ribosomal protein l31 [Cucumis melo subsp. melo]	ADN34183	4.35351e-99	100	293.508	151	151	NA	GO:0006098 ; GO:0009941 ; GO:0009793 ; GO:0005840 ; GO:0006412 ; GO:0010207 ; GO:0019288 ; GO:0009902 ; GO:0015995 ; GO:0009773 ; GO:0009570 ; GO:0003735 ; GO:0006364 ; GO:0010027 ; GO:0019843
MELO3C003821	686.374	413.552	959.196	2.31941	1.21376	0.00204492	0.0204975	jacalin-like lectin domain-containing protein	380	gi|449460291|ref|XP_004147879.1|PREDICTED: uncharacterized protein LOC101206551 [Cucumis sativus]	XP_004147879	0	90	645.966	378	341	NA	GO:0050896 ; GO:0048029 ; GO:0044424
MELO3C003825	302.057	424.506	179.608	0.4231	-1.24093	0.00388829	0.0342245	cysteine histidine-rich c1 domain-containing protein	480	gi|449511607|ref|XP_004164004.1|PREDICTED: agglutinin-like [Cucumis sativus]	XP_004164004	0	90	586.645	388	350	NA	GO:0005515 ; GO:0008270 ; GO:0035556 ; GO:0047134 ; GO:0055114
MELO3C003829	1352.67	804.979	1900.36	2.36076	1.23925	0.00219459	0.021735	dna-3-methyladenine glycosylase ii	379	gi|449460261|ref|XP_004147864.1|PREDICTED: uncharacterized protein LOC101202943 [Cucumis sativus] >gi|449476816|ref|XP_004154842.1| PREDICTED: uncharacterized LOC101202943 [Cucumis sativus]	XP_004147864	0	96	622.468	382	370	NA	GO:0006284 ; GO:0043733 ; GO:0005634
MELO3C003833	849.443	1169.24	529.646	0.452983	-1.14247	0.00456688	0.0385596	duf21 domain-containing protein at1g47330-like	449	gi|449460096|ref|XP_004147782.1|PREDICTED: DUF21 domain-containing protein At1g47330-like [Cucumis sativus]	XP_004147782	0	97	763.066	449	440	NA	GO:0016023 ; GO:0005886 ; GO:0005515
MELO3C003886	1592.05	741.517	2442.58	3.29403	1.71986	3.65285e-05	0.000757798	probable galacturonosyltransferase-like 1-like	342	gi|449460165|ref|XP_004147816.1|PREDICTED: probable galacturonosyltransferase-like 1-like [Cucumis sativus] >gi|449477010|ref|XP_004154902.1| PREDICTED: probable galacturonosyltransferase-like 1-like [Cucumis sativus]	XP_004147816	0	98	671.774	342	338	NA	GO:0032504 ; GO:0010417 ; GO:0052386 ; GO:0010051 ; GO:0048366 ; GO:0016757 ; GO:0005783
MELO3C003890	1594.56	633.517	2555.6	4.03399	2.01221	1.0304e-06	3.58478e-05	ribosomal protein s9	204	gi|449460125|ref|XP_004147796.1|PREDICTED: 30S ribosomal protein S9, chloroplastic-like [Cucumis sativus] >gi|449532978|ref|XP_004173454.1| PREDICTED: 30S ribosomal protein S9, chloroplastic-like [Cucumis sativus]	XP_004147796	4.59618e-92	98	278.87	185	182	NA	GO:0009941 ; GO:0000312 ; GO:0003735 ; GO:0009570 ; GO:0022627 ; GO:0016020 ; GO:0006412 ; GO:0019843 ; GO:0042254
MELO3C003932	140.562	81.8266	199.296	2.4356	1.28427	0.00420138	0.0361622	trans-cinnamate 4-monooxygenase	531	gi|449470372|ref|XP_004152891.1|PREDICTED: LOW QUALITY PROTEIN: trans-cinnamate 4-monooxygenase-like [Cucumis sativus]	XP_004152891	0	98	991.104	510	500	NA	GO:0020037 ; GO:0016710 ; GO:0016023 ; GO:0009055 ; GO:0055114 ; GO:0006558 ; GO:0009805 ; GO:0009809 ; GO:0009811
MELO3C003933	190.558	86.0732	295.043	3.42782	1.77729	8.04955e-05	0.00147847	trans-cinnamate 4-monooxygenase	526	gi|449470372|ref|XP_004152891.1|PREDICTED: LOW QUALITY PROTEIN: trans-cinnamate 4-monooxygenase-like [Cucumis sativus]	XP_004152891	0	98	951.429	505	495	NA	GO:0020037 ; GO:0016710 ; GO:0016023 ; GO:0009055 ; GO:0055114 ; GO:0006558 ; GO:0009805 ; GO:0009809 ; GO:0009811
MELO3C003950	3452.86	4798.44	2107.28	0.43916	-1.18718	0.00236957	0.0230606	calcium-transporting atpase plasma membrane-type-like	1076	gi|449465342|ref|XP_004150387.1|PREDICTED: calcium-transporting ATPase 10, plasma membrane-type-like [Cucumis sativus]	XP_004150387	0	98	1949.1	1076	1065	NA	GO:0048281 ; GO:0008270 ; GO:0043621 ; GO:0009624 ; GO:0016021 ; GO:0006730 ; GO:0004089 ; GO:0006754 ; GO:0006882 ; GO:0005388 ; GO:0009506 ; GO:0048367 ; GO:0070588 ; GO:0005886 ; GO:0005516 ; GO:0005524 ; GO:0016529
MELO3C003990	1246.56	2077.93	415.196	0.199813	-2.32328	2.20775e-08	1.3534e-06	burp domain-containing protein	268	gi|225430043|ref|XP_002284269.1|PREDICTED: dehydration-responsive protein RD22 [Vitis vinifera]	XP_002284269	4.92726e-62	63	209.92	221	140	NA	NA
MELO3C003999	13348.7	3152.98	23544.4	7.46734	2.90059	2.24522e-12	5.70736e-10	60s acidic ribosomal protein p3-2	120	gi|449461181|ref|XP_004148320.1|PREDICTED: 60S acidic ribosomal protein P3-2-like isoform 1 [Cucumis sativus] >gi|449461183|ref|XP_004148321.1| PREDICTED: 60S acidic ribosomal protein P3-2-like isoform 2 [Cucumis sativus] >gi|449507401|ref|XP_004163021.1| PREDICTED: 60S acidic ribosomal protein P3-2-like isoform 1 [Cucumis sativus] >gi|449507403|ref|XP_004163022.1| PREDICTED: 60S acidic ribosomal…	XP_004148320	8.39962e-40	100	139.428	69	69	NA	GO:0022626 ; GO:0003735 ; GO:0005886 ; GO:0005634 ; GO:0006414 ; GO:0042254
MELO3C004032	880.516	316.975	1444.06	4.55575	2.18769	2.44278e-07	1.03035e-05	PREDICTED: uncharacterized protein LOC100811571	329	gi|356562499|ref|XP_003549508.1|PREDICTED: uncharacterized protein LOC100811571 [Glycine max]	XP_003549508	5.52507e-51	65	180.644	257	168	NA	NA
MELO3C004035	1091.95	1529.34	654.553	0.427997	-1.22433	0.00192421	0.0195653	chaperone protein clpb	1038	gi|449506714|ref|XP_004162827.1|PREDICTED: uncharacterized LOC101218254 [Cucumis sativus]	XP_004162827	0	96	1949.87	1055	1022	NA	GO:0080167 ; GO:0019538 ; GO:0007623
MELO3C004060	348.404	45.7599	651.048	14.2275	3.83061	1.71283e-15	1.25596e-12	-mandelonitrile lyase 1-like	495	gi|449462707|ref|XP_004149082.1|PREDICTED: (R)-mandelonitrile lyase 1-like [Cucumis sativus]	XP_004149082	0	98	930.243	495	489	NA	GO:0046202 ; GO:0006952 ; GO:0050660 ; GO:0055114 ; GO:0006066 ; GO:0008812 ; GO:0006544 ; GO:0006563 ; GO:0006566
MELO3C004093	762.955	347.396	1178.51	3.39242	1.76232	2.6768e-05	0.000579264	ring-h2 finger protein atl56-like	178	gi|449462739|ref|XP_004149098.1|PREDICTED: RING-H2 finger protein ATL56-like [Cucumis sativus] >gi|449507961|ref|XP_004163179.1| PREDICTED: RING-H2 finger protein ATL56-like [Cucumis sativus]	XP_004149098	1.07508e-78	98	243.047	178	175	NA	GO:0008270 ; GO:0010200 ; GO:0005515
MELO3C004104	1388.95	851.58	1926.32	2.26205	1.17763	0.00380197	0.0336199	senescence-associated protein	269	gi|449453924|ref|XP_004144706.1|PREDICTED: uncharacterized protein LOC101213840 [Cucumis sativus]	XP_004144706	1.70266e-146	99	422.55	269	267	NA	GO:0016021 ; GO:0009506 ; GO:0007020 ; GO:0007568 ; GO:0005886
MELO3C004105	3274.76	1523.52	5026.01	3.29895	1.72201	1.65595e-05	0.000384539	cytochrome c oxidase polypeptide vib	77	gi|449453930|ref|XP_004144709.1|PREDICTED: cytochrome c oxidase subunit 6b-2-like isoform 2 [Cucumis sativus] >gi|449453932|ref|XP_004144710.1| PREDICTED: cytochrome c oxidase subunit 6b-2-like isoform 3 [Cucumis sativus] >gi|449506250|ref|XP_004162693.1| PREDICTED: cytochrome c oxidase subunit 6b-2-like isoform 2 [Cucumis sativus] >gi|449506253|ref|XP_004162694.1| PREDICTED: cytochrome c oxidase…	XP_004144709	3.46563e-50	98	162.54	77	76	NA	GO:0006661 ; GO:0005739 ; GO:0004129 ; GO:0006123 ; GO:0015992 ; GO:0045277
MELO3C004127	824.226	348.667	1299.78	3.72787	1.89835	5.33757e-06	0.000144752	low temperature and salt responsive protein	78	gi|449511541|ref|XP_004163984.1|PREDICTED: UPF0057 membrane protein At2g24040-like [Cucumis sativus]	XP_004163984	1.59331e-32	98	117.472	78	77	NA	GO:0042538 ; GO:0009409 ; GO:0006333 ; GO:0050832 ; GO:0042631 ; GO:0016021
MELO3C004134	5251.76	3329.55	7173.97	2.15464	1.10745	0.00491819	0.0407341	leucine aminopeptidase	585	gi|449453972|ref|XP_004144730.1|PREDICTED: leucine aminopeptidase 1-like [Cucumis sativus] >gi|449522197|ref|XP_004168114.1| PREDICTED: leucine aminopeptidase 1-like [Cucumis sativus]	XP_004144730	0	98	1017.3	585	579	NA	GO:0005829 ; GO:0006623 ; GO:0009651 ; GO:0030145 ; GO:0004177 ; GO:0009266 ; GO:0006508 ; GO:0006972 ; GO:0006833 ; GO:0007030 ; GO:0008235 ; GO:0010150 ; GO:0006096 ; GO:0009570 ; GO:0006094 ; GO:0005773 ; GO:0046686
MELO3C004139	2270.37	3115.47	1425.26	0.457476	-1.12823	0.00447643	0.037964	ubiquitin carboxyl-terminal hydrolase 23-like	934	gi|449453974|ref|XP_004144731.1|PREDICTED: uncharacterized protein LOC101219654 [Cucumis sativus]	XP_004144731	0	96	1712.2	934	901	NA	GO:0005622 ; GO:0006511 ; GO:0004221 ; GO:0008270 ; GO:0008234 ; GO:0016579
MELO3C004143	2502.07	1338.25	3665.89	2.73931	1.45381	0.000294873	0.00433442	rhicadhesin receptor	219	gi|449528275|ref|XP_004171130.1|PREDICTED: germin-like protein 5-1-like [Cucumis sativus]	XP_004171130	1.85591e-135	98	390.578	198	196	NA	GO:0045735 ; GO:0004872 ; GO:0009505 ; GO:0030145 ; GO:0009409 ; GO:0016023 ; GO:0004784 ; GO:0005634 ; GO:0048046 ; GO:0055114 ; GO:0007165 ; GO:0006801
MELO3C004185	261.597	30.0277	493.166	16.4237	4.03771	6.00723e-15	3.36847e-12	nicotianamine synthase	279	gi|449454137|ref|XP_004144812.1|PREDICTED: nicotianamine synthase 1-like [Cucumis sativus] >gi|449490921|ref|XP_004158749.1| PREDICTED: nicotianamine synthase 1-like [Cucumis sativus]	XP_004144812	4.04416e-177	92	501.13	283	262	NA	GO:0030418 ; GO:0071369 ; GO:0010043 ; GO:0071281 ; GO:0071732 ; GO:0006826 ; GO:0030410
MELO3C004203	3076.32	1761.24	4391.4	2.49335	1.31809	0.000889043	0.0105342	heat shock protein binding	161	gi|449454042|ref|XP_004144765.1|PREDICTED: chaperone protein DnaJ-like [Cucumis sativus]	XP_004144765	7.86868e-104	97	305.449	148	145	NA	GO:0006457 ; GO:0051082 ; GO:0006950 ; GO:0031072
MELO3C004214	9927.06	5139.88	14714.2	2.86276	1.51741	0.00013123	0.00222589	chlorophyll a b-binding protein	246	gi|449452104|ref|XP_004143800.1|PREDICTED: chlorophyll a-b binding protein 6A, chloroplastic-like [Cucumis sativus] >gi|449525097|ref|XP_004169556.1| PREDICTED: chlorophyll a-b binding protein 6A, chloroplastic-like [Cucumis sativus]	XP_004143800	1.35635e-176	98	496.893	246	243	NA	GO:0009744 ; GO:0009522 ; GO:0010114 ; GO:0016168 ; GO:0030076 ; GO:0016021 ; GO:0046872 ; GO:0006364 ; GO:0018298 ; GO:0009941 ; GO:0009637 ; GO:0010155 ; GO:0009768 ; GO:0009535 ; GO:0009523 ; GO:0010287 ; GO:0010218 ; GO:0009644
MELO3C004215	11274.2	5212.41	17335.9	3.32589	1.73374	1.28808e-05	0.000312832	60s ribosomal protein l18-3-like	152	gi|449454059|ref|XP_004144773.1|PREDICTED: 60S ribosomal protein L18-3-like [Cucumis sativus] >gi|449490874|ref|XP_004158733.1| PREDICTED: 60S ribosomal protein L18-3-like [Cucumis sativus]	XP_004144773	4.15205e-89	97	268.855	140	136	NA	GO:0003735 ; GO:0005886 ; GO:0005774 ; GO:0022625 ; GO:0009507 ; GO:0006412 ; GO:0042254
MELO3C004219	3351.38	1847.25	4855.51	2.6285	1.39424	0.000418352	0.00578681	dormancy auxin associated protein	114	gi|449454067|ref|XP_004144777.1|PREDICTED: uncharacterized protein LOC101210613 [Cucumis sativus]	XP_004144777	1.26032e-33	97	123.25	74	72	NA	GO:0032880 ; GO:0009741
MELO3C004224	3688.43	888.068	6488.8	7.30664	2.86921	7.53844e-12	1.52894e-09	protein ralf-like 33-like	121	gi|449531227|ref|XP_004172589.1|PREDICTED: protein RALF-like 33-like [Cucumis sativus]	XP_004172589	6.17784e-80	98	241.506	121	119	NA	GO:0009506 ; GO:0009505 ; GO:0004871 ; GO:0048046 ; GO:0007267 ; GO:0019722
MELO3C004227	816.039	313.413	1318.66	4.20743	2.07294	7.99e-07	2.87957e-05	histone h2a	141	gi|449454085|ref|XP_004144786.1|PREDICTED: probable histone H2A.5-like [Cucumis sativus] >gi|449521036|ref|XP_004167537.1| PREDICTED: probable histone H2A.5-like [Cucumis sativus]	XP_004144786	6.548e-65	100	204.912	124	124	NA	GO:0000786 ; GO:0005730 ; GO:0009651 ; GO:0003677 ; GO:0006816 ; GO:0007030 ; GO:0006334 ; GO:0046982
MELO3C004229	17576.6	10402.9	24750.3	2.37919	1.25047	0.00203459	0.020437	src2-like protein	282	gi|449454083|ref|XP_004144785.1|PREDICTED: uncharacterized protein LOC101212570 [Cucumis sativus]	XP_004144785	3.97361e-100	97	305.834	267	260	NA	GO:0009646 ; GO:0010363 ; GO:0015802 ; GO:0006623 ; GO:0015696 ; GO:0043090 ; GO:0009611 ; GO:0006820 ; GO:0006862 ; GO:0010200 ; GO:0006612 ; GO:0006944 ; GO:0043069 ; GO:0005515 ; GO:0000326 ; GO:0006888 ; GO:0043269 ; GO:0005783 ; GO:0009612
MELO3C004233	521.417	250.363	792.471	3.16529	1.66234	8.82474e-05	0.00159776	PREDICTED: uncharacterized protein LOC101227606	111	gi|449523031|ref|XP_004168528.1|PREDICTED: uncharacterized protein LOC101227606 [Cucumis sativus]	XP_004168528	2.56781e-60	91	190.66	111	102	NA	NA
MELO3C004252	65.9912	122.363	9.61902	0.0786103	-3.66914	1.50181e-09	1.41743e-07	probable linoleate 9s-lipoxygenase 5-like	863	gi|449482832|ref|XP_004156417.1|PREDICTED: LOW QUALITY PROTEIN: probable linoleate 9S-lipoxygenase 5-like [Cucumis sativus]	XP_004156417	0	97	1650.18	864	846	NA	GO:0009753 ; GO:0055114 ; GO:0048364 ; GO:0009611 ; GO:0009737 ; GO:0016165 ; GO:0005737 ; GO:0009816 ; GO:0005506 ; GO:0031408 ; GO:0005515
MELO3C004259	133.999	191.12	76.8772	0.402245	-1.31385	0.00333313	0.0301739	tmv resistance protein n-like	1322	gi|307135798|gb|ADN33677.1|TIR-LRR-NBS disease resistance protein [Cucumis melo subsp. melo]	ADN33677	0	95	2256.1	1191	1139	NA	GO:0017111 ; GO:0006952 ; GO:0043531 ; GO:0005524 ; GO:0007165 ; GO:0005622 ; GO:0005515
MELO3C004276	61.8417	14.8906	108.793	7.30615	2.86911	1.45379e-05	0.000343951	uncharacterized gpi-anchored protein at3g06035-like	196	gi|150036258|gb|ABR67421.1|GPI-anchored protein-like protein II [Cucumis melo subsp. melo]	ABR67421	1.6556e-119	100	348.206	181	181	NA	GO:0005886 ; GO:0016114 ; GO:0031225
MELO3C004286	4505.5	1573.61	7437.38	4.72632	2.24072	5.276e-08	2.80969e-06	e3 ubiquitin-protein ligase atl6-like	379	gi|28558782|gb|AAO45753.1|RING/c3HC4/PHD zinc finger-like protein [Cucumis melo subsp. melo]	AAO45753	0	100	645.966	379	379	NA	GO:0009814 ; GO:0044464 ; GO:0009987 ; GO:0008152 ; GO:0008270 ; GO:0005515
MELO3C004287	1289.99	512.518	2067.46	4.03393	2.01218	6.25991e-07	2.35395e-05	transcription factor bhlh96-like	317	gi|449442845|ref|XP_004139191.1|PREDICTED: transcription factor bHLH96-like [Cucumis sativus] >gi|449524846|ref|XP_004169432.1| PREDICTED: transcription factor bHLH96-like [Cucumis sativus]	XP_004139191	0	99	532.332	317	315	NA	GO:0044444 ; GO:0043231 ; GO:0046983
MELO3C004290	110.583	159.969	61.1966	0.382552	-1.38627	0.00301864	0.0280323	tmv resistance protein n-like	506	gi|449483097|ref|XP_004156492.1|PREDICTED: TMV resistance protein N-like [Cucumis sativus]	XP_004156492	0	87	636.336	407	356	NA	GO:0017111 ; GO:0006952 ; GO:0043531 ; GO:0005524 ; GO:0007165 ; GO:0005622 ; GO:0005515
MELO3C004312	111.528	184.304	38.7533	0.210269	-2.2497	2.90517e-06	8.57385e-05	tmv resistance protein n-like	581	gi|449483054|ref|XP_004156480.1|PREDICTED: TMV resistance protein N-like [Cucumis sativus]	XP_004156480	0	87	607.831	413	360	NA	GO:0017111 ; GO:0006952 ; GO:0043531 ; GO:0005524 ; GO:0007165 ; GO:0005622 ; GO:0005515
MELO3C004317	36.2715	56.4678	16.0752	0.284679	-1.81259	0.00359801	0.0320728	disease resistance protein at4g27190-like	474	gi|449531671|ref|XP_004172809.1|PREDICTED: disease resistance protein At4g27190-like, partial [Cucumis sativus]	XP_004172809	0	83	664.84	485	404	NA	GO:0006952 ; GO:0043531
MELO3C004329	73.2395	107.902	38.5772	0.357521	-1.4839	0.00411625	0.0355978	beta-amyrin synthase	240	gi|449483067|ref|XP_004156484.1|PREDICTED: LOW QUALITY PROTEIN: isomultiflorenol synthase-like [Cucumis sativus]	XP_004156484	4.58133e-154	96	457.988	237	229	NA	GO:0034075 ; GO:0080011 ; GO:0010686 ; GO:0034074 ; GO:0019745 ; GO:0042300 ; GO:0010263 ; GO:0080003 ; GO:0048364 ; GO:0042299 ; GO:0051746
MELO3C004362	503.137	196.003	810.271	4.13397	2.04753	2.81782e-06	8.38093e-05	protein	348	gi|449530710|ref|XP_004172336.1|PREDICTED: uncharacterized LOC101219794 [Cucumis sativus]	XP_004172336	1.62174e-147	92	431.795	350	325	NA	GO:0005886
MELO3C004372	561.755	797.568	325.941	0.408669	-1.29099	0.0017593	0.0183686	peptide-n -(n-acetyl-beta-glucosaminyl)asparagine amidase	579	gi|449482972|ref|XP_004156458.1|PREDICTED: peptide-N(4)-(N-acetyl-beta-glucosaminyl)asparagine amidase-like [Cucumis sativus]	XP_004156458	0	97	1003.43	505	492	NA	GO:0005829 ; GO:0010193 ; GO:0009751 ; GO:0010188 ; GO:0016023 ; GO:0000224 ; GO:0006499 ; GO:0003684 ; GO:0005634 ; GO:0006289
MELO3C004384	28.6598	9.66464	47.6549	4.93085	2.30184	0.00505433	0.0416425	equilibrative nucleotide transporter 1-like	411	gi|449442935|ref|XP_004139236.1|PREDICTED: equilibrative nucleotide transporter 1-like [Cucumis sativus] >gi|449482993|ref|XP_004156464.1| PREDICTED: equilibrative nucleotide transporter 1-like [Cucumis sativus]	XP_004139236	0	97	681.404	413	401	NA	GO:0010174 ; GO:0015858 ; GO:0016023 ; GO:0005886 ; GO:0005774 ; GO:0016021 ; GO:0005739
MELO3C004388	1368.94	548.392	2189.49	3.99257	1.99732	1.17916e-06	4.03602e-05	photosystem ii reaction center w chloroplast	133	gi|449442939|ref|XP_004139238.1|PREDICTED: photosystem II reaction center W protein, chloroplastic-like [Cucumis sativus] >gi|449483001|ref|XP_004156466.1| PREDICTED: photosystem II reaction center W protein, chloroplastic-like [Cucumis sativus]	XP_004139238	4.83528e-25	88	102.064	121	107	NA	GO:0016021 ; GO:0006364 ; GO:0009535 ; GO:0009657 ; GO:0009523 ; GO:0010207 ; GO:0042549
MELO3C004391	1537.71	954.899	2120.51	2.22067	1.15099	0.00422127	0.036317	pra1 family protein e-like	213	gi|449483101|ref|XP_004156493.1|PREDICTED: PRA1 family protein E-like [Cucumis sativus]	XP_004156493	5.04464e-131	98	378.637	213	210	NA	GO:0005783 ; GO:0005794 ; GO:0016192
MELO3C004394	8484.82	4583.88	12385.8	2.70202	1.43404	0.00030639	0.00444546	histone h1	265	gi|449483029|ref|XP_004156474.1|PREDICTED: uncharacterized LOC101205659 [Cucumis sativus]	XP_004156474	8.1741e-27	100	114.39	76	76	NA	GO:0005730 ; GO:0000786 ; GO:0003677 ; GO:0006334
MELO3C004408	297.134	107.409	486.86	4.53277	2.18039	1.72218e-06	5.4941e-05	protein	145	gi|224155551|ref|XP_002337613.1|predicted protein [Populus trichocarpa] >gi|222839675|gb|EEE77998.1| predicted protein [Populus trichocarpa]	XP_002337613	1.37857e-08	63	57.7658	65	41	NA	NA
MELO3C004409	69.0001	25.4609	112.539	4.42008	2.14407	5.6878e-05	0.00109312	protein	137	gi|224115942|ref|XP_002332009.1|predicted protein [Populus trichocarpa] >gi|222875234|gb|EEF12365.1| predicted protein [Populus trichocarpa]	XP_002332009	5.553e-10	89	62.003	39	35	NA	NA
MELO3C004421	1081.31	1568.43	594.198	0.37885	-1.4003	0.000471605	0.00636584	l-allo-threonine aldolase	342	gi|449527661|ref|XP_004170828.1|PREDICTED: L-allo-threonine aldolase-like [Cucumis sativus]	XP_004170828	0	99	631.328	320	317	NA	GO:0030170 ; GO:0004793 ; GO:0006567 ; GO:0006544 ; GO:0006563
MELO3C004429	84.9607	37.9353	131.986	3.47924	1.79877	0.00113632	0.0128678	transcription factor bhlh66-like	299	gi|449443257|ref|XP_004139396.1|PREDICTED: transcription factor bHLH66-like [Cucumis sativus] >gi|449523179|ref|XP_004168602.1| PREDICTED: transcription factor bHLH66-like [Cucumis sativus]	XP_004139396	4.22071e-64	90	218.009	272	247	NA	NA
MELO3C004432	616.196	183.699	1048.69	5.70876	2.51318	7.16035e-09	5.29647e-07	NA	NA	NA	NA	NA	NA	NA	NA	NA	NA	NA
MELO3C004433	1039.4	1604.37	474.423	0.295707	-1.75776	1.41098e-05	0.000337369	calcium uptake protein mitochondrial-like	505	gi|449443259|ref|XP_004139397.1|PREDICTED: calcium uptake protein 1, mitochondrial-like [Cucumis sativus]	XP_004139397	0	94	823.928	497	471	NA	GO:0016023 ; GO:0005739 ; GO:0005509 ; GO:0009536
MELO3C004434	4916.55	2800.86	7032.24	2.51074	1.32811	0.000712542	0.00886725	protein	201	gi|449442989|ref|XP_004139263.1|PREDICTED: uncharacterized protein LOC101209679 isoform 1 [Cucumis sativus] >gi|449493683|ref|XP_004159410.1| PREDICTED: uncharacterized protein LOC101229451 isoform 1 [Cucumis sativus]	XP_004139263	1.67021e-75	99	236.498	182	181	NA	NA
MELO3C004444	64.1153	31.0165	97.2141	3.13427	1.64813	0.0046825	0.0393789	protein	109	gi|449443003|ref|XP_004139270.1|PREDICTED: uncharacterized protein LOC101211332 [Cucumis sativus] >gi|449493669|ref|XP_004159403.1| PREDICTED: uncharacterized protein LOC101227888 [Cucumis sativus]	XP_004139270	5.96649e-53	95	172.17	109	104	NA	GO:0048193 ; GO:0006944 ; GO:0005622
MELO3C004454	1789.48	523.689	3055.28	5.83415	2.54452	1.53851e-09	1.44491e-07	blue copper	224	gi|449443069|ref|XP_004139303.1|PREDICTED: blue copper protein-like [Cucumis sativus]	XP_004139303	9.1393e-64	90	208.379	130	117	NA	GO:0005507 ; GO:0009055
MELO3C004465	926.564	1280.29	572.834	0.447424	-1.16029	0.00295237	0.0275781	protein	225	gi|449443049|ref|XP_004139293.1|PREDICTED: calmodulin-like protein 4-like [Cucumis sativus] >gi|449519070|ref|XP_004166558.1| PREDICTED: calmodulin-like protein 4-like [Cucumis sativus]	XP_004139293	6.72889e-120	94	351.673	227	215	NA	GO:0005509
MELO3C004466	127.287	179.673	74.9012	0.416875	-1.26231	0.00523915	0.0426674	small nuclear rna activating complex subunit snap43 protein	284	gi|449443045|ref|XP_004139291.1|PREDICTED: uncharacterized protein LOC101216308 [Cucumis sativus]	XP_004139291	0	97	537.724	284	277	NA	NA
MELO3C004468	366.602	547.723	185.481	0.33864	-1.56218	0.000213698	0.00331772	chloride channel-like protein clc-g-like	510	gi|449443043|ref|XP_004139290.1|PREDICTED: putative chloride channel-like protein CLC-g-like [Cucumis sativus] >gi|386649469|gb|AFJ15540.1| chloride channel g [Cucumis sativus]	XP_004139290	0	96	858.21	465	448	NA	GO:0005247 ; GO:0003676 ; GO:0005622 ; GO:0005515 ; GO:0055085 ; GO:0016021 ; GO:0006821
MELO3C004479	1445.05	902.655	1987.44	2.20178	1.13867	0.0048087	0.0401392	aldose 1-	174	gi|449443031|ref|XP_004139284.1|PREDICTED: uncharacterized protein LOC101214629 [Cucumis sativus] >gi|449493643|ref|XP_004159390.1| PREDICTED: uncharacterized protein LOC101224993 [Cucumis sativus]	XP_004139284	4.33003e-31	96	120.553	77	74	NA	NA
MELO3C004487	552.208	846.773	257.643	0.304265	-1.7166	3.63404e-05	0.00075554	lysosomal pro-x carboxypeptidase-like	499	gi|449443023|ref|XP_004139280.1|PREDICTED: lysosomal Pro-X carboxypeptidase-like [Cucumis sativus] >gi|449493651|ref|XP_004159394.1| PREDICTED: lysosomal Pro-X carboxypeptidase-like [Cucumis sativus]	XP_004139280	0	98	974.926	499	491	NA	GO:0004185 ; GO:0019761 ; GO:0016023 ; GO:0005764 ; GO:0006508
MELO3C004513	755.995	1053.79	458.195	0.434805	-1.20156	0.00257643	0.0246832	nitrate transporter	536	gi|449493693|ref|XP_004159415.1|PREDICTED: nitrate transporter 1.4-like [Cucumis sativus]	XP_004159415	0	98	1017.3	536	528	NA	GO:0009753 ; GO:0009611 ; GO:0070838 ; GO:0006857 ; GO:0030003 ; GO:0016021 ; GO:0005215
MELO3C004528	960.245	450.034	1470.46	3.26744	1.70816	3.23032e-05	0.000682016	protein	128	gi|449443113|ref|XP_004139325.1|PREDICTED: uncharacterized protein LOC101204118 isoform 1 [Cucumis sativus] >gi|449443115|ref|XP_004139326.1| PREDICTED: uncharacterized protein LOC101204118 isoform 2 [Cucumis sativus] >gi|449509449|ref|XP_004163592.1| PREDICTED: uncharacterized protein LOC101231537 isoform 1 [Cucumis sativus] >gi|449509451|ref|XP_004163593.1| PREDICTED: uncharacterized protein LO…	XP_004139325	1.1031e-70	96	218.779	130	125	NA	GO:0009507
MELO3C004530	193.837	104.836	282.838	2.69791	1.43184	0.0016992	0.0179276	eg45-like domain containing protein	147	gi|449443119|ref|XP_004139328.1|PREDICTED: EG45-like domain containing protein 2-like isoform 1 [Cucumis sativus] >gi|449443121|ref|XP_004139329.1| PREDICTED: EG45-like domain containing protein 2-like isoform 2 [Cucumis sativus] >gi|449509459|ref|XP_004163595.1| PREDICTED: EG45-like domain containing protein 2-like isoform 1 [Cucumis sativus] >gi|449509463|ref|XP_004163596.1| PREDICTED: EG45-lik…	XP_004139328	4.3032e-87	96	261.922	147	142	NA	NA
MELO3C004536	1411.57	620.297	2202.85	3.55129	1.82834	9.98007e-06	0.000251016	probable inactive receptor kinase at2g26730-like	652	gi|449443127|ref|XP_004139332.1|PREDICTED: probable inactive receptor kinase At2g26730-like [Cucumis sativus]	XP_004139332	0	99	1090.1	653	648	NA	GO:0016126 ; GO:0016023 ; GO:0009664 ; GO:0010075 ; GO:0004713 ; GO:0007389 ; GO:0016021 ; GO:0007169 ; GO:0010015 ; GO:0007020 ; GO:0006084 ; GO:0005982 ; GO:0008361 ; GO:0006468 ; GO:0004674 ; GO:0009926 ; GO:0009832 ; GO:0000272 ; GO:0004872 ; GO:0005886 ; GO:0005524 ; GO:0050321 ; GO:0016132 ; GO:0005515 ; GO:0009069
MELO3C004564	491.02	275.311	706.728	2.56701	1.36009	0.00113994	0.0128979	PREDICTED: uncharacterized protein LOC101209110	99	gi|449443153|ref|XP_004139345.1|PREDICTED: uncharacterized protein LOC101209110 [Cucumis sativus]	XP_004139345	1.03261e-30	98	114.39	99	98	NA	NA
MELO3C004567	1741.27	1093.06	2389.48	2.18604	1.12832	0.00454395	0.0384	cyclin-dependent kinase f-1-like	482	gi|449443157|ref|XP_004139347.1|PREDICTED: cyclin-dependent kinase F-1-like [Cucumis sativus] >gi|449515446|ref|XP_004164760.1| PREDICTED: cyclin-dependent kinase F-1-like [Cucumis sativus]	XP_004139347	0	98	961.829	482	473	NA	GO:0000278 ; GO:0005515 ; GO:0010078 ; GO:0004713 ; GO:0010440 ; GO:0045736 ; GO:0005829 ; GO:0004674 ; GO:0042023 ; GO:0045860 ; GO:0005634 ; GO:0005524 ; GO:0019912 ; GO:0009069
MELO3C004579	397.177	117.368	676.987	5.76809	2.52809	2.30641e-08	1.40485e-06	dehydration-responsive element-binding protein 3-like	252	gi|449443341|ref|XP_004139438.1|PREDICTED: dehydration-responsive element-binding protein 3-like [Cucumis sativus] >gi|449516113|ref|XP_004165092.1| PREDICTED: dehydration-responsive element-binding protein 3-like [Cucumis sativus]	XP_004139438	1.76643e-107	96	322.013	253	243	NA	GO:0003700 ; GO:0003677 ; GO:0006355 ; GO:0005667
MELO3C004585	214.458	79.6406	349.275	4.38564	2.13279	7.47964e-06	0.00019561	e3 ubiquitin-protein ligase rnf181-like	116	gi|449466270|ref|XP_004150849.1|PREDICTED: E3 ubiquitin-protein ligase RNF181-like [Cucumis sativus] >gi|449488131|ref|XP_004157947.1| PREDICTED: E3 ubiquitin-protein ligase RNF181-like [Cucumis sativus]	XP_004150849	3.04671e-61	96	193.741	116	112	NA	GO:0005515 ; GO:0008270
MELO3C004589	9673.18	2774.02	16572.3	5.97413	2.57873	2.95932e-10	3.63997e-08	mitochondrial import inner membrane translocase subunit tim17-like	235	gi|449487963|ref|XP_004157888.1|PREDICTED: mitochondrial import inner membrane translocase subunit Tim17-like [Cucumis sativus]	XP_004157888	1.72138e-118	91	348.977	237	217	NA	GO:0015450 ; GO:0016021 ; GO:0005744 ; GO:0048573 ; GO:0005741 ; GO:0051604 ; GO:0007067 ; GO:0006886 ; GO:0009941
MELO3C004590	1618.54	780.203	2456.87	3.14902	1.6549	4.56367e-05	0.000909156	protein	315	gi|449446526|ref|XP_004141022.1|PREDICTED: uncharacterized oxidoreductase YkwC-like [Cucumis sativus] >gi|449487969|ref|XP_004157891.1| PREDICTED: uncharacterized oxidoreductase YkwC-like [Cucumis sativus]	XP_004141022	0	99	540.806	309	306	NA	GO:0006098 ; GO:0004616 ; GO:0050662 ; GO:0005829 ; GO:0000166 ; GO:0019521
MELO3C004601	227.767	59.012	396.522	6.71935	2.74832	1.24474e-08	8.21141e-07	acid phosphatase 1-like	267	gi|449487985|ref|XP_004157899.1|PREDICTED: acid phosphatase 1-like [Cucumis sativus]	XP_004157899	4.86529e-166	93	471.855	250	234	NA	GO:0003993 ; GO:0005774 ; GO:0005829 ; GO:0006771 ; GO:0019497
MELO3C004602	144.045	81.6727	206.418	2.52738	1.33764	0.00622661	0.0486119	leucine-rich repeat extensin-like protein 4-like	416	gi|449446546|ref|XP_004141032.1|PREDICTED: leucine-rich repeat extensin-like protein 4-like [Cucumis sativus]	XP_004141032	0	98	679.863	408	403	NA	GO:0016301 ; GO:0032440 ; GO:0007165 ; GO:0016310 ; GO:0055114 ; GO:0005515
MELO3C004612	3439.41	1754.75	5124.07	2.92011	1.54602	9.59013e-05	0.00171516	40s ribosomal protein s30	62	gi|357476845|ref|XP_003608708.1|40S ribosomal protein S30 [Medicago truncatula] >gi|357482045|ref|XP_003611308.1| 40S ribosomal protein S30 [Medicago truncatula] >gi|355509763|gb|AES90905.1| 40S ribosomal protein S30 [Medicago truncatula] >gi|355512643|gb|AES94266.1| 40S ribosomal protein S30 [Medicago truncatula]	XP_003608708	1.77471e-27	100	103.605	62	62	NA	GO:0005730 ; GO:0003735 ; GO:0001510 ; GO:0022627 ; GO:0006412 ; GO:0005739 ; GO:0042254
MELO3C004616	1744.5	966.644	2522.35	2.60939	1.38371	0.000576064	0.00750695	60s ribosomal protein	150	gi|449446572|ref|XP_004141045.1|PREDICTED: 60S ribosomal protein L28-1-like isoform 1 [Cucumis sativus] >gi|449446574|ref|XP_004141046.1| PREDICTED: 60S ribosomal protein L28-1-like isoform 2 [Cucumis sativus]	XP_004141045	1.48176e-96	97	286.189	150	146	NA	GO:0005840 ; GO:0003735 ; GO:0006412 ; GO:0042254
MELO3C004618	3503.11	1782.86	5223.36	2.92977	1.55079	9.05916e-05	0.00163554	mitochondrial atp synthase g subunit family protein	122	gi|449446578|ref|XP_004141048.1|PREDICTED: uncharacterized protein LOC101203477 [Cucumis sativus] >gi|449488017|ref|XP_004157915.1| PREDICTED: uncharacterized LOC101203477 [Cucumis sativus]	XP_004141048	4.1385e-84	100	252.292	122	122	NA	GO:0051788 ; GO:0009853 ; GO:0080129 ; GO:0015078 ; GO:0006511 ; GO:0015986 ; GO:0046686 ; GO:0019932 ; GO:0000276
MELO3C004619	683.538	225.715	1141.36	5.05665	2.33818	3.41811e-08	1.93371e-06	1-aminocyclopropane-1-carboxylate oxidase 1-like	122	gi|1183898|emb|CAA64798.1|ACC oxidase [Cucumis melo]	CAA64798	1.88806e-70	98	223.787	110	108	NA	GO:0048027 ; GO:0006101 ; GO:0048046 ; GO:0071732 ; GO:0006833 ; GO:0005773 ; GO:0009693 ; GO:0006102 ; GO:0009651 ; GO:0015979 ; GO:0007033 ; GO:0016706 ; GO:0000302 ; GO:0006972 ; GO:0005829 ; GO:0007030 ; GO:0006096 ; GO:0055072 ; GO:0071398 ; GO:0046686 ; GO:0003994 ; GO:0009506 ; GO:0009266 ; GO:0010382 ; GO:0009815 ; GO:0005886 ; GO:0005507 ; GO:0051365 ; GO:0071281 ; GO:0010089 ; GO:000573…
MELO3C004624	656.444	384.57	928.317	2.41391	1.27137	0.00239403	0.0232712	probable polyamine oxidase 5-like	533	gi|449446594|ref|XP_004141056.1|PREDICTED: probable polyamine oxidase 5-like [Cucumis sativus]	XP_004141056	0	98	976.082	534	525	NA	GO:0008131 ; GO:0007020 ; GO:0009736 ; GO:0055114
MELO3C004640	410.202	220.245	600.159	2.72496	1.44623	0.000749719	0.00919189	threonine synthase	527	gi|449446616|ref|XP_004141067.1|PREDICTED: threonine synthase, chloroplastic-like [Cucumis sativus] >gi|449488071|ref|XP_004157932.1| PREDICTED: threonine synthase, chloroplastic-like [Cucumis sativus]	XP_004141067	0	98	1048.5	527	520	NA	GO:0009088 ; GO:0030170 ; GO:0004795 ; GO:0009570 ; GO:0005829 ; GO:0006544 ; GO:0006563 ; GO:0042816
MELO3C004642	833.333	296.692	1369.97	4.6175	2.20711	1.7705e-07	7.80769e-06	ultraviolet-b-repressible protein	122	gi|449488079|ref|XP_004157934.1|PREDICTED: uncharacterized protein LOC101226875 [Cucumis sativus]	XP_004157934	4.03649e-58	97	186.037	122	119	NA	GO:0009523 ; GO:0015979 ; GO:0009535
MELO3C004645	7906.05	4092.25	11719.8	2.86391	1.51799	0.000127843	0.00217883	40s ribosomal protein s3-3-like	243	gi|449446618|ref|XP_004141068.1|PREDICTED: 40S ribosomal protein S3-3-like [Cucumis sativus] >gi|449488075|ref|XP_004157933.1| PREDICTED: 40S ribosomal protein S3-3-like [Cucumis sativus]	XP_004141068	7.75345e-168	100	474.552	232	232	NA	GO:0003735 ; GO:0003723 ; GO:0005774 ; GO:0022627 ; GO:0006412 ; GO:0042254
MELO3C004648	1902.67	552.821	3252.53	5.88351	2.55668	8.37368e-10	8.72372e-08	stress responsive alpha-beta barrel domain protein	257	gi|225444776|ref|XP_002279848.1|PREDICTED: uncharacterized protein LOC100249118 [Vitis vinifera]	XP_002279848	3.09988e-99	75	301.597	261	198	NA	GO:0005829 ; GO:0009753 ; GO:0009086 ; GO:0005777 ; GO:0009570 ; GO:0009817 ; GO:0000394 ; GO:0019761 ; GO:0019344
MELO3C004658	589.888	313.624	866.152	2.76175	1.46558	0.000499538	0.00668329	adipocyte plasma membrane-associated	371	gi|449446841|ref|XP_004141179.1|PREDICTED: adipocyte plasma membrane-associated protein-like [Cucumis sativus] >gi|449488208|ref|XP_004157968.1| PREDICTED: adipocyte plasma membrane-associated protein-like [Cucumis sativus]	XP_004141179	0	96	648.277	337	324	NA	GO:0016844 ; GO:0016114 ; GO:0042432
MELO3C004692	411.714	180.809	642.619	3.55414	1.8295	2.84365e-05	0.000609148	af424599_1at3g15040 k15m2_18	241	gi|255565683|ref|XP_002523831.1|conserved hypothetical protein [Ricinus communis] >gi|223536919|gb|EEF38557.1| conserved hypothetical protein [Ricinus communis]	XP_002523831	2.25036e-48	64	169.474	241	155	NA	NA
MELO3C004747	295.46	152.922	437.998	2.86419	1.51813	0.000609406	0.00783434	NA	NA	NA	NA	NA	NA	NA	NA	NA	NA	NA
MELO3C004789	78.8228	37.2121	120.433	3.2364	1.69439	0.00233529	0.0227612	PREDICTED: uncharacterized protein LOC101206510	312	gi|449443612|ref|XP_004139571.1|PREDICTED: uncharacterized protein LOC101206510 [Cucumis sativus]	XP_004139571	0	98	525.013	312	307	NA	NA
MELO3C004795	3306.83	1219.24	5394.42	4.42441	2.14549	1.59093e-07	7.11876e-06	arogenate dehydratase prephenate dehydratase chloroplastic-like	433	gi|449443406|ref|XP_004139468.1|PREDICTED: arogenate dehydratase/prephenate dehydratase 6, chloroplastic-like [Cucumis sativus]	XP_004139468	0	96	717.998	416	402	NA	GO:0005829 ; GO:0047769 ; GO:0010048 ; GO:0048440 ; GO:0006571 ; GO:0043481 ; GO:0009094 ; GO:0004664 ; GO:0009507 ; GO:0010244 ; GO:0080167 ; GO:0000162 ; GO:0019274
MELO3C004797	95.4413	46.4832	144.4	3.10649	1.63529	0.00279777	0.0264187	arogenate dehydratase prephenate dehydratase chloroplastic-like	294	gi|449510613|ref|XP_004163714.1|PREDICTED: arogenate dehydratase/prephenate dehydratase 6, chloroplastic-like [Cucumis sativus]	XP_004163714	1.92398e-177	95	503.056	293	281	NA	GO:0005829 ; GO:0047769 ; GO:0010048 ; GO:0048440 ; GO:0006571 ; GO:0043481 ; GO:0009094 ; GO:0004664 ; GO:0009507 ; GO:0010244 ; GO:0080167 ; GO:0000162 ; GO:0019274
MELO3C004865	709.983	217.49	1202.48	5.52888	2.46699	1.01719e-08	7.07766e-07	histone h2b	66	gi|449524122|ref|XP_004169072.1|PREDICTED: LOW QUALITY PROTEIN: histone H2B-like [Cucumis sativus]	XP_004169072	8.51482e-40	100	137.502	66	66	NA	GO:0005730 ; GO:0000786 ; GO:0003677 ; GO:0006334 ; GO:0009507 ; GO:0046982
MELO3C004866	3545.51	1415.09	5675.92	4.011	2.00396	6.2797e-07	2.35674e-05	histone h2b	139	gi|449524122|ref|XP_004169072.1|PREDICTED: LOW QUALITY PROTEIN: histone H2B-like [Cucumis sativus]	XP_004169072	2.27566e-43	100	149.828	71	71	NA	GO:0005730 ; GO:0000786 ; GO:0003677 ; GO:0006334 ; GO:0009507 ; GO:0046982
MELO3C004868	1097.77	327.113	1868.43	5.71187	2.51396	2.81372e-09	2.4835e-07	histone h2b	66	gi|449524122|ref|XP_004169072.1|PREDICTED: LOW QUALITY PROTEIN: histone H2B-like [Cucumis sativus]	XP_004169072	8.51482e-40	100	137.502	66	66	NA	GO:0005730 ; GO:0000786 ; GO:0003677 ; GO:0006334 ; GO:0009507 ; GO:0046982
MELO3C004914	932.333	1328.79	535.878	0.403283	-1.31014	0.00169558	0.0179092	cysteine proteinase inhibitor 1-like	103	gi|109238647|emb|CAG38127.1|cystatin Hv-CPI6 [Hordeum vulgare subsp. vulgare] >gi|326502006|dbj|BAK06495.1| predicted protein [Hordeum vulgare subsp. vulgare] >gi|326506316|dbj|BAJ86476.1| predicted protein [Hordeum vulgare subsp. vulgare]	CAG38127	1.41709e-06	52	51.2174	73	38	NA	GO:0004869
MELO3C004926	2316.71	1510.67	3122.75	2.06713	1.04763	0.0062088	0.0485325	NA	NA	NA	NA	NA	NA	NA	NA	NA	NA	NA
MELO3C004935	489.188	229.158	749.218	3.26944	1.70904	6.03381e-05	0.00115044	NA	NA	NA	NA	NA	NA	NA	NA	NA	NA	NA
MELO3C004988	470.032	648.924	291.14	0.448651	-1.15634	0.00484383	0.0403265	integrator complex subunit	676	gi|449459142|ref|XP_004147305.1|PREDICTED: uncharacterized protein LOC101203415 [Cucumis sativus] >gi|449501277|ref|XP_004161326.1| PREDICTED: uncharacterized protein LOC101225075 [Cucumis sativus]	XP_004147305	0	96	1218.76	676	654	NA	GO:0005768 ; GO:0010496 ; GO:0090057 ; GO:0005634 ; GO:0005488
MELO3C005051	1204.72	366.367	2043.07	5.57657	2.47938	4.67409e-09	3.74418e-07	fasciclin-like arabinogalactan protein 11-like	243	gi|449462077|ref|XP_004148768.1|PREDICTED: fasciclin-like arabinogalactan protein 11-like [Cucumis sativus]	XP_004148768	1.64209e-126	98	369.777	226	222	NA	GO:0005886
MELO3C005059	1989.98	566.339	3413.62	6.02752	2.59156	4.85395e-10	5.58387e-08	histone h4	103	gi|356557465|ref|XP_003547036.1|PREDICTED: histone H4-like [Glycine max]	XP_003547036	7.63944e-50	100	164.851	82	82	NA	GO:0005829 ; GO:0000786 ; GO:0009414 ; GO:0005739 ; GO:0005730 ; GO:0009506 ; GO:0003677 ; GO:0005774 ; GO:0009579 ; GO:0006334 ; GO:0009507 ; GO:0005794 ; GO:0005886 ; GO:0046982
MELO3C005074	284.143	152.391	415.894	2.72912	1.44844	0.00116975	0.0131882	uncharacterized loc101219995	192	gi|449464948|ref|XP_004150191.1|PREDICTED: uncharacterized protein LOC101219995 [Cucumis sativus] >gi|449508103|ref|XP_004163219.1| PREDICTED: uncharacterized LOC101219995 [Cucumis sativus]	XP_004150191	1.73653e-45	89	158.688	192	172	NA	NA
MELO3C005079	1132.16	336.87	1927.44	5.72162	2.51642	2.8456e-09	2.50006e-07	protein aspartic protease in guard cell 2-like	477	gi|449464952|ref|XP_004150193.1|PREDICTED: protein ASPARTIC PROTEASE IN GUARD CELL 2-like [Cucumis sativus] >gi|449526850|ref|XP_004170426.1| PREDICTED: protein ASPARTIC PROTEASE IN GUARD CELL 2-like [Cucumis sativus]	XP_004150193	0	98	806.209	466	461	NA	GO:0004190 ; GO:0006508
MELO3C005088	34.774	11.6872	57.8609	4.9508	2.30766	0.00479884	0.0400744	ap2 erf domain-containing transcription factor	228	gi|449467369|ref|XP_004151396.1|PREDICTED: ethylene-responsive transcription factor LEP-like [Cucumis sativus]	XP_004151396	5.81045e-85	85	262.692	212	181	NA	GO:0009739 ; GO:0006355 ; GO:0003677 ; GO:0003700 ; GO:0010030 ; GO:0005667
MELO3C005089	12003.7	5680.13	18327.2	3.22655	1.68999	1.92788e-05	0.000439653	40s ribosomal protein s27-2-like	88	gi|255543244|ref|XP_002512685.1|40S ribosomal protein S27, putative [Ricinus communis] >gi|255556735|ref|XP_002519401.1| 40S ribosomal protein S27, putative [Ricinus communis] >gi|449452042|ref|XP_004143769.1| PREDICTED: 40S ribosomal protein S27-2-like [Cucumis sativus] >gi|449525069|ref|XP_004169542.1| PREDICTED: 40S ribosomal protein S27-2-like [Cucumis sativus] >gi|223541468|gb|EEF43018.1| 40…	XP_002512685	1.34024e-41	86	141.354	88	76	NA	GO:0001510 ; GO:0006412 ; GO:0005618 ; GO:0005730 ; GO:0046872 ; GO:0009506 ; GO:0003735 ; GO:0022627 ; GO:0042545 ; GO:0042254 ; GO:0009664 ; GO:0005886
MELO3C005102	3004.47	1917.64	4091.3	2.13351	1.09323	0.0058138	0.0460345	cytochrome b-c1 complex subunit rieske- mitochondrial-like	198	gi|449452030|ref|XP_004143763.1|PREDICTED: cytochrome b-c1 complex subunit Rieske-2, mitochondrial-like [Cucumis sativus] >gi|449516922|ref|XP_004165495.1| PREDICTED: cytochrome b-c1 complex subunit Rieske-2, mitochondrial-like [Cucumis sativus]	XP_004143763	4.21836e-142	100	408.683	198	198	NA	GO:0046872 ; GO:0005750 ; GO:0008121 ; GO:0051537 ; GO:0016021 ; GO:0022900 ; GO:0006119 ; GO:0015992
MELO3C005103	5508.27	3175.15	7841.39	2.46961	1.30428	0.000997462	0.0115603	cytochrome b-c1 complex subunit rieske- mitochondrial-like	274	gi|449452028|ref|XP_004143762.1|PREDICTED: cytochrome b-c1 complex subunit Rieske-2, mitochondrial-like [Cucumis sativus] >gi|449516924|ref|XP_004165496.1| PREDICTED: cytochrome b-c1 complex subunit Rieske-2, mitochondrial-like [Cucumis sativus]	XP_004143762	0	98	517.694	274	269	NA	GO:0046872 ; GO:0005750 ; GO:0008121 ; GO:0051537 ; GO:0016021 ; GO:0022900 ; GO:0006119 ; GO:0015992
MELO3C005184	1089.58	607.993	1571.17	2.58419	1.36971	0.000962	0.0112312	germin-like protein subfamily 2 member 4-like	223	gi|449467031|ref|XP_004151229.1|PREDICTED: germin-like protein subfamily 2 member 4-like [Cucumis sativus]	XP_004151229	9.75593e-139	94	399.053	224	211	NA	GO:0010413 ; GO:0045735 ; GO:0055114 ; GO:0030145 ; GO:0009409 ; GO:0004784 ; GO:0004872 ; GO:0009505 ; GO:0045492 ; GO:0005634 ; GO:0048046 ; GO:0006801 ; GO:0007165
MELO3C005199	157.501	238.666	76.3359	0.319844	-1.64456	0.000242462	0.0036898	snf7 family protein	435	gi|449467433|ref|XP_004151427.1|PREDICTED: charged multivesicular body protein 7-like [Cucumis sativus]	XP_004151427	0	94	778.859	434	408	NA	GO:0007346 ; GO:0015031
MELO3C005214	4532.19	2576.56	6487.81	2.51802	1.33229	0.00090867	0.0107268	protease inhibitor ii	74	gi|449466947|ref|XP_004151187.1|PREDICTED: defensin J1-2-like [Cucumis sativus] >gi|449529018|ref|XP_004171498.1| PREDICTED: defensin J1-2-like [Cucumis sativus]	XP_004151187	4.36581e-18	85	80.1073	74	63	NA	GO:0009825 ; GO:0006952 ; GO:0048767 ; GO:0030414 ; GO:0000271 ; GO:0009932 ; GO:0010075 ; GO:0071555 ; GO:0009506 ; GO:0009926 ; GO:0009505 ; GO:0008361 ; GO:0043481 ; GO:0019344 ; GO:0007389 ; GO:0005886
MELO3C005224	279.389	99.8594	458.919	4.59565	2.20027	9.57547e-07	3.37442e-05	glutamate decarboxylase	507	gi|449526728|ref|XP_004170365.1|PREDICTED: glutamate decarboxylase 4-like [Cucumis sativus]	XP_004170365	0	99	1044.26	507	502	NA	GO:0006536 ; GO:0030170 ; GO:0046686 ; GO:0004351 ; GO:0005634 ; GO:0005829 ; GO:0005516 ; GO:0006522 ; GO:0006531 ; GO:0019482 ; GO:0019530
MELO3C005247	1438.81	1969.51	908.114	0.461086	-1.11689	0.00464077	0.0390796	protein oberon 3-like	942	gi|449450133|ref|XP_004142818.1|PREDICTED: protein OBERON 3-like [Cucumis sativus] >gi|449524258|ref|XP_004169140.1| PREDICTED: protein OBERON 3-like [Cucumis sativus]	XP_004142818	0	95	1457.97	795	761	NA	GO:0009880 ; GO:0090421 ; GO:0005515 ; GO:0001708
MELO3C005257	67.8737	109.659	26.0888	0.237909	-2.07152	0.000217685	0.00336393	rna-dependent rna polymerase	650	gi|307135834|gb|ADN33705.1|RNA-dependent RNA polymerase [Cucumis melo subsp. melo]	ADN33705	0	100	1357.43	650	650	NA	GO:0003676 ; GO:0003968 ; GO:0009751 ; GO:0060148 ; GO:0009615 ; GO:0000166 ; GO:0006144 ; GO:0031379
MELO3C005270	46.3016	9.85668	82.7464	8.39496	3.06952	2.22746e-05	0.000496105	hypothetical protein MTR_1g005810	61	gi|357436069|ref|XP_003588310.1|hypothetical protein MTR_1g005810 [Medicago truncatula] >gi|355477358|gb|AES58561.1| hypothetical protein MTR_1g005810 [Medicago truncatula]	XP_003588310	1.22013e-20	81	88.1965	58	47	NA	NA
MELO3C005272	71.079	20.4366	121.721	5.95606	2.57436	2.2491e-05	0.000499175	probable calcium-binding protein cml25-like	182	gi|449523998|ref|XP_004169010.1|PREDICTED: probable calcium-binding protein CML25-like [Cucumis sativus]	XP_004169010	2.09034e-123	97	357.066	182	178	NA	GO:0005737 ; GO:0048767 ; GO:0009409 ; GO:0016491 ; GO:0048868 ; GO:0005509 ; GO:0005634 ; GO:0048610
MELO3C005274	60.8218	15.3387	106.305	6.93052	2.79296	2.1763e-05	0.000487558	predicted protein	75	gi|224099549|ref|XP_002311528.1|predicted protein [Populus trichocarpa] >gi|222851348|gb|EEE88895.1| predicted protein [Populus trichocarpa]	XP_002311528	9.22329e-06	67	47.7506	70	47	NA	NA
MELO3C005275	3483.19	4862.5	2103.89	0.432676	-1.20864	0.00191649	0.0195147	nudix hydrolase mitochondrial-like	174	gi|449523021|ref|XP_004168523.1|PREDICTED: nudix hydrolase 17, mitochondrial-like [Cucumis sativus]	XP_004168523	1.24159e-125	100	361.688	174	174	NA	GO:0052847 ; GO:0008486 ; GO:0052840 ; GO:0052845 ; GO:0052848 ; GO:0052844 ; GO:0052843 ; GO:0052846
MELO3C005284	32.0042	55.3415	8.66691	0.156608	-2.67477	0.000323719	0.00466141	rna-dependent rna polymerase	920	gi|307135834|gb|ADN33705.1|RNA-dependent RNA polymerase [Cucumis melo subsp. melo]	ADN33705	0	92	1685.62	937	868	NA	GO:0005488 ; GO:0050896 ; GO:0003968 ; GO:0006144 ; GO:0031379
MELO3C005289	615.972	271.734	960.21	3.53365	1.82116	1.58825e-05	0.000371078	dynein light chain type 1 family protein	134	gi|449464808|ref|XP_004150121.1|PREDICTED: dynein light chain 1, cytoplasmic-like [Cucumis sativus] >gi|449517979|ref|XP_004166021.1| PREDICTED: dynein light chain 1, cytoplasmic-like [Cucumis sativus]	XP_004150121	4.81617e-93	100	275.789	134	134	NA	GO:0005875 ; GO:0003777 ; GO:0007017 ; GO:0005874
MELO3C005290	1155.93	347.934	1963.92	5.64453	2.49685	3.62799e-09	3.00729e-07	endoglucanase 8-like	474	gi|449464806|ref|XP_004150120.1|PREDICTED: endoglucanase 8-like [Cucumis sativus] >gi|449517981|ref|XP_004166022.1| PREDICTED: endoglucanase 8-like [Cucumis sativus]	XP_004150120	0	95	922.924	489	466	NA	GO:0008810 ; GO:0009507 ; GO:0042547 ; GO:0005982 ; GO:0005985
MELO3C005291	2877.87	725.691	5030.06	6.9314	2.79315	2.3368e-11	3.97778e-09	pectinesterase inhibitor	208	gi|449464804|ref|XP_004150119.1|PREDICTED: 21 kDa protein-like [Cucumis sativus] >gi|449521255|ref|XP_004167645.1| PREDICTED: 21 kDa protein-like isoform 1 [Cucumis sativus] >gi|449521257|ref|XP_004167646.1| PREDICTED: 21 kDa protein-like isoform 2 [Cucumis sativus]	XP_004150119	6.96715e-145	97	413.305	208	203	NA	GO:0030599 ; GO:0043086 ; GO:0046910 ; GO:0005982 ; GO:0005985
MELO3C005298	3739.33	1620.02	5858.64	3.6164	1.85456	4.49948e-06	0.000124503	della protein	586	gi|449465755|ref|XP_004150593.1|PREDICTED: DELLA protein GAIP-B-like [Cucumis sativus] >gi|413915336|emb|CBX88046.1| gibberellin DELLA protein, partial [Cucumis sativus]	XP_004150593	0	99	1090.1	570	566	NA	GO:0009938 ; GO:0009867 ; GO:0006355 ; GO:0010187 ; GO:0042538 ; GO:0010233 ; GO:0040029 ; GO:0009737 ; GO:2000033 ; GO:0009863 ; GO:0042176 ; GO:0006808 ; GO:0009723 ; GO:0010218 ; GO:0005634
MELO3C005301	1138.46	594.267	1682.64	2.83146	1.50155	0.000252068	0.00381403	at1g70780 f5a18_4	139	gi|449465759|ref|XP_004150595.1|PREDICTED: uncharacterized protein LOC101204652 [Cucumis sativus] >gi|449503411|ref|XP_004161989.1| PREDICTED: uncharacterized protein LOC101229683 [Cucumis sativus]	XP_004150595	4.78677e-94	97	278.87	139	136	NA	NA
MELO3C005305	794.086	445.799	1142.37	2.56252	1.35757	0.000980339	0.0113895	10 kda chaperonin	97	gi|449465765|ref|XP_004150598.1|PREDICTED: 10 kDa chaperonin-like isoform 1 [Cucumis sativus] >gi|449465767|ref|XP_004150599.1| PREDICTED: 10 kDa chaperonin-like isoform 2 [Cucumis sativus] >gi|449514630|ref|XP_004164433.1| PREDICTED: 10 kDa chaperonin-like isoform 1 [Cucumis sativus] >gi|449514632|ref|XP_004164434.1| PREDICTED: 10 kDa chaperonin-like isoform 2 [Cucumis sativus]	XP_004150598	2.27497e-59	100	187.578	96	96	NA	GO:0009684 ; GO:0005507 ; GO:0034976 ; GO:0005739 ; GO:0006457 ; GO:0051087 ; GO:0009941 ; GO:0009408 ; GO:0005524 ; GO:0006569 ; GO:0009570 ; GO:0009644 ; GO:0042542
MELO3C005312	3043.56	1404.56	4682.56	3.33383	1.73718	1.99165e-05	0.000452033	by genscan and genefinder	95	gi|449465525|ref|XP_004150478.1|PREDICTED: uncharacterized protein LOC101215395 [Cucumis sativus] >gi|449503407|ref|XP_004161987.1| PREDICTED: uncharacterized protein LOC101229235 [Cucumis sativus]	XP_004150478	5.57514e-48	98	160.229	95	94	NA	GO:0050832
MELO3C005323	923.456	277.391	1569.52	5.65815	2.50033	5.2577e-09	4.15925e-07	PREDICTED: uncharacterized protein LOC101214672	140	gi|449465519|ref|XP_004150475.1|PREDICTED: uncharacterized protein LOC101214672 [Cucumis sativus] >gi|449520415|ref|XP_004167229.1| PREDICTED: uncharacterized protein LOC101223348 [Cucumis sativus]	XP_004150475	2.56424e-11	98	65.855	102	100	NA	NA
MELO3C005324	1001.15	302.222	1700.08	5.62528	2.49193	5.48422e-09	4.28511e-07	NA	NA	NA	NA	NA	NA	NA	NA	NA	NA	NA
MELO3C005343	222.831	76.85	368.813	4.79913	2.26277	1.7955e-06	5.69184e-05	predicted protein	155	gi|224108437|ref|XP_002314846.1|predicted protein [Populus trichocarpa] >gi|222863886|gb|EEF01017.1| predicted protein [Populus trichocarpa]	XP_002314846	5.55353e-19	53	87.4261	166	88	NA	NA
MELO3C005347	108.011	55.2965	160.726	2.90661	1.53934	0.00357198	0.0319267	zinc finger protein 6-like	214	gi|449528549|ref|XP_004171266.1|PREDICTED: zinc finger protein 6-like [Cucumis sativus]	XP_004171266	1.46403e-120	99	352.058	214	213	NA	GO:0008270 ; GO:0003676
MELO3C005349	466.151	173.055	759.248	4.38732	2.13334	8.31534e-07	2.96876e-05	nudix hydrolase 1-like	151	gi|449458752|ref|XP_004147111.1|PREDICTED: nudix hydrolase 1-like [Cucumis sativus] >gi|449503493|ref|XP_004162030.1| PREDICTED: nudix hydrolase 1-like [Cucumis sativus]	XP_004147111	9.18878e-93	96	276.559	151	146	NA	GO:0000210 ; GO:0005829 ; GO:0008413 ; GO:0019177 ; GO:0006769 ; GO:0046497 ; GO:0006281
MELO3C005351	306.008	179.749	432.266	2.40483	1.26593	0.00479057	0.0400405	protein ida-like	79	gi|356496012|ref|XP_003516864.1|PREDICTED: protein IDA-like [Glycine max]	XP_003516864	5.19441e-07	65	51.6026	47	31	NA	NA
MELO3C005357	128.136	61.7129	194.559	3.15264	1.65656	0.00131712	0.0146079	protein	117	gi|224101673|ref|XP_002312377.1|predicted protein [Populus trichocarpa] >gi|222852197|gb|EEE89744.1| predicted protein [Populus trichocarpa]	XP_002312377	5.49319e-15	61	74.7146	118	73	NA	NA
MELO3C005359	779.604	254.468	1304.74	5.12733	2.35821	4.74771e-08	2.55692e-06	protein	459	gi|449451908|ref|XP_004143702.1|PREDICTED: aspartic proteinase nepenthesin-2-like [Cucumis sativus] >gi|449529900|ref|XP_004171936.1| PREDICTED: aspartic proteinase nepenthesin-2-like [Cucumis sativus]	XP_004143702	0	98	695.656	439	432	NA	GO:0004190 ; GO:0006508
MELO3C005360	4188.66	2295.18	6082.15	2.64997	1.40598	0.000362386	0.00511013	rrna 2 -o-methyltransferase fibrillarin 2-like	305	gi|449451745|ref|XP_004143621.1|PREDICTED: mediator of RNA polymerase II transcription subunit 36a-like [Cucumis sativus]	XP_004143621	9.35617e-170	99	483.411	239	237	NA	GO:0005730 ; GO:0003723 ; GO:0001510 ; GO:0006364 ; GO:0016020 ; GO:0008168 ; GO:0008033
MELO3C005384	911.852	579.249	1244.45	2.14839	1.10326	0.0057952	0.0460075	dna polymerase delta subunit 4-like	125	gi|449451771|ref|XP_004143634.1|PREDICTED: uncharacterized protein LOC101209940 [Cucumis sativus] >gi|449523375|ref|XP_004168699.1| PREDICTED: uncharacterized protein LOC101228956 [Cucumis sativus]	XP_004143634	6.16885e-65	97	203.756	125	122	NA	GO:0003887 ; GO:0005634 ; GO:0006260 ; GO:0042575
MELO3C005387	1169.94	732.779	1607.11	2.19317	1.13302	0.00523037	0.0426323	#NAME?	178	gi|449451777|ref|XP_004143637.1|PREDICTED: uncharacterized protein LOC101210684 isoform 1 [Cucumis sativus]	XP_004143637	8.1025e-115	96	334.724	176	170	NA	GO:0009507 ; GO:0019243
MELO3C005393	14.4882	26.8243	2.15205	0.0802279	-3.63975	0.00132021	0.0146336	protein agamous-like 42	160	gi|449506490|ref|XP_004162764.1|PREDICTED: MADS-box protein SOC1-like [Cucumis sativus]	XP_004162764	1.71051e-103	100	306.605	156	156	NA	GO:0009838 ; GO:0010048 ; GO:0055114 ; GO:0006355 ; GO:0009909 ; GO:0003677 ; GO:0048481 ; GO:0043481 ; GO:0046983 ; GO:0003700 ; GO:0010150 ; GO:0032440 ; GO:0080187 ; GO:0005667
MELO3C005404	1658.65	934.609	2382.68	2.54939	1.35015	0.000937406	0.0110115	xyloglucan galactosyltransferase katamari1 homolog	480	gi|449506507|ref|XP_004162769.1|PREDICTED: LOW QUALITY PROTEIN: xyloglucan galactosyltransferase KATAMARI1-like [Cucumis sativus]	XP_004162769	0	98	874.389	463	455	NA	GO:0004386 ; GO:0005794 ; GO:0003723 ; GO:0008378 ; GO:0009969 ; GO:0005524 ; GO:0016020 ; GO:0005634 ; GO:0006007
MELO3C005411	3409.13	1672.59	5145.66	3.07646	1.62127	4.62581e-05	0.000918657	40s ribosomal protein s20-2	121	gi|449451803|ref|XP_004143650.1|PREDICTED: 40S ribosomal protein S20-2-like [Cucumis sativus] >gi|449488600|ref|XP_004158106.1| PREDICTED: 40S ribosomal protein S20-2-like [Cucumis sativus]	XP_004143650	9.54622e-82	100	246.128	121	121	NA	GO:0005730 ; GO:0003735 ; GO:0009506 ; GO:0003723 ; GO:0005618 ; GO:0001510 ; GO:0022627 ; GO:0016020 ; GO:0006412 ; GO:0042254
MELO3C005413	220.76	122.895	318.624	2.59267	1.37444	0.0024903	0.0240028	receptor-like protein kinase	681	gi|449526527|ref|XP_004170265.1|PREDICTED: probable leucine-rich repeat receptor-like protein kinase At1g35710-like [Cucumis sativus]	XP_004170265	0	98	1281.16	681	674	NA	GO:0006468 ; GO:0055114 ; GO:0004674 ; GO:0016021 ; GO:0010075 ; GO:0004872 ; GO:0007169 ; GO:0005524 ; GO:0032440 ; GO:0005515 ; GO:0004713 ; GO:0009069
MELO3C005433	1096.16	646.723	1545.6	2.3899	1.25695	0.00151276	0.0163035	serine threonine-protein kinase tio-like	211	gi|449451825|ref|XP_004143661.1|PREDICTED: uncharacterized protein LOC101216661 [Cucumis sativus]	XP_004143661	1.44335e-88	98	270.781	211	207	NA	GO:0016020 ; GO:0016023
MELO3C005446	3775.54	1781.54	5769.54	3.23851	1.69533	2.40888e-05	0.000529704	60s ribosomal protein l13	206	gi|449451838|ref|XP_004143667.1|PREDICTED: 60S ribosomal protein L13-1-like [Cucumis sativus] >gi|449488615|ref|XP_004158113.1| PREDICTED: 60S ribosomal protein L13-1-like [Cucumis sativus]	XP_004143667	1.10697e-139	100	400.208	194	194	NA	GO:0005730 ; GO:0003735 ; GO:0005886 ; GO:0005618 ; GO:0022625 ; GO:0006412 ; GO:0042254
MELO3C005464	403.501	216.821	590.181	2.72197	1.44465	0.000672755	0.00847932	oleosin low molecular weight isoform	130	gi|399105973|gb|AFP19885.1|14.3 kDa oleosin [Jatropha curcas]	AFP19885	1.7055e-16	69	79.7221	120	83	NA	GO:0012511 ; GO:0016021
MELO3C005465	9227.26	5858.73	12595.8	2.14992	1.10428	0.00523738	0.0426674	ethylene-responsive transcription factor 5-like	236	gi|449488627|ref|XP_004158119.1|PREDICTED: ethylene-responsive transcription factor 5-like [Cucumis sativus]	XP_004158119	1.37867e-131	96	382.874	230	222	NA	GO:0009987 ; GO:0010200 ; GO:0008152 ; GO:0003700 ; GO:0003677 ; GO:0005667
MELO3C005472	3486.31	1993.91	4978.72	2.49697	1.32018	0.000764133	0.00932066	60s ribosomal protein l36-2-like	110	gi|449446023|ref|XP_004140771.1|PREDICTED: 60S ribosomal protein L36-2-like [Cucumis sativus] >gi|449469345|ref|XP_004152381.1| PREDICTED: 60S ribosomal protein L36-2-like [Cucumis sativus] >gi|449518411|ref|XP_004166235.1| PREDICTED: 60S ribosomal protein L36-2-like [Cucumis sativus] >gi|449528180|ref|XP_004171084.1| PREDICTED: 60S ribosomal protein L36-2-like [Cucumis sativus] >gi|307136494|gb|…	XP_004140771	2.01106e-69	100	214.157	110	110	NA	GO:0003735 ; GO:0005886 ; GO:0005774 ; GO:0022625 ; GO:0006412 ; GO:0042254
MELO3C005489	413.257	238.586	587.928	2.46422	1.30113	0.00265633	0.025385	plastid protein	382	gi|449451868|ref|XP_004143682.1|PREDICTED: uncharacterized protein At3g15000, mitochondrial-like [Cucumis sativus] >gi|449531840|ref|XP_004172893.1| PREDICTED: uncharacterized protein At3g15000, mitochondrial-like [Cucumis sativus]	XP_004143682	4.43532e-117	93	355.525	227	212	NA	GO:0050897 ; GO:0080156 ; GO:0005515 ; GO:0016554 ; GO:0009507 ; GO:0005739
MELO3C005502	1548.04	178.639	2917.45	16.3315	4.02959	1.42437e-19	4.52592e-16	ap2 erf domain-containing transcription factor	252	gi|449469359|ref|XP_004152388.1|PREDICTED: ethylene-responsive transcription factor 2-like [Cucumis sativus]	XP_004152388	2.73967e-142	97	410.609	252	245	NA	GO:0050794 ; GO:0006351 ; GO:0003700 ; GO:0003677 ; GO:0005667
MELO3C005518	2297.01	1307.6	3286.41	2.51331	1.32959	0.000846975	0.0101175	3-isopropylmalate small subunit	253	gi|449469371|ref|XP_004152394.1|PREDICTED: 3-isopropylmalate dehydratase small subunit-like [Cucumis sativus] >gi|449525429|ref|XP_004169720.1| PREDICTED: 3-isopropylmalate dehydratase small subunit-like [Cucumis sativus]	XP_004152394	4.30397e-126	96	369.392	253	243	NA	GO:0003861 ; GO:0009316 ; GO:0009651 ; GO:0009266 ; GO:0006972 ; GO:0006833 ; GO:0007030 ; GO:0006096 ; GO:0009570 ; GO:0046686 ; GO:0019761 ; GO:0009098 ; GO:0009097 ; GO:0009099
MELO3C005520	12234	5419.02	19049	3.5152	1.81361	5.25403e-06	0.00014269	60s ribosomal protein l15-like isoform 1	204	gi|449458361|ref|XP_004146916.1|PREDICTED: 60S ribosomal protein L15-like isoform 1 [Cucumis sativus] >gi|449458363|ref|XP_004146917.1| PREDICTED: 60S ribosomal protein L15-like isoform 2 [Cucumis sativus] >gi|449520285|ref|XP_004167164.1| PREDICTED: 60S ribosomal protein L15-like isoform 1 [Cucumis sativus] >gi|449520287|ref|XP_004167165.1| PREDICTED: 60S ribosomal protein L15-like isoform 2 [Cu…	XP_004146916	2.92491e-125	99	363.229	204	203	NA	GO:0005730 ; GO:0003735 ; GO:0005886 ; GO:0005774 ; GO:0022625 ; GO:0006412 ; GO:0005739 ; GO:0042254
MELO3C005539	621.411	301.745	941.077	3.11878	1.64098	9.47153e-05	0.00170033	l-lactate dehydrogenase a-like	432	gi|449467906|ref|XP_004151663.1|PREDICTED: L-lactate dehydrogenase A-like [Cucumis sativus] >gi|449517437|ref|XP_004165752.1| PREDICTED: L-lactate dehydrogenase A-like [Cucumis sativus]	XP_004151663	0	98	668.307	350	346	NA	GO:0005737 ; GO:0044262 ; GO:0005886 ; GO:0004459 ; GO:0009737 ; GO:0006096 ; GO:0009651 ; GO:0000166 ; GO:0055114 ; GO:0006094 ; GO:0006534
MELO3C005540	87822.2	18708	156936	8.38872	3.06845	1.56011e-13	6.07012e-11	14 kda proline-rich	140	gi|449517441|ref|XP_004165754.1|PREDICTED: 14 kDa proline-rich protein DC2.15-like [Cucumis sativus]	XP_004165754	2.94184e-45	100	154.836	118	118	NA	GO:0009750 ; GO:0043255 ; GO:0009611 ; GO:0048046 ; GO:0009805 ; GO:0006833 ; GO:0009825 ; GO:0004568 ; GO:0006869 ; GO:0030247 ; GO:0006816 ; GO:0010075 ; GO:0009651 ; GO:0007389 ; GO:0009809 ; GO:0042742 ; GO:0043481 ; GO:0048767 ; GO:0005794 ; GO:0006972 ; GO:0007030 ; GO:0010337 ; GO:0008361 ; GO:0006096 ; GO:0030244 ; GO:0019761 ; GO:0009926 ; GO:0010167 ; GO:0046686 ; GO:0008289 ; GO:000940…
MELO3C005541	3475.88	422.941	6528.83	15.4367	3.9483	1.66626e-19	4.53819e-16	14 kda proline-rich	136	gi|449517443|ref|XP_004165755.1|PREDICTED: 14 kDa proline-rich protein DC2.15-like [Cucumis sativus]	XP_004165755	4.33874e-55	100	179.489	112	112	NA	GO:0008289 ; GO:0006869
MELO3C005549	71.4781	20.299	122.657	6.04253	2.59515	2.48167e-05	0.000542581	14 kda proline-rich	140	gi|449469414|ref|XP_004152415.1|PREDICTED: 14 kDa proline-rich protein DC2.15-like [Cucumis sativus]	XP_004152415	4.43137e-55	87	179.874	140	123	NA	GO:0008289 ; GO:0006869
MELO3C005555	430.206	85.5353	774.876	9.05913	3.17937	6.84421e-12	1.41831e-09	protein	291	gi|449459714|ref|XP_004147591.1|PREDICTED: uncharacterized protein LOC101215943 [Cucumis sativus] >gi|449534454|ref|XP_004174177.1| PREDICTED: uncharacterized protein LOC101226950 [Cucumis sativus]	XP_004147591	0	99	536.569	291	289	NA	NA
MELO3C005566	337.193	68.3213	606.064	8.87079	3.14906	3.02635e-11	4.88961e-09	21 kda	148	gi|449459754|ref|XP_004147611.1|PREDICTED: 21 kDa protein-like [Cucumis sativus]	XP_004147611	5.27135e-37	100	135.961	101	101	NA	GO:0030599 ; GO:0043086 ; GO:0004857 ; GO:0005982 ; GO:0005985
MELO3C005567	183.444	45.7599	321.129	7.01768	2.81099	1.31261e-08	8.57015e-07	21 kda protein	194	gi|449459700|ref|XP_004147584.1|PREDICTED: 21 kDa protein-like [Cucumis sativus] >gi|449506141|ref|XP_004162664.1| PREDICTED: 21 kDa protein-like [Cucumis sativus]	XP_004147584	4.00252e-109	97	321.627	194	189	NA	GO:0030599 ; GO:0043086 ; GO:0016491 ; GO:0005506 ; GO:0004857 ; GO:0005982 ; GO:0005985
MELO3C005580	3658.73	2062.57	5254.89	2.54774	1.34922	0.00052234	0.00693	40s ribosomal protein s13-like	125	gi|449459684|ref|XP_004147576.1|PREDICTED: 40S ribosomal protein S13-like [Cucumis sativus] >gi|449506113|ref|XP_004162657.1| PREDICTED: 40S ribosomal protein S13-like [Cucumis sativus]	XP_004147576	9.84284e-74	85	227.254	140	119	NA	GO:0000911 ; GO:0006412 ; GO:0005618 ; GO:0005730 ; GO:0010090 ; GO:0003735 ; GO:0009965 ; GO:0022627 ; GO:0009507 ; GO:0016020 ; GO:0042254
MELO3C005585	933.519	511.718	1355.32	2.64857	1.40521	0.000627896	0.00801797	uncharacterized loc101211194	789	gi|449459674|ref|XP_004147571.1|PREDICTED: uncharacterized protein LOC101211194 [Cucumis sativus] >gi|449506110|ref|XP_004162656.1| PREDICTED: uncharacterized LOC101211194 [Cucumis sativus]	XP_004147571	0	97	1434.08	771	755	NA	GO:0003676
MELO3C005591	656.366	986.813	325.919	0.330274	-1.59826	5.52015e-05	0.0010652	amino acid binding	448	gi|449459664|ref|XP_004147566.1|PREDICTED: uncharacterized protein LOC101209959 [Cucumis sativus] >gi|449520363|ref|XP_004167203.1| PREDICTED: uncharacterized LOC101209959 [Cucumis sativus]	XP_004147566	0	99	912.138	448	447	NA	GO:0009737 ; GO:0016597 ; GO:0005829 ; GO:0008152
MELO3C005595	14177.2	4888.85	23465.5	4.7998	2.26297	2.15716e-08	1.33095e-06	protein	168	gi|449459656|ref|XP_004147562.1|PREDICTED: zinc finger A20 and AN1 domain-containing stress-associated protein 1-like isoform 1 [Cucumis sativus] >gi|449459658|ref|XP_004147563.1| PREDICTED: zinc finger A20 and AN1 domain-containing stress-associated protein 1-like isoform 2 [Cucumis sativus] >gi|449526319|ref|XP_004170161.1| PREDICTED: zinc finger A20 and AN1 domain-containing stress-associated …	XP_004147562	9.12746e-85	98	257.684	168	165	NA	GO:0009506 ; GO:0008270 ; GO:0003677
MELO3C005614	90.3717	38.4665	142.277	3.69872	1.88702	0.000886172	0.0105133	low quality protein: uncharacterized loc101220997	308	gi|449452506|ref|XP_004144000.1|PREDICTED: uncharacterized protein LOC101220997 [Cucumis sativus] >gi|449525539|ref|XP_004169774.1| PREDICTED: LOW QUALITY PROTEIN: uncharacterized LOC101220997 [Cucumis sativus]	XP_004144000	1.69079e-153	97	442.965	290	284	NA	NA
MELO3C005629	199.099	295.33	102.868	0.348315	-1.52153	0.000312325	0.00451097	dehydration-responsive element-binding protein	229	gi|449452372|ref|XP_004143933.1|PREDICTED: dehydration-responsive element-binding protein 1C-like [Cucumis sativus] >gi|449519922|ref|XP_004166983.1| PREDICTED: dehydration-responsive element-binding protein 1C-like [Cucumis sativus]	XP_004143933	1.51786e-132	92	383.645	230	213	NA	GO:0080090 ; GO:0009628 ; GO:0003677 ; GO:0031326 ; GO:0006351 ; GO:0006950 ; GO:0003700 ; GO:0005667
MELO3C005630	101.588	54.365	148.811	2.73726	1.45273	0.00406078	0.0353349	ethylene-responsive transcription factor erf025-like	251	gi|449452370|ref|XP_004143932.1|PREDICTED: ethylene-responsive transcription factor ERF026-like [Cucumis sativus] >gi|449519924|ref|XP_004166984.1| PREDICTED: ethylene-responsive transcription factor ERF026-like [Cucumis sativus]	XP_004143932	1.58524e-106	88	319.701	253	225	NA	GO:0006355 ; GO:0050832 ; GO:0003700 ; GO:0003677 ; GO:0005667
MELO3C005642	40.9607	0.521639	81.3998	156.046	7.28583	9.67707e-13	2.79535e-10	thaumatin-like protein	227	gi|449452358|ref|XP_004143926.1|PREDICTED: thaumatin-like protein-like [Cucumis sativus] >gi|449495850|ref|XP_004159963.1| PREDICTED: thaumatin-like protein-like [Cucumis sativus]	XP_004143926	4.86242e-145	98	415.231	207	204	NA	GO:0005576 ; GO:0031640 ; GO:0009651 ; GO:0009817
MELO3C005649	57.8487	23.3744	92.3231	3.94976	1.98176	0.00154909	0.0166105	NA	NA	NA	NA	NA	NA	NA	NA	NA	NA	NA
MELO3C005663	9288.86	4401.72	14176	3.22056	1.68731	2.24265e-05	0.000498324	4-coumarate-- ligase-like 10-like	513	gi|449452338|ref|XP_004143916.1|PREDICTED: 4-coumarate--CoA ligase-like 10-like [Cucumis sativus] >gi|449495827|ref|XP_004159956.1| PREDICTED: 4-coumarate--CoA ligase-like 10-like [Cucumis sativus]	XP_004143916	0	97	979.934	513	499	NA	GO:0005829 ; GO:0050203 ; GO:0015706 ; GO:0009506 ; GO:0010214 ; GO:0010167 ; GO:0009570 ; GO:0008756 ; GO:0046482 ; GO:0016208 ; GO:0010030 ; GO:0033611 ; GO:0046686 ; GO:0050832 ; GO:0048046 ; GO:0046487 ; GO:0006744
MELO3C005670	148.921	208.74	89.1015	0.426853	-1.22819	0.005813	0.0460345	lysine-specific demethylase 5d	764	gi|449452470|ref|XP_004143982.1|PREDICTED: uncharacterized protein LOC101216734 [Cucumis sativus]	XP_004143982	0	87	963.755	604	527	NA	GO:0044249 ; GO:0044238 ; GO:0044260 ; GO:0005515 ; GO:0008270 ; GO:0055114
MELO3C005685	12165.2	5785.55	18544.9	3.20538	1.6805	2.66471e-05	0.000577303	probable aquaporin pip1-2-like	286	gi|449452308|ref|XP_004143901.1|PREDICTED: probable aquaporin PIP1-2-like [Cucumis sativus] >gi|449495782|ref|XP_004159943.1| PREDICTED: probable aquaporin PIP1-2-like [Cucumis sativus]	XP_004143901	0	99	572.007	286	284	NA	GO:0009414 ; GO:0009941 ; GO:0005773 ; GO:0046658 ; GO:0006833 ; GO:0055085 ; GO:0016021 ; GO:0005739 ; GO:0009651 ; GO:0005215
MELO3C005696	1059.29	576.362	1542.21	2.67577	1.41995	0.000557059	0.00730422	at1g63840	185	gi|449452460|ref|XP_004143977.1|PREDICTED: RING-H2 zinc finger protein RHA1a-like, partial [Cucumis sativus]	XP_004143977	4.21772e-66	100	209.149	101	101	NA	GO:0042538 ; GO:0009414 ; GO:0009753 ; GO:0009611 ; GO:0010200 ; GO:0009733 ; GO:0009723 ; GO:0008270 ; GO:0009741 ; GO:0009738 ; GO:0005515
MELO3C005706	10902.8	4033.16	17772.5	4.40659	2.13966	1.03806e-07	4.95997e-06	40s ribosomal protein s10-like	179	gi|449518405|ref|XP_004166232.1|PREDICTED: 40S ribosomal protein S10-like [Cucumis sativus]	XP_004166232	1.4673e-65	100	209.534	98	98	NA	GO:0016020 ; GO:0005618 ; GO:0009507 ; GO:0022627
MELO3C005734	113.655	30.3668	196.942	6.48544	2.69721	1.19807e-06	4.08759e-05	ap2 erf domain-containing transcription factor	318	gi|449452420|ref|XP_004143957.1|PREDICTED: ethylene-responsive transcription factor CRF2-like [Cucumis sativus]	XP_004143957	3.00174e-169	97	484.182	318	309	NA	GO:0042991 ; GO:0005515 ; GO:0048366 ; GO:0048825 ; GO:0006351 ; GO:0003700 ; GO:0003677 ; GO:0005667
MELO3C005735	347.495	148.839	546.152	3.66942	1.87555	1.66136e-05	0.000385326	chch domain containing protein	66	gi|449452261|ref|XP_004143878.1|PREDICTED: uncharacterized protein LOC101211599 [Cucumis sativus]	XP_004143878	2.65751e-38	100	131.339	66	66	NA	GO:0006661
MELO3C005736	200.529	90.9342	310.124	3.41042	1.76995	0.000136402	0.00229726	protein	86	gi|255537711|ref|XP_002509922.1|conserved hypothetical protein [Ricinus communis] >gi|223549821|gb|EEF51309.1| conserved hypothetical protein [Ricinus communis]	XP_002509922	4.70985e-31	70	114.775	88	62	NA	NA
MELO3C005738	446.211	624.602	267.82	0.428785	-1.22167	0.00282761	0.0266346	protein spa1-related 2-like	1013	gi|449452259|ref|XP_004143877.1|PREDICTED: protein SPA1-RELATED 2-like [Cucumis sativus] >gi|449501807|ref|XP_004161464.1| PREDICTED: protein SPA1-RELATED 2-like [Cucumis sativus]	XP_004143877	0	91	1939.85	1062	969	NA	GO:0050789 ; GO:0005515 ; GO:0009791 ; GO:0048608 ; GO:0044424 ; GO:0051716 ; GO:0009639 ; GO:0004672 ; GO:0005524 ; GO:0006468
MELO3C005742	180.491	86.3512	274.631	3.1804	1.66921	0.000516364	0.00686026	at5g41810 k16l22_9	204	gi|224058340|ref|XP_002299484.1|predicted protein [Populus trichocarpa] >gi|222846742|gb|EEE84289.1| predicted protein [Populus trichocarpa]	XP_002299484	1.26536e-39	72	142.895	145	105	NA	NA
MELO3C005750	835.037	447.473	1222.6	2.73223	1.45008	0.000425351	0.00585088	pinus taeda anonymous locus cl3702contig1_01 genomic sequence	83	gi|224072250|ref|XP_002303673.1|predicted protein [Populus trichocarpa] >gi|118484327|gb|ABK94041.1| unknown [Populus trichocarpa] >gi|222841105|gb|EEE78652.1| predicted protein [Populus trichocarpa]	XP_002303673	2.58429e-10	61	60.4622	73	45	NA	NA
MELO3C005758	40.7518	69.0445	12.4591	0.18045	-2.47033	0.000579939	0.00754712	bidirectional sugar transporter sweet4-like	167	gi|449452222|ref|XP_004143859.1|PREDICTED: bidirectional sugar transporter SWEET4-like [Cucumis sativus] >gi|449518753|ref|XP_004166400.1| PREDICTED: bidirectional sugar transporter SWEET4-like [Cucumis sativus]	XP_004143859	1.33327e-75	96	237.654	160	155	NA	GO:0016021 ; GO:0009507 ; GO:0005886 ; GO:0008643
MELO3C005767	510.861	287.686	734.036	2.55151	1.35135	0.00142792	0.015603	gdsl esterase lipase at4g10955-like	346	gi|449452218|ref|XP_004143857.1|PREDICTED: GDSL esterase/lipase At4g10955-like [Cucumis sativus] >gi|449509371|ref|XP_004163569.1| PREDICTED: GDSL esterase/lipase At4g10955-like [Cucumis sativus]	XP_004143857	0	97	678.707	346	336	NA	GO:0004806 ; GO:0016042 ; GO:0046486
MELO3C005777	684.899	947.028	422.771	0.446418	-1.16353	0.0046731	0.0393171	serine threonine-protein kinase wnk8-like	635	gi|449452398|ref|XP_004143946.1|PREDICTED: serine/threonine-protein kinase WNK8-like [Cucumis sativus] >gi|449529646|ref|XP_004171809.1| PREDICTED: serine/threonine-protein kinase WNK8-like [Cucumis sativus]	XP_004143946	0	97	1245.34	635	622	NA	GO:0006865 ; GO:0009911 ; GO:0048573 ; GO:0046777 ; GO:0005634 ; GO:0005524 ; GO:0004674 ; GO:0004713 ; GO:0009069
MELO3C005801	262.497	394.913	130.082	0.329394	-1.60211	0.000203955	0.00319398	flavanone 3-beta-hydroxylase	349	gi|449516950|ref|XP_004165509.1|PREDICTED: naringenin,2-oxoglutarate 3-dioxygenase-like [Cucumis sativus]	XP_004165509	0	95	672.159	347	331	NA	GO:0045486 ; GO:0005506 ; GO:0055114 ; GO:0009813
MELO3C005802	1161.78	609.087	1714.47	2.81481	1.49304	0.00021922	0.00338141	mitochondrial import inner membrane translocase subunit tim13	87	gi|449456285|ref|XP_004145880.1|PREDICTED: mitochondrial import inner membrane translocase subunit Tim13-like [Cucumis sativus] >gi|449516954|ref|XP_004165511.1| PREDICTED: mitochondrial import inner membrane translocase subunit Tim13-like [Cucumis sativus]	XP_004145880	1.13225e-31	100	115.931	71	71	NA	GO:0010026 ; GO:0001510 ; GO:0005507 ; GO:0009957 ; GO:0015450 ; GO:0005743 ; GO:0045039 ; GO:0032880 ; GO:0042719 ; GO:0003677 ; GO:0005634 ; GO:0009941
MELO3C005803	207.987	295.117	120.857	0.409523	-1.28798	0.00410532	0.0355471	auxin-induced protein 5ng4-like	347	gi|449515311|ref|XP_004164693.1|PREDICTED: auxin-induced protein 5NG4-like [Cucumis sativus]	XP_004164693	0	97	657.136	347	340	NA	GO:0016020
MELO3C005806	450.193	239.027	661.359	2.76688	1.46826	0.000769347	0.00936629	alpha-l-fucosidase 1-like	498	gi|449456291|ref|XP_004145883.1|PREDICTED: alpha-L-fucosidase 1-like [Cucumis sativus]	XP_004145883	0	98	900.968	498	491	NA	GO:0043169 ; GO:0006004 ; GO:0016023 ; GO:0007155 ; GO:0004560
MELO3C005811	483.425	121.368	845.483	6.96628	2.80039	7.75207e-10	8.2566e-08	zinc finger family protein	182	gi|449507233|ref|XP_004162971.1|PREDICTED: RING-H2 finger protein ATL79-like [Cucumis sativus]	XP_004162971	8.82212e-97	98	289.271	182	180	NA	GO:0005515 ; GO:0008270
MELO3C005816	361.695	212.786	510.604	2.39962	1.2628	0.00343636	0.0309029	protein kinase domain-containing protein	354	gi|449456301|ref|XP_004145888.1|PREDICTED: probable receptor-like protein kinase At1g33260-like [Cucumis sativus]	XP_004145888	0	94	643.654	354	335	NA	GO:0009611 ; GO:0005524 ; GO:0006468 ; GO:0004674 ; GO:0004713 ; GO:0009069
MELO3C005822	54.5602	12.8585	96.262	7.48626	2.90425	2.65852e-05	0.000576617	protein	172	gi|449456466|ref|XP_004145970.1|PREDICTED: lipoxygenase homology domain-containing protein 1-like [Cucumis sativus]	XP_004145970	1.1557e-102	97	303.523	151	147	NA	GO:0005773 ; GO:0016023 ; GO:0009507 ; GO:0009579 ; GO:0016020 ; GO:0044446 ; GO:0005515
MELO3C005834	1828.51	938.936	2718.08	2.89485	1.53349	0.000162552	0.00264707	scarecrow-like protein 8-like	598	gi|449525188|ref|XP_004169600.1|PREDICTED: scarecrow-like protein 8-like [Cucumis sativus]	XP_004169600	0	99	1011.52	598	594	NA	GO:0005737 ; GO:0005634 ; GO:0006355
MELO3C005838	961.855	498.942	1424.77	2.85557	1.51378	0.000223006	0.00343149	septum site-determining protein	325	gi|449497257|ref|XP_004160354.1|PREDICTED: putative septum site-determining protein minD homolog, chloroplastic-like [Cucumis sativus]	XP_004160354	0	99	569.696	325	324	NA	GO:0000918 ; GO:0006200 ; GO:0009941 ; GO:0030899 ; GO:0009570 ; GO:0010020 ; GO:0042803
MELO3C005859	5334.02	3405.68	7262.35	2.13243	1.0925	0.0060933	0.0478258	acidic endochitinase-like	294	gi|449456357|ref|XP_004145916.1|PREDICTED: acidic endochitinase-like [Cucumis sativus] >gi|449525589|ref|XP_004169799.1| PREDICTED: acidic endochitinase-like [Cucumis sativus]	XP_004145916	9.06327e-152	97	437.958	295	287	NA	GO:0004568 ; GO:0005615 ; GO:0006032 ; GO:0043169 ; GO:0003796 ; GO:0016998
MELO3C005866	20131	7482.48	32779.6	4.38085	2.13121	1.09902e-07	5.17351e-06	protein	137	gi|255575614|ref|XP_002528707.1|ubiquitin-conjugating enzyme E2, putative [Ricinus communis] >gi|223531879|gb|EEF33696.1| ubiquitin-conjugating enzyme E2, putative [Ricinus communis]	XP_002528707	1.24139e-68	93	213.772	115	107	NA	GO:0005737 ; GO:0016567 ; GO:0005524 ; GO:0004842 ; GO:0005634
MELO3C005879	1478.36	414.425	2542.29	6.13451	2.61695	4.92276e-10	5.61991e-08	protein	111	gi|449497326|ref|XP_004160372.1|PREDICTED: uncharacterized protein LOC101227735 isoform 1 [Cucumis sativus] >gi|449497329|ref|XP_004160373.1| PREDICTED: uncharacterized protein LOC101227735 isoform 2 [Cucumis sativus]	XP_004160372	2.9199e-37	89	132.109	111	99	NA	NA
MELO3C005885	5999.04	2376.03	9622.04	4.04962	2.01779	5.18533e-07	1.9891e-05	probable pectinesterase pectinesterase inhibitor 34-like	606	gi|449531928|ref|XP_004172937.1|PREDICTED: probable pectinesterase/pectinesterase inhibitor 61-like [Cucumis sativus]	XP_004172937	0	97	1101.27	606	589	NA	GO:0010363 ; GO:0045330 ; GO:0042744 ; GO:0009750 ; GO:0009651 ; GO:0005622 ; GO:0030599 ; GO:0009963 ; GO:0042545 ; GO:0009505 ; GO:0004857 ; GO:0006612 ; GO:0043086 ; GO:0006833 ; GO:0005982 ; GO:0005985
MELO3C005895	1962.24	1134.62	2789.85	2.45883	1.29797	0.0011362	0.0128678	importin subunit beta-1-like	328	gi|449456504|ref|XP_004145989.1|PREDICTED: importin subunit beta-1-like [Cucumis sativus]	XP_004145989	0	99	604.749	328	326	NA	GO:0005829 ; GO:0008565 ; GO:0005643 ; GO:0052546 ; GO:0009507 ; GO:0000059 ; GO:0052541 ; GO:0005488
MELO3C005905	890.067	550.898	1229.24	2.23133	1.15791	0.00448533	0.0380176	pinus taeda anonymous locus cl3702contig1_01 genomic sequence	120	gi|449456425|ref|XP_004145950.1|PREDICTED: uncharacterized protein LOC101207351 [Cucumis sativus]	XP_004145950	1.32649e-68	93	213.001	125	117	NA	GO:0009536
MELO3C005909	2873.15	1262.76	4483.53	3.55057	1.82805	5.77846e-06	0.000155383	probable 6-phosphogluconolactonase chloroplastic-like	321	gi|449456421|ref|XP_004145948.1|PREDICTED: probable 6-phosphogluconolactonase 4, chloroplastic-like [Cucumis sativus]	XP_004145948	0	98	576.63	291	287	NA	GO:0002229 ; GO:0017057 ; GO:0005777 ; GO:0071461 ; GO:0006098 ; GO:0042742 ; GO:0009570 ; GO:0005886
MELO3C005912	1335.99	704.563	1967.42	2.79239	1.4815	0.000242988	0.00369129	ubiquitin fusion protein	128	gi|255578906|ref|XP_002530306.1|ubiquitin, putative [Ricinus communis] >gi|255578975|ref|XP_002530340.1| ubiquitin, putative [Ricinus communis] >gi|356509194|ref|XP_003523336.1| PREDICTED: ubiquitin-60S ribosomal protein L40-like [Glycine max] >gi|356516113|ref|XP_003526741.1| PREDICTED: ubiquitin-60S ribosomal protein L40-like [Glycine max] >gi|356572584|ref|XP_003554448.1| PREDICTED: ubiquitin-…	XP_002530306	1.42733e-88	100	264.233	128	128	NA	GO:0001510 ; GO:0006412 ; GO:0005730 ; GO:0003735 ; GO:0016567 ; GO:0022625 ; GO:0009793 ; GO:0005515 ; GO:0042254
MELO3C005916	1156.43	567.619	1745.23	3.07466	1.62043	7.43311e-05	0.00138662	response to low sulfur 2	101	gi|359490781|ref|XP_002269666.2|PREDICTED: uncharacterized protein LOC100267499 [Vitis vinifera]	XP_002269666	3.90241e-13	82	69.3218	46	38	NA	NA
MELO3C005920	1595.27	507.624	2682.92	5.28526	2.40197	9.46263e-09	6.67141e-07	ndr1 hin1-like protein	212	gi|449497392|ref|XP_004160389.1|PREDICTED: uncharacterized protein LOC101231816 [Cucumis sativus]	XP_004160389	2.44445e-129	99	374.4	212	210	NA	GO:0051607
MELO3C005929	530.994	721.898	340.09	0.471105	-1.08588	0.00645067	0.0499724	endoribonuclease dicer homolog 1-like	990	gi|449432976|ref|XP_004134274.1|PREDICTED: endoribonuclease Dicer homolog 1-like [Cucumis sativus]	XP_004134274	0	98	1902.87	990	978	NA	GO:0009630 ; GO:0009908 ; GO:0009880 ; GO:0004525 ; GO:0000226 ; GO:0007267 ; GO:0005515 ; GO:0000911 ; GO:0008026 ; GO:0031053 ; GO:0010445 ; GO:0010098 ; GO:0016569 ; GO:2000034 ; GO:0010050 ; GO:0006342 ; GO:0006306 ; GO:0010599 ; GO:0003677 ; GO:0035279 ; GO:0010228 ; GO:0010267 ; GO:0003725 ; GO:0005524 ; GO:0009616
MELO3C005934	454.959	230.87	679.048	2.94126	1.55643	0.000296001	0.00434431	membrane protein	325	gi|449432978|ref|XP_004134275.1|PREDICTED: uncharacterized protein C594.04c-like [Cucumis sativus] >gi|449478268|ref|XP_004155269.1| PREDICTED: uncharacterized protein C594.04c-like [Cucumis sativus]	XP_004134275	0	96	518.079	325	314	NA	GO:0016021 ; GO:0005737 ; GO:0016627 ; GO:0006629
MELO3C005937	428.013	235.456	620.571	2.63561	1.39814	0.00112377	0.0127604	probable wrky transcription factor 12-like	220	gi|449431940|ref|XP_004133758.1|PREDICTED: probable WRKY transcription factor 12-like [Cucumis sativus] >gi|449478050|ref|XP_004155207.1| PREDICTED: probable WRKY transcription factor 12-like [Cucumis sativus]	XP_004133758	6.94793e-142	95	406.757	220	211	NA	GO:0009718 ; GO:0003700 ; GO:0043565 ; GO:0006355 ; GO:0005667
MELO3C005939	27375.7	10895	43856.3	4.02536	2.00912	4.65642e-07	1.79706e-05	nucleoside diphosphate kinase	142	gi|449431944|ref|XP_004133760.1|PREDICTED: nucleoside diphosphate kinase 1-like isoform 2 [Cucumis sativus] >gi|449478046|ref|XP_004155206.1| PREDICTED: nucleoside diphosphate kinase 1-like isoform 2 [Cucumis sativus]	XP_004133760	2.87248e-95	98	282.337	142	140	NA	GO:0006165 ; GO:0004550 ; GO:0046872 ; GO:0006228 ; GO:0005524 ; GO:0006183 ; GO:0006241 ; GO:0006144 ; GO:0006206
MELO3C005942	932.951	570.112	1295.79	2.27287	1.18452	0.00399287	0.0349353	protein kinase g11a-like	727	gi|449478041|ref|XP_004155204.1|PREDICTED: protein kinase G11A-like [Cucumis sativus]	XP_004155204	0	99	1384.78	727	720	NA	GO:0006468 ; GO:0004674 ; GO:0010014 ; GO:0009887 ; GO:0010051 ; GO:0010073 ; GO:0010382 ; GO:0004713 ; GO:0005524 ; GO:0010089 ; GO:0043069 ; GO:0005515 ; GO:0048439 ; GO:0009855 ; GO:0005634 ; GO:0005886 ; GO:0009069
MELO3C005947	3581.62	632.17	6531.07	10.3312	3.36893	1.94063e-15	1.3703e-12	blue copper	169	gi|449431954|ref|XP_004133765.1|PREDICTED: blue copper protein-like [Cucumis sativus] >gi|449478030|ref|XP_004155201.1| PREDICTED: blue copper protein-like [Cucumis sativus]	XP_004133765	2.70034e-73	85	228.409	171	146	NA	GO:0016023 ; GO:0005507 ; GO:0009055
MELO3C005951	235.995	106.062	365.927	3.45013	1.78665	0.000112099	0.00194996	protein	183	gi|388496586|gb|AFK36359.1|unknown [Lotus japonicus]	AFK36359	2.59451e-57	68	189.504	198	135	NA	NA
MELO3C005952	18857.1	6251.98	31462.3	5.03237	2.33124	7.32707e-09	5.39346e-07	60s acidic ribosomal protein	104	gi|449431956|ref|XP_004133766.1|PREDICTED: 60S acidic ribosomal protein P1-2-like isoform 1 [Cucumis sativus] >gi|449431958|ref|XP_004133767.1| PREDICTED: 60S acidic ribosomal protein P1-2-like isoform 2 [Cucumis sativus] >gi|449478024|ref|XP_004155199.1| PREDICTED: 60S acidic ribosomal protein P1-2-like [Cucumis sativus]	XP_004133766	9.46741e-33	96	120.168	62	60	NA	GO:0022626 ; GO:0003735 ; GO:0005886 ; GO:0005634 ; GO:0006414 ; GO:0042254
MELO3C005959	4323.71	2271.75	6375.66	2.80649	1.48877	0.000162878	0.00264728	protein transport protein sec61 subunit beta	84	gi|449431966|ref|XP_004133771.1|PREDICTED: protein transport protein Sec61 subunit beta-like isoform 1 [Cucumis sativus] >gi|449431968|ref|XP_004133772.1| PREDICTED: protein transport protein Sec61 subunit beta-like isoform 2 [Cucumis sativus] >gi|449431970|ref|XP_004133773.1| PREDICTED: protein transport protein Sec61 subunit beta-like isoform 3 [Cucumis sativus]	XP_004133771	1.32596e-18	94	82.0333	78	74	NA	GO:0009627 ; GO:0006457 ; GO:0009644 ; GO:0034976 ; GO:0008565 ; GO:0042542 ; GO:0009408 ; GO:0015031
MELO3C005965	109.357	44.6364	174.078	3.89992	1.96344	0.00018458	0.00294972	metalloendoproteinase 1-like	172	gi|449433004|ref|XP_004134288.1|PREDICTED: metalloendoproteinase 1-like [Cucumis sativus] >gi|449478237|ref|XP_004155259.1| PREDICTED: metalloendoproteinase 1-like [Cucumis sativus]	XP_004134288	3.62482e-108	100	320.472	157	157	NA	GO:0031225 ; GO:0004222 ; GO:0006508 ; GO:0031012 ; GO:0008270
MELO3C005966	672.884	312.437	1033.33	3.30733	1.72567	4.78662e-05	0.000946727	squamosa promoter-binding-like protein 7-like	339	gi|449431972|ref|XP_004133774.1|PREDICTED: squamosa promoter-binding-like protein 7-like [Cucumis sativus]	XP_004133774	0	97	595.89	340	332	NA	GO:0005634 ; GO:0003677
MELO3C005972	151.178	31.0996	271.257	8.72219	3.12469	9.20061e-09	6.5208e-07	ethylene-responsive transcription factor erf034-like	200	gi|449433008|ref|XP_004134290.1|PREDICTED: ethylene-responsive transcription factor ERF034-like [Cucumis sativus]	XP_004134290	2.62407e-93	94	283.108	193	183	NA	GO:0003700 ; GO:0003677 ; GO:0006355 ; GO:0005667
MELO3C005978	143.439	83.0198	203.858	2.45554	1.29604	0.00589935	0.0465526	homeobox-leucine zipper protein hat3-like	261	gi|449478006|ref|XP_004155192.1|PREDICTED: homeobox-leucine zipper protein HAT3-like [Cucumis sativus]	XP_004155192	1.44947e-130	86	382.874	294	254	NA	GO:0009725 ; GO:0009506 ; GO:0006355 ; GO:0043565 ; GO:0003700 ; GO:0009641 ; GO:0010218 ; GO:0005667
MELO3C005983	702.838	425.36	980.316	2.30467	1.20456	0.00320059	0.0293785	protein	250	gi|449431994|ref|XP_004133785.1|PREDICTED: 40S ribosomal protein S6-like [Cucumis sativus] >gi|449477988|ref|XP_004155185.1| PREDICTED: 40S ribosomal protein S6-like [Cucumis sativus]	XP_004133785	2.95162e-142	98	410.223	250	247	NA	GO:0005730 ; GO:0003735 ; GO:0005886 ; GO:0022627 ; GO:0040007 ; GO:0009507 ; GO:0006412 ; GO:0042254
MELO3C005991	1045.18	421.068	1669.28	3.9644	1.9871	1.71169e-06	5.48461e-05	auxin-responsive family protein	108	gi|449478002|ref|XP_004155191.1|PREDICTED: auxin-induced protein 15A-like [Cucumis sativus]	XP_004155191	4.62957e-53	90	172.17	111	101	NA	GO:0009733 ; GO:0006816
MELO3C005998	381.17	225.103	537.237	2.38663	1.25497	0.00363375	0.0323424	uncharacterized loc101205715	281	gi|449432016|ref|XP_004133796.1|PREDICTED: uncharacterized protein LOC101205715 [Cucumis sativus] >gi|449477975|ref|XP_004155181.1| PREDICTED: uncharacterized LOC101205715 [Cucumis sativus]	XP_004133796	9.89623e-10	64	66.6254	94	61	NA	NA
MELO3C006016	1265.46	2011.94	518.971	0.257945	-1.95487	9.3591e-07	3.30428e-05	transcription factor bhlh13	586	gi|449531709|ref|XP_004172828.1|PREDICTED: LOW QUALITY PROTEIN: transcription factor bHLH13-like [Cucumis sativus]	XP_004172828	0	91	1063.14	621	571	NA	GO:0009611 ; GO:0016491 ; GO:0071310 ; GO:0007165 ; GO:0044238 ; GO:0003700 ; GO:0009737 ; GO:0044249 ; GO:0046983 ; GO:0005667
MELO3C006020	4244.4	1088.69	7400.1	6.79724	2.76495	3.45054e-11	5.44636e-09	aspartyl protease family protein	438	gi|449432044|ref|XP_004133810.1|PREDICTED: protein ASPARTIC PROTEASE IN GUARD CELL 1-like [Cucumis sativus]	XP_004133810	0	90	679.093	399	362	NA	GO:0009505 ; GO:0042545 ; GO:0009506 ; GO:0009664 ; GO:0004190 ; GO:0006508 ; GO:0016020 ; GO:0080167
MELO3C006036	383.754	576.693	190.815	0.330878	-1.59563	7.51376e-05	0.00139484	wrky transcription factor 30	105	gi|206604171|gb|ACI16506.1|putative WRKY transcription factor 30 [Cucumis sativus]	ACI16506	1.82615e-17	92	82.4185	57	53	NA	GO:0003700 ; GO:0043565 ; GO:0006355 ; GO:0005667
MELO3C006037	473.013	683.983	262.042	0.383111	-1.38416	0.000490127	0.00657584	NA	NA	NA	NA	NA	NA	NA	NA	NA	NA	NA
MELO3C006047	418.117	91.5485	744.685	8.13433	3.02402	4.53123e-11	7.08097e-09	c2 domain-containing protein	279	gi|307136359|gb|ADN34173.1|c2 domain-containing protein [Cucumis melo subsp. melo]	ADN34173	0	100	510.375	279	279	NA	GO:0005515
MELO3C006053	2939.26	1739.45	4139.06	2.37951	1.25067	0.00173137	0.0181565	thylakoid membrane phosphoprotein 14 chloroplast	164	gi|307136355|gb|ADN34169.1|hypothetical protein [Cucumis melo subsp. melo]	ADN34169	8.35424e-70	100	219.164	152	152	NA	GO:0010287 ; GO:0009941 ; GO:0009535
MELO3C006058	4487.63	2559.94	6415.32	2.50604	1.32541	0.000819048	0.00987051	protein	148	gi|449432088|ref|XP_004133832.1|PREDICTED: ubiquitin-conjugating enzyme E2-17 kDa-like [Cucumis sativus] >gi|449477902|ref|XP_004155157.1| PREDICTED: ubiquitin-conjugating enzyme E2-17 kDa-like [Cucumis sativus] >gi|307136352|gb|ADN34166.1| ubiquitin conjugating enzyme [Cucumis melo subsp. melo]	XP_004133832	2.18246e-105	100	308.531	148	148	NA	GO:0005737 ; GO:0005886 ; GO:0016567 ; GO:0006511 ; GO:0005524 ; GO:0004842 ; GO:0005634
MELO3C006062	348.973	119.765	578.182	4.82764	2.27132	4.94852e-07	1.90593e-05	arabinogalactan peptide 20-like	83	gi|449432096|ref|XP_004133836.1|PREDICTED: arabinogalactan peptide 20-like [Cucumis sativus] >gi|449477891|ref|XP_004155154.1| PREDICTED: arabinogalactan peptide 20-like [Cucumis sativus]	XP_004133836	2.22077e-13	75	68.5514	79	60	NA	NA
MELO3C006070	37.8537	6.00362	69.7037	11.6103	3.53733	1.06071e-05	0.000264692	class iii chitinase	311	gi|449433059|ref|XP_004134315.1|PREDICTED: acidic endochitinase-like [Cucumis sativus]	XP_004134315	0	96	531.561	311	299	NA	GO:0004568 ; GO:0006032 ; GO:0009628 ; GO:0050832 ; GO:0016998
MELO3C006075	7299.36	4393.65	10205.1	2.32269	1.21579	0.00201432	0.0202762	reticulon-like protein b5-like	255	gi|449432104|ref|XP_004133840.1|PREDICTED: reticulon-like protein B5-like [Cucumis sativus] >gi|449480262|ref|XP_004155844.1| PREDICTED: reticulon-like protein B5-like [Cucumis sativus]	XP_004133840	3.65431e-149	98	428.328	255	251	NA	GO:0005773 ; GO:0005789 ; GO:0005886
MELO3C006076	371.86	108.772	634.947	5.8374	2.54533	2.05107e-08	1.2696e-06	zinc finger family protein	184	gi|449432106|ref|XP_004133841.1|PREDICTED: RING-H2 finger protein ATL67-like [Cucumis sativus] >gi|449480258|ref|XP_004155843.1| PREDICTED: RING-H2 finger protein ATL67-like [Cucumis sativus]	XP_004133841	3.45598e-68	98	216.468	173	171	NA	GO:0008270 ; GO:0005515
MELO3C006093	1118.3	651.903	1584.69	2.43087	1.28147	0.00159376	0.0170033	udp-glycosyltransferase 91a1-like	492	gi|449433069|ref|XP_004134320.1|PREDICTED: UDP-glycosyltransferase 91A1-like [Cucumis sativus] >gi|449527270|ref|XP_004170635.1| PREDICTED: UDP-glycosyltransferase 91A1-like [Cucumis sativus]	XP_004134320	0	97	841.262	469	455	NA	GO:0016758 ; GO:0008152
MELO3C006095	726.177	441.062	1011.29	2.29285	1.19714	0.00448673	0.0380176	e3 ubiquitin-protein ligase rha1b-like	186	gi|449433071|ref|XP_004134321.1|PREDICTED: E3 ubiquitin-protein ligase RHA1B-like [Cucumis sativus]	XP_004134321	5.57796e-105	97	309.301	159	155	NA	GO:0070838 ; GO:0010200 ; GO:0009628 ; GO:0030003 ; GO:0006950 ; GO:0009737 ; GO:0007165 ; GO:0008270 ; GO:0009741 ; GO:0005515
MELO3C006149	53.4455	15.4027	91.4883	5.93977	2.57041	0.000130318	0.00221239	ap2 erf domain-containing transcription factor	243	gi|449433103|ref|XP_004134337.1|PREDICTED: uncharacterized protein LOC101214775 [Cucumis sativus]	XP_004134337	8.61028e-143	97	410.994	243	238	NA	GO:0003700 ; GO:0003677 ; GO:0006355 ; GO:0005667
MELO3C006150	173.905	252.705	95.1044	0.376345	-1.40987	0.00196172	0.0198602	dimethyladenosine transferase	347	gi|449432199|ref|XP_004133887.1|PREDICTED: ribosomal RNA small subunit methyltransferase A-like [Cucumis sativus]	XP_004133887	0	95	602.053	347	332	NA	GO:0031167 ; GO:0009409 ; GO:0016422 ; GO:0000179 ; GO:0009536
MELO3C006155	992.714	527.415	1458.01	2.76445	1.46699	0.000336004	0.00480925	glyoxylate hydroxypyruvate reductase hpr3-like	293	gi|449480111|ref|XP_004155802.1|PREDICTED: glyoxylate/hydroxypyruvate reductase HPR3-like [Cucumis sativus]	XP_004155802	0	84	524.628	332	281	NA	GO:0016616 ; GO:0051287 ; GO:0055114
MELO3C006165	482.87	195.04	770.699	3.95149	1.9824	4.5978e-06	0.000126672	glyoxylate hydroxypyruvate reductase hpr3-like	320	gi|449480128|ref|XP_004155807.1|PREDICTED: glyoxylate/hydroxypyruvate reductase HPR3-like [Cucumis sativus]	XP_004155807	0	96	618.616	319	307	NA	GO:0016616 ; GO:0051287 ; GO:0055114
MELO3C006185	390.246	183.526	596.966	3.25276	1.70167	9.30326e-05	0.00167327	mitotic-spindle organizing protein 1b	72	gi|449442255|ref|XP_004138897.1|PREDICTED: mitotic-spindle organizing protein 1B-like isoform 1 [Cucumis sativus] >gi|449442257|ref|XP_004138898.1| PREDICTED: mitotic-spindle organizing protein 1B-like isoform 2 [Cucumis sativus] >gi|449477773|ref|XP_004155118.1| PREDICTED: mitotic-spindle organizing protein 1B-like isoform 1 [Cucumis sativus] >gi|449477777|ref|XP_004155119.1| PREDICTED: mitotic-…	XP_004138897	1.41603e-39	98	135.191	72	71	NA	GO:0005819 ; GO:0006661 ; GO:0051082 ; GO:0051418 ; GO:0043388 ; GO:0005634 ; GO:0008274
MELO3C006187	2384.46	976.856	3792.05	3.8819	1.95676	1.51092e-06	4.99231e-05	proteasome subunit beta type-1	223	gi|449432245|ref|XP_004133910.1|PREDICTED: proteasome subunit beta type-1-like [Cucumis sativus]	XP_004133910	1.55195e-160	99	454.521	223	221	NA	GO:0043161 ; GO:0005829 ; GO:0009651 ; GO:0051788 ; GO:0080129 ; GO:0004298 ; GO:0006635 ; GO:0006096 ; GO:0009817 ; GO:0006094 ; GO:0009507 ; GO:0046686 ; GO:0009407 ; GO:0005839 ; GO:0005634 ; GO:0005886
MELO3C006199	3130.79	1838.37	4423.21	2.40605	1.26667	0.00136039	0.0150179	5-enolpyruvylshikimate-3-phosphate synthase	526	gi|449432265|ref|XP_004133920.1|PREDICTED: 3-phosphoshikimate 1-carboxyvinyltransferase 1, chloroplastic-like [Cucumis sativus] >gi|449480055|ref|XP_004155786.1| PREDICTED: 3-phosphoshikimate 1-carboxyvinyltransferase 1, chloroplastic-like [Cucumis sativus]	XP_004133920	0	99	958.362	526	522	NA	GO:0003866 ; GO:0009635 ; GO:0009423 ; GO:0009507 ; GO:0000162 ; GO:0006571 ; GO:0009094
MELO3C006208	4403.81	1562.35	7245.27	4.63743	2.21332	4.10622e-08	2.26722e-06	pectinesterase 2-like	511	gi|449432283|ref|XP_004133929.1|PREDICTED: pectinesterase 2-like [Cucumis sativus]	XP_004133929	0	97	882.478	511	496	NA	GO:0009505 ; GO:0042545 ; GO:0030599 ; GO:0045330 ; GO:0004857 ; GO:0016020 ; GO:0043086 ; GO:0005982 ; GO:0005985
MELO3C006211	276.505	126.28	426.729	3.37922	1.75669	9.92593e-05	0.00176528	upstream activation factor subunit uaf30-like	156	gi|449432287|ref|XP_004133931.1|PREDICTED: uncharacterized protein LOC101218027 [Cucumis sativus]	XP_004133931	3.30421e-69	87	217.238	157	137	NA	GO:0006661 ; GO:0005515
MELO3C006213	8937.2	4656.85	13217.6	2.83831	1.50503	0.000135941	0.00229153	NA	NA	NA	NA	NA	NA	NA	NA	NA	NA	NA
MELO3C006214	139.541	197.373	81.7095	0.413985	-1.27235	0.00410755	0.0355471	PREDICTED: uncharacterized protein LOC101226400	353	gi|449524160|ref|XP_004169091.1|PREDICTED: uncharacterized protein LOC101226400 [Cucumis sativus]	XP_004169091	1.35476e-118	98	382.104	332	327	NA	NA
MELO3C006242	762.897	411.944	1113.85	2.70389	1.43503	0.000501358	0.00669824	protoheme ix farnesyltransferase	348	gi|449432323|ref|XP_004133949.1|PREDICTED: protoheme IX farnesyltransferase, mitochondrial-like [Cucumis sativus] >gi|449515420|ref|XP_004164747.1| PREDICTED: protoheme IX farnesyltransferase, mitochondrial-like [Cucumis sativus]	XP_004133949	0	96	561.992	339	327	NA	GO:0048034 ; GO:0008495 ; GO:0016021 ; GO:0031966
MELO3C006262	338.555	130.124	546.987	4.20358	2.07162	4.12884e-06	0.000116444	transposon protein	308	gi|224137198|ref|XP_002327066.1|predicted protein [Populus trichocarpa] >gi|222835381|gb|EEE73816.1| predicted protein [Populus trichocarpa]	XP_002327066	1.258e-56	56	195.282	327	184	NA	NA
MELO3C006263	679.148	353.096	1005.2	2.84682	1.50935	0.000262429	0.00393643	acyl carrier protein mitochondrial-like	126	gi|449487574|ref|XP_004157694.1|PREDICTED: acyl carrier protein 1, mitochondrial-like [Cucumis sativus]	XP_004157694	2.16997e-77	93	235.728	126	118	NA	GO:0031177 ; GO:0006633 ; GO:0035196 ; GO:0000036 ; GO:0010267 ; GO:0005759 ; GO:0051607 ; GO:0006810 ; GO:0042967
MELO3C006264	1231.94	614.115	1849.76	3.01208	1.59076	9.36994e-05	0.00168367	acyl carrier protein mitochondrial-like	126	gi|449487572|ref|XP_004157693.1|PREDICTED: acyl carrier protein 1, mitochondrial-like [Cucumis sativus]	XP_004157693	2.78354e-84	99	253.062	126	125	NA	GO:0031177 ; GO:0006633 ; GO:0035196 ; GO:0000036 ; GO:0010267 ; GO:0005759 ; GO:0051607 ; GO:0006810 ; GO:0042967
MELO3C006265	3766.73	1807.13	5726.32	3.16874	1.66391	2.94204e-05	0.000628108	acyl carrier protein mitochondrial-like	126	gi|449487570|ref|XP_004157692.1|PREDICTED: acyl carrier protein 1, mitochondrial-like [Cucumis sativus]	XP_004157692	1.52689e-84	99	253.832	126	125	NA	GO:0031177 ; GO:0006633 ; GO:0035196 ; GO:0000036 ; GO:0010267 ; GO:0005759 ; GO:0051607 ; GO:0006810 ; GO:0042967
MELO3C006266	491.259	207.835	774.684	3.7274	1.89817	1.2704e-05	0.000309326	invertase inhibitor-like	187	gi|449433157|ref|XP_004134364.1|PREDICTED: putative invertase inhibitor-like [Cucumis sativus] >gi|449487640|ref|XP_004157727.1| PREDICTED: putative invertase inhibitor-like [Cucumis sativus]	XP_004134364	1.96758e-102	86	303.908	187	162	NA	GO:0004857 ; GO:0030599 ; GO:0005982 ; GO:0005985
MELO3C006270	8448.33	3541.51	13355.1	3.77103	1.91496	1.79727e-06	5.69184e-05	atp synthase subunit delta mitochondrial-like	200	gi|449432356|ref|XP_004133965.1|PREDICTED: ATP synthase subunit delta', mitochondrial-like [Cucumis sativus] >gi|449519178|ref|XP_004166612.1| PREDICTED: ATP synthase subunit delta', mitochondrial-like [Cucumis sativus]	XP_004133965	1.04198e-137	99	394.815	200	199	NA	GO:0051788 ; GO:0046961 ; GO:0006098 ; GO:0009853 ; GO:0008270 ; GO:0006833 ; GO:0046933 ; GO:0009651 ; GO:0080129 ; GO:0006972 ; GO:0006511 ; GO:0007030 ; GO:0005754 ; GO:0006096 ; GO:0015986 ; GO:0046686 ; GO:0009060 ; GO:0009266 ; GO:0006119
MELO3C006273	225.862	316.431	135.292	0.427557	-1.22581	0.00485668	0.0403829	nak-type protein kinase	426	gi|449432360|ref|XP_004133967.1|PREDICTED: probable receptor-like protein kinase At5g47070-like [Cucumis sativus]	XP_004133967	0	98	837.795	426	421	NA	GO:0005886 ; GO:0006468 ; GO:0005524 ; GO:0004674 ; GO:0004713 ; GO:0009069
MELO3C006277	220.3	306.318	134.282	0.438373	-1.18977	0.0062012	0.048493	disease resistance protein	498	gi|449432366|ref|XP_004133970.1|PREDICTED: uncharacterized protein LOC101207305 [Cucumis sativus]	XP_004133970	0	97	956.436	476	466	NA	GO:0005886
MELO3C006280	9254.74	5645.14	12864.3	2.27883	1.18829	0.0023989	0.0232932	60s ribosomal protein l37a	92	gi|225427377|ref|XP_002282974.1|PREDICTED: 60S ribosomal protein L37a-like [Vitis vinifera] >gi|449432368|ref|XP_004133971.1| PREDICTED: 60S ribosomal protein L37a-like [Cucumis sativus] >gi|449442329|ref|XP_004138934.1| PREDICTED: 60S ribosomal protein L37a-like [Cucumis sativus] >gi|449461277|ref|XP_004148368.1| PREDICTED: 60S ribosomal protein L37a-like [Cucumis sativus] >gi|449487554|ref|XP_0…	XP_002282974	1.61878e-58	100	184.882	92	92	NA	GO:0046872 ; GO:0003735 ; GO:0022625 ; GO:0006412 ; GO:0005739 ; GO:0042254
MELO3C006281	404.774	201.492	608.056	3.01777	1.59348	0.000212801	0.00330648	cox19 family protein (chch motif)	73	gi|449432370|ref|XP_004133972.1|PREDICTED: cytochrome c oxidase-assembly factor COX23, mitochondrial-like isoform 1 [Cucumis sativus] >gi|449432372|ref|XP_004133973.1| PREDICTED: cytochrome c oxidase-assembly factor COX23, mitochondrial-like isoform 2 [Cucumis sativus] >gi|449487550|ref|XP_004157682.1| PREDICTED: cytochrome c oxidase-assembly factor COX23, mitochondrial-like isoform 1 [Cucumis sa…	XP_004133972	2.65841e-42	97	142.124	73	71	NA	GO:0006301
MELO3C006287	2876.24	1683.77	4068.7	2.41642	1.27287	0.00142235	0.0155756	protein	366	gi|449432382|ref|XP_004133978.1|PREDICTED: uncharacterized protein LOC101209164 [Cucumis sativus] >gi|449534310|ref|XP_004174107.1| PREDICTED: uncharacterized protein LOC101224753 [Cucumis sativus]	XP_004133978	3.11833e-164	97	475.707	316	308	NA	GO:0003677 ; GO:0006355
MELO3C006303	18325.1	10566.6	26083.6	2.4685	1.30364	0.000823462	0.00991744	translation machinery associated protein tma7	105	gi|449517112|ref|XP_004165590.1|PREDICTED: translation machinery-associated protein 7-like [Cucumis sativus]	XP_004165590	7.28659e-46	98	153.68	105	103	NA	GO:0005886
MELO3C006314	4328.36	2475.18	6181.54	2.49741	1.32043	0.0008281	0.00994816	60s ribosomal protein l13a	206	gi|449432416|ref|XP_004133995.1|PREDICTED: 60S ribosomal protein L13a-2-like [Cucumis sativus] >gi|449525004|ref|XP_004169511.1| PREDICTED: 60S ribosomal protein L13a-2-like [Cucumis sativus]	XP_004133995	2.61967e-137	100	394.045	206	206	NA	GO:0001510 ; GO:0006412 ; GO:0005730 ; GO:0009506 ; GO:0003735 ; GO:0042545 ; GO:0009664 ; GO:0009507 ; GO:0016020 ; GO:0022625 ; GO:0042254
MELO3C006346	225.225	95.136	355.314	3.7348	1.90103	4.87208e-05	0.000959345	hydroxyethylthiazole kinase-like	280	gi|449487504|ref|XP_004157659.1|PREDICTED: hydroxyethylthiazole kinase-like [Cucumis sativus]	XP_004157659	0	98	532.332	270	266	NA	GO:0009228 ; GO:0016310 ; GO:0004417 ; GO:0005739
MELO3C006353	7261.61	3663.55	10859.7	2.96425	1.56767	7.51286e-05	0.00139484	glutathione s-	225	gi|449530818|ref|XP_004172389.1|PREDICTED: probable glutathione S-transferase-like [Cucumis sativus]	XP_004172389	3.50372e-131	92	380.178	225	208	NA	GO:0016740 ; GO:0016829 ; GO:0005515
MELO3C006371	120.485	65.4284	175.542	2.68297	1.42383	0.00481206	0.0401497	auxin-responsive protein iaa13	322	gi|449432496|ref|XP_004134035.1|PREDICTED: auxin-responsive protein IAA13-like [Cucumis sativus] >gi|449487482|ref|XP_004157648.1| PREDICTED: auxin-responsive protein IAA13-like [Cucumis sativus]	XP_004134035	4.3634e-178	96	506.908	322	310	NA	GO:0048856 ; GO:0006355 ; GO:0046983 ; GO:0009734 ; GO:0007389 ; GO:0005634
MELO3C006382	441.341	611.276	271.406	0.444	-1.17137	0.0044347	0.0377011	uncharacterized loc101209831	634	gi|449433227|ref|XP_004134399.1|PREDICTED: uncharacterized protein LOC101209831 [Cucumis sativus] >gi|449486758|ref|XP_004157393.1| PREDICTED: uncharacterized LOC101209831 [Cucumis sativus]	XP_004134399	0	95	1202.19	634	607	NA	GO:0005773
MELO3C006398	2783.77	1502.28	4065.26	2.70606	1.43619	0.00028081	0.00418253	cyanate hydratase	141	gi|449517987|ref|XP_004166025.1|PREDICTED: cyanate hydratase-like isoform 2 [Cucumis sativus]	XP_004166025	3.39783e-93	96	276.944	141	136	NA	GO:0042802 ; GO:0003677 ; GO:0005829 ; GO:0009440 ; GO:0009651 ; GO:0008824
MELO3C006402	139.519	40.3515	238.686	5.91516	2.56442	7.67966e-07	2.78881e-05	embryo sac development arrest 6 protein	131	gi|449487592|ref|XP_004157703.1|PREDICTED: uncharacterized protein LOC101230570 [Cucumis sativus]	XP_004157703	1.7045e-75	92	231.106	133	123	NA	GO:0009793 ; GO:0009561
MELO3C006407	1209.51	771.082	1647.95	2.13719	1.09571	0.00640954	0.0496942	harpin binding protein 1	218	gi|449486695|ref|XP_004157371.1|PREDICTED: probable plastid-lipid-associated protein 6, chloroplastic-like [Cucumis sativus]	XP_004157371	2.75837e-91	94	280.796	205	193	NA	GO:0010287 ; GO:0042742 ; GO:0031977 ; GO:0005886 ; GO:0009658 ; GO:0010193 ; GO:0005634 ; GO:0009535 ; GO:0005198
MELO3C006430	1768.08	990.851	2545.31	2.56881	1.3611	0.000597844	0.00771692	ethylene-responsive transcription factor 1b-like	228	gi|449432562|ref|XP_004134068.1|PREDICTED: ethylene-responsive transcription factor 1B-like [Cucumis sativus] >gi|449524256|ref|XP_004169139.1| PREDICTED: ethylene-responsive transcription factor 1B-like [Cucumis sativus]	XP_004134068	6.70927e-96	96	290.812	191	185	NA	GO:0006952 ; GO:0006355 ; GO:0003677 ; GO:0003700 ; GO:0009873 ; GO:0005667
MELO3C006443	1159.56	496.107	1823.02	3.67465	1.87761	5.52646e-06	0.000149045	carnitinyl- dehydratase-like	239	gi|449432586|ref|XP_004134080.1|PREDICTED: carnitinyl-CoA dehydratase-like [Cucumis sativus] >gi|449523557|ref|XP_004168790.1| PREDICTED: carnitinyl-CoA dehydratase-like [Cucumis sativus]	XP_004134080	3.09716e-135	96	391.734	239	231	NA	GO:0051788 ; GO:0006635 ; GO:0008809 ; GO:0043161 ; GO:0009414 ; GO:0004165 ; GO:0009407 ; GO:0080167 ; GO:0009753 ; GO:0080129 ; GO:0048767 ; GO:0005777 ; GO:0005829 ; GO:0042538 ; GO:0080026 ; GO:0080024 ; GO:0009738 ; GO:0005634 ; GO:0009723
MELO3C006449	266.555	78.6805	454.429	5.77562	2.52998	8.77903e-08	4.28062e-06	PREDICTED: uncharacterized protein At4g14450, chloroplastic-like	97	gi|356535440|ref|XP_003536253.1|PREDICTED: uncharacterized protein At4g14450, chloroplastic-like [Glycine max]	XP_003536253	1.16467e-09	56	59.3066	99	56	NA	NA
MELO3C006450	1662.55	649.132	2675.97	4.12238	2.04348	5.77996e-07	2.19075e-05	dna-binding protein escarola-like	284	gi|449433267|ref|XP_004134419.1|PREDICTED: putative DNA-binding protein ESCAROLA-like [Cucumis sativus]	XP_004134419	6.28952e-127	100	374.785	261	261	NA	GO:0042742 ; GO:0003677
MELO3C006464	1002.72	604.265	1401.18	2.31882	1.21339	0.00252969	0.0243333	protein	71	gi|449432606|ref|XP_004134090.1|PREDICTED: glu S.griseus protease inhibitor-like [Cucumis sativus] >gi|449516589|ref|XP_004165329.1| PREDICTED: glu S.griseus protease inhibitor-like [Cucumis sativus]	XP_004134090	1.62061e-38	94	132.494	71	67	NA	GO:0009611 ; GO:0004867 ; GO:0006508 ; GO:0008233
MELO3C006466	1113.98	647.585	1580.38	2.44042	1.28713	0.00172006	0.0180677	uncharacterized hydrolase hi_0588-like	474	gi|449432610|ref|XP_004134092.1|PREDICTED: uncharacterized hydrolase HI_0588-like [Cucumis sativus] >gi|449531946|ref|XP_004172946.1| PREDICTED: uncharacterized hydrolase HI_0588-like [Cucumis sativus]	XP_004134092	0	98	866.3	450	445	NA	GO:0000256 ; GO:0009086 ; GO:0047652 ; GO:0009536 ; GO:0006508 ; GO:0008237 ; GO:0016023 ; GO:0000394 ; GO:0004848 ; GO:0006144
MELO3C006471	4889.48	2262.38	7516.58	3.32242	1.73224	1.35979e-05	0.000327329	40s ribosomal protein	153	gi|449432622|ref|XP_004134098.1|PREDICTED: 40S ribosomal protein S15-like [Cucumis sativus] >gi|449504095|ref|XP_004162251.1| PREDICTED: 40S ribosomal protein S15-like [Cucumis sativus]	XP_004134098	3.90225e-89	99	267.7	154	153	NA	GO:0000312 ; GO:0001510 ; GO:0006412 ; GO:0003723 ; GO:0005730 ; GO:0009506 ; GO:0006354 ; GO:0003735 ; GO:0006091 ; GO:0022627 ; GO:0005774 ; GO:0009570 ; GO:0015979 ; GO:0005794 ; GO:0005886 ; GO:0042254
MELO3C006474	522.621	266.399	778.844	2.9236	1.54775	0.000268149	0.00401591	protein	176	gi|449432624|ref|XP_004134099.1|PREDICTED: PRA1 family protein D-like isoform 1 [Cucumis sativus] >gi|449504109|ref|XP_004162255.1| PREDICTED: PRA1 family protein D-like isoform 1 [Cucumis sativus]	XP_004134099	1.67405e-66	100	211.846	176	176	NA	GO:0016192 ; GO:0005515 ; GO:0033036 ; GO:0046907 ; GO:0046739 ; GO:0005783
MELO3C006480	21.1258	33.4966	8.75494	0.261368	-1.93585	0.00605626	0.0475938	ion channel pollux-like 2-like	259	gi|449514845|ref|XP_004164496.1|PREDICTED: putative ion channel POLLUX-like 2-like [Cucumis sativus]	XP_004164496	2.62462e-162	97	484.567	259	253	NA	GO:0009941 ; GO:0019252 ; GO:0016020 ; GO:0000023 ; GO:0006813 ; GO:0008324
MELO3C006483	110.025	42.9597	177.091	4.12226	2.04344	0.000102181	0.00180377	cbl-interacting serine threonine-protein kinase 7-like	432	gi|449433289|ref|XP_004134430.1|PREDICTED: CBL-interacting serine/threonine-protein kinase 7-like [Cucumis sativus]	XP_004134430	0	95	605.52	330	315	NA	GO:0009750 ; GO:0005515 ; GO:0006833 ; GO:0010363 ; GO:0030003 ; GO:0009691 ; GO:0009651 ; GO:0006612 ; GO:0006468 ; GO:0004674 ; GO:0005622 ; GO:0007165 ; GO:0070838 ; GO:0009409 ; GO:0009963 ; GO:0005524 ; GO:0004713 ; GO:0009069
MELO3C006497	4275.39	2558.64	5992.15	2.34193	1.2277	0.00189974	0.0194201	aluminum-induced protein	250	gi|449432660|ref|XP_004134117.1|PREDICTED: stem-specific protein TSJT1-like [Cucumis sativus] >gi|449504146|ref|XP_004162265.1| PREDICTED: LOW QUALITY PROTEIN: stem-specific protein TSJT1-like [Cucumis sativus]	XP_004134117	0	99	508.449	250	248	NA	GO:0042398 ; GO:0009698 ; GO:0005886 ; GO:0006598 ; GO:0005515 ; GO:0009737 ; GO:0005634 ; GO:0005829
MELO3C006502	12310.8	7662.93	16958.8	2.21309	1.14606	0.00300429	0.0279535	-dihydroxy-3-keto-5-methylthiopentene dioxygenase 3	183	gi|449432662|ref|XP_004134118.1|PREDICTED: 1,2-dihydroxy-3-keto-5-methylthiopentene dioxygenase 2-like [Cucumis sativus] >gi|449524641|ref|XP_004169330.1| PREDICTED: 1,2-dihydroxy-3-keto-5-methylthiopentene dioxygenase 2-like [Cucumis sativus]	XP_004134118	2.91694e-130	98	375.17	183	180	NA	GO:0019509 ; GO:0005506 ; GO:0010309 ; GO:0051302 ; GO:0005634 ; GO:0005829 ; GO:0055114
MELO3C006506	54.7377	14.9546	94.5208	6.32052	2.66004	0.000105284	0.00184999	protein	373	gi|449433297|ref|XP_004134434.1|PREDICTED: leucine-rich repeat extensin-like protein 6-like [Cucumis sativus] >gi|449518721|ref|XP_004166385.1| PREDICTED: leucine-rich repeat extensin-like protein 6-like [Cucumis sativus]	XP_004134434	0	94	594.734	345	325	NA	GO:0016301 ; GO:0009506 ; GO:0009505 ; GO:0016310 ; GO:0005199 ; GO:0005515 ; GO:0042546
MELO3C006517	1779.1	1089.29	2468.9	2.26652	1.18048	0.00309271	0.0285948	proteasome subunit beta type	205	gi|449513412|ref|XP_004164319.1|PREDICTED: proteasome subunit beta type-2-A-like isoform 1 [Cucumis sativus] >gi|449513415|ref|XP_004164320.1| PREDICTED: proteasome subunit beta type-2-A-like isoform 2 [Cucumis sativus]	XP_004164319	1.41555e-147	99	420.239	205	204	NA	GO:0043161 ; GO:0005829 ; GO:0051788 ; GO:0080129 ; GO:0004298 ; GO:0005774 ; GO:0046686 ; GO:0005839 ; GO:0005634 ; GO:0005886 ; GO:0048046
MELO3C006521	1543.39	743.54	2343.23	3.15146	1.65602	5.37043e-05	0.00103841	gcn5-related n-acetyltransferase-like protein	169	gi|449432692|ref|XP_004134133.1|PREDICTED: uncharacterized N-acetyltransferase YoaA-like [Cucumis sativus] >gi|449513427|ref|XP_004164323.1| PREDICTED: uncharacterized N-acetyltransferase YoaA-like [Cucumis sativus]	XP_004134133	4.75205e-117	97	339.732	169	165	NA	GO:0035556 ; GO:0009693 ; GO:0008080 ; GO:0005622 ; GO:0010200 ; GO:0002679 ; GO:0050832 ; GO:0009873 ; GO:0009738 ; GO:0042967
MELO3C006524	186.986	107.501	266.47	2.47876	1.30962	0.00554346	0.0444994	uncharacterized loc101220170	128	gi|449433311|ref|XP_004134441.1|PREDICTED: uncharacterized protein LOC101220170 [Cucumis sativus] >gi|449517523|ref|XP_004165795.1| PREDICTED: uncharacterized LOC101220170 [Cucumis sativus]	XP_004134441	4.93469e-63	99	199.134	128	127	NA	NA
MELO3C006532	748.694	208.183	1289.2	6.19263	2.63055	1.34921e-09	1.30572e-07	transposon protein	180	gi|449504173|ref|XP_004162272.1|PREDICTED: preprotein translocase subunit SECE1-like [Cucumis sativus]	XP_004162272	8.15103e-91	98	273.863	180	177	NA	GO:0006605 ; GO:0005515 ; GO:0009535
MELO3C006533	584.111	189.001	979.22	5.18102	2.37324	5.6308e-08	2.95733e-06	ferredoxin	179	gi|449432700|ref|XP_004134137.1|PREDICTED: ferredoxin-2-like [Cucumis sativus] >gi|449504177|ref|XP_004162273.1| PREDICTED: ferredoxin-2-like [Cucumis sativus]	XP_004134137	2.54985e-88	98	266.159	144	142	NA	GO:0022900 ; GO:0051537 ; GO:0006098 ; GO:0046872 ; GO:0006364 ; GO:0019288 ; GO:0015995 ; GO:0009055 ; GO:0009507 ; GO:0045893
MELO3C006535	150.576	52.8899	248.262	4.69394	2.2308	1.2488e-05	0.000305237	random slug protein	374	gi|449432704|ref|XP_004134139.1|PREDICTED: uncharacterized protein LOC101206735 [Cucumis sativus] >gi|449513431|ref|XP_004164324.1| PREDICTED: uncharacterized LOC101206735 [Cucumis sativus]	XP_004134139	0	87	679.863	423	370	NA	NA
MELO3C006538	488.751	277.123	700.379	2.52732	1.33761	0.00128007	0.0142717	spermine synthase	288	gi|449433323|ref|XP_004134447.1|PREDICTED: thermospermine synthase ACAULIS5-like [Cucumis sativus]	XP_004134447	0	99	554.288	264	263	NA	GO:0009825 ; GO:0048767 ; GO:0000271 ; GO:0009932 ; GO:0016768 ; GO:0071555 ; GO:0010014 ; GO:0009926 ; GO:0048759 ; GO:0008361 ; GO:0043481 ; GO:0004766 ; GO:0010487 ; GO:0010218 ; GO:0005737 ; GO:0007389 ; GO:0006525 ; GO:0006560 ; GO:0019482
MELO3C006539	7392.16	3439.96	11344.4	3.29782	1.72151	1.59385e-05	0.000371931	psi reaction center subunit ii	207	gi|449432708|ref|XP_004134141.1|PREDICTED: photosystem I reaction center subunit II, chloroplastic-like [Cucumis sativus] >gi|417544|sp|P32869.1|PSAD_CUCSA RecName: Full=Photosystem I reaction center subunit II, chloroplastic; AltName: Full=PS I subunit 5; AltName: Full=Photosystem I 20 kDa subunit; Short=PSI-D; Flags: Precursor >gi|227772|prf||1710320A photosystem I 20kD protein	XP_004134141	3.82429e-135	97	388.652	207	202	NA	GO:0010287 ; GO:0009941 ; GO:0009538 ; GO:0015979 ; GO:0009535
MELO3C006546	413.355	240.646	586.063	2.43537	1.28414	0.00284699	0.0267775	probable membrane-associated kinase regulator 1-like	318	gi|449433335|ref|XP_004134453.1|PREDICTED: probable membrane-associated kinase regulator 1-like [Cucumis sativus] >gi|449525561|ref|XP_004169785.1| PREDICTED: probable membrane-associated kinase regulator 1-like [Cucumis sativus]	XP_004134453	1.30895e-120	96	360.918	320	308	NA	NA
MELO3C006556	239.91	143.795	336.024	2.33682	1.22454	0.00538613	0.0436036	pinus taeda anonymous locus cl2409contig1_01 genomic sequence	62	gi|242091201|ref|XP_002441433.1|hypothetical protein SORBIDRAFT_09g026540 [Sorghum bicolor] >gi|241946718|gb|EES19863.1| hypothetical protein SORBIDRAFT_09g026540 [Sorghum bicolor]	XP_002441433	1.76216e-13	75	68.1662	58	44	NA	NA
MELO3C006558	10651.6	5459.22	15844	2.90225	1.53717	9.49777e-05	0.00170343	stem-specific protein tsjt1-like	252	gi|238800460|gb|ACR56069.1|aluminum-induced protein [Cucumis hystrix]	ACR56069	3.47588e-155	99	442.58	226	225	NA	GO:0009733 ; GO:0005886 ; GO:0010044
MELO3C006560	900.258	459.585	1340.93	2.9177	1.54483	0.000227445	0.00349415	basic 7s globulin-like	436	gi|449432733|ref|XP_004134153.1|PREDICTED: basic 7S globulin-like [Cucumis sativus]	XP_004134153	0	98	776.933	412	406	NA	GO:0016020 ; GO:0005618 ; GO:0006508 ; GO:0004190
MELO3C006561	79.3454	33.8358	124.855	3.69003	1.88363	0.00147287	0.0159929	basic 7s globulin-like	324	gi|449432731|ref|XP_004134152.1|PREDICTED: basic 7S globulin-like [Cucumis sativus] >gi|449527081|ref|XP_004170541.1| PREDICTED: basic 7S globulin-like [Cucumis sativus]	XP_004134152	0	84	552.747	359	305	NA	GO:0071944 ; GO:0004190 ; GO:0006508
MELO3C006562	10780.8	3719.03	17842.6	4.79765	2.26233	2.54104e-08	1.5139e-06	basic 7s globulin-like	436	gi|449432735|ref|XP_004134154.1|PREDICTED: basic 7S globulin-like [Cucumis sativus] >gi|449527085|ref|XP_004170543.1| PREDICTED: basic 7S globulin-like [Cucumis sativus]	XP_004134154	0	98	759.599	413	408	NA	GO:0016020 ; GO:0005618 ; GO:0006508 ; GO:0004190
MELO3C006564	1706.46	998.073	2414.85	2.41951	1.27472	0.00158113	0.0169064	heavy metal transport detoxification domain-containing protein	500	gi|449433343|ref|XP_004134457.1|PREDICTED: uncharacterized protein LOC101203695 [Cucumis sativus]	XP_004134457	1.2653e-78	93	265.003	270	253	NA	GO:0030001 ; GO:0046872 ; GO:0005618
MELO3C006567	467.555	251.899	683.212	2.71225	1.43949	0.000711933	0.00886545	uncharacterized loc101203938	142	gi|449433345|ref|XP_004134458.1|PREDICTED: uncharacterized protein LOC101203938 [Cucumis sativus] >gi|449521981|ref|XP_004168007.1| PREDICTED: uncharacterized LOC101203938 [Cucumis sativus]	XP_004134458	1.92137e-91	99	286.96	138	137	NA	GO:0046872
MELO3C006572	3409.15	1665.03	5153.26	3.09499	1.62993	4.07407e-05	0.000828944	endo- -beta-d-glucanase-like	239	gi|449432741|ref|XP_004134157.1|PREDICTED: endo-1,3;1,4-beta-D-glucanase-like [Cucumis sativus]	XP_004134157	1.78694e-156	95	445.277	235	225	NA	GO:0007030 ; GO:0006833 ; GO:0046686 ; GO:0005886 ; GO:0006972 ; GO:0008806 ; GO:0006096 ; GO:0005634 ; GO:0005829 ; GO:0048046 ; GO:0009651 ; GO:0009266 ; GO:0019261
MELO3C006585	662.157	965.287	359.028	0.371939	-1.42686	0.000463362	0.00628754	phosphate dikinase 1	857	gi|449432769|ref|XP_004134171.1|PREDICTED: pyruvate, phosphate dikinase, chloroplastic-like [Cucumis sativus] >gi|449495433|ref|XP_004159840.1| PREDICTED: pyruvate, phosphate dikinase, chloroplastic-like [Cucumis sativus]	XP_004134171	0	98	1727.61	857	847	NA	GO:0005829 ; GO:0050242 ; GO:0008610 ; GO:0009416 ; GO:0046872 ; GO:0016874 ; GO:0005524 ; GO:0019252 ; GO:0016310 ; GO:0016301 ; GO:0009570 ; GO:0015979 ; GO:0005634 ; GO:0006090 ; GO:0015976
MELO3C006590	649.774	250.09	1049.46	4.19632	2.06912	1.61732e-06	5.23499e-05	at3g21550 mil23_11	209	gi|449433359|ref|XP_004134465.1|PREDICTED: uncharacterized protein LOC101205641 [Cucumis sativus] >gi|449495495|ref|XP_004159858.1| PREDICTED: uncharacterized LOC101205641 [Cucumis sativus]	XP_004134465	2.87929e-98	97	294.278	186	182	NA	GO:0005783 ; GO:0009705
MELO3C006594	650.392	921.784	378.999	0.411159	-1.28223	0.00159015	0.0169839	protein	896	gi|449432781|ref|XP_004134177.1|PREDICTED: uncharacterized protein LOC101216049 [Cucumis sativus] >gi|449495414|ref|XP_004159833.1| PREDICTED: uncharacterized LOC101216049 [Cucumis sativus]	XP_004134177	0	96	1677.14	897	869	NA	GO:0006154 ; GO:0047622 ; GO:0009753 ; GO:0009611 ; GO:0005618 ; GO:0006148 ; GO:0047724 ; GO:0048046 ; GO:0006144
MELO3C006656	1169.62	299.834	2039.41	6.80179	2.76591	1.13563e-10	1.61572e-08	protein	358	gi|449432836|ref|XP_004134204.1|PREDICTED: uncharacterized protein LOC101222610 [Cucumis sativus]	XP_004134204	1.46729e-153	94	447.588	319	300	NA	GO:0050896 ; GO:0050789 ; GO:0006811 ; GO:0006605 ; GO:0005515 ; GO:0000326 ; GO:0005783
MELO3C006657	1022.29	545.755	1498.83	2.74635	1.45751	0.000350867	0.00497345	60s ribosome subunit biogenesis protein nip7 homolog	187	gi|449432838|ref|XP_004134205.1|PREDICTED: 60S ribosome subunit biogenesis protein NIP7 homolog [Cucumis sativus]	XP_004134205	1.42532e-134	99	385.571	187	186	NA	GO:0001510 ; GO:0005829 ; GO:0003723 ; GO:0006626 ; GO:0005634 ; GO:0042255
MELO3C006662	2641.73	1540.28	3743.18	2.4302	1.28108	0.00114923	0.0129953	40s ribosomal protein s21	82	gi|449529254|ref|XP_004171616.1|PREDICTED: 40S ribosomal protein S21-2-like isoform 2 [Cucumis sativus]	XP_004171616	1.78377e-54	100	173.711	82	82	NA	GO:0000461 ; GO:0016925 ; GO:0003735 ; GO:0006414 ; GO:0022627 ; GO:0042545 ; GO:0009664 ; GO:0000447
MELO3C006666	242.339	120.843	363.834	3.01079	1.59014	0.000380103	0.00532452	protein	227	gi|449432852|ref|XP_004134212.1|PREDICTED: protein FAM179B-like [Cucumis sativus]	XP_004134212	4.32288e-141	99	407.912	215	213	NA	GO:0051322 ; GO:0010583 ; GO:0000911 ; GO:0051225 ; GO:0016020 ; GO:0051329
MELO3C006670	246239	82010.5	410468	5.00506	2.32339	6.87021e-09	5.13649e-07	translationally controlled tumor protein	168	gi|20140866|sp|Q9M5I8.1|TCTP_CUCMERecName: Full=Translationally-controlled tumor protein homolog; Short=TCTP >gi|7208434|gb|AAF40198.1|AF230211_1 translationally controlled tumor protein-related protein [Cucumis melo]	Q9M5I8	3.62208e-106	100	311.997	168	168	NA	GO:0005737
MELO3C006671	356.857	82.5431	631.171	7.64657	2.93481	3.42025e-10	4.13241e-08	PREDICTED: uncharacterized protein LOC101205160	168	gi|449432860|ref|XP_004134216.1|PREDICTED: uncharacterized protein LOC101205160 [Cucumis sativus] >gi|449513342|ref|XP_004164301.1| PREDICTED: uncharacterized protein LOC101230655 [Cucumis sativus]	XP_004134216	1.84907e-06	100	51.9878	40	40	NA	NA
MELO3C006676	1048.04	573.213	1522.87	2.65672	1.40965	0.000567858	0.00742214	PREDICTED: uncharacterized protein LOC101205873	385	gi|449432866|ref|XP_004134219.1|PREDICTED: uncharacterized protein LOC101205873 [Cucumis sativus] >gi|449515337|ref|XP_004164706.1| PREDICTED: uncharacterized protein LOC101231327 [Cucumis sativus]	XP_004134219	0	97	543.117	386	376	NA	NA
MELO3C006677	830.419	390.289	1270.55	3.25541	1.70284	4.02042e-05	0.000821537	dynein light chain cytoplasmic-like	120	gi|449432870|ref|XP_004134221.1|PREDICTED: dynein light chain 1, cytoplasmic-like [Cucumis sativus] >gi|449515341|ref|XP_004164708.1| PREDICTED: dynein light chain 1, cytoplasmic-like [Cucumis sativus]	XP_004134221	1.5218e-65	95	204.912	120	115	NA	GO:0005875 ; GO:0009086 ; GO:0007017 ; GO:0000394 ; GO:0003777 ; GO:0005874
MELO3C006680	1152.63	595.352	1709.91	2.8721	1.52211	0.000196373	0.00309921	fumarylacetoacetate hydrolase domain-containing protein 1 homolog	220	gi|449432876|ref|XP_004134224.1|PREDICTED: acylpyruvase FAHD1, mitochondrial-like [Cucumis sativus] >gi|449503828|ref|XP_004162197.1| PREDICTED: acylpyruvase FAHD1, mitochondrial-like [Cucumis sativus]	XP_004134224	1.25666e-155	99	441.81	220	218	NA	GO:0018800 ; GO:0005507 ; GO:0016023 ; GO:0006635 ; GO:0016787 ; GO:0016853 ; GO:0005739 ; GO:0006570
MELO3C006682	3814.22	1248.5	6379.95	5.1101	2.35335	1.10075e-08	7.54883e-07	ring-h2 finger protein atl2-like	293	gi|449432878|ref|XP_004134225.1|PREDICTED: RING-H2 finger protein ATL2-like [Cucumis sativus] >gi|449503830|ref|XP_004162198.1| PREDICTED: RING-H2 finger protein ATL2-like [Cucumis sativus]	XP_004134225	3.31784e-160	95	459.529	293	280	NA	GO:0051707 ; GO:0045087 ; GO:0048583 ; GO:0010200 ; GO:0007165 ; GO:0008152 ; GO:0005515 ; GO:0008270
MELO3C006688	69.4516	25.1313	113.772	4.52709	2.17859	0.000166709	0.00269805	ap2 erf domain-containing transcription factor	228	gi|449432884|ref|XP_004134228.1|PREDICTED: ethylene-responsive transcription factor RAP2-3-like [Cucumis sativus] >gi|449503836|ref|XP_004162201.1| PREDICTED: ethylene-responsive transcription factor RAP2-3-like [Cucumis sativus]	XP_004134228	8.70799e-90	82	275.018	228	188	NA	GO:0003700 ; GO:0003677 ; GO:0005667
MELO3C006695	522.591	295.417	749.765	2.53799	1.34368	0.001763	0.0183871	NA	NA	NA	NA	NA	NA	NA	NA	NA	NA	NA
MELO3C006704	2981.77	1673.38	4290.15	2.56376	1.35826	0.000700955	0.00876309	chitinase-like protein 2	345	gi|449503856|ref|XP_004162209.1|PREDICTED: chitinase-like protein 2-like [Cucumis sativus]	XP_004162209	0	99	614.379	295	293	NA	GO:0010413 ; GO:0016926 ; GO:0006032 ; GO:0016998 ; GO:0009651 ; GO:0009408 ; GO:0010228 ; GO:0045492 ; GO:0010167 ; GO:0009809 ; GO:0004568 ; GO:0050665 ; GO:0005886
MELO3C006715	225.594	324.87	126.319	0.388829	-1.36279	0.00198235	0.0200177	psbb mrna maturation factor chloroplastic-like	636	gi|449433439|ref|XP_004134505.1|PREDICTED: psbB mRNA maturation factor Mbb1, chloroplastic-like [Cucumis sativus]	XP_004134505	0	97	1147.11	636	621	NA	GO:0005774 ; GO:0009941 ; GO:0035304 ; GO:0010207 ; GO:0009902 ; GO:0009965 ; GO:0006417 ; GO:0030154 ; GO:0045893 ; GO:0042793 ; GO:0005886 ; GO:0006364 ; GO:0010027 ; GO:0005515
MELO3C006716	150.663	76.6675	224.658	2.93029	1.55104	0.00173381	0.0181658	disease resistance response protein 206-like	182	gi|449432918|ref|XP_004134245.1|PREDICTED: uncharacterized protein LOC101211957 [Cucumis sativus]	XP_004134245	6.94953e-104	95	307.375	182	174	NA	NA
MELO3C006721	2283.44	974.507	3592.37	3.68634	1.88219	3.45357e-06	0.000100064	hypersensitive reaction associated ca2+-binding protein	154	gi|449432924|ref|XP_004134248.1|PREDICTED: calmodulin-1-like [Cucumis sativus] >gi|449521597|ref|XP_004167816.1| PREDICTED: calmodulin-1-like [Cucumis sativus]	XP_004134248	4.41784e-102	98	300.442	155	153	NA	GO:0005829 ; GO:0008234 ; GO:0005509 ; GO:0010114 ; GO:0042538 ; GO:0006508 ; GO:0009686 ; GO:0009740
MELO3C006727	667.446	987.967	346.924	0.351149	-1.50984	0.000188457	0.00300663	neutral invertase	656	gi|449516962|ref|XP_004165515.1|PREDICTED: uncharacterized protein LOC101231486 [Cucumis sativus]	XP_004165515	0	98	1333.16	656	649	NA	GO:0033926 ; GO:0004575 ; GO:0005982 ; GO:0005985 ; GO:0017177
MELO3C006761	77.4222	28.6003	126.244	4.41408	2.14211	0.000299572	0.0043765	uncharacterized loc101206709	82	gi|449459806|ref|XP_004147637.1|PREDICTED: uncharacterized protein LOC101206709 [Cucumis sativus] >gi|449534303|ref|XP_004174104.1| PREDICTED: uncharacterized LOC101206709 [Cucumis sativus]	XP_004147637	5.36953e-45	98	149.828	83	82	NA	NA
MELO3C006773	361.961	160.782	563.14	3.5025	1.80839	3.43522e-05	0.000718907	protein	120	gi|449459824|ref|XP_004147646.1|PREDICTED: protein RALF-like 32-like [Cucumis sativus] >gi|449528162|ref|XP_004171075.1| PREDICTED: protein RALF-like 32-like [Cucumis sativus]	XP_004147646	7.81318e-54	88	175.252	120	106	NA	NA
MELO3C006787	678.657	415.285	942.029	2.26839	1.18167	0.00461972	0.0389367	splicing factor 3b subunit 4-like	372	gi|449459840|ref|XP_004147654.1|PREDICTED: splicing factor 3B subunit 4-like [Cucumis sativus] >gi|449498825|ref|XP_004160645.1| PREDICTED: splicing factor 3B subunit 4-like [Cucumis sativus]	XP_004147654	1.98097e-178	97	512.301	273	266	NA	GO:0005730 ; GO:0009793 ; GO:0003723 ; GO:0000166
MELO3C006792	278.037	400.881	155.192	0.387128	-1.36912	0.000970979	0.0113014	electron transfer flavoprotein-ubiquinone mitochondrial-like	434	gi|449459846|ref|XP_004147657.1|PREDICTED: electron transfer flavoprotein-ubiquinone oxidoreductase, mitochondrial-like [Cucumis sativus]	XP_004147657	0	97	833.558	427	416	NA	GO:0009646 ; GO:0004174 ; GO:0055114 ; GO:0019243 ; GO:0009055 ; GO:0006552 ; GO:0009228 ; GO:0005740
MELO3C006819	1131.32	251.605	2011.03	7.99284	2.99871	1.3669e-12	3.72285e-10	21 kda protein	60	gi|449460812|ref|XP_004148138.1|PREDICTED: 21 kDa protein-like [Cucumis sativus]	XP_004148138	6.40725e-19	96	84.7297	60	58	NA	GO:0030599 ; GO:0043086 ; GO:0004857 ; GO:0005982 ; GO:0005985
MELO3C006820	45.8466	6.58927	85.1039	12.9155	3.69103	1.72341e-06	5.4941e-05	21 kda protein	202	gi|449499644|ref|XP_004160873.1|PREDICTED: 21 kDa protein-like [Cucumis sativus]	XP_004160873	5.24131e-105	94	311.997	203	191	NA	GO:0009628 ; GO:0004857 ; GO:0030599 ; GO:0005982 ; GO:0005985
MELO3C006821	14019.3	7422.7	20615.9	2.77742	1.47374	0.000201248	0.00316046	21 kda protein	193	gi|449460808|ref|XP_004148136.1|PREDICTED: 21 kDa protein-like [Cucumis sativus] >gi|449499639|ref|XP_004160871.1| PREDICTED: 21 kDa protein-like [Cucumis sativus]	XP_004148136	2.11098e-115	97	337.421	172	168	NA	GO:0007030 ; GO:0006833 ; GO:0046686 ; GO:0046910 ; GO:0006972 ; GO:0030599 ; GO:0006096 ; GO:0043086 ; GO:0009651 ; GO:0009266 ; GO:0005982 ; GO:0005985
MELO3C006827	7119.89	1225.93	13013.9	10.6155	3.4081	1.19847e-15	1.03858e-12	at5g51550 k17n15_10	345	gi|449460796|ref|XP_004148130.1|PREDICTED: uncharacterized protein LOC101209305 [Cucumis sativus] >gi|449526565|ref|XP_004170284.1| PREDICTED: uncharacterized protein LOC101231285 [Cucumis sativus]	XP_004148130	0	97	619.387	346	339	NA	GO:0080167 ; GO:0009506 ; GO:0009505 ; GO:0007020
MELO3C006829	12383.4	7207.38	17559.4	2.43631	1.28469	0.00092555	0.0108991	40s ribosomal protein s20-2	122	gi|449460798|ref|XP_004148131.1|PREDICTED: 40S ribosomal protein S20-2-like isoform 1 [Cucumis sativus] >gi|449460800|ref|XP_004148132.1| PREDICTED: 40S ribosomal protein S20-2-like isoform 2 [Cucumis sativus] >gi|449528601|ref|XP_004171292.1| PREDICTED: 40S ribosomal protein S20-2-like isoform 1 [Cucumis sativus] >gi|449528603|ref|XP_004171293.1| PREDICTED: 40S ribosomal protein S20-2-like isofo…	XP_004148131	4.1481e-82	99	247.284	122	121	NA	GO:0005730 ; GO:0003735 ; GO:0009506 ; GO:0003723 ; GO:0005618 ; GO:0001510 ; GO:0022627 ; GO:0016020 ; GO:0006412 ; GO:0042254
MELO3C006843	119.068	55.1141	183.022	3.32079	1.73153	0.00111367	0.0126608	embryo-specific protein	247	gi|449460780|ref|XP_004148123.1|PREDICTED: uncharacterized protein LOC101207361 [Cucumis sativus] >gi|449499666|ref|XP_004160880.1| PREDICTED: uncharacterized LOC101207361 [Cucumis sativus]	XP_004148123	2.77428e-90	93	277.715	147	138	NA	GO:0005774
MELO3C006863	468.956	265.842	672.07	2.52808	1.33804	0.00172352	0.0180841	transcription factor tcp9-like	346	gi|449465180|ref|XP_004150306.1|PREDICTED: transcription factor TCP19-like [Cucumis sativus] >gi|449527499|ref|XP_004170748.1| PREDICTED: transcription factor TCP19-like [Cucumis sativus]	XP_004150306	0	95	625.55	346	332	NA	NA
MELO3C006870	146.54	78.4722	214.609	2.73484	1.45145	0.0031685	0.029126	ap2 erf domain-containing transcription factor	202	gi|449446193|ref|XP_004140856.1|PREDICTED: ethylene-responsive transcription factor ERF025-like [Cucumis sativus]	XP_004140856	1.97114e-79	91	246.514	193	176	NA	GO:0006351 ; GO:0050832 ; GO:0003700 ; GO:0003677 ; GO:0005667
MELO3C006883	97.0525	165.789	28.3158	0.170794	-2.54967	9.5339e-06	0.000240747	protease inhibitor seed storage lipid transfer protein family protein	93	gi|449446055|ref|XP_004140787.1|PREDICTED: protein MEN-8-like [Cucumis sativus] >gi|449485534|ref|XP_004157201.1| PREDICTED: protein MEN-8-like [Cucumis sativus]	XP_004140787	2.25135e-36	96	128.642	93	90	NA	GO:0008289 ; GO:0010584 ; GO:0006869
MELO3C006894	1225.9	581.812	1869.98	3.21406	1.6844	3.2135e-05	0.000679217	PREDICTED: uncharacterized protein LOC101224808	122	gi|449520106|ref|XP_004167075.1|PREDICTED: uncharacterized protein LOC101224808 [Cucumis sativus]	XP_004167075	2.42386e-54	96	176.407	122	118	NA	NA
MELO3C006895	2335.53	577.114	4093.95	7.09383	2.82657	1.69102e-11	3.01302e-09	3-hexulose-6-phosphate isomerase-like	201	gi|449446041|ref|XP_004140780.1|PREDICTED: 3-hexulose-6-phosphate isomerase-like [Cucumis sativus] >gi|449520108|ref|XP_004167076.1| PREDICTED: 3-hexulose-6-phosphate isomerase-like [Cucumis sativus]	XP_004140780	6.7306e-126	96	364.77	201	194	NA	GO:0030246 ; GO:0005975 ; GO:0016853
MELO3C006912	22.153	5.8756	38.4305	6.54069	2.70944	0.00226388	0.0222823	par-1a protein	174	gi|449485610|ref|XP_004157223.1|PREDICTED: uncharacterized protein LOC101232096 [Cucumis sativus]	XP_004157223	1.32983e-109	92	322.013	175	162	NA	NA
MELO3C006922	11668.7	7233.07	16104.3	2.22648	1.15476	0.00310022	0.0286246	60s ribosomal protein l36-2-like	110	gi|449446023|ref|XP_004140771.1|PREDICTED: 60S ribosomal protein L36-2-like [Cucumis sativus] >gi|449469345|ref|XP_004152381.1| PREDICTED: 60S ribosomal protein L36-2-like [Cucumis sativus] >gi|449518411|ref|XP_004166235.1| PREDICTED: 60S ribosomal protein L36-2-like [Cucumis sativus] >gi|449528180|ref|XP_004171084.1| PREDICTED: 60S ribosomal protein L36-2-like [Cucumis sativus] >gi|307136494|gb|…	XP_004140771	2.01106e-69	100	214.157	110	110	NA	GO:0003735 ; GO:0005886 ; GO:0005774 ; GO:0022625 ; GO:0006412 ; GO:0042254
MELO3C006929	895.381	390.832	1399.93	3.58192	1.84073	1.10748e-05	0.000274566	bahd acyltransferase dcr-like	455	gi|449446015|ref|XP_004140767.1|PREDICTED: BAHD acyltransferase DCR-like [Cucumis sativus] >gi|449485511|ref|XP_004157193.1| PREDICTED: BAHD acyltransferase DCR-like [Cucumis sativus]	XP_004140767	0	98	830.091	453	447	NA	GO:0005737 ; GO:0009793 ; GO:0010143 ; GO:0048730 ; GO:0051179 ; GO:0010090 ; GO:0047672
MELO3C006931	3366.9	1018.66	5715.14	5.61043	2.48811	1.67729e-09	1.5523e-07	bahd acyltransferase dcr	293	gi|449485509|ref|XP_004157192.1|PREDICTED: uncharacterized protein LOC101224685 [Cucumis sativus]	XP_004157192	4.66663e-108	96	326.635	293	282	NA	GO:0005737 ; GO:0016747 ; GO:0010143 ; GO:0048730 ; GO:0051179 ; GO:0010090 ; GO:0005515
MELO3C006933	115.546	52.7715	178.32	3.37911	1.75664	0.000764677	0.00932133	protein	168	gi|449485489|ref|XP_004157186.1|PREDICTED: uncharacterized protein LOC101223310 [Cucumis sativus]	XP_004157186	4.20328e-102	98	301.597	168	165	NA	GO:0050896
MELO3C006947	594.587	302.599	886.574	2.92986	1.55083	0.000304845	0.00442978	abc transporter g family member 8-like	611	gi|449445969|ref|XP_004140744.1|PREDICTED: ABC transporter G family member 8-like [Cucumis sativus]	XP_004140744	0	97	946.806	611	595	NA	GO:0042626 ; GO:0006200 ; GO:0005524 ; GO:0016020 ; GO:0006810
MELO3C006949	3676.06	2119.86	5232.25	2.4682	1.30346	0.00102812	0.0118364	nadh-ubiquinone oxidoreductase 13 kda-b subunit	168	gi|449445977|ref|XP_004140748.1|PREDICTED: probable NADH dehydrogenase [ubiquinone] 1 alpha subcomplex subunit 5, mitochondrial-like [Cucumis sativus] >gi|449485470|ref|XP_004157179.1| PREDICTED: probable NADH dehydrogenase [ubiquinone] 1 alpha subcomplex subunit 5, mitochondrial-like [Cucumis sativus]	XP_004140748	2.9325e-115	98	335.109	168	166	NA	GO:0006511 ; GO:0008137 ; GO:0005747 ; GO:0006098 ; GO:0009651 ; GO:0051788 ; GO:0080129 ; GO:0009853 ; GO:0009507 ; GO:0006120 ; GO:0006744 ; GO:0006814 ; GO:0015992
MELO3C006958	137.673	71.1119	204.233	2.87199	1.52205	0.0024389	0.0235909	abc-type co2+ transport permease component	184	gi|449465705|ref|XP_004150568.1|PREDICTED: uncharacterized protein PAM68-like [Cucumis sativus] >gi|449525666|ref|XP_004169837.1| PREDICTED: uncharacterized protein PAM68-like [Cucumis sativus]	XP_004150568	1.38306e-100	89	298.901	185	165	NA	GO:0046777 ; GO:0006098 ; GO:0010155 ; GO:0009535 ; GO:0010207
MELO3C006961	142.591	212.61	72.5731	0.341344	-1.5507	0.000749402	0.00919189	g-type lectin s-receptor-like serine threonine-protein kinase at5g24080-like	683	gi|449523846|ref|XP_004168934.1|PREDICTED: G-type lectin S-receptor-like serine/threonine-protein kinase At5g24080-like [Cucumis sativus]	XP_004168934	0	99	1338.94	683	677	NA	GO:0004872 ; GO:0007252 ; GO:0004713 ; GO:0048544 ; GO:0008384 ; GO:0005524 ; GO:0008270 ; GO:0008385 ; GO:0009069
MELO3C006972	13981.5	8216.96	19746	2.40308	1.26489	0.00123555	0.0138401	protein	148	gi|224116926|ref|XP_002331848.1|predicted protein [Populus trichocarpa] >gi|224118148|ref|XP_002317742.1| predicted protein [Populus trichocarpa] >gi|449463462|ref|XP_004149453.1| PREDICTED: ubiquitin-conjugating enzyme E2 10-like [Cucumis sativus] >gi|449515315|ref|XP_004164695.1| PREDICTED: ubiquitin-conjugating enzyme E2 10-like [Cucumis sativus] >gi|118484605|gb|ABK94176.1| unknown [Populus t…	XP_002331848	1.10835e-105	100	309.301	148	148	NA	GO:0005737 ; GO:0005886 ; GO:0016567 ; GO:0006511 ; GO:0005524 ; GO:0004842 ; GO:0005634
MELO3C006973	49.1961	19.7869	78.6054	3.97259	1.99008	0.00303163	0.0281256	ethylene-responsive transcription factor crf4-like	327	gi|449463464|ref|XP_004149454.1|PREDICTED: ethylene-responsive transcription factor CRF4-like [Cucumis sativus]	XP_004149454	0	98	595.89	327	323	NA	GO:0003700 ; GO:0003677 ; GO:0005667
MELO3C006996	996.216	591.198	1401.23	2.37016	1.24499	0.00233641	0.0227612	PREDICTED: uncharacterized protein LOC101220256	254	gi|449433453|ref|XP_004134512.1|PREDICTED: uncharacterized protein LOC101220256 [Cucumis sativus] >gi|449515591|ref|XP_004164832.1| PREDICTED: uncharacterized protein LOC101223339 [Cucumis sativus]	XP_004134512	9.33632e-162	94	459.914	254	239	NA	GO:0042538 ; GO:0009414 ; GO:0048564 ; GO:0009658 ; GO:0010286 ; GO:0080183 ; GO:0009535
MELO3C006997	1139.31	484.604	1794.02	3.70203	1.88832	7.54482e-06	0.000197044	at4g20170 f1c12_90	497	gi|449433451|ref|XP_004134511.1|PREDICTED: uncharacterized protein LOC101220016 [Cucumis sativus] >gi|449515589|ref|XP_004164831.1| PREDICTED: uncharacterized LOC101220016 [Cucumis sativus]	XP_004134511	0	97	917.916	499	486	NA	GO:0005773
MELO3C006999	2319.36	1301.88	3336.85	2.5631	1.35789	0.00070489	0.00880074	protein	81	gi|449433457|ref|XP_004134514.1|PREDICTED: uncharacterized protein LOC101220487 isoform 2 [Cucumis sativus] >gi|449531986|ref|XP_004172966.1| PREDICTED: uncharacterized LOC101220487 isoform 2 [Cucumis sativus]	XP_004134514	1.4923e-51	100	166.392	81	81	NA	GO:0006511 ; GO:0005747 ; GO:0051788 ; GO:0080129 ; GO:0005774 ; GO:0009060 ; GO:0006096 ; GO:0009853 ; GO:0046686 ; GO:0005886
MELO3C007001	2878.16	1343.09	4413.23	3.28589	1.71628	2.05838e-05	0.000464964	protein	214	gi|449433461|ref|XP_004134516.1|PREDICTED: peptidyl-prolyl cis-trans isomerase FKBP13, chloroplastic-like isoform 1 [Cucumis sativus]	XP_004134516	9.69736e-120	97	350.132	214	208	NA	GO:0000413 ; GO:0006457 ; GO:0032787 ; GO:0003755 ; GO:0046148 ; GO:0005515 ; GO:0008299 ; GO:0009543
MELO3C007002	871.879	503.986	1239.77	2.45993	1.29862	0.00150243	0.0162288	PREDICTED: uncharacterized protein LOC101221511	120	gi|449433465|ref|XP_004134518.1|PREDICTED: uncharacterized protein LOC101221511 [Cucumis sativus] >gi|449490696|ref|XP_004158680.1| PREDICTED: uncharacterized protein LOC101230485 [Cucumis sativus]	XP_004134518	9.01343e-24	95	97.8265	120	115	NA	NA
MELO3C007019	255.507	36.2969	474.717	13.0787	3.70915	2.78472e-13	1.01494e-10	hypothetical protein	99	gi|307136402|gb|ADN34211.1|hypothetical protein [Cucumis melo subsp. melo]	ADN34211	5.77202e-60	100	189.119	99	99	NA	NA
MELO3C007022	1042.81	562.854	1522.76	2.70542	1.43585	0.00042636	0.00586053	udp-n-acetylglucosamine pyrophosphorylase	503	gi|449433495|ref|XP_004134533.1|PREDICTED: probable UDP-N-acetylglucosamine pyrophosphorylase-like [Cucumis sativus] >gi|449490659|ref|XP_004158669.1| PREDICTED: probable UDP-N-acetylglucosamine pyrophosphorylase-like [Cucumis sativus]	XP_004134533	0	100	930.243	503	503	NA	GO:0006047 ; GO:0005886 ; GO:0019276 ; GO:0006011 ; GO:0003983 ; GO:0003977 ; GO:0005982 ; GO:0005985 ; GO:0006012
MELO3C007028	275.38	138.672	412.089	2.97169	1.57128	0.000409396	0.00566821	hypothetical protein	184	gi|307136408|gb|ADN34217.1|hypothetical protein [Cucumis melo subsp. melo]	ADN34217	1.23919e-74	100	233.032	169	169	NA	NA
MELO3C007041	2960.15	887.66	5032.63	5.66955	2.50323	1.41155e-09	1.34556e-07	small nuclear ribonucleoprotein associated protein b	284	gi|449433521|ref|XP_004134546.1|PREDICTED: small nuclear ribonucleoprotein-associated protein B'-like [Cucumis sativus] >gi|449490639|ref|XP_004158663.1| PREDICTED: small nuclear ribonucleoprotein-associated protein B'-like [Cucumis sativus]	XP_004134546	1.69026e-84	100	265.774	181	181	NA	GO:0001510 ; GO:0005829 ; GO:0003723 ; GO:0015030 ; GO:0010455 ; GO:0005730 ; GO:0006355 ; GO:0005732 ; GO:0009834 ; GO:0003677 ; GO:0048829 ; GO:0003700 ; GO:0000398 ; GO:0005667
MELO3C007046	676.144	220.236	1132.05	5.14019	2.36182	3.99525e-08	2.21423e-06	uncharacterized loc101208925	187	gi|449434212|ref|XP_004134890.1|PREDICTED: uncharacterized protein LOC101208925 [Cucumis sativus] >gi|449490752|ref|XP_004158697.1| PREDICTED: uncharacterized LOC101208925 [Cucumis sativus]	XP_004134890	1.32145e-87	98	266.544	169	166	NA	GO:0009944 ; GO:0010114 ; GO:0010075 ; GO:0010014 ; GO:0009637 ; GO:0048439 ; GO:0009855 ; GO:0048438 ; GO:0009826 ; GO:0010218 ; GO:0005634
MELO3C007057	1609.28	2278.14	940.424	0.412803	-1.27647	0.00166646	0.0176408	protein	549	gi|449433537|ref|XP_004134554.1|PREDICTED: reticuline oxidase-like protein-like [Cucumis sativus]	XP_004134554	0	98	1021.92	549	541	NA	GO:0050660 ; GO:0006979 ; GO:0008762 ; GO:0009793 ; GO:0010197 ; GO:0005618 ; GO:0050468 ; GO:0055114 ; GO:0006040 ; GO:0009821
MELO3C007063	23.0319	1.89452	44.1693	23.3142	4.54314	1.39635e-06	4.67721e-05	germin-like protein 2-1-like	217	gi|449433714|ref|XP_004134642.1|PREDICTED: putative germin-like protein 2-1-like [Cucumis sativus]	XP_004134642	5.89856e-134	98	386.341	194	191	NA	GO:0048046 ; GO:0004872 ; GO:0004784 ; GO:0045735 ; GO:0030145 ; GO:0055114 ; GO:0007165 ; GO:0006801
MELO3C007065	27.481	12.0808	42.8813	3.54954	1.82763	0.00599221	0.0471488	germin-like protein 2-1-like	215	gi|449433678|ref|XP_004134624.1|PREDICTED: putative germin-like protein 2-1-like [Cucumis sativus] >gi|449490615|ref|XP_004158656.1| PREDICTED: putative germin-like protein 2-1-like [Cucumis sativus]	XP_004134624	6.55046e-145	97	414.075	215	210	NA	GO:0048046 ; GO:0004872 ; GO:0004784 ; GO:0045735 ; GO:0030145 ; GO:0055114 ; GO:0007165 ; GO:0006801
MELO3C007074	795.852	412.21	1179.49	2.86139	1.51672	0.000253494	0.00382801	conserved hypothetical protein	135	gi|255564385|ref|XP_002523189.1|conserved hypothetical protein [Ricinus communis] >gi|223537596|gb|EEF39220.1| conserved hypothetical protein [Ricinus communis]	XP_002523189	4.70895e-20	56	90.1225	124	70	NA	NA
MELO3C007086	137.89	199.296	76.4827	0.383763	-1.38171	0.00188228	0.0193038	abc transporter c family member 2-like	557	gi|449490601|ref|XP_004158652.1|PREDICTED: LOW QUALITY PROTEIN: ABC transporter C family member 2-like [Cucumis sativus]	XP_004158652	0	98	1099.35	550	540	NA	GO:0015700 ; GO:0055114 ; GO:0015446 ; GO:0008559 ; GO:0016021 ; GO:0006200 ; GO:0071992 ; GO:0071994 ; GO:0005524 ; GO:0032440 ; GO:0046685 ; GO:0006812 ; GO:0006855
MELO3C007091	7357.76	1745.09	12970.4	7.43252	2.89385	2.87118e-12	6.75791e-10	photosystem i reaction center subunit chloroplastic-like	130	gi|449433712|ref|XP_004134641.1|PREDICTED: photosystem I reaction center subunit psaK, chloroplastic-like [Cucumis sativus] >gi|449490596|ref|XP_004158650.1| PREDICTED: photosystem I reaction center subunit psaK, chloroplastic-like [Cucumis sativus]	XP_004134641	3.49443e-59	97	189.504	106	103	NA	GO:0009522 ; GO:0016021 ; GO:0009535 ; GO:0030003 ; GO:0015979 ; GO:0070838 ; GO:0019344 ; GO:0016168
MELO3C007098	173.985	85.6443	262.326	3.06297	1.61493	0.00055434	0.00728862	lob domain-containing protein 36-like	240	gi|449490708|ref|XP_004158683.1|PREDICTED: protein LATERAL ORGAN BOUNDARIES-like [Cucumis sativus]	XP_004158683	3.27315e-131	84	381.719	250	210	NA	GO:0009954 ; GO:0006355 ; GO:0009536 ; GO:0009965 ; GO:0048441
MELO3C007111	238.751	362.543	114.959	0.31709	-1.65703	0.000136932	0.00230213	dead-box atp-dependent rna helicase 1-like	517	gi|449433605|ref|XP_004134588.1|PREDICTED: DEAD-box ATP-dependent RNA helicase 1-like [Cucumis sativus] >gi|449490565|ref|XP_004158642.1| PREDICTED: DEAD-box ATP-dependent RNA helicase 1-like [Cucumis sativus]	XP_004134588	0	98	1035.02	517	511	NA	GO:0009560 ; GO:0003676 ; GO:0005622 ; GO:0006606 ; GO:0008026 ; GO:0009640 ; GO:0006626 ; GO:0010388 ; GO:0005524 ; GO:0017151 ; GO:0006406 ; GO:0000085
MELO3C007114	961.573	554.088	1369.06	2.47083	1.305	0.00153623	0.0165097	p21-activated protein kinase-interacting protein 1-like	340	gi|449433668|ref|XP_004134619.1|PREDICTED: p21-activated protein kinase-interacting protein 1-like [Cucumis sativus]	XP_004134619	0	99	666.766	340	339	NA	GO:0005730 ; GO:0005834 ; GO:0005515 ; GO:0080008 ; GO:0000166
MELO3C007124	9789.38	5176.27	14402.5	2.78241	1.47633	0.000194072	0.00307052	glycolate oxidase	367	gi|449526029|ref|XP_004170017.1|PREDICTED: peroxisomal (S)-2-hydroxy-acid oxidase GLO1-like [Cucumis sativus]	XP_004170017	0	99	713.761	367	365	NA	GO:0052854 ; GO:0022626 ; GO:0005773 ; GO:0008891 ; GO:0052852 ; GO:0052853 ; GO:0005777 ; GO:0009506 ; GO:0010181 ; GO:0009570 ; GO:0016020 ; GO:0005634 ; GO:0048046 ; GO:0055114 ; GO:0009339
MELO3C007128	1917.52	687.365	3147.67	4.57933	2.19514	8.55301e-08	4.20224e-06	pinus taeda anonymous locus cl2409contig1_01 genomic sequence	86	gi|449433730|ref|XP_004134650.1|PREDICTED: uncharacterized protein LOC101212042 [Cucumis sativus] >gi|449519468|ref|XP_004166757.1| PREDICTED: uncharacterized protein LOC101224807 [Cucumis sativus]	XP_004134650	2.74969e-34	95	122.865	65	62	NA	GO:0005886 ; GO:0005773
MELO3C007132	12.5534	22.12	2.98679	0.135027	-2.88868	0.00612098	0.0480233	gibberellin 2-oxidase	327	gi|449479519|ref|XP_004155623.1|PREDICTED: gibberellin 2-beta-dioxygenase-like [Cucumis sativus]	XP_004155623	0	96	637.106	327	315	NA	GO:0045487 ; GO:0055114 ; GO:0010114 ; GO:0052634 ; GO:0032940 ; GO:0016023 ; GO:0016707 ; GO:0005506 ; GO:0016102
MELO3C007138	7685.05	2415.39	12954.7	5.36341	2.42315	3.67244e-09	3.03095e-07	glutamate-gated kainate-type ion channel receptor subunit 5	394	gi|449433631|ref|XP_004134601.1|PREDICTED: uncharacterized protein LOC101220961 [Cucumis sativus] >gi|449518599|ref|XP_004166324.1| PREDICTED: uncharacterized LOC101220961 [Cucumis sativus]	XP_004134601	0	98	727.628	375	371	NA	GO:0031225 ; GO:0016023 ; GO:0004872 ; GO:0005886 ; GO:0007165
MELO3C007140	416.327	155.156	677.499	4.36657	2.1265	1.55471e-06	5.11045e-05	sterol 22-desaturase	508	gi|449433633|ref|XP_004134602.1|PREDICTED: cytochrome P450 710A1-like [Cucumis sativus] >gi|449505904|ref|XP_004162600.1| PREDICTED: cytochrome P450 710A1-like [Cucumis sativus]	XP_004134602	0	98	858.981	481	475	NA	GO:0022900 ; GO:0009055 ; GO:0004497 ; GO:0019375 ; GO:0016023 ; GO:0019825 ; GO:0042631 ; GO:0020037 ; GO:0010583 ; GO:0009407 ; GO:0016036 ; GO:0000249 ; GO:0019745 ; GO:0016126
MELO3C007141	10426.1	4814.9	16037.3	3.33076	1.73585	1.34245e-05	0.000323972	protein	178	gi|449433696|ref|XP_004134633.1|PREDICTED: 60S ribosomal protein L18a-like [Cucumis sativus] >gi|449505908|ref|XP_004162601.1| PREDICTED: 60S ribosomal protein L18a-like [Cucumis sativus]	XP_004134633	2.57779e-129	100	371.703	178	178	NA	GO:0003735 ; GO:0005886 ; GO:0005774 ; GO:0022625 ; GO:0006412 ; GO:0042254
MELO3C007146	256.49	90.2941	422.686	4.68121	2.22688	1.55771e-06	5.11148e-05	protein	304	gi|449433603|ref|XP_004134587.1|PREDICTED: uncharacterized protein ycf23-like [Cucumis sativus]	XP_004134587	0	98	542.732	304	299	NA	GO:0008152 ; GO:0009536 ; GO:0003824
MELO3C007153	11102.8	2885.9	19319.7	6.69454	2.74298	2.17785e-11	3.7406e-09	light-harvesting complex ii protein lhcb1	265	gi|449433636|ref|XP_004134603.1|PREDICTED: chlorophyll a-b binding protein of LHCII type I, chloroplastic-like isoform 1 [Cucumis sativus] >gi|449433638|ref|XP_004134604.1| PREDICTED: chlorophyll a-b binding protein of LHCII type I, chloroplastic-like isoform 2 [Cucumis sativus] >gi|449433640|ref|XP_004134605.1| PREDICTED: chlorophyll a-b binding protein of LHCII type I, chloroplastic-like isofor…	XP_004134603	0	98	525.783	265	261	NA	GO:0009522 ; GO:0010114 ; GO:0016168 ; GO:0005739 ; GO:0016021 ; GO:0046872 ; GO:0018298 ; GO:0009941 ; GO:0009637 ; GO:0009535 ; GO:0009523 ; GO:0010287 ; GO:0010218 ; GO:0009765 ; GO:0048046
MELO3C007154	7456.29	1912.14	13000.4	6.79888	2.7653	1.61525e-11	2.98568e-09	light-harvesting complex ii protein lhcb1	265	gi|449433636|ref|XP_004134603.1|PREDICTED: chlorophyll a-b binding protein of LHCII type I, chloroplastic-like isoform 1 [Cucumis sativus] >gi|449433638|ref|XP_004134604.1| PREDICTED: chlorophyll a-b binding protein of LHCII type I, chloroplastic-like isoform 2 [Cucumis sativus] >gi|449433640|ref|XP_004134605.1| PREDICTED: chlorophyll a-b binding protein of LHCII type I, chloroplastic-like isofor…	XP_004134603	0	98	529.25	265	262	NA	GO:0009522 ; GO:0010114 ; GO:0016168 ; GO:0005739 ; GO:0016021 ; GO:0046872 ; GO:0018298 ; GO:0009941 ; GO:0009637 ; GO:0009535 ; GO:0009523 ; GO:0010287 ; GO:0010218 ; GO:0009765 ; GO:0048046
MELO3C007164	1362.38	1939.81	784.958	0.404657	-1.30523	0.00111871	0.0127105	scp1-like small phosphatase 4b	484	gi|449433585|ref|XP_004134578.1|PREDICTED: uncharacterized protein LOC101215257 [Cucumis sativus]	XP_004134578	0	98	950.658	484	479	NA	GO:0008420 ; GO:0006470 ; GO:0005634 ; GO:0005515 ; GO:0008287
MELO3C007167	2950.78	1661.68	4239.87	2.55156	1.35138	0.000620485	0.00794462	60s ribosomal protein l32-1-like	133	gi|449433704|ref|XP_004134637.1|PREDICTED: 60S ribosomal protein L32-1-like [Cucumis sativus] >gi|449527225|ref|XP_004170613.1| PREDICTED: 60S ribosomal protein L32-1-like [Cucumis sativus]	XP_004134637	1.66077e-80	99	244.202	133	132	NA	GO:0005730 ; GO:0003735 ; GO:0022625 ; GO:0006412 ; GO:0042254
MELO3C007196	212.47	103.3	321.641	3.11366	1.63861	0.000441644	0.00604013	une1-like protein	465	gi|307136188|gb|ADN34027.1|UNE1-like protein [Cucumis melo subsp. melo]	ADN34027	0	100	941.414	465	465	NA	GO:0009567
MELO3C007198	144.901	26.8338	262.968	9.79987	3.29276	4.46071e-10	5.2496e-08	NA	NA	NA	NA	NA	NA	NA	NA	NA	NA	NA
MELO3C007202	208.155	338.057	78.2532	0.231479	-2.11104	2.87106e-06	8.4995e-05	hypothetical protein	212	gi|307136192|gb|ADN34031.1|hypothetical protein [Cucumis melo subsp. melo]	ADN34031	3.62697e-90	100	275.018	212	212	NA	NA
MELO3C007207	3619.28	2278.71	4959.85	2.17661	1.12208	0.00471546	0.0395862	shaggy-related protein kinase eta-like	379	gi|449433742|ref|XP_004134656.1|PREDICTED: shaggy-related protein kinase eta-like [Cucumis sativus] >gi|449508588|ref|XP_004163355.1| PREDICTED: shaggy-related protein kinase eta-like [Cucumis sativus]	XP_004134656	0	99	786.949	379	377	NA	GO:0005515 ; GO:0006833 ; GO:0009825 ; GO:0009651 ; GO:0004713 ; GO:0009729 ; GO:0048767 ; GO:0006972 ; GO:0046827 ; GO:0046777 ; GO:0007030 ; GO:0009965 ; GO:0006096 ; GO:0004674 ; GO:0009742 ; GO:0046686 ; GO:0009266 ; GO:0005886 ; GO:0005524 ; GO:0050321 ; GO:0009733 ; GO:0009069
MELO3C007211	934.268	487.268	1381.27	2.83472	1.50321	0.000285045	0.00423239	peroxisome biogenesis protein 7-like	316	gi|449433746|ref|XP_004134658.1|PREDICTED: peroxisome biogenesis protein 7-like [Cucumis sativus] >gi|449479223|ref|XP_004155540.1| PREDICTED: peroxisome biogenesis protein 7-like [Cucumis sativus]	XP_004134658	0	100	652.129	316	316	NA	GO:0005053 ; GO:0005777 ; GO:0016558 ; GO:0080008 ; GO:0004872 ; GO:0006635 ; GO:0005515 ; GO:0016573 ; GO:0004402 ; GO:0005781 ; GO:0007165 ; GO:0000123 ; GO:0042967
MELO3C007218	1382.66	676.985	2088.33	3.08475	1.62515	7.59868e-05	0.00140649	50s ribosomal protein l34	155	gi|449433766|ref|XP_004134668.1|PREDICTED: 50S ribosomal protein L34, chloroplastic-like [Cucumis sativus] >gi|449479241|ref|XP_004155546.1| PREDICTED: 50S ribosomal protein L34, chloroplastic-like [Cucumis sativus]	XP_004134668	1.25444e-68	96	215.698	155	149	NA	GO:0005840 ; GO:0003735 ; GO:0042254 ; GO:0006412 ; GO:0009536
MELO3C007219	326.192	169.522	482.862	2.84837	1.51014	0.0005131	0.00682641	uncharacterized loc101203509	267	gi|449433762|ref|XP_004134666.1|PREDICTED: uncharacterized protein LOC101216213 [Cucumis sativus] >gi|449479236|ref|XP_004155544.1| PREDICTED: uncharacterized protein LOC101228403 [Cucumis sativus]	XP_004134666	0	99	543.502	267	266	NA	GO:0005773 ; GO:0004557 ; GO:0001575 ; GO:0006012 ; GO:0046486
MELO3C007232	70.4197	31.5477	109.292	3.46434	1.79258	0.00229997	0.0225621	3 -n-debenzoyl-2 -deoxytaxol n-benzoyltransferase-like	507	gi|449434302|ref|XP_004134935.1|PREDICTED: 3'-N-debenzoyl-2'-deoxytaxol N-benzoyltransferase-like [Cucumis sativus] >gi|449528862|ref|XP_004171421.1| PREDICTED: 3'-N-debenzoyl-2'-deoxytaxol N-benzoyltransferase-like [Cucumis sativus]	XP_004134935	0	95	877.47	451	431	NA	GO:0009627 ; GO:0009611 ; GO:0034976 ; GO:0050643 ; GO:0009805 ; GO:0009963 ; GO:0016102 ; GO:0042967
MELO3C007236	970.143	347.64	1592.65	4.58132	2.19576	1.48664e-07	6.73226e-06	e3 ubiquitin-protein ligase atl41-like	245	gi|449433778|ref|XP_004134674.1|PREDICTED: E3 ubiquitin-protein ligase ATL41-like [Cucumis sativus] >gi|449519828|ref|XP_004166936.1| PREDICTED: E3 ubiquitin-protein ligase ATL41-like [Cucumis sativus]	XP_004134674	4.44734e-115	97	340.887	246	239	NA	GO:0008152 ; GO:0005515 ; GO:0008270
MELO3C007242	358.939	114.328	603.55	5.27912	2.4003	9.27117e-08	4.49758e-06	ethylene responsive element binding factor 2	172	gi|449434314|ref|XP_004134941.1|PREDICTED: pathogenesis-related genes transcriptional activator PTI5-like [Cucumis sativus]	XP_004134941	2.83032e-66	92	211.075	176	162	NA	GO:0009864 ; GO:0003677 ; GO:0010200 ; GO:0003700 ; GO:0045893 ; GO:0009873 ; GO:0005667
MELO3C007245	396.832	152.51	641.155	4.20403	2.07177	2.6055e-06	7.88474e-05	PREDICTED: uncharacterized protein LOC101219058	116	gi|449433784|ref|XP_004134677.1|PREDICTED: uncharacterized protein LOC101219058 [Cucumis sativus]	XP_004134677	6.22745e-63	97	197.978	99	97	NA	GO:0009536
MELO3C007258	534.193	264.725	803.661	3.03584	1.60209	0.000191953	0.0030466	PREDICTED: uncharacterized protein LOC101202820	212	gi|449434324|ref|XP_004134946.1|PREDICTED: uncharacterized protein LOC101202820 [Cucumis sativus]	XP_004134946	1.61297e-146	97	417.927	212	206	NA	GO:0005783 ; GO:0009705 ; GO:0009507
MELO3C007262	149.647	55.1045	244.19	4.43139	2.14776	2.33768e-05	0.000515831	PREDICTED: uncharacterized protein LOC101221431	165	gi|449433804|ref|XP_004134687.1|PREDICTED: uncharacterized protein LOC101221431 [Cucumis sativus] >gi|449479271|ref|XP_004155555.1| PREDICTED: uncharacterized protein LOC101231080 [Cucumis sativus]	XP_004134687	5.1215e-107	98	313.538	158	155	NA	NA
MELO3C007267	11597.9	6100.21	17095.7	2.80247	1.4867	0.000229425	0.00352173	ethylene-responsive transcription factor 4-like	246	gi|449433820|ref|XP_004134695.1|PREDICTED: ethylene-responsive transcription factor 4-like [Cucumis sativus] >gi|449479275|ref|XP_004155556.1| PREDICTED: ethylene-responsive transcription factor 4-like [Cucumis sativus] >gi|55824383|gb|AAV66332.1| ethylene response factor 1 [Cucumis sativus]	XP_004134695	3.15361e-106	99	318.546	246	244	NA	GO:0003700 ; GO:0003677 ; GO:0006355 ; GO:0005667
MELO3C007269	76973.5	37274.9	116672	3.13004	1.64618	2.89291e-05	0.000618311	dormancy-associated 1	131	gi|449433822|ref|XP_004134696.1|PREDICTED: auxin-repressed 12.5 kDa protein-like isoform 1 [Cucumis sativus] >gi|449479279|ref|XP_004155557.1| PREDICTED: auxin-repressed 12.5 kDa protein-like isoform 1 [Cucumis sativus]	XP_004134696	6.35144e-62	91	196.438	128	117	NA	GO:0009749 ; GO:0009750 ; GO:0009744
MELO3C007273	120.781	66.1134	175.448	2.65374	1.40803	0.00348279	0.0312027	squamosa promoter-binding-like protein 8-like	107	gi|449434338|ref|XP_004134953.1|PREDICTED: squamosa promoter-binding protein 1-like [Cucumis sativus] >gi|449479594|ref|XP_004155646.1| PREDICTED: squamosa promoter-binding protein 1-like [Cucumis sativus]	XP_004134953	6.34577e-36	94	129.413	102	96	NA	GO:0003677 ; GO:0009556 ; GO:0009554 ; GO:0048653 ; GO:0005634
MELO3C007278	343.76	201.123	486.397	2.4184	1.27405	0.00496627	0.0410333	vq motif-containing protein	224	gi|449433830|ref|XP_004134700.1|PREDICTED: uncharacterized protein LOC101203781 [Cucumis sativus]	XP_004134700	8.64037e-116	98	340.887	210	206	NA	NA
MELO3C007279	2345.62	464.863	4226.38	9.09168	3.18455	1.03354e-13	4.19243e-11	pistil-specific extensin-like	260	gi|449479296|ref|XP_004155562.1|PREDICTED: pistil-specific extensin-like protein-like [Cucumis sativus]	XP_004155562	6.57799e-91	98	277.33	140	138	NA	NA
MELO3C007281	4547.93	2730.89	6364.97	2.33074	1.22079	0.00190894	0.0194828	protein	146	gi|225467229|ref|XP_002263054.1|PREDICTED: uncharacterized protein LOC100256771 [Vitis vinifera] >gi|297735997|emb|CBI23971.3| unnamed protein product [Vitis vinifera]	XP_002263054	5.04976e-73	91	226.098	146	134	NA	GO:0005758 ; GO:0006825 ; GO:0016531
MELO3C007307	101.471	49.376	153.565	3.11012	1.63697	0.00242123	0.0234557	hypothetical protein MTR_2g012750	275	gi|357446425|ref|XP_003593490.1|hypothetical protein MTR_2g012750 [Medicago truncatula] >gi|355482538|gb|AES63741.1| hypothetical protein MTR_2g012750 [Medicago truncatula]	XP_003593490	3.77227e-31	54	126.331	290	159	NA	NA
MELO3C007312	3041.46	1709.58	4373.35	2.55814	1.3551	0.000733569	0.00904624	protein	277	gi|449433886|ref|XP_004134727.1|PREDICTED: vacuolar protein sorting-associated protein 28 homolog 2-like [Cucumis sativus] >gi|449479366|ref|XP_004155580.1| PREDICTED: vacuolar protein sorting-associated protein 28 homolog 2-like [Cucumis sativus]	XP_004134727	9.66106e-137	99	395.971	207	206	NA	GO:0000813 ; GO:0005802 ; GO:0005794 ; GO:0005515 ; GO:0006810 ; GO:0005215
MELO3C007317	1760.41	943.228	2577.59	2.73274	1.45035	0.000214565	0.00332727	f-box lrr-repeat protein	51	gi|359496315|ref|XP_003635207.1|PREDICTED: uncharacterized protein LOC100853563 [Vitis vinifera]	XP_003635207	8.41526e-14	78	67.781	51	40	NA	NA
MELO3C007318	1049.35	223.369	1875.34	8.39568	3.06965	1.00114e-12	2.84876e-10	PREDICTED: uncharacterized protein LOC100853596	81	gi|359496317|ref|XP_003635208.1|PREDICTED: uncharacterized protein LOC100853596 [Vitis vinifera]	XP_003635208	3.3137e-14	73	70.0922	52	38	NA	NA
MELO3C007319	6590	3572.16	9607.84	2.68964	1.42741	0.000288677	0.00426968	glycine-rich protein	133	gi|449433888|ref|XP_004134728.1|PREDICTED: uncharacterized protein LOC101210650 [Cucumis sativus]	XP_004134728	3.30811e-14	92	73.559	55	51	NA	NA
MELO3C007324	28.1105	46.7487	9.47229	0.202621	-2.30314	0.000599694	0.00773033	sugar carrier protein c-like	539	gi|449434356|ref|XP_004134962.1|PREDICTED: sugar carrier protein C-like [Cucumis sativus]	XP_004134962	0	97	996.882	540	526	NA	GO:0009825 ; GO:0055085 ; GO:0055114 ; GO:0016021 ; GO:0009735 ; GO:0009506 ; GO:0009627 ; GO:0032440 ; GO:0031347 ; GO:0008643 ; GO:0005773 ; GO:0005351 ; GO:0009624 ; GO:0005634 ; GO:0005886
MELO3C007325	876.568	1433.26	319.88	0.223184	-2.16369	1.87629e-07	8.20447e-06	sugar carrier protein c-like	528	gi|449523553|ref|XP_004168788.1|PREDICTED: sugar carrier protein C-like [Cucumis sativus]	XP_004168788	0	98	971.844	528	520	NA	GO:0009825 ; GO:0055085 ; GO:0055114 ; GO:0016021 ; GO:0009735 ; GO:0009506 ; GO:0009627 ; GO:0032440 ; GO:0031347 ; GO:0008643 ; GO:0005773 ; GO:0005351 ; GO:0009624 ; GO:0005634 ; GO:0005886
MELO3C007335	2905.9	1087.4	4724.4	4.34468	2.11925	1.9961e-07	8.62942e-06	octicosapeptide phox bem1p domain-containing protein	429	gi|449433908|ref|XP_004134738.1|PREDICTED: uncharacterized protein LOC101213084 isoform 1 [Cucumis sativus] >gi|449433910|ref|XP_004134739.1| PREDICTED: uncharacterized protein LOC101213084 isoform 2 [Cucumis sativus] >gi|449433912|ref|XP_004134740.1| PREDICTED: uncharacterized protein LOC101213084 isoform 3 [Cucumis sativus] >gi|449479395|ref|XP_004155588.1| PREDICTED: uncharacterized LOC1012130…	XP_004134738	0	98	763.837	429	424	NA	GO:0046777 ; GO:0004674 ; GO:0005739 ; GO:0005515 ; GO:0009069
MELO3C007337	424.592	255.931	593.253	2.31802	1.21289	0.00373955	0.0330833	col domain class transcription factor	127	gi|449479635|ref|XP_004155659.1|PREDICTED: putative zinc finger protein At1g68190-like [Cucumis sativus]	XP_004155659	6.13301e-59	91	187.963	115	105	NA	GO:0009555 ; GO:0003700 ; GO:0009409 ; GO:0008270 ; GO:0006355 ; GO:0005667
MELO3C007340	2708.08	1520.61	3895.56	2.56184	1.35718	0.000693768	0.00868463	quinone reductase family protein	202	gi|449433918|ref|XP_004134743.1|PREDICTED: flavoprotein WrbA-like [Cucumis sativus] >gi|449524270|ref|XP_004169146.1| PREDICTED: flavoprotein WrbA-like [Cucumis sativus]	XP_004134743	1.7262e-143	99	409.453	202	201	NA	GO:0005829 ; GO:0055114 ; GO:0009506 ; GO:0005774 ; GO:0016023 ; GO:0009733 ; GO:0003960 ; GO:0006970 ; GO:0045892 ; GO:0046686 ; GO:0010181 ; GO:0005886
MELO3C007372	67349.7	20339.6	114360	5.62252	2.49122	7.53425e-10	8.11528e-08	ubiquitin 11	84	gi|351727993|ref|NP_001235900.1|polyubiquitin [Glycine max] >gi|449533375|ref|XP_004173651.1| PREDICTED: ubiquitin-like [Cucumis sativus] >gi|302393790|sp|P69313.2|UBIQ_HELAN RecName: Full=Ubiquitin; Flags: Precursor >gi|302393791|sp|P69317.2|UBIQ_LUPPO RecName: Full=Ubiquitin; Flags: Precursor >gi|18780|emb|CAA31627.1| unnamed protein product [Glycine max] >gi|18826|emb|CAA32511.1| unnamed prote…	NP_001235900	9.13403e-38	91	131.339	84	77	NA	GO:0005730 ; GO:0005773 ; GO:0010224 ; GO:0003735 ; GO:0006464 ; GO:0006511 ; GO:0022625 ; GO:0006412 ; GO:0005515 ; GO:0042254
MELO3C007374	1605.66	922.001	2289.32	2.48299	1.31208	0.00116465	0.0131541	tumor suppressor	344	gi|449433934|ref|XP_004134751.1|PREDICTED: polyubiquitin-like isoform 3 [Cucumis sativus]	XP_004134751	0	98	668.692	344	339	NA	GO:0009627 ; GO:0015157 ; GO:0034976 ; GO:0016023 ; GO:0005886 ; GO:0009507 ; GO:0005783 ; GO:0015772
MELO3C007375	593.258	278.617	907.899	3.25859	1.70425	6.51867e-05	0.00123391	pectin methylesterase	555	gi|449479423|ref|XP_004155595.1|PREDICTED: pectinesterase/pectinesterase inhibitor-like [Cucumis sativus]	XP_004155595	0	96	1058.51	555	538	NA	GO:0005618 ; GO:0030599 ; GO:0042545 ; GO:0004857 ; GO:0005982 ; GO:0005985
MELO3C007381	80.6258	29.634	131.618	4.44143	2.15103	0.00019208	0.0030466	conserved hypothetical protein	120	gi|255554943|ref|XP_002518509.1|conserved hypothetical protein [Ricinus communis] >gi|223542354|gb|EEF43896.1| conserved hypothetical protein [Ricinus communis]	XP_002518509	1.36241e-31	68	117.857	108	74	NA	NA
MELO3C007383	1087.25	623.862	1550.65	2.48556	1.31357	0.00127455	0.0142185	derlin-	188	gi|449479441|ref|XP_004155600.1|PREDICTED: LOW QUALITY PROTEIN: derlin-2.2-like [Cucumis sativus]	XP_004155600	2.57531e-118	98	346.665	184	182	NA	GO:0016021 ; GO:0005789 ; GO:0006508
MELO3C007387	1785.04	776.42	2793.67	3.59814	1.84725	6.26853e-06	0.00016738	low quality protein: uncharacterized loc101218032	211	gi|449433948|ref|XP_004134758.1|PREDICTED: uncharacterized protein LOC101218032 [Cucumis sativus]	XP_004134758	3.79569e-124	97	361.303	211	206	NA	GO:0009507
MELO3C007399	48.3428	72.4848	24.2008	0.333874	-1.58262	0.00278033	0.0263062	probable rhamnogalacturonate lyase b-like	635	gi|449433966|ref|XP_004134767.1|PREDICTED: probable rhamnogalacturonate lyase B-like [Cucumis sativus] >gi|449479483|ref|XP_004155611.1| PREDICTED: probable rhamnogalacturonate lyase B-like [Cucumis sativus]	XP_004134767	0	98	1060.06	522	513	NA	GO:0030246 ; GO:0016829
MELO3C007408	4368.45	6390.2	2346.7	0.367234	-1.44523	0.000253594	0.00382801	aspartic proteinase	516	gi|449433980|ref|XP_004134774.1|PREDICTED: aspartic proteinase-like [Cucumis sativus] >gi|449526063|ref|XP_004170034.1| PREDICTED: aspartic proteinase-like [Cucumis sativus]	XP_004134774	0	97	904.434	494	482	NA	GO:0005829 ; GO:0006629 ; GO:0006623 ; GO:0009651 ; GO:0009506 ; GO:0009266 ; GO:0006508 ; GO:0006972 ; GO:0006833 ; GO:0048513 ; GO:0007030 ; GO:0006096 ; GO:0004190 ; GO:0005773 ; GO:0046686 ; GO:0005783
MELO3C007418	3945.63	1114.42	6776.83	6.08101	2.60431	2.24483e-10	2.89173e-08	PREDICTED: uncharacterized protein At4g22160-like	168	gi|449433994|ref|XP_004134781.1|PREDICTED: uncharacterized protein At4g22160-like [Cucumis sativus]	XP_004134781	2.18721e-70	91	221.09	168	154	NA	NA
MELO3C007420	732.539	287.037	1178.04	4.10414	2.03708	1.50416e-06	4.97862e-05	protein	310	gi|449433996|ref|XP_004134782.1|PREDICTED: uncharacterized protein LOC101203369 [Cucumis sativus] >gi|449518021|ref|XP_004166042.1| PREDICTED: uncharacterized protein LOC101223271 [Cucumis sativus]	XP_004134782	1.14008e-140	97	412.149	310	303	NA	NA
MELO3C007428	1159.11	437.597	1880.61	4.29759	2.10353	4.28223e-07	1.68331e-05	protein -	203	gi|449434008|ref|XP_004134788.1|PREDICTED: uncharacterized protein LOC101204826 [Cucumis sativus] >gi|449479506|ref|XP_004155618.1| PREDICTED: uncharacterized protein LOC101226189 [Cucumis sativus]	XP_004134788	1.07349e-112	97	331.257	203	198	NA	NA
MELO3C007446	314.041	94.8159	533.266	5.62422	2.49165	7.61163e-08	3.82891e-06	peroxiredoxin chloroplastic-like isoform 2	176	gi|449527965|ref|XP_004170978.1|PREDICTED: uncharacterized protein LOC101225653 [Cucumis sativus]	XP_004170978	9.62804e-99	97	293.893	176	171	NA	NA
MELO3C007470	22.4553	36.873	8.03759	0.217981	-2.19773	0.00229174	0.0224985	probable wrky transcription factor 51-like	201	gi|449448420|ref|XP_004141964.1|PREDICTED: probable WRKY transcription factor 51-like [Cucumis sativus]	XP_004141964	6.83031e-86	89	263.077	187	168	NA	GO:0003700 ; GO:0043565 ; GO:0009536 ; GO:0006355 ; GO:0005667
MELO3C007474	916.582	460.434	1372.73	2.98138	1.57598	0.000136615	0.00229883	protein	126	gi|449448416|ref|XP_004141962.1|PREDICTED: uncharacterized protein At5g64816-like isoform 1 [Cucumis sativus] >gi|449448418|ref|XP_004141963.1| PREDICTED: uncharacterized protein At5g64816-like isoform 2 [Cucumis sativus] >gi|449487911|ref|XP_004157862.1| PREDICTED: uncharacterized protein At5g64816-like isoform 1 [Cucumis sativus] >gi|449487913|ref|XP_004157863.1| PREDICTED: uncharacterized prot…	XP_004141962	5.36396e-83	97	249.98	126	123	NA	NA
MELO3C007483	724.093	1068.75	379.44	0.355032	-1.49398	0.000214663	0.00332727	abc transporter f family member 5-like	714	gi|449448414|ref|XP_004141961.1|PREDICTED: ABC transporter F family member 5-like [Cucumis sativus] >gi|449519128|ref|XP_004166587.1| PREDICTED: ABC transporter F family member 5-like [Cucumis sativus]	XP_004141961	0	98	1158.67	655	642	NA	GO:0000085 ; GO:0009908 ; GO:0010484 ; GO:0009536 ; GO:0005515 ; GO:0015408 ; GO:0016579 ; GO:0000123 ; GO:0009410 ; GO:0016571 ; GO:0004713 ; GO:0009624 ; GO:0010388 ; GO:0009640 ; GO:0010015 ; GO:0006468 ; GO:0016567 ; GO:0003677 ; GO:0045893 ; GO:0043687 ; GO:0006200 ; GO:0005524 ; GO:0016573 ; GO:0015682
MELO3C007484	875.485	491.194	1259.78	2.56472	1.3588	0.00102415	0.0117978	uncharacterized loc101206523	103	gi|449448412|ref|XP_004141960.1|PREDICTED: uncharacterized protein LOC101206523 [Cucumis sativus] >gi|449519130|ref|XP_004166588.1| PREDICTED: uncharacterized LOC101206523 [Cucumis sativus]	XP_004141960	8.1245e-46	96	153.295	103	99	NA	GO:0009058 ; GO:0005886 ; GO:0019637
MELO3C007494	1085.36	568.715	1602.01	2.8169	1.49411	0.000409112	0.00566821	probable galacturonosyltransferase-like 1-like	346	gi|449448396|ref|XP_004141952.1|PREDICTED: LOW QUALITY PROTEIN: probable galacturonosyltransferase-like 2-like [Cucumis sativus]	XP_004141952	0	94	639.032	352	334	NA	GO:0032504 ; GO:0010417 ; GO:0052386 ; GO:0010051 ; GO:0048366 ; GO:0016757 ; GO:0005783
MELO3C007507	14530.6	9124.79	19936.3	2.18485	1.12754	0.00409366	0.0354915	oxygen-evolving enhancer protein chloroplastic-like	332	gi|449448384|ref|XP_004141946.1|PREDICTED: oxygen-evolving enhancer protein 1, chloroplastic-like [Cucumis sativus] >gi|449497717|ref|XP_004160493.1| PREDICTED: oxygen-evolving enhancer protein 1, chloroplastic-like [Cucumis sativus]	XP_004141946	0	98	579.326	332	326	NA	GO:0019898 ; GO:0008266 ; GO:0010242 ; GO:0005509 ; GO:0042742 ; GO:0009535 ; GO:0010205 ; GO:0010287 ; GO:0010207 ; GO:0035304 ; GO:0042549 ; GO:0009654 ; GO:0009543 ; GO:0048046
MELO3C007512	69.7571	29.0388	110.475	3.8044	1.92767	0.00122746	0.0137656	predicted protein	116	gi|224084233|ref|XP_002307238.1|predicted protein [Populus trichocarpa] >gi|222856687|gb|EEE94234.1| predicted protein [Populus trichocarpa]	XP_002307238	1.12593e-10	57	63.1586	102	59	NA	NA
MELO3C007513	330.504	457.858	203.151	0.443698	-1.17235	0.00511935	0.0420548	PREDICTED: uncharacterized protein LOC101227469, partial	366	gi|449525760|ref|XP_004169884.1|PREDICTED: uncharacterized protein LOC101227469, partial [Cucumis sativus]	XP_004169884	0	94	624.78	367	347	NA	GO:0008104
MELO3C007517	1566.87	836.77	2296.97	2.74504	1.45683	0.000273304	0.00408349	brain protein 44-like protein	107	gi|449448374|ref|XP_004141941.1|PREDICTED: mitochondrial pyruvate carrier 1-like isoform 1 [Cucumis sativus] >gi|449497725|ref|XP_004160497.1| PREDICTED: mitochondrial pyruvate carrier 1-like isoform 1 [Cucumis sativus]	XP_004141941	2.05461e-72	97	221.861	107	104	NA	GO:0009060 ; GO:0046686 ; GO:0005886 ; GO:0005774 ; GO:0006096 ; GO:0006301 ; GO:0005739
MELO3C007527	731.991	204.904	1259.08	6.14473	2.61935	1.33258e-09	1.29621e-07	dof zinc finger protein	239	gi|449520529|ref|XP_004167286.1|PREDICTED: LOW QUALITY PROTEIN: dof zinc finger protein DOF3.4-like [Cucumis sativus]	XP_004167286	3.14111e-105	97	315.464	239	234	NA	GO:0045787 ; GO:0008270 ; GO:0006355 ; GO:0009751 ; GO:0042545 ; GO:0003677 ; GO:0009733 ; GO:0005515 ; GO:0003700 ; GO:0005667
MELO3C007535	1241.49	524.147	1958.83	3.73718	1.90195	3.8586e-06	0.000110126	dof zinc finger	337	gi|449448350|ref|XP_004141929.1|PREDICTED: dof zinc finger protein DOF3.7-like [Cucumis sativus] >gi|449485454|ref|XP_004157173.1| PREDICTED: dof zinc finger protein DOF3.7-like [Cucumis sativus]	XP_004141929	1.15256e-177	95	507.294	337	322	NA	GO:0003677 ; GO:0008270 ; GO:0006355
MELO3C007545	1435.68	862.021	2009.34	2.33096	1.22092	0.00193447	0.0196452	peroxidase 10-like	327	gi|449448340|ref|XP_004141924.1|PREDICTED: peroxidase 10-like [Cucumis sativus] >gi|449521086|ref|XP_004167562.1| PREDICTED: peroxidase 10-like [Cucumis sativus]	XP_004141924	0	97	619.002	327	318	NA	GO:0020037 ; GO:0004601 ; GO:0055114 ; GO:0006979
MELO3C007553	22.2103	3.2674	41.1531	12.5951	3.65479	0.000501003	0.0066982	NA	NA	NA	NA	NA	NA	NA	NA	NA	NA	NA
MELO3C007554	520.222	747.503	292.94	0.391891	-1.35147	0.00116675	0.0131622	nodulation protein h-like	333	gi|449530259|ref|XP_004172113.1|PREDICTED: uncharacterized LOC101217742 [Cucumis sativus]	XP_004172113	0	97	582.408	340	332	NA	GO:0008146
MELO3C007573	316.209	182.208	450.21	2.47086	1.30501	0.0027354	0.0259713	dehydration responsive element-binding protein 1	173	gi|449448306|ref|XP_004141907.1|PREDICTED: ethylene-responsive transcription factor ERF008-like [Cucumis sativus] >gi|449525952|ref|XP_004169980.1| PREDICTED: ethylene-responsive transcription factor ERF008-like [Cucumis sativus]	XP_004141907	3.19053e-101	98	299.671	151	148	NA	GO:0006351 ; GO:0003700 ; GO:0003677 ; GO:0005667
MELO3C007575	687.373	270.031	1104.71	4.09106	2.03248	1.99283e-06	6.21823e-05	duf579 protein	313	gi|449448498|ref|XP_004142003.1|PREDICTED: uncharacterized protein LOC101217122 [Cucumis sativus] >gi|449525798|ref|XP_004169903.1| PREDICTED: uncharacterized LOC101217122 [Cucumis sativus]	XP_004142003	0	97	547.354	313	304	NA	GO:0005794 ; GO:0045492 ; GO:0009834 ; GO:0010413
MELO3C007576	1537.78	499.531	2576.02	5.15688	2.3665	1.54074e-08	9.92373e-07	probable wrky transcription factor 15-like	295	gi|449448302|ref|XP_004141905.1|PREDICTED: probable WRKY transcription factor 15-like [Cucumis sativus] >gi|449531970|ref|XP_004172958.1| PREDICTED: probable WRKY transcription factor 15-like [Cucumis sativus]	XP_004141905	4.80587e-130	95	382.874	295	281	NA	GO:0003700 ; GO:0043565 ; GO:0010200 ; GO:0005516 ; GO:0006355 ; GO:0005667
MELO3C007585	3201	1574.31	4827.68	3.06654	1.61661	5.12598e-05	0.000998231	oxidoreductase -like	427	gi|449448492|ref|XP_004142000.1|PREDICTED: putative oxidoreductase C1F5.03c-like [Cucumis sativus] >gi|449485542|ref|XP_004157203.1| PREDICTED: putative oxidoreductase C1F5.03c-like [Cucumis sativus]	XP_004142000	0	95	665.226	427	408	NA	GO:0055114 ; GO:0016491
MELO3C007588	646.249	129.685	1162.81	8.96641	3.16453	1.07871e-12	3.02437e-10	protein	98	gi|224094258|ref|XP_002310113.1|predicted protein [Populus trichocarpa] >gi|222853016|gb|EEE90563.1| predicted protein [Populus trichocarpa]	XP_002310113	2.7413e-17	62	79.7221	100	62	NA	GO:0071456
MELO3C007589	244.938	69.1343	420.743	6.08587	2.60546	7.87722e-08	3.93139e-06	NA	NA	NA	NA	NA	NA	NA	NA	NA	NA	NA
MELO3C007595	24.4827	4.50272	44.4627	9.87465	3.30373	0.000158543	0.00259452	zinc finger protein 7-like	185	gi|449448482|ref|XP_004141995.1|PREDICTED: zinc finger protein 7-like [Cucumis sativus] >gi|449531193|ref|XP_004172572.1| PREDICTED: zinc finger protein 7-like [Cucumis sativus]	XP_004141995	2.06836e-122	94	354.755	186	175	NA	GO:0008270
MELO3C007601	2830.85	1095.25	4566.44	4.1693	2.0598	7.22653e-07	2.6495e-05	NA	NA	NA	NA	NA	NA	NA	NA	NA	NA	NA
MELO3C007607	184.43	93.8366	275.023	2.93087	1.55133	0.000985461	0.0114351	uncharacterized partial	339	gi|296087353|emb|CBI33727.3|unnamed protein product [Vitis vinifera]	CBI33727	2.06691e-27	50	118.627	308	154	NA	NA
MELO3C007609	11954.3	5435.52	18473.2	3.3986	1.76494	1.26176e-05	0.000307614	subtilisin-like protease	761	gi|449520096|ref|XP_004167070.1|PREDICTED: subtilisin-like protease-like [Cucumis sativus]	XP_004167070	0	98	1386.7	762	747	NA	GO:0042802 ; GO:0009505 ; GO:0004252 ; GO:0048359 ; GO:0080001 ; GO:0006508 ; GO:0043086 ; GO:0048046
MELO3C007614	15673.1	8222.95	23123.2	2.81203	1.49161	0.000147012	0.00244145	PREDICTED: uncharacterized protein At2g23090-like	78	gi|449448254|ref|XP_004141881.1|PREDICTED: uncharacterized protein At2g23090-like [Cucumis sativus]	XP_004141881	3.55696e-48	100	157.532	78	78	NA	NA
MELO3C007618	6699.35	2137.03	11261.7	5.26977	2.39774	3.00689e-09	2.60772e-07	peroxidase 73	329	gi|449448244|ref|XP_004141876.1|PREDICTED: peroxidase 73-like [Cucumis sativus] >gi|449518270|ref|XP_004166165.1| PREDICTED: peroxidase 73-like [Cucumis sativus]	XP_004141876	0	98	620.157	329	325	NA	GO:0005737 ; GO:0010054 ; GO:0006979 ; GO:0020037 ; GO:0004601 ; GO:0009651 ; GO:0055114
MELO3C007620	7293.22	4099.39	10487.1	2.5582	1.35513	0.000680432	0.00854575	lob domain-containing protein 38-like	232	gi|449448242|ref|XP_004141875.1|PREDICTED: LOB domain-containing protein 38-like [Cucumis sativus] >gi|449519096|ref|XP_004166571.1| PREDICTED: LOB domain-containing protein 38-like [Cucumis sativus]	XP_004141875	6.00148e-135	98	390.193	233	230	NA	GO:0006807 ; GO:0060776
MELO3C007627	919.481	1335.57	503.388	0.376908	-1.40772	0.000419175	0.00578681	btb and taz domain protein 4	383	gi|449448230|ref|XP_004141869.1|PREDICTED: BTB/POZ and TAZ domain-containing protein 4-like [Cucumis sativus] >gi|449519577|ref|XP_004166811.1| PREDICTED: BTB/POZ and TAZ domain-containing protein 4-like [Cucumis sativus]	XP_004141869	0	97	713.761	383	375	NA	GO:0005774 ; GO:0009611 ; GO:0009739 ; GO:0008270 ; GO:0042542 ; GO:0004402 ; GO:0010227 ; GO:0003712 ; GO:0010200 ; GO:0006355 ; GO:0009651 ; GO:0009753 ; GO:0009751 ; GO:0009409 ; GO:0009954 ; GO:0048439 ; GO:0005886 ; GO:0005516 ; GO:0009733 ; GO:0016573 ; GO:0000123 ; GO:0042967 ; GO:0005667
MELO3C007635	8459.45	2952.2	13966.7	4.73095	2.24213	3.36352e-08	1.91419e-06	60s ribosomal protein l26-1-like	146	gi|449448216|ref|XP_004141862.1|PREDICTED: 60S ribosomal protein L26-1-like isoform 1 [Cucumis sativus] >gi|449448218|ref|XP_004141863.1| PREDICTED: 60S ribosomal protein L26-1-like isoform 2 [Cucumis sativus] >gi|449499863|ref|XP_004160937.1| PREDICTED: 60S ribosomal protein L26-1-like [Cucumis sativus]	XP_004141862	2.60252e-65	100	206.453	146	146	NA	GO:0001510 ; GO:0006412 ; GO:0005730 ; GO:0009409 ; GO:0003735 ; GO:0005774 ; GO:0009507 ; GO:0022625 ; GO:0005794 ; GO:0005886 ; GO:0042254
MELO3C007639	397.139	228.435	565.843	2.47705	1.30862	0.00226689	0.0222921	pinus taeda anonymous locus 2_8017_02 genomic sequence	168	gi|449448220|ref|XP_004141864.1|PREDICTED: 50S ribosomal protein L7/L12-like [Cucumis sativus] >gi|449499867|ref|XP_004160938.1| PREDICTED: 50S ribosomal protein L7/L12-like [Cucumis sativus]	XP_004141864	7.31816e-84	98	255.373	168	166	NA	GO:0006354 ; GO:0003735 ; GO:0015934 ; GO:0006412 ; GO:0042254
MELO3C007647	1265.16	544.046	1986.28	3.65093	1.86827	6.35401e-06	0.000169425	galactomannan galactosyltransferase	445	gi|449448200|ref|XP_004141854.1|PREDICTED: galactomannan galactosyltransferase 1-like [Cucumis sativus] >gi|449521315|ref|XP_004167675.1| PREDICTED: galactomannan galactosyltransferase 1-like [Cucumis sativus]	XP_004141854	0	97	820.461	445	436	NA	GO:0033843 ; GO:0000139 ; GO:0016021 ; GO:0007047 ; GO:0016758
MELO3C007650	323.703	45.7599	601.646	13.1479	3.71676	3.53273e-14	1.64272e-11	vq motif-containing protein	170	gi|351721084|ref|NP_001235918.1|uncharacterized protein LOC100500291 [Glycine max] >gi|255629948|gb|ACU15326.1| unknown [Glycine max]	NP_001235918	4.19053e-18	48	86.2705	165	80	NA	NA
MELO3C007654	183.027	97.0209	269.033	2.77293	1.47141	0.00171557	0.0180404	phytosulfokines 3-like	85	gi|255568659|ref|XP_002525303.1|phytosulfokines precursor, putative [Ricinus communis] >gi|223535461|gb|EEF37131.1| phytosulfokines precursor, putative [Ricinus communis]	XP_002525303	1.95969e-15	88	73.9442	43	38	NA	GO:0005576 ; GO:0008083 ; GO:0031012 ; GO:0008283 ; GO:0007165 ; GO:0040007
MELO3C007655	99.5961	51.4244	147.768	2.8735	1.52281	0.00345096	0.0309903	protein	209	gi|449499899|ref|XP_004160948.1|PREDICTED: ABSCISIC ACID-INSENSITIVE 5-like protein 7-like [Cucumis sativus]	XP_004160948	1.01912e-61	89	200.675	138	124	NA	GO:0006355 ; GO:0043565 ; GO:0009410 ; GO:0046983 ; GO:0030968 ; GO:0003700 ; GO:0005667
MELO3C007658	380.065	133.302	626.828	4.70233	2.23338	7.89189e-07	2.8496e-05	receptor-like protein kinase bri1-like 3-like	271	gi|449451321|ref|XP_004143410.1|PREDICTED: receptor-like protein kinase BRI1-like 3-like [Cucumis sativus] >gi|449531880|ref|XP_004172913.1| PREDICTED: receptor-like protein kinase BRI1-like 3-like [Cucumis sativus]	XP_004143410	6.16255e-151	100	434.106	271	271	NA	GO:0016301 ; GO:0007165 ; GO:0004872 ; GO:0016310 ; GO:0005886 ; GO:0005515
MELO3C007660	150.68	227.894	73.4665	0.322372	-1.6332	0.000365425	0.00514536	cbs domain-containing protein	419	gi|449451325|ref|XP_004143412.1|PREDICTED: DUF21 domain-containing protein At4g33700-like [Cucumis sativus] >gi|449508533|ref|XP_004163339.1| PREDICTED: DUF21 domain-containing protein At4g33700-like [Cucumis sativus]	XP_004143412	0	98	786.949	420	413	NA	GO:0005886 ; GO:0005515
MELO3C007668	1715.93	857.248	2574.62	3.00335	1.58657	9.8043e-05	0.00174854	cysteine desulfurase	457	gi|449451337|ref|XP_004143418.1|PREDICTED: cysteine desulfurase 1, mitochondrial-like isoform 1 [Cucumis sativus] >gi|449451339|ref|XP_004143419.1| PREDICTED: cysteine desulfurase 1, mitochondrial-like isoform 2 [Cucumis sativus] >gi|449525720|ref|XP_004169864.1| PREDICTED: LOW QUALITY PROTEIN: cysteine desulfurase 1, mitochondrial-like [Cucumis sativus]	XP_004143418	0	98	892.878	458	452	NA	GO:0006534 ; GO:0030170 ; GO:0016226 ; GO:0005515 ; GO:0031071 ; GO:0005524 ; GO:0008483 ; GO:0008270 ; GO:0005739
MELO3C007671	140.879	60.084	221.675	3.68941	1.88339	0.000199624	0.00314013	protein	366	gi|449451563|ref|XP_004143531.1|PREDICTED: uncharacterized protein LOC101204059 [Cucumis sativus]	XP_004143531	0	94	644.425	365	344	NA	NA
MELO3C007673	5316.36	2643.18	7989.53	3.02269	1.59583	7.14011e-05	0.00133588	alpha tubulin 1	450	gi|449451335|ref|XP_004143417.1|PREDICTED: tubulin alpha chain-like [Cucumis sativus] >gi|449499840|ref|XP_004160931.1| PREDICTED: tubulin alpha chain-like [Cucumis sativus]	XP_004143417	0	100	860.907	430	430	NA	GO:0005874 ; GO:0051258 ; GO:0006184 ; GO:0007018 ; GO:0003924 ; GO:0005737 ; GO:0005525 ; GO:0005200
MELO3C007676	1707.91	847.699	2568.12	3.02952	1.59909	8.33374e-05	0.00152625	receptor-like protein kinase	1499	gi|449451345|ref|XP_004143422.1|PREDICTED: leucine-rich repeat receptor-like serine/threonine-protein kinase BAM1-like [Cucumis sativus] >gi|449508520|ref|XP_004163335.1| PREDICTED: leucine-rich repeat receptor-like serine/threonine-protein kinase BAM1-like [Cucumis sativus]	XP_004143422	0	99	1825.06	977	973	NA	GO:0048767 ; GO:0010480 ; GO:0009414 ; GO:0043481 ; GO:0009825 ; GO:0000186 ; GO:0007169 ; GO:0009926 ; GO:0009570 ; GO:0010075 ; GO:0004872 ; GO:0048229 ; GO:0005829 ; GO:0033612 ; GO:0019252 ; GO:0000023 ; GO:0004709 ; GO:0009740 ; GO:0010162 ; GO:0005886 ; GO:0016021 ; GO:0043621 ; GO:0055114 ; GO:0008361 ; GO:0005524 ; GO:0009934 ; GO:0007389 ; GO:0043169 ; GO:0009932 ; GO:0007020 ; GO:000016…
MELO3C007684	125.049	188.432	61.6661	0.327259	-1.61149	0.000502453	0.00670639	starch synthase v precursor	159	gi|449522696|ref|XP_004168362.1|PREDICTED: probable starch synthase 4, chloroplastic/amyloplastic-like, partial [Cucumis sativus]	XP_004168362	1.33844e-100	94	310.842	159	151	NA	NA
MELO3C007685	60.4078	92.2813	28.5343	0.30921	-1.69334	0.00106436	0.0121509	starch synthase v precursor	320	gi|449522696|ref|XP_004168362.1|PREDICTED: probable starch synthase 4, chloroplastic/amyloplastic-like, partial [Cucumis sativus]	XP_004168362	0	99	642.499	315	312	NA	GO:0009011 ; GO:0009536 ; GO:0005982 ; GO:0005985 ; GO:0009058
MELO3C007692	3408.97	2166.98	4650.96	2.14629	1.10184	0.00587255	0.0463795	hydroxyproline-rich glycoprotein	132	gi|449451365|ref|XP_004143432.1|PREDICTED: uncharacterized protein At5g65660-like [Cucumis sativus] >gi|449529523|ref|XP_004171749.1| PREDICTED: uncharacterized protein At5g65660-like [Cucumis sativus]	XP_004143432	1.14392e-70	95	218.779	132	126	NA	GO:0005886
MELO3C007699	2700.19	754.828	4645.55	6.15445	2.62163	2.8201e-10	3.49124e-08	PREDICTED: uncharacterized protein LOC100853951	103	gi|359495800|ref|XP_003635094.1|PREDICTED: uncharacterized protein LOC100853951 [Vitis vinifera] >gi|297736690|emb|CBI25707.3| unnamed protein product [Vitis vinifera]	XP_003635094	3.77983e-16	66	77.0258	87	58	NA	NA
MELO3C007711	348.402	209.938	486.866	2.3191	1.21357	0.00448934	0.0380228	u-box domain-containing protein 50-like	677	gi|449451595|ref|XP_004143547.1|PREDICTED: putative U-box domain-containing protein 50-like [Cucumis sativus]	XP_004143547	0	95	1159.82	677	646	NA	GO:0005886 ; GO:0005524 ; GO:0006468 ; GO:0000151 ; GO:0004842 ; GO:0016567 ; GO:0004713
MELO3C007723	20022.7	6794.81	33250.6	4.89354	2.29088	2.66838e-08	1.57501e-06	mitochondrial dicarboxylate carrier	324	gi|449451397|ref|XP_004143448.1|PREDICTED: mitochondrial uncoupling protein 5-like [Cucumis sativus] >gi|449518847|ref|XP_004166447.1| PREDICTED: mitochondrial uncoupling protein 5-like [Cucumis sativus]	XP_004143448	0	99	563.918	324	322	NA	GO:0005310 ; GO:0006835 ; GO:0055085 ; GO:0006839 ; GO:0016021 ; GO:0031966
MELO3C007729	6598.69	3989.99	9207.4	2.30763	1.20641	0.0032322	0.0295974	NA	NA	NA	NA	NA	NA	NA	NA	NA	NA	NA
MELO3C007732	17.9126	0	35.8252	Inf	Inf	3.83368e-06	0.000109579	e3 ubiquitin-protein ligase atl6-like	205	gi|449525614|ref|XP_004169811.1|PREDICTED: E3 ubiquitin-protein ligase ATL6-like [Cucumis sativus]	XP_004169811	9.05695e-83	94	255.373	160	151	NA	GO:0008270 ; GO:0005515
MELO3C007733	764.974	194.599	1335.35	6.86206	2.77864	1.41521e-10	1.95515e-08	PREDICTED: uncharacterized protein LOC101224208	222	gi|449529056|ref|XP_004171517.1|PREDICTED: uncharacterized protein LOC101224208 [Cucumis sativus]	XP_004171517	6.31858e-144	97	412.535	217	211	NA	NA
MELO3C007739	1349.03	1942.46	755.596	0.388989	-1.3622	0.000633119	0.0080735	serine threonine-protein kinase sapk2-like	259	gi|449451411|ref|XP_004143455.1|PREDICTED: serine/threonine-protein kinase SAPK1-like [Cucumis sativus]	XP_004143455	0	100	515.383	247	247	NA	GO:0006468 ; GO:0005524 ; GO:0005634 ; GO:0005829 ; GO:0004674 ; GO:0009651 ; GO:0080167 ; GO:0004713 ; GO:0009069
MELO3C007744	2379.57	1489.43	3269.71	2.19527	1.1344	0.00343946	0.0309162	2-dehydro-3-deoxyphosphoheptonate aldolase 3-deoxy-d-arabino-heptulosonate 7-phosphate synthetase	531	gi|449496426|ref|XP_004160131.1|PREDICTED: phospho-2-dehydro-3-deoxyheptonate aldolase 1, chloroplastic-like [Cucumis sativus]	XP_004160131	0	98	1032.71	519	511	NA	GO:0033587 ; GO:0009611 ; GO:0009617 ; GO:0009423 ; GO:0003849 ; GO:0016829 ; GO:0009507 ; GO:0016020 ; GO:0000162 ; GO:0006571 ; GO:0009094
MELO3C007746	23.9428	6.59882	41.2868	6.2567	2.6454	0.00394143	0.0346123	epidermal patterning factor-like protein 1-like	134	gi|351728007|ref|NP_001237692.1|uncharacterized protein LOC100306366 precursor [Glycine max] >gi|255628317|gb|ACU14503.1| unknown [Glycine max]	NP_001237692	5.5766e-31	74	117.472	85	63	NA	NA
MELO3C007765	468.691	260.571	676.811	2.59742	1.37708	0.00131006	0.0145388	vq motif-containing protein	399	gi|224096195|ref|XP_002310570.1|predicted protein [Populus trichocarpa] >gi|222853473|gb|EEE91020.1| predicted protein [Populus trichocarpa]	XP_002310570	5.41087e-23	55	108.997	261	144	NA	NA
MELO3C007767	16221	6482.56	25959.4	4.0045	2.00162	7.06078e-07	2.60583e-05	lipoxygenase homology domain-containing protein 1-like	179	gi|449451447|ref|XP_004143473.1|PREDICTED: lipoxygenase homology domain-containing protein 1-like [Cucumis sativus] >gi|449522674|ref|XP_004168351.1| PREDICTED: lipoxygenase homology domain-containing protein 1-like [Cucumis sativus]	XP_004143473	4.69963e-101	92	300.056	181	168	NA	GO:0005829 ; GO:0006623 ; GO:0009611 ; GO:0009695 ; GO:0005774 ; GO:0009535 ; GO:0005886 ; GO:0005515
MELO3C007773	2455.01	386.506	4523.51	11.7036	3.54888	1.56527e-16	1.86512e-13	protein	165	gi|449451461|ref|XP_004143480.1|PREDICTED: uncharacterized protein LOC101212321 [Cucumis sativus]	XP_004143480	3.99822e-69	86	217.238	167	144	NA	NA
MELO3C007784	4947.42	2389.6	7505.24	3.1408	1.65113	2.52006e-05	0.000549085	NA	NA	NA	NA	NA	NA	NA	NA	NA	NA	NA
MELO3C007785	348.161	181.375	514.947	2.83912	1.50545	0.000538996	0.00710647	protein	161	gi|449496543|ref|XP_004160161.1|PREDICTED: RING finger protein 150-like [Cucumis sativus]	XP_004160161	1.85536e-108	96	318.931	160	155	NA	GO:0080167 ; GO:0008270 ; GO:0005515
MELO3C007801	295.791	423.129	168.454	0.398114	-1.32875	0.0018896	0.019358	abc transporter	761	gi|449516721|ref|XP_004165395.1|PREDICTED: LOW QUALITY PROTEIN: uncharacterized protein sll1770-like [Cucumis sativus]	XP_004165395	0	98	1353.19	761	753	NA	GO:0016772 ; GO:0009941 ; GO:0006810 ; GO:0005215
MELO3C007808	17757.3	7076.11	28438.5	4.01894	2.00682	6.20706e-07	2.34332e-05	minor allergen	268	gi|449451499|ref|XP_004143499.1|PREDICTED: flavoprotein-like protein YCP4-like [Cucumis sativus] >gi|449517812|ref|XP_004165938.1| PREDICTED: flavoprotein-like protein YCP4-like [Cucumis sativus]	XP_004143499	3.2582e-171	96	485.337	270	260	NA	GO:0045892 ; GO:0016491 ; GO:0005886 ; GO:0010181 ; GO:0055114
MELO3C007820	6313.81	1053.29	11574.3	10.9887	3.45795	3.77162e-16	3.97104e-13	at3g50680 t3a5_60	160	gi|449451511|ref|XP_004143505.1|PREDICTED: uncharacterized protein LOC101218070 [Cucumis sativus]	XP_004143505	7.09925e-80	97	244.588	148	145	NA	GO:0019761 ; GO:0016117 ; GO:0046777
MELO3C007826	380.864	167.922	593.807	3.53621	1.8222	3.4477e-05	0.000720729	methyltransferase family protein	289	gi|449451525|ref|XP_004143512.1|PREDICTED: methyltransferase-like protein 21C-like [Cucumis sativus] >gi|449519816|ref|XP_004166930.1| PREDICTED: methyltransferase-like protein 21C-like [Cucumis sativus]	XP_004143512	1.56881e-158	97	453.751	247	242	NA	GO:0009062 ; GO:0010162
MELO3C007830	386.31	139.917	632.704	4.522	2.17696	9.93951e-07	3.4724e-05	dna-3-methyladenine glycosylase ii	293	gi|449451521|ref|XP_004143510.1|PREDICTED: DNA-3-methyladenine glycosylase 1-like [Cucumis sativus] >gi|449496495|ref|XP_004160148.1| PREDICTED: DNA-3-methyladenine glycosylase 1-like [Cucumis sativus]	XP_004143510	0	94	516.538	284	268	NA	GO:0006284 ; GO:0043733 ; GO:0005634
MELO3C007836	127.92	187.865	67.9755	0.361831	-1.46661	0.00132641	0.0146938	transmembrane protein 53-like	403	gi|449504932|ref|XP_004162334.1|PREDICTED: transmembrane protein 53-like [Cucumis sativus]	XP_004162334	0	96	721.85	403	388	NA	GO:0043231 ; GO:0044444
MELO3C007840	413.615	154.238	672.993	4.36334	2.12543	6.85134e-07	2.54126e-05	uncharacterized protein	118	gi|15234426|ref|NP_195368.1|uncharacterized protein [Arabidopsis thaliana] >gi|2464932|emb|CAB16811.1| putative protein [Arabidopsis thaliana] >gi|7270598|emb|CAB80316.1| putative protein [Arabidopsis thaliana] >gi|28393196|gb|AAO42028.1| unknown protein [Arabidopsis thaliana] >gi|28827518|gb|AAO50603.1| unknown protein [Arabidopsis thaliana] >gi|332661263|gb|AEE86663.1| uncharacterized protein […	NP_195368	3.04996e-22	66	93.9745	124	83	NA	GO:0009627 ; GO:0050794 ; GO:0031347 ; GO:0051716
MELO3C007849	31.4759	55.6902	7.26155	0.130392	-2.93907	9.99954e-05	0.00177671	salicylate o-methyltransferase-like	315	gi|449464580|ref|XP_004150007.1|PREDICTED: salicylate O-methyltransferase-like [Cucumis sativus]	XP_004150007	0	93	557.37	315	293	NA	GO:0008168
MELO3C007862	61.6243	95.885	27.3637	0.28538	-1.80904	0.000654744	0.00830519	mitochondrial chaperone bcs1-like	493	gi|449464570|ref|XP_004150002.1|PREDICTED: mitochondrial chaperone BCS1-like [Cucumis sativus]	XP_004150002	0	95	881.322	492	472	NA	GO:0016887 ; GO:0005524
MELO3C007872	789.869	468.083	1111.66	2.37491	1.24788	0.00246168	0.0237751	beta-galactosidase 3-like	854	gi|449491392|ref|XP_004158882.1|PREDICTED: beta-galactosidase 3-like [Cucumis sativus]	XP_004158882	0	99	1775.76	854	849	NA	GO:0006598 ; GO:0043169 ; GO:0010075 ; GO:0004565 ; GO:0009698 ; GO:0042398 ; GO:0009664 ; GO:0009832 ; GO:0030246 ; GO:0006012 ; GO:0006027 ; GO:0006687 ; GO:0009341 ; GO:0046486
MELO3C007879	658.162	234.429	1081.9	4.61503	2.20634	2.0058e-07	8.65171e-06	glutaredoxin c3	134	gi|449464518|ref|XP_004149976.1|PREDICTED: glutaredoxin-C3-like [Cucumis sativus] >gi|449528591|ref|XP_004171287.1| PREDICTED: glutaredoxin-C3-like [Cucumis sativus]	XP_004149976	4.36528e-86	96	258.455	131	127	NA	GO:0019243 ; GO:0005794 ; GO:0016023 ; GO:0009055 ; GO:0045454 ; GO:0008794 ; GO:0015035
MELO3C007886	21.1163	40.0219	2.21075	0.0552384	-4.17818	1.02067e-05	0.00025594	probable salt tolerance-like protein at1g78600-like	168	gi|449434190|ref|XP_004134879.1|PREDICTED: probable salt tolerance-like protein At1g78600-like [Cucumis sativus] >gi|449491387|ref|XP_004158880.1| PREDICTED: probable salt tolerance-like protein At1g78600-like [Cucumis sativus]	XP_004134879	1.85132e-112	95	327.791	168	161	NA	GO:0009813 ; GO:0007623 ; GO:0003700 ; GO:0008270 ; GO:0006355 ; GO:0009411 ; GO:0005667
MELO3C007887	117.533	55.2325	179.833	3.25593	1.70307	0.000928998	0.0109329	probable lrr receptor-like serine threonine-protein kinase at4g36180-like	1098	gi|449434496|ref|XP_004135032.1|PREDICTED: probable LRR receptor-like serine/threonine-protein kinase At4g36180-like [Cucumis sativus]	XP_004135032	0	99	1938.7	1098	1091	NA	GO:0010103 ; GO:0000226 ; GO:0000911 ; GO:0051567 ; GO:0010075 ; GO:0008283 ; GO:0032440 ; GO:0016787 ; GO:0016021 ; GO:0009855 ; GO:0007169 ; GO:0006306 ; GO:0030244 ; GO:0006468 ; GO:0004674 ; GO:0051322 ; GO:0010014 ; GO:0055114 ; GO:0004872 ; GO:0002237 ; GO:0005886 ; GO:0005524 ; GO:0006260 ; GO:0048443 ; GO:0005515 ; GO:0004713 ; GO:0009069
MELO3C007892	7722.62	2627.08	12818.2	4.87924	2.28666	1.72903e-08	1.09152e-06	60s ribosomal protein l8	260	gi|449434174|ref|XP_004134871.1|PREDICTED: 60S ribosomal protein L8-like [Cucumis sativus] >gi|449491368|ref|XP_004158874.1| PREDICTED: 60S ribosomal protein L8-like [Cucumis sativus]	XP_004134871	7.77183e-172	100	486.108	238	238	NA	GO:0005730 ; GO:0003735 ; GO:0005886 ; GO:0003723 ; GO:0005774 ; GO:0022625 ; GO:0009507 ; GO:0006412 ; GO:0042254
MELO3C007893	201.706	107.911	295.5	2.73836	1.45331	0.00185489	0.0190844	saur family protein	107	gi|449434172|ref|XP_004134870.1|PREDICTED: auxin-induced protein 15A-like [Cucumis sativus]	XP_004134870	1.0389e-73	99	224.557	107	106	NA	GO:0009734 ; GO:0005739 ; GO:0005516
MELO3C007896	893.232	357.634	1428.83	3.99523	1.99828	1.62592e-06	5.25393e-05	PREDICTED: uncharacterized protein LOC101202736	181	gi|449434492|ref|XP_004135030.1|PREDICTED: uncharacterized protein LOC101202736 [Cucumis sativus] >gi|449525892|ref|XP_004169950.1| PREDICTED: uncharacterized protein LOC101224955 [Cucumis sativus]	XP_004135030	5.5528e-89	94	270.011	181	171	NA	GO:0016556 ; GO:0009535 ; GO:0005739
MELO3C007900	51.5769	8.35577	94.7979	11.3452	3.50401	2.69869e-06	8.12805e-05	predicted protein	119	gi|224133714|ref|XP_002327662.1|predicted protein [Populus trichocarpa] >gi|222836747|gb|EEE75140.1| predicted protein [Populus trichocarpa]	XP_002327662	9.50446e-18	63	82.8037	111	70	NA	NA
MELO3C007917	905.945	544.178	1267.71	2.32959	1.22008	0.00253949	0.0244047	thiosulfate sulfurtransferase	238	gi|449491334|ref|XP_004158864.1|PREDICTED: thiosulfate sulfurtransferase 18-like [Cucumis sativus]	XP_004158864	3.95566e-150	95	429.483	239	228	NA	GO:0005737 ; GO:0009862 ; GO:0010310 ; GO:0004792 ; GO:0007568 ; GO:0001666 ; GO:0010089 ; GO:0010382
MELO3C007935	787.767	293.687	1281.85	4.36467	2.12587	4.41511e-07	1.72488e-05	peroxidase 64	318	gi|449434118|ref|XP_004134843.1|PREDICTED: peroxidase 64-like [Cucumis sativus] >gi|449517134|ref|XP_004165601.1| PREDICTED: peroxidase 64-like [Cucumis sativus]	XP_004134843	0	99	586.645	318	315	NA	GO:0020037 ; GO:0009505 ; GO:0004601 ; GO:0055114 ; GO:0006979
MELO3C007940	244.373	340.365	148.381	0.435946	-1.19778	0.00565378	0.0451794	probable protein phosphatase 2c 60-like	393	gi|449434462|ref|XP_004135015.1|PREDICTED: probable protein phosphatase 2C 60-like [Cucumis sativus] >gi|449519902|ref|XP_004166973.1| PREDICTED: probable protein phosphatase 2C 60-like [Cucumis sativus]	XP_004135015	0	99	802.357	393	390	NA	GO:0008287 ; GO:0046872 ; GO:0004722 ; GO:0006470 ; GO:0005739
MELO3C007946	2520.89	1505.21	3536.57	2.34955	1.23239	0.00183591	0.0189711	rna-binding (rrm rbd rnp motifs) family protein	241	gi|449491291|ref|XP_004158852.1|PREDICTED: uncharacterized LOC101219220 [Cucumis sativus]	XP_004158852	4.62217e-61	94	202.601	244	231	NA	GO:0003676 ; GO:0030529 ; GO:0000166
MELO3C007961	10018.4	3090.28	16946.5	5.48381	2.45518	1.2429e-09	1.23416e-07	class i chitinase	312	gi|23496435|dbj|BAB40817.2|endochitinase MCHT-2 [Cucumis melo]	BAB40817	0	98	559.296	312	308	NA	GO:0008843 ; GO:0006032 ; GO:0016998 ; GO:0008061 ; GO:0009871 ; GO:0016231 ; GO:0005773 ; GO:0046686 ; GO:0050832 ; GO:0005886
MELO3C007962	299.299	74.1587	524.439	7.07185	2.82209	2.18466e-10	2.83338e-08	class i chitinase	317	gi|449508755|ref|XP_004163402.1|PREDICTED: endochitinase-like [Cucumis sativus]	XP_004163402	0	95	544.273	317	303	NA	GO:0008843 ; GO:0006032 ; GO:0016998 ; GO:0008061 ; GO:0009871 ; GO:0016231 ; GO:0005773 ; GO:0046686 ; GO:0050832 ; GO:0005886
MELO3C007966	1158.72	619.425	1698.01	2.74127	1.45484	0.000299529	0.0043765	class i chitinase	320	gi|449434438|ref|XP_004135003.1|PREDICTED: endochitinase-like [Cucumis sativus]	XP_004135003	0	89	518.85	318	286	NA	GO:0006952 ; GO:0051707 ; GO:0006032 ; GO:0016998 ; GO:0008061 ; GO:0042221 ; GO:0004568 ; GO:0044464
MELO3C007977	346.116	477.277	214.954	0.450376	-1.1508	0.0053567	0.0434207	glutamate receptor -like	938	gi|449434080|ref|XP_004134824.1|PREDICTED: glutamate receptor 3.6-like [Cucumis sativus]	XP_004134824	0	97	1741.09	929	902	NA	GO:0005234 ; GO:0030288 ; GO:0004970 ; GO:0016021 ; GO:0009416 ; GO:0005217 ; GO:0006811 ; GO:0035235 ; GO:0006874 ; GO:0004965 ; GO:0007268 ; GO:0005622 ; GO:0007216
MELO3C008029	26.1258	7.6421	44.6095	5.83733	2.54531	0.0036846	0.0326578	pinus taeda anonymous locus 0_17559_01 genomic sequence	190	gi|449522434|ref|XP_004168231.1|PREDICTED: uncharacterized LOC101206076 [Cucumis sativus]	XP_004168231	2.15364e-123	99	357.451	190	189	NA	GO:0005886
MELO3C008033	1293.65	585.016	2002.28	3.42261	1.7751	1.31962e-05	0.000319676	ring-h2 finger protein atl78-like	221	gi|449461825|ref|XP_004148642.1|PREDICTED: RING-H2 finger protein ATL78-like [Cucumis sativus] >gi|449522105|ref|XP_004168068.1| PREDICTED: RING-H2 finger protein ATL78-like [Cucumis sativus]	XP_004148642	2.94679e-117	94	344.354	221	209	NA	GO:0008270 ; GO:0005515
MELO3C008041	297.83	410.149	185.51	0.452299	-1.14465	0.00631694	0.0491161	protein	666	gi|449461887|ref|XP_004148673.1|PREDICTED: uncharacterized protein LOC101207772 [Cucumis sativus] >gi|449507515|ref|XP_004163054.1| PREDICTED: uncharacterized LOC101207772 [Cucumis sativus]	XP_004148673	0	95	1209.13	668	635	NA	GO:0005515
MELO3C008044	1131.75	614.838	1648.67	2.68147	1.42302	0.000532877	0.0070404	50s ribosomal protein l17	159	gi|449461833|ref|XP_004148646.1|PREDICTED: 50S ribosomal protein L17-like [Cucumis sativus] >gi|449507497|ref|XP_004163049.1| PREDICTED: 50S ribosomal protein L17-like [Cucumis sativus]	XP_004148646	2.38634e-95	98	283.878	159	156	NA	GO:0006354 ; GO:0005840 ; GO:0003735 ; GO:0009086 ; GO:0000394 ; GO:0006412 ; GO:0005739 ; GO:0042254
MELO3C008049	841.475	471.676	1211.27	2.56802	1.36066	0.00110359	0.0125537	invertase inhibitor homolog	189	gi|449461841|ref|XP_004148650.1|PREDICTED: cell wall / vacuolar inhibitor of fructosidase 2-like [Cucumis sativus] >gi|449531575|ref|XP_004172761.1| PREDICTED: cell wall / vacuolar inhibitor of fructosidase 2-like [Cucumis sativus]	XP_004148650	2.06586e-115	94	337.035	190	179	NA	GO:0080167 ; GO:0043086 ; GO:0004857 ; GO:0030599 ; GO:0005982 ; GO:0005985
MELO3C008062	648.906	395.15	902.662	2.28436	1.19179	0.00405012	0.0353066	sal1 phosphatase-like	396	gi|449507484|ref|XP_004163045.1|PREDICTED: SAL1 phosphatase-like [Cucumis sativus]	XP_004163045	0	97	642.884	396	388	NA	GO:0004441 ; GO:0009414 ; GO:0051512 ; GO:0080141 ; GO:0009793 ; GO:0009968 ; GO:0010587 ; GO:0048573 ; GO:0045892 ; GO:0016226 ; GO:0005829 ; GO:0009570 ; GO:0048015 ; GO:0006790 ; GO:0009409 ; GO:0008441 ; GO:0009738 ; GO:0019204 ; GO:0019932 ; GO:0005634 ; GO:0048481 ; GO:0010027 ; GO:0046854 ; GO:0043157
MELO3C008064	225.434	314.959	135.909	0.431513	-1.21253	0.00459854	0.0387754	histone deacetylase 14-like	454	gi|449461867|ref|XP_004148663.1|PREDICTED: histone deacetylase 14-like [Cucumis sativus]	XP_004148663	0	98	872.078	442	436	NA	GO:0051721 ; GO:0006098 ; GO:0019760 ; GO:0004407 ; GO:0019252 ; GO:0019288 ; GO:0042903 ; GO:0043621 ; GO:0016575 ; GO:0000023 ; GO:0009507 ; GO:0016556 ; GO:0005829 ; GO:0043014 ; GO:0090042 ; GO:0048487 ; GO:0010027 ; GO:0000118 ; GO:0045298
MELO3C008075	7702.38	4386.91	11017.8	2.51153	1.32857	0.000556439	0.00730422	12-oxophytodienoate reductase	376	gi|449524545|ref|XP_004169282.1|PREDICTED: 12-oxophytodienoate reductase 1-like [Cucumis sativus]	XP_004169282	0	99	776.548	376	373	NA	GO:0009611 ; GO:0046686 ; GO:0016629 ; GO:0031407 ; GO:0010181 ; GO:0009751 ; GO:0055114
MELO3C008078	1574.65	301.342	2847.97	9.45095	3.24046	7.37091e-14	3.12281e-11	protein	287	gi|449441800|ref|XP_004138670.1|PREDICTED: uncharacterized protein LOC101202991 [Cucumis sativus]	XP_004138670	0	98	537.724	287	284	NA	GO:0045492 ; GO:0010413
MELO3C008088	141.48	201.674	81.2856	0.403054	-1.31096	0.00322752	0.0295688	shoot gravitropism 2	284	gi|449490252|ref|XP_004158551.1|PREDICTED: SEC23-interacting protein-like [Cucumis sativus]	XP_004158551	5.65099e-164	93	487.649	280	261	NA	GO:0005773 ; GO:0009630 ; GO:0046872
MELO3C008120	739.119	360.344	1117.89	3.10229	1.63334	9.15328e-05	0.00164941	gibberellin-regulated protein	106	gi|449442090|ref|XP_004138815.1|PREDICTED: gibberellin-regulated protein 9-like [Cucumis sativus]	XP_004138815	6.36219e-57	98	181.8	106	104	NA	GO:0009739 ; GO:0008152
MELO3C008123	1070.36	355.275	1785.45	5.02556	2.32928	3.29095e-08	1.88677e-06	proteinase propeptide	125	gi|449490112|ref|XP_004158511.1|PREDICTED: uncharacterized protein LOC101229297 [Cucumis sativus]	XP_004158511	1.14188e-45	93	155.992	109	102	NA	GO:0042802 ; GO:0004252 ; GO:0005886 ; GO:0006661 ; GO:0006508 ; GO:0005829 ; GO:0043086
MELO3C008125	468.821	178.511	759.13	4.25256	2.08833	1.8473e-06	5.82129e-05	at1g71970 f17m19_12	195	gi|118485277|gb|ABK94498.1|unknown [Populus trichocarpa]	ABK94498	2.96571e-29	66	117.087	157	105	NA	NA
MELO3C008147	150.378	27.8131	272.942	9.81345	3.29476	1.06277e-09	1.08351e-07	protein	162	gi|449441728|ref|XP_004138634.1|PREDICTED: uncharacterized protein LOC101215025 [Cucumis sativus] >gi|449490076|ref|XP_004158501.1| PREDICTED: uncharacterized protein LOC101227038 [Cucumis sativus]	XP_004138634	9.21354e-70	93	219.164	164	154	NA	NA
MELO3C008157	1710.5	840.169	2580.83	3.0718	1.61908	5.8812e-05	0.00112575	dna-directed rna polymerases and iii subunit rpabc4-like	51	gi|449439515|ref|XP_004137531.1|PREDICTED: DNA-directed RNA polymerases I, II, and III subunit RPABC4-like [Cucumis sativus] >gi|449516854|ref|XP_004165461.1| PREDICTED: DNA-directed RNA polymerases I, II, and III subunit RPABC4-like [Cucumis sativus]	XP_004137531	4.55347e-29	100	106.686	51	51	NA	GO:0003899 ; GO:0000418 ; GO:0000419 ; GO:0005665 ; GO:0003677 ; GO:0009860 ; GO:0000394 ; GO:0006366 ; GO:0005730 ; GO:0006144 ; GO:0006206
MELO3C008164	159.805	45.1294	274.481	6.0821	2.60457	4.3951e-07	1.72059e-05	NA	NA	NA	NA	NA	NA	NA	NA	NA	NA	NA
MELO3C008175	581.827	831.557	332.098	0.399369	-1.32421	0.00146163	0.0159052	probable wrky transcription factor 45-like	147	gi|449441708|ref|XP_004138624.1|PREDICTED: probable WRKY transcription factor 45-like [Cucumis sativus]	XP_004138624	1.4887e-59	89	192.2	149	133	NA	GO:0009536 ; GO:0043620 ; GO:0032107 ; GO:0019375 ; GO:0043565 ; GO:0042631 ; GO:0003700 ; GO:0048527 ; GO:0009723 ; GO:0016036 ; GO:0005667
MELO3C008178	1088.78	640.898	1536.65	2.39766	1.26163	0.0016944	0.0179067	protein	69	gi|449441702|ref|XP_004138621.1|PREDICTED: uncharacterized protein LOC101211888 [Cucumis sativus] >gi|449531380|ref|XP_004172664.1| PREDICTED: uncharacterized LOC101211888 [Cucumis sativus]	XP_004138621	1.17709e-40	100	139.813	69	69	NA	GO:0031225
MELO3C008194	80.6824	45.5583	115.807	2.54194	1.34593	0.00551914	0.0444163	sulfite oxidase	272	gi|449443347|ref|XP_004139441.1|PREDICTED: sulfite oxidase-like [Cucumis sativus] >gi|449523287|ref|XP_004168655.1| PREDICTED: sulfite oxidase-like [Cucumis sativus]	XP_004139441	1.95555e-170	93	488.419	270	253	NA	GO:0006790 ; GO:0005777 ; GO:0009055 ; GO:0008482 ; GO:0030151 ; GO:0010477 ; GO:0015994 ; GO:0005829 ; GO:0005739 ; GO:0055114
MELO3C008201	446.246	217.992	674.499	3.09414	1.62954	0.000138874	0.00233067	PREDICTED: uncharacterized protein LOC101209518	223	gi|449441682|ref|XP_004138611.1|PREDICTED: uncharacterized protein LOC101209518 [Cucumis sativus]	XP_004138611	1.29944e-136	93	394.045	227	213	NA	NA
MELO3C008207	238.976	337.332	140.62	0.41686	-1.26236	0.00408334	0.0354885	probable inactive leucine-rich repeat receptor-like protein kinase at3g03770-like	769	gi|449490328|ref|XP_004158572.1|PREDICTED: probable inactive leucine-rich repeat receptor-like protein kinase At3g03770-like [Cucumis sativus]	XP_004158572	0	97	1399.03	751	734	NA	GO:0006468 ; GO:0005524 ; GO:0032440 ; GO:0004674 ; GO:0007169 ; GO:0005739 ; GO:0055114 ; GO:0004713 ; GO:0009069
MELO3C008214	863.936	1191.21	536.66	0.450516	-1.15035	0.00425088	0.0364894	protein	315	gi|449441436|ref|XP_004138488.1|PREDICTED: uncharacterized protein LOC101219072 [Cucumis sativus]	XP_004138488	2.60965e-171	93	489.189	319	299	NA	NA
MELO3C008219	12809.2	6021.36	19597.1	3.25459	1.70248	1.95749e-05	0.000445873	glyceraldehyde-3-phosphate dehydrogenase	297	gi|449441394|ref|XP_004138467.1|PREDICTED: glyceraldehyde-3-phosphate dehydrogenase-like isoform 1 [Cucumis sativus]	XP_004138467	0	99	560.066	294	293	NA	GO:0051287 ; GO:0006096 ; GO:0004365 ; GO:0055114 ; GO:0050661 ; GO:0006094
MELO3C008225	18.0826	4.4387	31.7265	7.14769	2.83748	0.00452064	0.0382199	zinc finger (c3hc4-type ring finger) protein family-like	555	gi|307136236|gb|ADN34072.1|ubiquitin-protein ligase [Cucumis melo subsp. melo]	ADN34072	0	100	1091.64	555	555	NA	GO:0016874 ; GO:0046872 ; GO:0016020
MELO3C008242	1070.76	223.989	1917.53	8.56079	3.09774	1.20016e-12	3.31608e-10	casp-like protein at3g53850-like	151	gi|449441364|ref|XP_004138452.1|PREDICTED: CASP-like protein At3g53850-like isoform 1 [Cucumis sativus] >gi|449441366|ref|XP_004138453.1| PREDICTED: CASP-like protein At3g53850-like isoform 2 [Cucumis sativus] >gi|449476442|ref|XP_004154738.1| PREDICTED: CASP-like protein At3g53850-like isoform 1 [Cucumis sativus] >gi|449476446|ref|XP_004154739.1| PREDICTED: CASP-like protein At3g53850-like isofo…	XP_004138452	2.32069e-84	99	255.373	151	150	NA	GO:0016020
MELO3C008244	2006.49	1218.86	2794.13	2.29242	1.19687	0.00269831	0.0256831	mitochondrial glycoprotein family protein	252	gi|449441362|ref|XP_004138451.1|PREDICTED: uncharacterized protein At2g39795, mitochondrial-like [Cucumis sativus] >gi|449495281|ref|XP_004159787.1| PREDICTED: uncharacterized protein At2g39795, mitochondrial-like [Cucumis sativus]	XP_004138451	7.82662e-149	95	427.172	253	242	NA	GO:0009560 ; GO:0034968 ; GO:0009909 ; GO:0009640 ; GO:0006626 ; GO:0010388 ; GO:0005759 ; GO:0000085
MELO3C008255	1015.19	401.32	1629.05	4.05924	2.02121	1.34015e-06	4.51414e-05	protein maternal effect embryo arrest 60	172	gi|449441346|ref|XP_004138443.1|PREDICTED: uncharacterized protein LOC101208865 [Cucumis sativus] >gi|449495300|ref|XP_004159793.1| PREDICTED: uncharacterized protein LOC101224173 [Cucumis sativus]	XP_004138443	2.66013e-94	99	282.337	172	171	NA	GO:0009793 ; GO:0006661
MELO3C008286	6368.78	8564.03	4173.52	0.487331	-1.03703	0.00633125	0.0491872	nematode-resistance protein	453	gi|449441320|ref|XP_004138430.1|PREDICTED: nematode resistance protein-like HSPRO2-like [Cucumis sativus] >gi|449517878|ref|XP_004165971.1| PREDICTED: nematode resistance protein-like HSPRO2-like [Cucumis sativus]	XP_004138430	0	94	832.402	463	439	NA	GO:0035556 ; GO:0009693 ; GO:0006979 ; GO:0005622 ; GO:0010200 ; GO:0009646 ; GO:0002679 ; GO:0005515 ; GO:0009751 ; GO:0009816
MELO3C008314	114.58	15.2651	213.895	14.012	3.80859	5.51447e-11	8.41067e-09	abscisic acid receptor pyl4-like	187	gi|449441286|ref|XP_004138413.1|PREDICTED: abscisic acid receptor PYL4-like [Cucumis sativus]	XP_004138413	1.7464e-99	95	296.59	187	178	NA	GO:0009738 ; GO:0004872 ; GO:0005515
MELO3C008336	196.365	110.567	282.164	2.55196	1.35161	0.00353227	0.0316163	cupredoxin-like protein	239	gi|449446502|ref|XP_004141010.1|PREDICTED: uncharacterized protein LOC101214313 [Cucumis sativus]	XP_004141010	2.22604e-103	96	310.071	223	216	NA	GO:0031225
MELO3C008366	56684.8	28065.2	85304.4	3.03951	1.60384	4.83235e-05	0.000953714	uncharacterized partial	156	gi|449471701|ref|XP_004153384.1|PREDICTED: uncharacterized protein LOC101220092, partial [Cucumis sativus]	XP_004153384	1.55789e-10	94	63.1586	35	33	NA	NA
MELO3C008367	470.427	648.089	292.764	0.451734	-1.14645	0.00587973	0.046417	serine threonine-protein kinase ht1-like	555	gi|449446516|ref|XP_004141017.1|PREDICTED: serine/threonine-protein kinase HT1-like [Cucumis sativus]	XP_004141017	0	99	1081.63	552	547	NA	GO:0004715 ; GO:0006468 ; GO:0016597 ; GO:0005524 ; GO:0004674 ; GO:0009069
MELO3C008375	1247.27	399.973	2094.57	5.23678	2.38868	1.09315e-08	7.54883e-07	NA	NA	NA	NA	NA	NA	NA	NA	NA	NA	NA
MELO3C008379	64.5007	6.26922	122.732	19.577	4.29109	5.09304e-09	4.04578e-07	NA	NA	NA	NA	NA	NA	NA	NA	NA	NA	NA
MELO3C008413	1884.65	601.248	3168.05	5.26912	2.39756	5.37244e-09	4.23246e-07	stearoyl-acp desaturase	392	gi|449462176|ref|XP_004148817.1|PREDICTED: acyl-[acyl-carrier-protein] desaturase 6, chloroplastic-like [Cucumis sativus]	XP_004148817	0	96	763.837	393	381	NA	GO:0001666 ; GO:0006633 ; GO:0055114 ; GO:0009862 ; GO:0046914 ; GO:0010382 ; GO:0045300 ; GO:0010089 ; GO:0009507 ; GO:0010310 ; GO:0016020
MELO3C008421	1294.91	753.001	1836.82	2.43933	1.28649	0.0013827	0.0152201	thioredoxin m	192	gi|449466020|ref|XP_004150725.1|PREDICTED: thioredoxin M-type, chloroplastic-like [Cucumis sativus] >gi|449516397|ref|XP_004165233.1| PREDICTED: thioredoxin M-type, chloroplastic-like [Cucumis sativus]	XP_004150725	4.38125e-120	97	348.591	176	171	NA	GO:0009055 ; GO:0005515 ; GO:0045454 ; GO:0006662 ; GO:0015035 ; GO:0009536
MELO3C008424	380.515	153.159	607.87	3.96888	1.98873	4.41037e-06	0.00012282	basic blue	106	gi|449517747|ref|XP_004165906.1|PREDICTED: basic blue protein-like [Cucumis sativus]	XP_004165906	6.00978e-60	91	190.66	106	97	NA	GO:0005507 ; GO:0022414 ; GO:0009055 ; GO:0022900
MELO3C008485	66.331	17.0316	115.63	6.78917	2.76324	7.71336e-06	0.000200895	hypothetical protein CERSUDRAFT_61265, partial	119	gi|449538864|gb|EMD30335.1|hypothetical protein CERSUDRAFT_61265, partial [Ceriporiopsis subvermispora B]	EMD30335	4.31593e-19	78	85.8853	55	43	NA	NA
MELO3C008486	5040.21	1308.19	8772.23	6.70563	2.74537	1.6287e-11	2.98568e-09	cytochrome p450 liketbp	82	gi|357488129|ref|XP_003614352.1|hypothetical protein MTR_5g050460 [Medicago truncatula] >gi|355515687|gb|AES97310.1| hypothetical protein MTR_5g050460 [Medicago truncatula]	XP_003614352	6.17481e-10	71	63.5438	53	38	NA	NA
MELO3C008487	6035.13	2108.34	9961.93	4.72501	2.24032	1.47046e-08	9.5355e-07	rrna intron-encoded homing endonuclease	58	gi|357488199|ref|XP_003614387.1|RRNA intron-encoded homing endonuclease [Medicago truncatula] >gi|355515722|gb|AES97345.1| RRNA intron-encoded homing endonuclease [Medicago truncatula]	XP_003614387	8.30331e-25	91	105.531	58	53	NA	NA
MELO3C008515	1253.13	598.817	1907.44	3.18534	1.67145	5.17261e-05	0.00100628	NA	NA	NA	NA	NA	NA	NA	NA	NA	NA	NA
MELO3C008524	790.877	1143.3	438.458	0.383504	-1.38269	0.000595491	0.00770219	ribulose- bisphosphate carboxylase oxygenase large subunit n- chloroplastic-like	491	gi|449442309|ref|XP_004138924.1|PREDICTED: ribulose-1,5 bisphosphate carboxylase/oxygenase large subunit N-methyltransferase, chloroplastic-like [Cucumis sativus]	XP_004138924	0	97	846.655	491	481	NA	GO:0006655 ; GO:0030785 ; GO:0009793 ; GO:0018024 ; GO:0019252 ; GO:0019288 ; GO:0009902 ; GO:0000023 ; GO:0018023 ; GO:0016226 ; GO:0034660 ; GO:0009073 ; GO:0034968 ; GO:0010027 ; GO:0005515 ; GO:0009573 ; GO:0006554
MELO3C008555	936.77	562.668	1310.87	2.32974	1.22017	0.00280215	0.026447	at3g07470 f21o3_18	185	gi|449442285|ref|XP_004138912.1|PREDICTED: uncharacterized protein LOC101222871 [Cucumis sativus] >gi|449495922|ref|XP_004159986.1| PREDICTED: uncharacterized LOC101222871 [Cucumis sativus]	XP_004138912	1.00683e-86	93	265.003	162	152	NA	GO:0005773
MELO3C008569	10060.3	6520.27	13600.3	2.08585	1.06063	0.00601068	0.0472746	60s ribosomal protein l38	69	gi|297735234|emb|CBI17596.3|unnamed protein product [Vitis vinifera]	CBI17596	4.70765e-41	100	140.584	69	69	NA	GO:0003735 ; GO:0042254 ; GO:0001510 ; GO:0022625 ; GO:0006412
MELO3C008572	78.4959	122.719	34.2731	0.279281	-1.84021	0.000261766	0.00393267	rpp4 candidate	270	gi|449442431|ref|XP_004138985.1|PREDICTED: probable disease resistance protein At4g27220-like [Cucumis sativus] >gi|449477888|ref|XP_004155153.1| PREDICTED: probable disease resistance protein At4g27220-like [Cucumis sativus]	XP_004138985	9.00358e-92	75	305.449	273	205	NA	NA
MELO3C008589	242.285	140.192	344.377	2.45647	1.29659	0.0040896	0.0354885	dna-directed rna polymerase ii subunit rpb3-a	214	gi|449442251|ref|XP_004138895.1|PREDICTED: DNA-directed RNA polymerase II subunit RPB3-A-like [Cucumis sativus]	XP_004138895	3.87081e-152	99	436.417	212	211	NA	GO:0005737 ; GO:0005730 ; GO:0003899 ; GO:0006351 ; GO:0005665 ; GO:0003677 ; GO:0046983 ; GO:0000418 ; GO:0000419 ; GO:0006144 ; GO:0006206
MELO3C008646	98.0409	39.8394	156.242	3.9218	1.97152	0.000260223	0.00391258	cysteine-rich repeat secretory protein 3-like	283	gi|449470324|ref|XP_004152867.1|PREDICTED: cysteine-rich repeat secretory protein 3-like [Cucumis sativus]	XP_004152867	7.01679e-145	91	419.468	283	259	NA	NA
MELO3C008672	671.008	939.566	402.45	0.428336	-1.22318	0.0031351	0.0288887	indole-3-acetic acid-amido synthetase -like	585	gi|449442409|ref|XP_004138974.1|PREDICTED: indole-3-acetic acid-amido synthetase GH3.5-like [Cucumis sativus] >gi|449477861|ref|XP_004155145.1| PREDICTED: indole-3-acetic acid-amido synthetase GH3.5-like [Cucumis sativus]	XP_004138974	0	92	1060.44	599	552	NA	GO:0010279 ; GO:0010252 ; GO:0009826 ; GO:0009507 ; GO:0009734 ; GO:1901183
MELO3C008682	506.006	151.53	860.482	5.67862	2.50554	1.10048e-08	7.54883e-07	protein	185	gi|449442239|ref|XP_004138889.1|PREDICTED: uncharacterized protein LOC101217347 [Cucumis sativus] >gi|449477754|ref|XP_004155113.1| PREDICTED: uncharacterized LOC101217347 [Cucumis sativus]	XP_004138889	2.32906e-107	98	316.235	185	182	NA	NA
MELO3C008731	11643.2	4213.29	19073.1	4.52688	2.17852	7.28782e-08	3.69527e-06	photosystem i reaction center subunit xi	217	gi|18202533|sp|Q39654.1|PSAL_CUCSARecName: Full=Photosystem I reaction center subunit XI, chloroplastic; Short=PSI-L; AltName: Full=PSI subunit V; Flags: Precursor >gi|801740|dbj|BAA09047.1| PsaL [Cucumis sativus]	Q39654	1.79495e-116	99	342.043	217	216	NA	GO:0016021 ; GO:0009538 ; GO:0006364 ; GO:0009941 ; GO:0009535 ; GO:0009657 ; GO:0030003 ; GO:0010287 ; GO:0010207 ; GO:0070838
MELO3C008769	199	106.42	291.58	2.7399	1.45412	0.00141031	0.0154704	endo- -beta-glucanase	370	gi|449470269|ref|XP_004152840.1|PREDICTED: endoglucanase 7-like [Cucumis sativus]	XP_004152840	0	98	605.52	354	348	NA	GO:0008810 ; GO:0005982 ; GO:0005985
MELO3C008793	1925.78	1174.41	2677.16	2.27958	1.18877	0.00329374	0.029934	mip sip subfamily	243	gi|449459590|ref|XP_004147529.1|PREDICTED: aquaporin SIP1-2-like [Cucumis sativus]	XP_004147529	6.28513e-127	100	370.933	230	230	NA	GO:0016021 ; GO:0005783 ; GO:0015250 ; GO:0006833
MELO3C008796	4423.55	874.648	7972.45	9.11504	3.18825	3.0185e-14	1.43869e-11	short-chain type dehydrogenase reductase-like	261	gi|449459594|ref|XP_004147531.1|PREDICTED: short-chain type dehydrogenase/reductase-like [Cucumis sativus]	XP_004147531	8.88033e-144	96	414.846	258	248	NA	GO:0004316 ; GO:0000166 ; GO:0055114 ; GO:0005515 ; GO:0046685 ; GO:0005835 ; GO:0006633 ; GO:0042967
MELO3C008801	1698.09	730.5	2665.67	3.64911	1.86754	4.56172e-06	0.00012586	h aca ribonucleoprotein complex subunit 1-like protein 1-like	194	gi|449459600|ref|XP_004147534.1|PREDICTED: putative H/ACA ribonucleoprotein complex subunit 1-like protein 1-like [Cucumis sativus] >gi|449484903|ref|XP_004157013.1| PREDICTED: putative H/ACA ribonucleoprotein complex subunit 1-like protein 1-like [Cucumis sativus]	XP_004147534	1.56556e-68	100	218.394	102	102	NA	GO:0001510 ; GO:0005829 ; GO:0034968 ; GO:0042991 ; GO:0031429 ; GO:0006364 ; GO:0009909 ; GO:0009535 ; GO:0030515 ; GO:0009982 ; GO:0031120
MELO3C008809	851.549	531.185	1171.91	2.20623	1.14158	0.0047256	0.0396539	cytosolic copper zinc-superoxide dismutase	157	gi|449459610|ref|XP_004147539.1|PREDICTED: superoxide dismutase [Cu-Zn] 2-like [Cucumis sativus]	XP_004147539	1.85066e-89	98	268.855	157	154	NA	GO:0046872 ; GO:0005773 ; GO:0006979 ; GO:0005777 ; GO:0004784 ; GO:0006801 ; GO:0055114
MELO3C008851	610.756	857.225	364.287	0.424961	-1.2346	0.00230812	0.0226118	cationic amino acid transporter	604	gi|449462749|ref|XP_004149103.1|PREDICTED: cationic amino acid transporter 2, vacuolar-like [Cucumis sativus]	XP_004149103	0	93	1095.88	640	596	NA	GO:0009705 ; GO:0016036 ; GO:0042744 ; GO:0006635 ; GO:0006995 ; GO:0005515 ; GO:0010319 ; GO:0015326 ; GO:0022626 ; GO:0016558 ; GO:0048573 ; GO:0009507 ; GO:0005777 ; GO:0050897 ; GO:0004096 ; GO:0045454 ; GO:0005982 ; GO:0008219 ; GO:0009409 ; GO:0009970 ; GO:0005739 ; GO:0003333 ; GO:0006812 ; GO:0015846 ; GO:0006568 ; GO:0015947
MELO3C008870	97.3219	35.5287	159.115	4.47849	2.16301	8.04919e-05	0.00147847	c2 and plant phosphoribosyltransferase domain-containing protein	995	gi|449453812|ref|XP_004144650.1|PREDICTED: uncharacterized protein LOC101220129 [Cucumis sativus]	XP_004144650	0	98	1532.31	774	766	NA	GO:0005515
MELO3C008898	567.465	230.614	904.316	3.92134	1.97135	4.05491e-06	0.000114699	protein	298	gi|449457293|ref|XP_004146383.1|PREDICTED: uncharacterized protein LOC101215302 [Cucumis sativus] >gi|449527737|ref|XP_004170866.1| PREDICTED: uncharacterized LOC101215302 [Cucumis sativus]	XP_004146383	0	94	520.005	298	281	NA	NA
MELO3C008908	969.11	605.362	1332.86	2.20175	1.13865	0.00495772	0.0409883	zinc finger ccch domain-containing protein 14-like	304	gi|449457299|ref|XP_004146386.1|PREDICTED: zinc finger CCCH domain-containing protein 14-like [Cucumis sativus] >gi|449480828|ref|XP_004156007.1| PREDICTED: zinc finger CCCH domain-containing protein 14-like [Cucumis sativus]	XP_004146386	4.15222e-173	98	493.041	305	301	NA	GO:0008270 ; GO:0003723
MELO3C008929	271.773	384.301	159.245	0.414376	-1.27099	0.00304739	0.0282306	myb-like hth transcriptional regulator family protein	323	gi|449457343|ref|XP_004146408.1|PREDICTED: uncharacterized protein LOC101221638 [Cucumis sativus] >gi|449480907|ref|XP_004156027.1| PREDICTED: uncharacterized protein LOC101229353 [Cucumis sativus]	XP_004146408	6.41852e-165	96	476.863	281	271	NA	GO:0003700 ; GO:0003677 ; GO:0006355 ; GO:0003682 ; GO:0005667 ; GO:0000785
MELO3C008968	36.5022	6.33323	66.6713	10.5272	3.39605	2.02879e-05	0.000459915	transcription factor hbp-1b	261	gi|449480891|ref|XP_004156023.1|PREDICTED: transcription factor TGA6-like [Cucumis sativus]	XP_004156023	8.23149e-150	92	430.254	262	243	NA	NA
MELO3C008974	14657.7	8684.35	20631.1	2.37567	1.24833	0.00132868	0.0147103	60s ribosomal protein	112	gi|449480800|ref|XP_004155999.1|PREDICTED: 60S ribosomal protein L35a-1-like [Cucumis sativus]	XP_004155999	5.9513e-75	99	228.409	112	111	NA	GO:0003735 ; GO:0022625 ; GO:0016020 ; GO:0006412 ; GO:0042254
MELO3C009010	526.654	255.662	797.645	3.11992	1.64151	0.000112024	0.00194996	agc kinase	547	gi|449453852|ref|XP_004144670.1|PREDICTED: protein kinase G11A-like [Cucumis sativus]	XP_004144670	0	94	922.539	547	518	NA	GO:0006468 ; GO:0004674 ; GO:0008728 ; GO:0005524 ; GO:0009860 ; GO:0005515 ; GO:0009507 ; GO:0009827 ; GO:0005886 ; GO:0004713 ; GO:0009069 ; GO:0006144 ; GO:0015969
MELO3C009030	460.865	210.408	711.322	3.38069	1.75732	5.00328e-05	0.000978333	protein transparent testa 1-like	302	gi|449453894|ref|XP_004144691.1|PREDICTED: protein TRANSPARENT TESTA 1-like [Cucumis sativus]	XP_004144691	7.26484e-160	95	458.759	302	287	NA	GO:0008270 ; GO:0003676 ; GO:0006355 ; GO:0009860 ; GO:0003700 ; GO:0010500 ; GO:0009827 ; GO:0005667
MELO3C009053	1594.27	921.031	2267.5	2.46192	1.29978	0.00131013	0.0145388	anthranilate phosphoribosyltransferase-like protein	776	gi|449453842|ref|XP_004144665.1|PREDICTED: uncharacterized protein LOC101203090 isoform 1 [Cucumis sativus] >gi|449453844|ref|XP_004144666.1| PREDICTED: uncharacterized protein LOC101203090 isoform 2 [Cucumis sativus] >gi|449522819|ref|XP_004168423.1| PREDICTED: uncharacterized LOC101203090 [Cucumis sativus]	XP_004144665	0	99	1539.63	776	772	NA	GO:0010075 ; GO:0016757 ; GO:0009506 ; GO:0005618 ; GO:0005783 ; GO:0005515
MELO3C009094	1863.09	1016.57	2709.62	2.66547	1.41439	0.000586936	0.00761219	calcium binding protein	199	gi|449527436|ref|XP_004170717.1|PREDICTED: calcium-binding protein CML42-like [Cucumis sativus]	XP_004170717	8.35814e-97	97	290.812	201	195	NA	GO:0046686 ; GO:0010091 ; GO:0005515 ; GO:0005509
MELO3C009108	599.676	233.485	965.867	4.13675	2.0485	1.60095e-06	5.20479e-05	phospholipid transfer protein 1	117	gi|449439813|ref|XP_004137680.1|PREDICTED: non-specific lipid-transfer protein-like isoform 2 [Cucumis sativus] >gi|449521721|ref|XP_004167878.1| PREDICTED: non-specific lipid-transfer protein-like isoform 2 [Cucumis sativus]	XP_004137680	3.55723e-35	77	127.487	121	94	NA	GO:0006869 ; GO:0008289
MELO3C009113	998.263	376.323	1620.2	4.30535	2.10613	6.03155e-07	2.28158e-05	protein	345	gi|449439817|ref|XP_004137682.1|PREDICTED: uncharacterized protein LOC101203459 [Cucumis sativus]	XP_004137682	7.09302e-147	88	429.098	327	288	NA	GO:0003677
MELO3C009116	164.622	67.5245	261.719	3.87591	1.95454	8.55069e-05	0.00156148	protein	452	gi|449440239|ref|XP_004137892.1|PREDICTED: PAN domain-containing protein At5g03700-like [Cucumis sativus] >gi|449483746|ref|XP_004156678.1| PREDICTED: PAN domain-containing protein At5g03700-like [Cucumis sativus]	XP_004137892	0	96	856.284	452	438	NA	NA
MELO3C009119	8121.28	2566.13	13676.4	5.3296	2.41403	3.00917e-09	2.60772e-07	protein lurp-one-related 15-like	215	gi|449439823|ref|XP_004137685.1|PREDICTED: protein LURP-one-related 15-like [Cucumis sativus] >gi|449533365|ref|XP_004173646.1| PREDICTED: protein LURP-one-related 15-like [Cucumis sativus]	XP_004137685	1.52997e-126	88	367.466	215	190	NA	GO:0009684 ; GO:0006569 ; GO:0030003 ; GO:0070838 ; GO:0009507 ; GO:0006995
MELO3C009122	178.957	70.3438	287.57	4.08806	2.03142	2.22001e-05	0.000495023	sex determination protein tasselseed-2-like	307	gi|449439827|ref|XP_004137687.1|PREDICTED: short-chain dehydrogenase reductase 2a-like [Cucumis sativus] >gi|449483589|ref|XP_004156632.1| PREDICTED: short-chain dehydrogenase reductase 2a-like [Cucumis sativus]	XP_004137687	0	98	602.438	308	302	NA	GO:0004316 ; GO:0000166 ; GO:0055114 ; GO:0005835 ; GO:0006633 ; GO:0042967
MELO3C009132	3623.92	1497.28	5750.56	3.84069	1.94136	2.2899e-06	7.0188e-05	pra1 family protein b1	230	gi|449439843|ref|XP_004137695.1|PREDICTED: PRA1 family protein B4-like [Cucumis sativus] >gi|449531653|ref|XP_004172800.1| PREDICTED: PRA1 family protein B4-like [Cucumis sativus]	XP_004137695	7.27436e-108	99	321.242	202	201	NA	GO:0005829 ; GO:0005783 ; GO:0005794 ; GO:0016192
MELO3C009136	101.328	32.7094	169.947	5.19566	2.37731	4.96096e-06	0.000135697	abscisic acid receptor pyl4-like	206	gi|449439845|ref|XP_004137696.1|PREDICTED: abscisic acid receptor PYL4-like [Cucumis sativus]	XP_004137696	3.14137e-145	98	414.075	206	203	NA	GO:0009738 ; GO:0004872 ; GO:0005515
MELO3C009140	3970	2075.95	5864.05	2.82476	1.49813	0.000181334	0.00290271	ammonium transporter amt2	476	gi|449439849|ref|XP_004137698.1|PREDICTED: ammonium transporter 2-like [Cucumis sativus]	XP_004137698	0	98	875.159	476	468	NA	GO:0009750 ; GO:0031348 ; GO:0009749 ; GO:0009595 ; GO:0009744 ; GO:0006995 ; GO:0009867 ; GO:0009697 ; GO:0006862 ; GO:0009862 ; GO:0006944 ; GO:0010363 ; GO:0010310 ; GO:0010200 ; GO:0015802 ; GO:0009624 ; GO:0043900 ; GO:0006612 ; GO:0050832 ; GO:0042742 ; GO:0016021 ; GO:0043069 ; GO:0002831 ; GO:0043090 ; GO:0000165 ; GO:0005622 ; GO:0006820 ; GO:0006888 ; GO:0072488 ; GO:0009409 ; GO:000973…
MELO3C009141	214.28	109.617	318.944	2.90963	1.54084	0.000950928	0.0111465	upf0098 protein mth_273-like	167	gi|449439851|ref|XP_004137699.1|PREDICTED: UPF0098 protein MTH_273-like [Cucumis sativus] >gi|449483543|ref|XP_004156621.1| PREDICTED: UPF0098 protein MTH_273-like [Cucumis sativus]	XP_004137699	1.04755e-113	98	330.872	167	164	NA	GO:0010162 ; GO:0008429 ; GO:0010264 ; GO:0045893
MELO3C009145	2331.84	1191.33	3472.35	2.91467	1.54333	0.000123684	0.00212819	pyruvate decarboxylase	606	gi|449439854|ref|XP_004137700.1|PREDICTED: pyruvate decarboxylase isozyme 2-like [Cucumis sativus]	XP_004137700	0	98	1199.5	606	594	NA	GO:0001666 ; GO:0005829 ; GO:0030976 ; GO:0009862 ; GO:0010498 ; GO:0007010 ; GO:0016740 ; GO:0000287 ; GO:0006094 ; GO:0004737 ; GO:0010310 ; GO:0016020 ; GO:0006096
MELO3C009168	9384.49	2954.2	15814.8	5.35333	2.42044	3.09575e-09	2.64615e-07	pyridoxal biosynthesis protein	308	gi|449439894|ref|XP_004137720.1|PREDICTED: probable pyridoxal biosynthesis protein PDX1-like [Cucumis sativus] >gi|449523121|ref|XP_004168573.1| PREDICTED: probable pyridoxal biosynthesis protein PDX1-like [Cucumis sativus] >gi|307135934|gb|ADN33796.1| pyridoxal biosynthesis protein [Cucumis melo subsp. melo]	XP_004137720	0	100	566.614	308	308	NA	GO:0005829 ; GO:0042823 ; GO:0010224 ; GO:0015994 ; GO:0010335 ; GO:0006098 ; GO:0008615 ; GO:0042538 ; GO:0006520 ; GO:0006982 ; GO:0000023 ; GO:0019252 ; GO:0012505 ; GO:0046982 ; GO:0042803 ; GO:0009507 ; GO:0003824 ; GO:0043085 ; GO:0005886
MELO3C009187	3557.62	1521.03	5594.21	3.67791	1.87889	2.71127e-06	8.15304e-05	bahd acyltransferase dcr-like	485	gi|449439912|ref|XP_004137729.1|PREDICTED: BAHD acyltransferase DCR-like [Cucumis sativus] >gi|449483452|ref|XP_004156596.1| PREDICTED: BAHD acyltransferase DCR-like [Cucumis sativus]	XP_004137729	0	99	940.258	484	482	NA	GO:0047672 ; GO:0080167
MELO3C009189	801.499	416.118	1186.88	2.85227	1.51211	0.000315767	0.00455722	laccase 1a	560	gi|449440281|ref|XP_004137913.1|PREDICTED: laccase-4-like [Cucumis sativus]	XP_004137913	0	98	1098.19	560	553	NA	GO:0005507 ; GO:0045492 ; GO:0052716 ; GO:0009834 ; GO:0008447 ; GO:0009809 ; GO:0010413 ; GO:0048046 ; GO:0046274 ; GO:0055114 ; GO:0019852
MELO3C009191	536.671	271.177	802.165	2.95809	1.56467	0.000235065	0.00359962	upf0503 protein chloroplastic-like	632	gi|449439922|ref|XP_004137734.1|PREDICTED: UPF0503 protein At3g09070, chloroplastic-like [Cucumis sativus] >gi|449533170|ref|XP_004173550.1| PREDICTED: UPF0503 protein At3g09070, chloroplastic-like [Cucumis sativus]	XP_004137734	0	97	903.664	633	619	NA	GO:0007275 ; GO:0048856 ; GO:0005886
MELO3C009194	554.167	142.342	965.991	6.7864	2.76265	4.72846e-10	5.50115e-08	protein	291	gi|449439928|ref|XP_004137737.1|PREDICTED: steroid 5-alpha-reductase DET2-like [Cucumis sativus] >gi|449483444|ref|XP_004156593.1| PREDICTED: steroid 5-alpha-reductase DET2-like [Cucumis sativus]	XP_004137737	0	96	528.094	291	281	NA	GO:0016132 ; GO:0090377 ; GO:0009917 ; GO:0050213 ; GO:0055114 ; GO:0010268 ; GO:0016021 ; GO:0009416 ; GO:0003865 ; GO:0090378 ; GO:0005737 ; GO:0008207 ; GO:0006699 ; GO:0008209 ; GO:0008210
MELO3C009196	1482.24	712.895	2251.59	3.15837	1.65918	5.35172e-05	0.00103584	ataxin-3 homolog	426	gi|449439932|ref|XP_004137739.1|PREDICTED: ataxin-3 homolog [Cucumis sativus] >gi|449483438|ref|XP_004156591.1| PREDICTED: ataxin-3 homolog [Cucumis sativus]	XP_004137739	0	96	787.334	426	412	NA	GO:0005783 ; GO:0010200 ; GO:0008242 ; GO:0042732
MELO3C009203	8039.7	4134.26	11945.1	2.88931	1.53072	0.000134238	0.00226884	tubulin beta-2 beta-3 chain	446	gi|449439940|ref|XP_004137743.1|PREDICTED: tubulin beta-1 chain-like [Cucumis sativus] >gi|449522799|ref|XP_004168413.1| PREDICTED: tubulin beta-1 chain-like [Cucumis sativus]	XP_004137743	0	100	860.907	424	424	NA	GO:0007010 ; GO:0006094 ; GO:0005515 ; GO:0005773 ; GO:0045298 ; GO:0009651 ; GO:0010498 ; GO:0005525 ; GO:0005618 ; GO:0006184 ; GO:0005794 ; GO:0005730 ; GO:0005874 ; GO:0051258 ; GO:0046686 ; GO:0009506 ; GO:0003924 ; GO:0007018 ; GO:0005886 ; GO:0005200
MELO3C009211	69.9074	29.1764	110.638	3.79205	1.92298	0.0012236	0.0137304	copper transporter	138	gi|449511110|ref|XP_004163864.1|PREDICTED: copper transporter 4-like [Cucumis sativus]	XP_004163864	2.86248e-78	95	238.81	138	132	NA	GO:0005773 ; GO:0015089 ; GO:0016021 ; GO:0015678
MELO3C009219	1037.27	257.687	1816.86	7.05062	2.81775	6.6546e-11	1.0069e-08	protein	538	gi|449439962|ref|XP_004137754.1|PREDICTED: galactose oxidase-like [Cucumis sativus] >gi|449511092|ref|XP_004163860.1| PREDICTED: galactose oxidase-like [Cucumis sativus]	XP_004137754	0	99	1051.58	518	514	NA	NA
MELO3C009230	1063.4	304.283	1822.52	5.98954	2.58245	9.76727e-10	1.00115e-07	legume-specific protein	89	gi|388518941|gb|AFK47532.1|unknown [Medicago truncatula]	AFK47532	1.33516e-22	76	92.8189	89	68	NA	NA
MELO3C009245	705.596	293.7	1117.49	3.80488	1.92785	5.2217e-06	0.000142217	protein	135	gi|449532086|ref|XP_004173015.1|PREDICTED: uncharacterized protein LOC101228756 [Cucumis sativus]	XP_004173015	5.51272e-89	97	265.774	135	132	NA	GO:0031072 ; GO:0009965 ; GO:0030154 ; GO:0009535 ; GO:0030003 ; GO:0051082 ; GO:0070838 ; GO:0045893 ; GO:0043085
MELO3C009247	47.355	11.0375	83.6725	7.58073	2.92234	8.60794e-05	0.00156743	laccase-17-like	572	gi|449440323|ref|XP_004137934.1|PREDICTED: laccase-17-like [Cucumis sativus] >gi|449483665|ref|XP_004156653.1| PREDICTED: laccase-17-like [Cucumis sativus]	XP_004137934	0	97	1058.9	572	559	NA	GO:0052716 ; GO:0005507 ; GO:0008447 ; GO:0048046 ; GO:0046274 ; GO:0055114 ; GO:0019852
MELO3C009251	334.736	169.912	499.56	2.94011	1.55587	0.000483766	0.00649596	protein	74	gi|125528353|gb|EAY76467.1|hypothetical protein OsI_04402 [Oryza sativa Indica Group]	EAY76467	7.60003e-12	68	64.3142	67	46	NA	NA
MELO3C009258	2102.67	1314.34	2891	2.19958	1.13723	0.00366317	0.0325587	mitochondrial import inner membrane translocase subunit tim9	93	gi|449440032|ref|XP_004137789.1|PREDICTED: mitochondrial import inner membrane translocase subunit Tim9-like [Cucumis sativus] >gi|449483383|ref|XP_004156574.1| PREDICTED: mitochondrial import inner membrane translocase subunit Tim9-like [Cucumis sativus]	XP_004137789	1.23387e-61	100	192.971	93	93	NA	GO:0001510 ; GO:0015450 ; GO:0005743 ; GO:0046872 ; GO:0045039 ; GO:0042719 ; GO:0009853 ; GO:0009793 ; GO:0009941
MELO3C009260	87849.5	54598.9	121100	2.21799	1.14925	0.00325836	0.0297228	metallothionein-like protein type 2-like	77	gi|449483389|ref|XP_004156576.1|PREDICTED: metallothionein-like protein type 2-like [Cucumis sativus]	XP_004156576	3.19157e-29	100	108.612	53	53	NA	GO:0005507
MELO3C009263	1948.96	1110.36	2787.57	2.5105	1.32798	0.000857439	0.0102297	e3 ubiquitin-protein ligase xbat31-like	437	gi|449526738|ref|XP_004170370.1|PREDICTED: putative E3 ubiquitin-protein ligase XBAT31-like [Cucumis sativus]	XP_004170370	0	97	829.321	439	428	NA	GO:0016567 ; GO:0005515 ; GO:0008270
MELO3C009267	179.118	78.3509	279.884	3.57219	1.83681	0.000123658	0.00212819	ring-h2 finger protein atl33-like	184	gi|449440341|ref|XP_004137943.1|PREDICTED: RING-H2 finger protein ATL33-like [Cucumis sativus] >gi|449531886|ref|XP_004172916.1| PREDICTED: RING-H2 finger protein ATL33-like [Cucumis sativus]	XP_004137943	2.31278e-127	96	367.081	184	177	NA	GO:0005515 ; GO:0008270
MELO3C009274	93.9456	31.7206	156.171	4.92332	2.29963	3.15431e-05	0.000670423	NA	NA	NA	NA	NA	NA	NA	NA	NA	NA	NA
MELO3C009279	1931.3	556.473	3306.13	5.94122	2.57076	6.78009e-10	7.34445e-08	histone h2b	139	gi|15238563|ref|NP_200799.1|histone H2B [Arabidopsis thaliana] >gi|27735192|sp|P40283.5|H2B11_ARATH RecName: Full=Histone H2B.11; AltName: Full=HTB4 >gi|9757912|dbj|BAB08359.1| unnamed protein product [Arabidopsis thaliana] >gi|16323079|gb|AAL15274.1| AT5g59910/mmn10_130 [Arabidopsis thaliana] >gi|56236124|gb|AAV84518.1| At5g59910 [Arabidopsis thaliana] >gi|98960893|gb|ABF58930.1| At5g59910 [Arab…	NP_200799	6.85438e-52	100	172.17	83	83	NA	GO:0000786 ; GO:0005730 ; GO:0009062 ; GO:0003677 ; GO:0009534 ; GO:0009570 ; GO:0006334 ; GO:0046982
MELO3C009295	380.319	95.6672	664.971	6.95088	2.7972	1.32015e-09	1.2907e-07	zinc finger	284	gi|449440361|ref|XP_004137953.1|PREDICTED: uncharacterized protein LOC101209757 [Cucumis sativus] >gi|449529876|ref|XP_004171924.1| PREDICTED: uncharacterized protein LOC101225495 [Cucumis sativus]	XP_004137953	1.18053e-146	98	424.091	283	278	NA	GO:0004842 ; GO:0009501 ; GO:0008270 ; GO:0009630 ; GO:0005515 ; GO:0016567
MELO3C009299	498.99	217.878	780.103	3.58046	1.84015	9.14688e-06	0.00023376	glutathione s-transferase l3-like	217	gi|449440363|ref|XP_004137954.1|PREDICTED: glutathione S-transferase L3-like [Cucumis sativus]	XP_004137954	6.30948e-147	98	420.239	209	206	NA	GO:0005829 ; GO:0042744 ; GO:0004364 ; GO:0010731 ; GO:0046686 ; GO:0019761 ; GO:0019344 ; GO:0005515 ; GO:0006749
MELO3C009306	7209.15	4315.15	10103.1	2.34132	1.22732	0.00185993	0.019126	60s ribosomal protein l4-like	405	gi|449440055|ref|XP_004137800.1|PREDICTED: 60S ribosomal protein L4-like [Cucumis sativus] >gi|449519122|ref|XP_004166584.1| PREDICTED: 60S ribosomal protein L4-like [Cucumis sativus]	XP_004137800	0	99	702.975	400	396	NA	GO:0005730 ; GO:0005773 ; GO:0003735 ; GO:0005886 ; GO:0005618 ; GO:0022625 ; GO:0009507 ; GO:0006412 ; GO:0042254
MELO3C009315	15054.3	7186.88	22921.8	3.18939	1.67328	2.31091e-05	0.000511108	40s ribosomal protein s23	142	gi|449440067|ref|XP_004137806.1|PREDICTED: 40S ribosomal protein S23-like [Cucumis sativus] >gi|449452122|ref|XP_004143809.1| PREDICTED: 40S ribosomal protein S23-like [Cucumis sativus] >gi|449463681|ref|XP_004149560.1| PREDICTED: 40S ribosomal protein S23-like [Cucumis sativus] >gi|449483351|ref|XP_004156564.1| PREDICTED: 40S ribosomal protein S23-like [Cucumis sativus] >gi|449508653|ref|XP_0041…	XP_004137806	4.31986e-97	100	286.96	142	142	NA	GO:0005730 ; GO:0003735 ; GO:0022627 ; GO:0006412 ; GO:0042254
MELO3C009327	2517.01	1401.32	3632.71	2.59235	1.37426	0.000471214	0.00636584	dna-binding protein s1fa2	76	gi|449440079|ref|XP_004137812.1|PREDICTED: DNA-binding protein S1FA2-like [Cucumis sativus] >gi|449516221|ref|XP_004165146.1| PREDICTED: DNA-binding protein S1FA2-like [Cucumis sativus]	XP_004137812	4.36548e-12	97	64.6994	75	73	NA	GO:0003677 ; GO:0005634
MELO3C009334	4132.84	5776.38	2489.29	0.430944	-1.21443	0.00170478	0.0179666	protein	479	gi|449440395|ref|XP_004137970.1|PREDICTED: uncharacterized protein LOC101213900 [Cucumis sativus] >gi|449513672|ref|XP_004164390.1| PREDICTED: uncharacterized protein LOC101231697 [Cucumis sativus]	XP_004137970	0	96	854.358	480	465	NA	GO:0008152 ; GO:0008168
MELO3C009338	11476.8	3416.29	19537.3	5.71886	2.51573	6.75289e-10	7.34445e-08	60s ribosomal protein l12	166	gi|449450998|ref|XP_004143249.1|PREDICTED: 60S ribosomal protein L12-1-like [Cucumis sativus] >gi|449482476|ref|XP_004156294.1| PREDICTED: 60S ribosomal protein L12-1-like [Cucumis sativus]	XP_004143249	6.09807e-113	100	328.946	166	166	NA	GO:0005730 ; GO:0005773 ; GO:0009409 ; GO:0003735 ; GO:0022625 ; GO:0009507 ; GO:0016020 ; GO:0008270 ; GO:0006412 ; GO:0042254
MELO3C009343	4073.52	2597.15	5549.9	2.13692	1.09553	0.00579444	0.0460075	rna-binding protein	275	gi|449440111|ref|XP_004137828.1|PREDICTED: 29 kDa ribonucleoprotein, chloroplastic-like [Cucumis sativus] >gi|449483348|ref|XP_004156563.1| PREDICTED: 29 kDa ribonucleoprotein, chloroplastic-like [Cucumis sativus]	XP_004137828	8.62626e-138	93	400.979	243	226	NA	GO:0008266 ; GO:0019684 ; GO:0042742 ; GO:0009409 ; GO:0009941 ; GO:0009737 ; GO:0009535 ; GO:0000166 ; GO:0009570 ; GO:0030529 ; GO:0009814 ; GO:0009697 ; GO:0010319
MELO3C009345	2349.84	1450.49	3249.19	2.24005	1.16353	0.00364232	0.0324035	low quality protein: uncharacterized loc101218916	473	gi|449440115|ref|XP_004137830.1|PREDICTED: uncharacterized protein LOC101218916 [Cucumis sativus] >gi|449483342|ref|XP_004156561.1| PREDICTED: LOW QUALITY PROTEIN: uncharacterized LOC101218916 [Cucumis sativus]	XP_004137830	0	92	730.709	473	438	NA	NA
MELO3C009367	1584.48	876.24	2292.72	2.61654	1.38766	0.000773821	0.00940873	probable xyloglucan endotransglucosylase hydrolase protein 32-like	295	gi|449501049|ref|XP_004161263.1|PREDICTED: probable xyloglucan endotransglucosylase/hydrolase protein 32-like [Cucumis sativus]	XP_004161263	0	98	575.089	281	276	NA	GO:0016762 ; GO:0004553 ; GO:0005618 ; GO:0042546 ; GO:0006073 ; GO:0048046
MELO3C009373	62.1031	91.4396	32.7666	0.358342	-1.48059	0.00335512	0.030301	nitrate and chloride transporter	84	gi|449517337|ref|XP_004165702.1|PREDICTED: uncharacterized LOC101216551 [Cucumis sativus]	XP_004165702	6.51197e-44	90	158.303	84	76	NA	NA
MELO3C009375	1402.86	656.965	2148.76	3.27074	1.70962	2.81224e-05	0.000604286	protein	126	gi|449440145|ref|XP_004137845.1|PREDICTED: uncharacterized protein LOC101222625 [Cucumis sativus] >gi|449517339|ref|XP_004165703.1| PREDICTED: uncharacterized LOC101222625 [Cucumis sativus]	XP_004137845	2.02708e-69	98	215.312	112	110	NA	GO:0009941
MELO3C009377	328.851	59.5719	598.131	10.0405	3.32776	1.94461e-12	5.07862e-10	tonoplast intrinsic protein	253	gi|449440143|ref|XP_004137844.1|PREDICTED: aquaporin TIP1-1-like [Cucumis sativus] >gi|449501042|ref|XP_004161262.1| PREDICTED: aquaporin TIP1-1-like [Cucumis sativus]	XP_004137844	9.9334e-155	99	442.195	253	252	NA	GO:0009705 ; GO:0009941 ; GO:0006833 ; GO:0080170 ; GO:0009740 ; GO:0000326 ; GO:0006816 ; GO:0009651 ; GO:0016021 ; GO:0015250 ; GO:0009698 ; GO:0006972 ; GO:0007030 ; GO:0006096 ; GO:0006598 ; GO:0042398 ; GO:0046686 ; GO:0009409 ; GO:0042807 ; GO:0009737 ; GO:0015204 ; GO:0015840 ; GO:0009269
MELO3C009379	1323.73	495.438	2152.02	4.34367	2.11891	2.95089e-07	1.22036e-05	ankyrin repeat-containing	209	gi|449440147|ref|XP_004137846.1|PREDICTED: tankyrase-1-like [Cucumis sativus] >gi|449501039|ref|XP_004161261.1| PREDICTED: tankyrase-1-like [Cucumis sativus]	XP_004137846	2.09793e-134	98	387.111	209	206	NA	GO:0005829 ; GO:0005515
MELO3C009403	715.352	363.589	1067.12	2.93495	1.55334	0.000226757	0.00348638	caffeic acid 3-o-methyltransferase	371	gi|449440171|ref|XP_004137858.1|PREDICTED: caffeic acid 3-O-methyltransferase-like [Cucumis sativus] >gi|449524758|ref|XP_004169388.1| PREDICTED: caffeic acid 3-O-methyltransferase-like [Cucumis sativus]	XP_004137858	0	97	744.577	373	362	NA	GO:0046983 ; GO:0047763 ; GO:0032259 ; GO:0009805 ; GO:0009809 ; GO:0009811
MELO3C009416	84.885	133.974	35.7958	0.267184	-1.90409	0.000707164	0.00881758	protein chloroplastic-like	366	gi|449501075|ref|XP_004161271.1|PREDICTED: uncharacterized protein LOC101231094 [Cucumis sativus]	XP_004161271	2.31664e-176	93	505.368	337	315	NA	GO:0003824
MELO3C009429	1563.55	654.597	2472.51	3.77714	1.9173	3.30607e-06	9.62292e-05	peroxiredoxin- chloroplastic-like	228	gi|449440193|ref|XP_004137869.1|PREDICTED: peroxiredoxin-2E, chloroplastic-like [Cucumis sativus]	XP_004137869	3.5506e-134	98	387.882	199	196	NA	GO:0042742 ; GO:0009941 ; GO:0009505 ; GO:0004601 ; GO:0051920 ; GO:0009570 ; GO:0009579 ; GO:0055114 ; GO:0006979
MELO3C009435	1934.26	573.783	3294.73	5.74212	2.52158	1.11384e-09	1.12356e-07	pan domain-containing protein at5g03700-like	496	gi|449520118|ref|XP_004167081.1|PREDICTED: LOW QUALITY PROTEIN: PAN domain-containing protein At5g03700-like [Cucumis sativus]	XP_004167081	0	97	902.508	483	470	NA	GO:0006857 ; GO:0005886 ; GO:0048544
MELO3C009438	7174.58	2515.41	11833.7	4.7045	2.23404	3.22714e-08	1.86441e-06	fructose-bisphosphate cytoplasmic isozyme-like	242	gi|449440201|ref|XP_004137873.1|PREDICTED: fructose-bisphosphate aldolase cytoplasmic isozyme-like [Cucumis sativus]	XP_004137873	2.35311e-170	98	485.337	241	238	NA	GO:0005829 ; GO:0005507 ; GO:0005618 ; GO:0005730 ; GO:0009651 ; GO:0006096 ; GO:0005740 ; GO:0004332 ; GO:0009507 ; GO:0046686 ; GO:0080167 ; GO:0005886 ; GO:0048046 ; GO:0006000 ; GO:0006013 ; GO:0006020 ; GO:0006094 ; GO:0006098 ; GO:0015976
MELO3C009439	5261	1944.14	8577.86	4.41215	2.14148	1.05079e-07	4.99586e-06	fructose-bisphosphate aldolase	78	gi|449440201|ref|XP_004137873.1|PREDICTED: fructose-bisphosphate aldolase cytoplasmic isozyme-like [Cucumis sativus]	XP_004137873	6.1777e-46	98	160.229	78	77	NA	GO:0005829 ; GO:0005507 ; GO:0005618 ; GO:0005730 ; GO:0009651 ; GO:0006096 ; GO:0005740 ; GO:0004332 ; GO:0009507 ; GO:0046686 ; GO:0080167 ; GO:0005886 ; GO:0048046 ; GO:0006000 ; GO:0006013 ; GO:0006020 ; GO:0006094 ; GO:0006098 ; GO:0015976
MELO3C009452	126.808	193.795	59.8206	0.308679	-1.69582	0.000395215	0.00551191	atp-binding cassette	356	gi|449529361|ref|XP_004171668.1|PREDICTED: pleiotropic drug resistance protein 2-like, partial [Cucumis sativus]	XP_004171668	0	97	668.307	353	345	NA	GO:0015416 ; GO:0006200 ; GO:0005524 ; GO:0016020 ; GO:0015716 ; GO:0015748
MELO3C009463	861.693	305.159	1418.23	4.64749	2.21645	1.69389e-07	7.49454e-06	protein yipf5-like	253	gi|449500935|ref|XP_004161234.1|PREDICTED: protein YIPF5-like [Cucumis sativus]	XP_004161234	2.13409e-157	100	449.129	253	253	NA	GO:0016020 ; GO:0016192
MELO3C009465	26.731	6.91888	46.543	6.72696	2.74996	0.00188637	0.0193352	dt1	162	gi|449500929|ref|XP_004161233.1|PREDICTED: protein SELF-PRUNING-like [Cucumis sativus] >gi|224775507|dbj|BAH28255.1| TFL1-like protein [Cucumis sativus]	XP_004161233	2.48858e-108	90	317.39	177	160	NA	GO:0008429 ; GO:0009744 ; GO:0009910 ; GO:0048510 ; GO:0006623 ; GO:0090344 ; GO:0010229 ; GO:0031982 ; GO:0005773 ; GO:0005886
MELO3C009477	666.963	272.021	1061.9	3.90376	1.96486	4.17569e-06	0.000117592	uncharacterized loc101204080	240	gi|449462958|ref|XP_004149202.1|PREDICTED: uncharacterized protein LOC101204080 [Cucumis sativus] >gi|449500898|ref|XP_004161224.1| PREDICTED: uncharacterized LOC101204080 [Cucumis sativus]	XP_004149202	8.96513e-119	79	351.673	287	227	NA	GO:0005886 ; GO:0044237
MELO3C009484	1517.19	724.132	2310.25	3.19037	1.67372	4.39178e-05	0.000883898	uncharacterized loc101208906	477	gi|449462998|ref|XP_004149221.1|PREDICTED: uncharacterized protein LOC101208906 [Cucumis sativus]	XP_004149221	0	96	810.061	477	462	NA	NA
MELO3C009489	2930.19	1758.33	4102.04	2.33292	1.22214	0.0019441	0.0197046	40s ribosomal protein s14	150	gi|449462944|ref|XP_004149195.1|PREDICTED: 40S ribosomal protein S14-2-like [Cucumis sativus] >gi|449462948|ref|XP_004149197.1| PREDICTED: 40S ribosomal protein S14-2-like [Cucumis sativus] >gi|449500886|ref|XP_004161220.1| PREDICTED: 40S ribosomal protein S14-2-like [Cucumis sativus] >gi|449500891|ref|XP_004161222.1| PREDICTED: 40S ribosomal protein S14-2-like [Cucumis sativus]	XP_004149195	5.16608e-84	100	254.218	139	139	NA	GO:0005730 ; GO:0022626 ; GO:0003735 ; GO:0005886 ; GO:0009507 ; GO:0006412 ; GO:0042254
MELO3C009490	1890.23	958.973	2821.48	2.94219	1.55689	0.000108406	0.0018974	40s ribosomal protein s14	150	gi|449462944|ref|XP_004149195.1|PREDICTED: 40S ribosomal protein S14-2-like [Cucumis sativus] >gi|449462948|ref|XP_004149197.1| PREDICTED: 40S ribosomal protein S14-2-like [Cucumis sativus] >gi|449500886|ref|XP_004161220.1| PREDICTED: 40S ribosomal protein S14-2-like [Cucumis sativus] >gi|449500891|ref|XP_004161222.1| PREDICTED: 40S ribosomal protein S14-2-like [Cucumis sativus]	XP_004149195	5.16608e-84	100	254.218	139	139	NA	GO:0005730 ; GO:0022626 ; GO:0003735 ; GO:0005886 ; GO:0009507 ; GO:0006412 ; GO:0042254
MELO3C009492	248.243	81.9383	414.547	5.05926	2.33893	7.51045e-07	2.7378e-05	prolyl 4-hydroxylase alpha subunit-like	221	gi|356503821|ref|XP_003520701.1|PREDICTED: uncharacterized protein LOC100799522, partial [Glycine max]	XP_003520701	2.63427e-29	59	118.242	189	112	NA	NA
MELO3C009497	114.194	50.1986	178.19	3.5497	1.8277	0.000307419	0.00445361	probable f-box protein at1g60180-like	351	gi|449500960|ref|XP_004161239.1|PREDICTED: probable F-box protein At1g60180-like [Cucumis sativus]	XP_004161239	0	93	558.91	347	324	NA	GO:0005515
MELO3C009499	577.63	346.1	809.159	2.33793	1.22523	0.00289143	0.0271018	protein embryo defective 2735	159	gi|449437428|ref|XP_004136494.1|PREDICTED: uncharacterized protein LOC101202894 [Cucumis sativus] >gi|449525575|ref|XP_004169792.1| PREDICTED: uncharacterized protein LOC101224501 [Cucumis sativus]	XP_004136494	2.34197e-101	96	298.901	159	154	NA	GO:0009793
MELO3C009507	131.6	51.7636	211.436	4.08465	2.03021	7.08775e-05	0.00132739	short chain alcohol	273	gi|449437438|ref|XP_004136499.1|PREDICTED: zerumbone synthase-like [Cucumis sativus] >gi|449515867|ref|XP_004164969.1| PREDICTED: zerumbone synthase-like [Cucumis sativus]	XP_004136499	1.32747e-176	95	499.204	273	262	NA	GO:0055114 ; GO:0047044 ; GO:0000166 ; GO:0006699 ; GO:0008207
MELO3C009509	740.917	291.712	1190.12	4.07977	2.02849	1.56784e-06	5.12708e-05	40s ribosomal protein s17-4	139	gi|449437440|ref|XP_004136500.1|PREDICTED: 40S ribosomal protein S17-like [Cucumis sativus] >gi|449515869|ref|XP_004164970.1| PREDICTED: 40S ribosomal protein S17-like [Cucumis sativus]	XP_004136500	7.07778e-95	100	281.182	139	139	NA	GO:0005730 ; GO:0003735 ; GO:0006414 ; GO:0022627 ; GO:0000028 ; GO:0005794 ; GO:0005886
MELO3C009515	316.278	38.1369	594.42	15.5865	3.96222	4.11206e-15	2.44989e-12	atofp6 ofp6	167	gi|449437852|ref|XP_004136704.1|PREDICTED: uncharacterized protein LOC101216629 [Cucumis sativus] >gi|449515141|ref|XP_004164608.1| PREDICTED: uncharacterized protein LOC101226992 [Cucumis sativus]	XP_004136704	6.5248e-81	98	247.669	167	164	NA	GO:0045892
MELO3C009522	538.051	311.374	764.729	2.45598	1.2963	0.00250545	0.0241366	aspartic proteinase nepenthesin-2-like	455	gi|449437856|ref|XP_004136706.1|PREDICTED: aspartic proteinase nepenthesin-2-like [Cucumis sativus]	XP_004136706	0	97	754.592	414	405	NA	GO:0009505 ; GO:0006546 ; GO:0004190 ; GO:0000271 ; GO:0006508 ; GO:0016020 ; GO:0005829
MELO3C009523	193.585	272.345	114.825	0.421616	-1.246	0.00517846	0.0424087	heat shock protein	918	gi|225440714|ref|XP_002275038.1|PREDICTED: chaperone protein ClpB1-like [Vitis vinifera]	XP_002275038	0	66	759.599	884	592	NA	GO:0019538
MELO3C009524	202.981	61.7482	344.214	5.57448	2.47884	3.06156e-07	1.26066e-05	NA	NA	NA	NA	NA	NA	NA	NA	NA	NA	NA
MELO3C009530	4064.6	1983.81	6145.39	3.09777	1.63123	7.06682e-05	0.00132477	syntaxin-24-like	222	gi|449437456|ref|XP_004136508.1|PREDICTED: putative syntaxin-24-like [Cucumis sativus] >gi|449522059|ref|XP_004168045.1| PREDICTED: putative syntaxin-24-like [Cucumis sativus]	XP_004136508	7.50847e-141	96	404.445	222	214	NA	GO:0010363 ; GO:0009862 ; GO:0031348 ; GO:0009867 ; GO:0042742 ; GO:0002679 ; GO:0010200 ; GO:0006612 ; GO:0006944 ; GO:0043069 ; GO:0010150 ; GO:0009507 ; GO:0010310 ; GO:0050832 ; GO:0051607 ; GO:0000165
MELO3C009531	7238.03	2421.36	12054.7	4.97848	2.3157	2.35185e-08	1.42343e-06	syntaxin-24-like	222	gi|449522061|ref|XP_004168046.1|PREDICTED: putative syntaxin-24-like [Cucumis sativus]	XP_004168046	5.56456e-128	94	371.703	222	209	NA	GO:0010363 ; GO:0009862 ; GO:0031348 ; GO:0009867 ; GO:0042742 ; GO:0002679 ; GO:0010200 ; GO:0006612 ; GO:0006944 ; GO:0043069 ; GO:0010150 ; GO:0009507 ; GO:0010310 ; GO:0050832 ; GO:0051607 ; GO:0000165
MELO3C009532	13812.5	4339.82	23285.2	5.36549	2.42371	3.08435e-09	2.64615e-07	late embryogenesis abundant hydroxyproline-rich glycoprotein	211	gi|449527713|ref|XP_004170854.1|PREDICTED: protein NDR1-like [Cucumis sativus]	XP_004170854	7.17764e-122	99	355.525	211	209	NA	GO:0009506 ; GO:0019252 ; GO:0000023
MELO3C009534	945.829	585.136	1306.52	2.23285	1.15889	0.00494701	0.0409175	PREDICTED: uncharacterized protein LOC100854478	252	gi|359481652|ref|XP_003632656.1|PREDICTED: uncharacterized protein LOC100854478 [Vitis vinifera]	XP_003632656	5.83871e-50	57	174.866	264	151	NA	NA
MELO3C009572	129.421	186.604	72.2372	0.387115	-1.36917	0.00344863	0.030984	abc transporter g family member 22-like	596	gi|449437512|ref|XP_004136536.1|PREDICTED: ABC transporter G family member 22-like [Cucumis sativus]	XP_004136536	0	98	1124.38	601	593	NA	GO:0015412 ; GO:0009414 ; GO:0006200 ; GO:0005524 ; GO:0010148 ; GO:0005886 ; GO:0015689
MELO3C009575	17.2457	3.98108	30.5102	7.66382	2.93806	0.00366835	0.0325827	protein mks1-like	109	gi|224088136|ref|XP_002308338.1|predicted protein [Populus trichocarpa] >gi|222854314|gb|EEE91861.1| predicted protein [Populus trichocarpa]	XP_002308338	3.62229e-14	73	71.633	63	46	NA	NA
MELO3C009600	16980.1	6674.19	27285.9	4.08828	2.03149	4.11543e-07	1.62781e-05	60s ribosomal protein l21-1-like	164	gi|449445344|ref|XP_004140433.1|PREDICTED: 60S ribosomal protein L21-1-like [Cucumis sativus] >gi|449473697|ref|XP_004153956.1| PREDICTED: 60S ribosomal protein L21-1-like [Cucumis sativus] >gi|449523291|ref|XP_004168657.1| PREDICTED: 60S ribosomal protein L21-1-like [Cucumis sativus]	XP_004140433	3.67674e-115	99	334.339	164	163	NA	GO:0005730 ; GO:0003735 ; GO:0022625 ; GO:0009507 ; GO:0006412 ; GO:0005739 ; GO:0042254
MELO3C009601	265.898	74.837	456.959	6.10606	2.61024	3.39573e-08	1.92678e-06	protein	166	gi|449473693|ref|XP_004153955.1|PREDICTED: disease resistance response protein 206-like [Cucumis sativus]	XP_004153955	6.99955e-89	77	268.855	193	150	NA	NA
MELO3C009607	1208.99	442.868	1975.11	4.4598	2.15698	2.06892e-07	8.88379e-06	transmembrane and coiled-coil domains protein 1-like	191	gi|449437555|ref|XP_004136557.1|PREDICTED: transmembrane and coiled-coil domains protein 1-like [Cucumis sativus] >gi|449518535|ref|XP_004166297.1| PREDICTED: transmembrane and coiled-coil domains protein 1-like [Cucumis sativus]	XP_004136557	3.21635e-104	100	308.916	191	191	NA	GO:0016021 ; GO:0005794
MELO3C009613	572.347	794.033	350.661	0.44162	-1.17912	0.00305466	0.0282841	lustrin a-like	614	gi|449501912|ref|XP_004161492.1|PREDICTED: uncharacterized protein LOC101228487 [Cucumis sativus]	XP_004161492	0	96	1064.29	614	593	NA	GO:0045489 ; GO:0009827 ; GO:0007131 ; GO:0009834 ; GO:0030244 ; GO:0007129
MELO3C009630	11714.3	6373.91	17054.6	2.67569	1.41991	0.000310227	0.00448746	omega-6 fatty acid desaturase	492	gi|449437585|ref|XP_004136572.1|PREDICTED: omega-6 fatty acid desaturase, endoplasmic reticulum isozyme 2-like [Cucumis sativus]	XP_004136572	0	98	747.658	382	378	NA	GO:0005789 ; GO:0016720 ; GO:0016717 ; GO:0045485 ; GO:0006636 ; GO:0016021 ; GO:0055114
MELO3C009637	13.9046	25.5985	2.21075	0.0863623	-3.53345	0.00124843	0.0139597	protein	129	gi|351720670|ref|NP_001237696.1|uncharacterized protein LOC100527550 [Glycine max] >gi|255632596|gb|ACU16648.1| unknown [Glycine max]	NP_001237696	1.05685e-10	46	64.3142	126	59	NA	NA
MELO3C009658	17.5355	0.915255	34.1557	37.3182	5.22181	3.51241e-05	0.000732649	NA	NA	NA	NA	NA	NA	NA	NA	NA	NA	NA
MELO3C009678	296.881	148.016	445.746	3.01146	1.59046	0.000351221	0.00497476	myb-like protein a	301	gi|296086356|emb|CBI31945.3|unnamed protein product [Vitis vinifera]	CBI31945	1.62465e-69	94	229.565	117	111	NA	GO:0003677 ; GO:0003682 ; GO:0000785
MELO3C009692	599.595	357.838	841.352	2.35121	1.2334	0.00316353	0.0291084	protein phytochrome kinase substrate 4	556	gi|449437954|ref|XP_004136755.1|PREDICTED: uncharacterized protein LOC101208538 [Cucumis sativus]	XP_004136755	0	97	882.863	555	540	NA	NA
MELO3C009716	4640.17	1521.31	7759.04	5.10024	2.35057	8.95035e-09	6.39095e-07	40s ribosomal protein s2-4-like	269	gi|307136141|gb|ADN33986.1|40S ribosomal protein s2 [Cucumis melo subsp. melo]	ADN33986	4.68217e-169	100	479.945	236	236	NA	GO:0005730 ; GO:0003735 ; GO:0005886 ; GO:0003723 ; GO:0005618 ; GO:0022627 ; GO:0009507 ; GO:0006412 ; GO:0042254
MELO3C009723	398.672	202.324	595.02	2.94092	1.55627	0.000307032	0.00445139	e3 ubiquitin protein ligase rie1-like	337	gi|449437970|ref|XP_004136763.1|PREDICTED: E3 ubiquitin protein ligase RIE1-like [Cucumis sativus]	XP_004136763	0	98	628.246	337	333	NA	GO:0016874 ; GO:0005515 ; GO:0008270
MELO3C009729	958.248	1329.25	587.246	0.441788	-1.17858	0.00303	0.0281241	probable mediator of rna polymerase ii transcription subunit 26b-like	452	gi|449437690|ref|XP_004136624.1|PREDICTED: probable mediator of RNA polymerase II transcription subunit 26b-like [Cucumis sativus]	XP_004136624	0	98	893.649	452	447	NA	GO:0050896 ; GO:0006351 ; GO:0005634 ; GO:0003677
MELO3C009733	185.886	77.9382	293.834	3.77009	1.9146	4.96863e-05	0.000973555	myb family transcription factor	286	gi|449437694|ref|XP_004136626.1|PREDICTED: uncharacterized protein LOC101216059 [Cucumis sativus] >gi|449533272|ref|XP_004173600.1| PREDICTED: uncharacterized LOC101216059 [Cucumis sativus]	XP_004136626	5.85784e-145	98	420.239	286	283	NA	GO:0009409 ; GO:0003677 ; GO:0006355 ; GO:0003682 ; GO:0000785
MELO3C009741	1561.17	794.255	2328.08	2.93115	1.55147	0.000144286	0.00240456	p-coumaroyl-shikimate 3 -hydroxylase	508	gi|307136033|gb|ADN33887.1|p-coumaroyl-shikimate 3'-hydroxylase [Cucumis melo subsp. melo]	ADN33887	0	100	940.258	468	468	NA	GO:0020037 ; GO:0016021 ; GO:0009055 ; GO:0016711 ; GO:0055114 ; GO:0009813
MELO3C009746	225.584	129.209	321.96	2.49178	1.31718	0.0038744	0.0341414	werner syndrome-like exonuclease-like	209	gi|307136028|gb|ADN33882.1|3'-5' exonuclease [Cucumis melo subsp. melo]	ADN33882	3.18872e-152	100	432.18	209	209	NA	GO:0003676 ; GO:0008408 ; GO:0005622 ; GO:0006139
MELO3C009758	359.354	497.931	220.778	0.443391	-1.17335	0.00539375	0.0436283	vacuolar amino acid transporter 1-like	553	gi|449437719|ref|XP_004136638.1|PREDICTED: vacuolar amino acid transporter 1-like [Cucumis sativus]	XP_004136638	0	95	982.245	553	526	NA	GO:0015837 ; GO:0015171 ; GO:0005774 ; GO:0006865
MELO3C009777	8456.94	5061.26	11852.6	2.34183	1.22764	0.0016151	0.0171638	ganglioside-induced differentiation-associated protein 2-like	247	gi|449437745|ref|XP_004136651.1|PREDICTED: ganglioside-induced differentiation-associated protein 2-like [Cucumis sativus]	XP_004136651	3.06518e-163	97	463.381	247	241	NA	NA
MELO3C009783	75.6698	37.2026	114.137	3.06799	1.61729	0.00475086	0.0397762	NA	NA	NA	NA	NA	NA	NA	NA	NA	NA	NA
MELO3C009784	109.874	36.3609	183.388	5.04354	2.33444	1.42963e-05	0.000339849	ankyrin repeat protein rf_0381-like	532	gi|449527507|ref|XP_004170752.1|PREDICTED: putative ankyrin repeat protein RF_0381-like [Cucumis sativus]	XP_004170752	0	98	986.097	532	523	NA	GO:0005198 ; GO:0005515
MELO3C009795	611.62	289.178	934.063	3.23006	1.69156	6.02032e-05	0.00115007	50s ribosomal protein l25-like	262	gi|449437765|ref|XP_004136661.1|PREDICTED: 50S ribosomal protein L25-like [Cucumis sativus] >gi|449494761|ref|XP_004159639.1| PREDICTED: 50S ribosomal protein L25-like [Cucumis sativus]	XP_004136661	3.00382e-168	94	477.248	262	248	NA	GO:0005840 ; GO:0050897 ; GO:0006783 ; GO:0008097 ; GO:0003735 ; GO:0008270 ; GO:0006412 ; GO:0042254
MELO3C009818	7671.51	4551.6	10791.4	2.37091	1.24544	0.00200347	0.0201989	probable calcium-binding protein cml36-like	168	gi|449437785|ref|XP_004136671.1|PREDICTED: probable calcium-binding protein CML35-like [Cucumis sativus]	XP_004136671	1.41871e-77	93	239.195	168	157	NA	GO:0005886 ; GO:0005509
MELO3C009833	547.999	214.664	881.334	4.10565	2.03761	2.28566e-06	7.01708e-05	lamin-like protein	180	gi|449437808|ref|XP_004136682.1|PREDICTED: lamin-like protein-like [Cucumis sativus] >gi|449494698|ref|XP_004159622.1| PREDICTED: lamin-like protein-like [Cucumis sativus]	XP_004136682	3.73047e-85	92	259.61	180	167	NA	GO:0016132 ; GO:0005507 ; GO:0006084 ; GO:0009055 ; GO:0052546 ; GO:0046658 ; GO:0005773 ; GO:0052541 ; GO:0016126 ; GO:0048046
MELO3C009841	2851.67	1734.12	3969.22	2.28889	1.19465	0.00255628	0.0245395	eukaryotic translation initiation factor 3 delta subunit	326	gi|449437818|ref|XP_004136687.1|PREDICTED: eukaryotic translation initiation factor 3 subunit I-like [Cucumis sativus] >gi|449494685|ref|XP_004159618.1| PREDICTED: eukaryotic translation initiation factor 3 subunit I-like [Cucumis sativus]	XP_004136687	0	99	668.692	326	324	NA	GO:0004872 ; GO:0046686 ; GO:0009506 ; GO:0005515 ; GO:0003743 ; GO:0005829 ; GO:0009651 ; GO:0080008 ; GO:0000166 ; GO:0007165 ; GO:0005840 ; GO:0006446
MELO3C009847	17611.1	8692.16	26530	3.05218	1.60984	5.70186e-05	0.00109472	protein	320	gi|449437830|ref|XP_004136693.1|PREDICTED: uncharacterized protein At5g39570-like [Cucumis sativus]	XP_004136693	1.13825e-68	90	227.639	329	298	NA	GO:0005634 ; GO:0005829
MELO3C009855	159.717	225.647	93.7871	0.415637	-1.2666	0.00489713	0.0406283	nac domain-containing protein 100-like	283	gi|449437840|ref|XP_004136698.1|PREDICTED: NAC domain-containing protein 100-like [Cucumis sativus]	XP_004136698	4.01019e-139	85	405.216	293	250	NA	GO:0006979 ; GO:0009651 ; GO:0010468 ; GO:0009755 ; GO:0009737 ; GO:0003700 ; GO:0010150 ; GO:0046982 ; GO:0042803 ; GO:0009723 ; GO:0003677 ; GO:0005667
MELO3C009872	1743.73	555.336	2932.12	5.27991	2.40051	8.89795e-09	6.37742e-07	gibberellin-regulated protein	80	gi|449459476|ref|XP_004147472.1|PREDICTED: gibberellin-regulated protein 4-like [Cucumis sativus] >gi|449517691|ref|XP_004165878.1| PREDICTED: gibberellin-regulated protein 4-like [Cucumis sativus]	XP_004147472	8.68408e-48	96	157.532	80	77	NA	GO:0045454 ; GO:0009739
MELO3C009873	255.796	148.695	362.898	2.44056	1.28721	0.0040607	0.0353349	transcription factor hb29-like	298	gi|449459474|ref|XP_004147471.1|PREDICTED: transcription factor HB29-like [Cucumis sativus] >gi|449509241|ref|XP_004163533.1| PREDICTED: transcription factor HB29-like [Cucumis sativus]	XP_004147471	4.08575e-160	97	459.529	298	291	NA	GO:0003700 ; GO:0009739 ; GO:0003677 ; GO:0005515 ; GO:0006355 ; GO:0005667
MELO3C009886	3803	2159.66	5446.33	2.52185	1.33448	0.000746261	0.00917309	2-aminoethanethiol dioxygenase-like	288	gi|449459462|ref|XP_004147465.1|PREDICTED: 2-aminoethanethiol dioxygenase-like [Cucumis sativus]	XP_004147465	0	97	523.472	288	282	NA	GO:0009862 ; GO:0047800 ; GO:0010310 ; GO:0001666 ; GO:0010089 ; GO:0010382 ; GO:0055114 ; GO:0019530
MELO3C009893	10577.2	5440.38	15714	2.8884	1.53027	0.000107265	0.00187963	porin voltage-dependent anion-selective channel protein	276	gi|449459452|ref|XP_004147460.1|PREDICTED: mitochondrial outer membrane protein porin of 34 kDa-like [Cucumis sativus] >gi|449523227|ref|XP_004168625.1| PREDICTED: mitochondrial outer membrane protein porin of 34 kDa-like [Cucumis sativus]	XP_004147460	0	99	553.518	276	275	NA	GO:0055085 ; GO:0044070 ; GO:0010029 ; GO:0005618 ; GO:0015288 ; GO:0005730 ; GO:0042742 ; GO:0009409 ; GO:0009941 ; GO:0005741 ; GO:0005774 ; GO:0009060 ; GO:0008308 ; GO:0046930 ; GO:0005886
MELO3C009894	6955.46	3344.72	10566.2	3.15907	1.6595	3.07352e-05	0.000655444	thioredoxin h2	140	gi|449459458|ref|XP_004147463.1|PREDICTED: thioredoxin H2-like [Cucumis sativus] >gi|449523231|ref|XP_004168627.1| PREDICTED: thioredoxin H2-like [Cucumis sativus]	XP_004147463	1.37432e-64	94	204.142	144	136	NA	GO:0000280 ; GO:0016671 ; GO:0005886 ; GO:0009055 ; GO:0045454 ; GO:0006662 ; GO:0005829 ; GO:0000103 ; GO:0015035 ; GO:0007000 ; GO:0005739
MELO3C009903	2290.84	522.691	4058.99	7.76555	2.95709	2.75336e-12	6.64466e-10	thaumatin-like protein	271	gi|449459444|ref|XP_004147456.1|PREDICTED: thaumatin-like protein-like [Cucumis sativus] >gi|449515724|ref|XP_004164898.1| PREDICTED: thaumatin-like protein-like [Cucumis sativus]	XP_004147456	7.43231e-174	97	491.5	249	243	NA	GO:0016023 ; GO:0045492 ; GO:0051707 ; GO:0010413
MELO3C009904	386.188	127.698	644.677	5.04844	2.33584	1.59439e-07	7.11876e-06	er glycerol-phosphate acyltransferase	511	gi|449459508|ref|XP_004147488.1|PREDICTED: glycerol-3-phosphate 2-O-acyltransferase 6-like [Cucumis sativus] >gi|449515732|ref|XP_004164902.1| PREDICTED: glycerol-3-phosphate 2-O-acyltransferase 6-like [Cucumis sativus]	XP_004147488	0	98	1008.05	511	503	NA	GO:0016023 ; GO:0004366 ; GO:0042967 ; GO:0046486
MELO3C009921	448.615	259.032	638.198	2.46378	1.30088	0.00231573	0.022664	tmv response-related protein	327	gi|449459428|ref|XP_004147448.1|PREDICTED: uncharacterized protein LOC101220065 [Cucumis sativus]	XP_004147448	0	97	518.464	329	321	NA	NA
MELO3C009923	320.856	159.147	482.565	3.03221	1.60037	0.000296632	0.00434688	zinc finger an1 domain-containing stress-associated protein 12	195	gi|449459430|ref|XP_004147449.1|PREDICTED: zinc finger AN1 domain-containing stress-associated protein 12-like [Cucumis sativus] >gi|449515229|ref|XP_004164652.1| PREDICTED: zinc finger AN1 domain-containing stress-associated protein 12-like [Cucumis sativus]	XP_004147449	4.79767e-129	95	372.089	195	186	NA	GO:0010363 ; GO:0008270 ; GO:0009414 ; GO:0009867 ; GO:0005622 ; GO:0010286 ; GO:0009611 ; GO:0042538 ; GO:0009733 ; GO:0010200 ; GO:0006612 ; GO:0009863 ; GO:0010583 ; GO:0009738 ; GO:0009723 ; GO:0009407
MELO3C009926	1074.19	485.891	1662.49	3.42153	1.77464	2.27014e-05	0.000503259	gibberellin-regulated protein 3	222	gi|449515225|ref|XP_004164650.1|PREDICTED: uncharacterized LOC101219588 [Cucumis sativus]	XP_004164650	6.81035e-33	96	128.642	64	62	NA	NA
MELO3C009962	63.7729	32.3989	95.1468	2.93673	1.55421	0.00496819	0.0410333	polygalacturonase qrt3-like	421	gi|449446861|ref|XP_004141189.1|PREDICTED: polygalacturonase QRT3-like [Cucumis sativus] >gi|449489567|ref|XP_004158350.1| PREDICTED: polygalacturonase QRT3-like [Cucumis sativus]	XP_004141189	0	97	826.624	421	410	NA	GO:0005739 ; GO:0010584 ; GO:0009556 ; GO:0009860 ; GO:0004650 ; GO:0009827 ; GO:0016020 ; GO:0005982 ; GO:0005985
MELO3C009965	3009.16	977.924	5040.41	5.15419	2.36575	9.83357e-09	6.86729e-07	50s ribosomal protein chloroplastic-like	193	gi|449446670|ref|XP_004141094.1|PREDICTED: 50S ribosomal protein L12, chloroplastic-like [Cucumis sativus]	XP_004141094	1.02631e-79	97	246.514	163	159	NA	GO:0006412 ; GO:0009295 ; GO:0042742 ; GO:0009506 ; GO:0000311 ; GO:0003735 ; GO:0009941 ; GO:0009535 ; GO:0009570 ; GO:0042254
MELO3C009966	1629.54	997.314	2261.77	2.26786	1.18133	0.00326835	0.0297712	adp-ribosylation factor	181	gi|357495837|ref|XP_003618207.1|ADP-ribosylation factor [Medicago truncatula] >gi|355493222|gb|AES74425.1| ADP-ribosylation factor [Medicago truncatula]	XP_003618207	1.46246e-130	100	377.481	181	181	NA	GO:0016192 ; GO:0005829 ; GO:0005507 ; GO:0005739 ; GO:0007264 ; GO:0009536 ; GO:0005774 ; GO:0016004 ; GO:0006499 ; GO:0005215 ; GO:0006886 ; GO:0046686 ; GO:0016787 ; GO:0005798 ; GO:0005525 ; GO:0005886
MELO3C009970	136.87	39.0235	234.717	6.01476	2.58851	2.67369e-07	1.11785e-05	polygalacturonase at1g48100-like	477	gi|449446684|ref|XP_004141101.1|PREDICTED: polygalacturonase At1g48100-like [Cucumis sativus] >gi|449489467|ref|XP_004158321.1| PREDICTED: polygalacturonase At1g48100-like [Cucumis sativus]	XP_004141101	0	97	831.632	477	467	NA	GO:0047911 ; GO:0005576 ; GO:0004650 ; GO:0007047 ; GO:0005982 ; GO:0005985
MELO3C009988	34.1698	9.20701	59.1326	6.42255	2.68315	0.000791371	0.00960374	kda oleosin	176	gi|449446694|ref|XP_004141106.1|PREDICTED: oleosin 5-like [Cucumis sativus] >gi|449524042|ref|XP_004169032.1| PREDICTED: oleosin 5-like [Cucumis sativus]	XP_004141106	2.08156e-82	100	251.521	158	158	NA	GO:0050826 ; GO:0012511 ; GO:0016021 ; GO:0019915 ; GO:0009845
MELO3C009989	82.2316	35.5096	128.954	3.63151	1.86057	0.000891778	0.0105589	lob domain-containing protein 25-like	177	gi|449524046|ref|XP_004169034.1|PREDICTED: LOB domain-containing protein 25-like [Cucumis sativus]	XP_004169034	1.5884e-90	100	273.092	177	177	NA	GO:0010199
MELO3C010017	26.8225	42.6205	11.0244	0.258664	-1.95085	0.00402391	0.0351378	polygalacturonase	332	gi|449485383|ref|XP_004157151.1|PREDICTED: polygalacturonase-like [Cucumis sativus]	XP_004157151	0	96	638.262	331	319	NA	GO:0004650 ; GO:0005982 ; GO:0005985
MELO3C010044	291.888	169.141	414.635	2.45142	1.29362	0.003671	0.0325827	protein tic 20- chloroplastic-like	211	gi|449442661|ref|XP_004139099.1|PREDICTED: protein TIC 20-II, chloroplastic-like [Cucumis sativus] >gi|449485336|ref|XP_004157137.1| PREDICTED: protein TIC 20-II, chloroplastic-like [Cucumis sativus]	XP_004139099	1.25935e-121	96	354.755	211	203	NA	GO:0010207 ; GO:0009706 ; GO:0009535 ; GO:0005739
MELO3C010052	557.946	315.244	800.649	2.53978	1.3447	0.00129733	0.0144369	protein	76	gi|297843398|ref|XP_002889580.1|predicted protein [Arabidopsis lyrata subsp. lyrata] >gi|297335422|gb|EFH65839.1| predicted protein [Arabidopsis lyrata subsp. lyrata]	XP_002889580	7.82017e-18	72	79.7221	73	53	NA	NA
MELO3C010059	11207.4	4034.71	18380.2	4.55551	2.18761	6.37997e-08	3.29632e-06	zinc finger family protein	105	gi|449442671|ref|XP_004139104.1|PREDICTED: uncharacterized protein LOC101210666 [Cucumis sativus] >gi|449485348|ref|XP_004157141.1| PREDICTED: uncharacterized protein LOC101231373 [Cucumis sativus]	XP_004139104	1.6097e-64	97	201.06	105	102	NA	GO:0003700 ; GO:0008270 ; GO:0006355 ; GO:0005667
MELO3C010121	22.4117	3.52345	41.2999	11.7214	3.55108	1.08302e-07	5.13578e-06	germin-like protein subfamily 1 member 17-like	223	gi|449449599|ref|XP_004142552.1|PREDICTED: germin-like protein subfamily 1 member 17-like [Cucumis sativus] >gi|449479697|ref|XP_004155680.1| PREDICTED: germin-like protein subfamily 1 member 17-like [Cucumis sativus]	XP_004142552	4.17526e-149	96	425.631	223	216	NA	GO:0050162 ; GO:0009651 ; GO:0048046 ; GO:0005618 ; GO:0004872 ; GO:0045735 ; GO:0030145 ; GO:0055114 ; GO:0031012 ; GO:0046487 ; GO:0007165
MELO3C010155	37.109	14.7626	59.4554	4.02744	2.00986	0.00423128	0.0363703	NA	NA	NA	NA	NA	NA	NA	NA	NA	NA	NA
MELO3C010174	687.37	1024.14	350.596	0.34233	-1.54654	0.000171175	0.00275862	protein wax2-like	610	gi|449464324|ref|XP_004149879.1|PREDICTED: protein ECERIFERUM 3-like [Cucumis sativus]	XP_004149879	0	99	1117.84	609	603	NA	GO:0000038 ; GO:0016491 ; GO:0010025 ; GO:0005886 ; GO:0005506 ; GO:0016021 ; GO:0048235 ; GO:0006723 ; GO:0055114 ; GO:0000166
MELO3C010177	2630.8	4139.98	1121.62	0.270924	-1.88404	2.80809e-06	8.36503e-05	nodulin 21 -like transporter family protein	372	gi|449464350|ref|XP_004149892.1|PREDICTED: auxin-induced protein 5NG4-like [Cucumis sativus]	XP_004149892	0	96	668.692	372	358	NA	GO:0016020
MELO3C010189	202.265	283.366	121.164	0.427587	-1.22571	0.00527723	0.0428859	afg1-like protein	500	gi|449457857|ref|XP_004146664.1|PREDICTED: lactation elevated protein 1-like [Cucumis sativus]	XP_004146664	0	97	965.296	500	488	NA	GO:0005516 ; GO:0005739 ; GO:0019243 ; GO:0019375 ; GO:0005524 ; GO:0042631 ; GO:0016887 ; GO:0009507 ; GO:0016036
MELO3C010198	227.802	131.57	324.034	2.46282	1.30031	0.00414514	0.0357718	protein	127	gi|449457863|ref|XP_004146667.1|PREDICTED: uncharacterized protein LOC101206545 [Cucumis sativus] >gi|449503149|ref|XP_004161858.1| PREDICTED: uncharacterized LOC101206545 [Cucumis sativus]	XP_004146667	4.44272e-46	91	155.992	107	98	NA	NA
MELO3C010211	1468.05	821.723	2114.39	2.57311	1.36351	0.000628801	0.00802416	low temperature and salt responsive protein	75	gi|449457875|ref|XP_004146673.1|PREDICTED: UPF0057 membrane protein At4g30660-like [Cucumis sativus] >gi|449503159|ref|XP_004161863.1| PREDICTED: UPF0057 membrane protein At4g30660-like [Cucumis sativus]	XP_004146673	3.44219e-44	100	147.132	75	75	NA	GO:0042538 ; GO:0009409 ; GO:0006333 ; GO:0050832 ; GO:0042631 ; GO:0016021
MELO3C010235	154.982	223.439	86.5256	0.387245	-1.36868	0.0018497	0.0190619	ap2 domain-containing transcription factor	338	gi|449457911|ref|XP_004146691.1|PREDICTED: AP2/ERF and B3 domain-containing transcription factor At1g50680-like [Cucumis sativus] >gi|449503179|ref|XP_004161873.1| PREDICTED: AP2/ERF and B3 domain-containing transcription factor At1g50680-like [Cucumis sativus]	XP_004146691	0	97	681.789	339	331	NA	GO:0051716 ; GO:0009910 ; GO:0045892 ; GO:0048527 ; GO:0003677 ; GO:0048366 ; GO:0008081 ; GO:0009741 ; GO:0003700 ; GO:0005667
MELO3C010236	561.79	325.612	797.968	2.45067	1.29318	0.00185271	0.0190723	cytochrome c subunit vib family protein	114	gi|449533631|ref|XP_004173776.1|PREDICTED: uncharacterized protein LOC101228979 [Cucumis sativus]	XP_004173776	2.46803e-77	98	234.572	114	112	NA	GO:0004129 ; GO:0005739 ; GO:0006123 ; GO:0015992 ; GO:0045277
MELO3C010237	1879.02	1005.17	2752.86	2.73869	1.45349	0.000326238	0.00469413	transcription factor bhlh66	420	gi|449457905|ref|XP_004146688.1|PREDICTED: uncharacterized protein LOC101211609 [Cucumis sativus] >gi|449529094|ref|XP_004171536.1| PREDICTED: uncharacterized protein LOC101228749 [Cucumis sativus]	XP_004146688	0	99	671.774	422	419	NA	GO:0003700 ; GO:0003677 ; GO:0080147 ; GO:0006355 ; GO:0046983 ; GO:0005667
MELO3C010248	21.081	5.61955	36.5425	6.50274	2.70105	0.00273007	0.0259336	pathogenesis-related protein 3	375	gi|449457927|ref|XP_004146699.1|PREDICTED: chitotriosidase-1-like [Cucumis sativus] >gi|449527430|ref|XP_004170714.1| PREDICTED: chitotriosidase-1-like [Cucumis sativus]	XP_004146699	0	96	565.074	375	362	NA	GO:0008843 ; GO:0009753 ; GO:0006032 ; GO:0035885 ; GO:0005618 ; GO:0009737 ; GO:0009651 ; GO:0016998
MELO3C010249	1571.74	799.452	2344.02	2.93204	1.5519	0.000124046	0.0021325	acidic mammalian chitinase-like	378	gi|449457929|ref|XP_004146700.1|PREDICTED: acidic mammalian chitinase-like [Cucumis sativus] >gi|449527432|ref|XP_004170715.1| PREDICTED: acidic mammalian chitinase-like [Cucumis sativus]	XP_004146700	0	99	697.582	378	375	NA	GO:0004568 ; GO:0006032 ; GO:0016998
MELO3C010256	123.981	31.2821	216.679	6.92663	2.79215	2.5539e-07	1.07011e-05	uroporphyrinogen-iii synthase	307	gi|255565081|ref|XP_002523533.1|conserved hypothetical protein [Ricinus communis] >gi|223537240|gb|EEF38872.1| conserved hypothetical protein [Ricinus communis]	XP_002523533	8.69979e-114	71	342.043	297	213	NA	GO:0004852 ; GO:0006783 ; GO:0015994
MELO3C010261	7363.98	2697.57	12030.4	4.45973	2.15696	1.36899e-07	6.24395e-06	protein	95	gi|255565105|ref|XP_002523545.1|conserved hypothetical protein [Ricinus communis] >gi|223537252|gb|EEF38884.1| conserved hypothetical protein [Ricinus communis]	XP_002523545	3.4879e-23	78	95.9005	64	50	NA	GO:0009987
MELO3C010275	2954.52	1140.8	4768.23	4.17973	2.06341	3.93699e-07	1.56699e-05	PREDICTED: uncharacterized protein LOC101217053 isoform 1	203	gi|449457949|ref|XP_004146710.1|PREDICTED: uncharacterized protein LOC101217053 isoform 1 [Cucumis sativus] >gi|449457951|ref|XP_004146711.1| PREDICTED: uncharacterized protein LOC101217053 isoform 2 [Cucumis sativus] >gi|449516631|ref|XP_004165350.1| PREDICTED: uncharacterized protein LOC101229924 isoform 1 [Cucumis sativus] >gi|449516633|ref|XP_004165351.1| PREDICTED: uncharacterized protein LO…	XP_004146710	4.37314e-86	97	263.848	203	198	NA	NA
MELO3C010276	55.4535	24.088	86.819	3.60424	1.84969	0.0043129	0.0368808	PREDICTED: uncharacterized protein LOC101230737	267	gi|449516637|ref|XP_004165353.1|PREDICTED: uncharacterized protein LOC101230737 [Cucumis sativus]	XP_004165353	1.11312e-140	97	407.527	267	261	NA	NA
MELO3C010279	183.465	274.095	92.835	0.338696	-1.56194	0.000469942	0.00635873	octicosapeptide phox domain-containing protein	716	gi|449457955|ref|XP_004146713.1|PREDICTED: uncharacterized protein LOC101217675 [Cucumis sativus] >gi|449522602|ref|XP_004168315.1| PREDICTED: uncharacterized LOC101217675 [Cucumis sativus]	XP_004146713	0	95	1266.91	703	674	NA	GO:0009407 ; GO:0005773 ; GO:0006950 ; GO:0010583 ; GO:0005515
MELO3C010306	335.01	140.064	529.956	3.78368	1.91979	1.76998e-05	0.000408037	universal stress protein a-like protein	83	gi|449461379|ref|XP_004148419.1|PREDICTED: universal stress protein A-like protein-like [Cucumis sativus] >gi|449518061|ref|XP_004166062.1| PREDICTED: universal stress protein A-like protein-like [Cucumis sativus]	XP_004148419	5.33195e-26	76	103.605	69	53	NA	NA
MELO3C010312	880.009	314.647	1445.37	4.59362	2.19963	2.24676e-07	9.56125e-06	at2g10940-like protein	215	gi|17154773|gb|AAL35979.1|AF104392_1extensin-like protein, partial [Cucumis sativus]	AAL35979	2.23155e-44	95	157.918	102	97	NA	GO:0008289 ; GO:0009506 ; GO:0006869 ; GO:0048046 ; GO:0009535
MELO3C010324	239.565	13.5913	465.538	34.2528	5.09815	2.82089e-20	1.07561e-16	cucumber peeling cupredoxin-like	167	gi|449464642|ref|XP_004150038.1|PREDICTED: umecyanin-like [Cucumis sativus] >gi|449523491|ref|XP_004168757.1| PREDICTED: umecyanin-like [Cucumis sativus]	XP_004150038	1.11058e-79	93	244.588	130	122	NA	GO:0005507 ; GO:0009055
MELO3C010338	1308.14	605.333	2010.95	3.32206	1.73208	2.77642e-05	0.000598784	protein	136	gi|449465739|ref|XP_004150585.1|PREDICTED: uncharacterized protein LOC101222988 [Cucumis sativus]	XP_004150585	1.45616e-67	97	211.46	136	132	NA	NA
MELO3C010353	8582.3	13367	3797.59	0.284102	-1.81552	4.54594e-06	0.000125606	nitrate transporter	534	gi|430736183|gb|AGA60121.1|nitrate transporter NRT1.4B [Cucumis sativus]	AGA60121	0	98	893.649	534	526	NA	GO:0009753 ; GO:0009611 ; GO:0070838 ; GO:0006857 ; GO:0030003 ; GO:0016021 ; GO:0005215
MELO3C010355	781.934	487.761	1076.11	2.20622	1.14158	0.00519468	0.0424703	nhp2-like protein 1-like	128	gi|449443099|ref|XP_004139318.1|PREDICTED: NHP2-like protein 1-like [Cucumis sativus] >gi|449493622|ref|XP_004159380.1| PREDICTED: NHP2-like protein 1-like [Cucumis sativus]	XP_004139318	1.00669e-72	97	223.787	128	125	NA	GO:0005730 ; GO:0005840 ; GO:0003723 ; GO:0042254
MELO3C010370	969.028	393.201	1544.85	3.92892	1.97413	2.1456e-06	6.62979e-05	uncharacterized loc101202857	116	gi|449517695|ref|XP_004165880.1|PREDICTED: uncharacterized LOC101202857 [Cucumis sativus]	XP_004165880	7.28498e-18	53	82.4185	117	63	NA	NA
MELO3C010391	67.2148	13.9113	120.518	8.66333	3.11492	3.60764e-06	0.000104054	non-specific lipid-transfer protein 2-like	79	gi|356573851|ref|XP_003555069.1|PREDICTED: probable non-specific lipid-transfer protein AKCS9-like [Glycine max]	XP_003555069	1.8059e-15	62	74.3294	81	51	NA	NA
MELO3C010416	569.374	270.847	867.9	3.20439	1.68005	7.5039e-05	0.00139484	ribosomal protein	146	gi|449467205|ref|XP_004151315.1|PREDICTED: uncharacterized protein LOC101209567 [Cucumis sativus] >gi|449523389|ref|XP_004168706.1| PREDICTED: uncharacterized protein LOC101230531 [Cucumis sativus]	XP_004151315	3.39002e-63	92	201.445	111	103	NA	GO:0009535 ; GO:0009941
MELO3C010420	1111.72	375.37	1848.08	4.92336	2.29964	3.58939e-08	2.0127e-06	PREDICTED: uncharacterized protein LOC101206644	151	gi|449465613|ref|XP_004150522.1|PREDICTED: uncharacterized protein LOC101206644 [Cucumis sativus] >gi|449533801|ref|XP_004173860.1| PREDICTED: uncharacterized protein LOC101230847 [Cucumis sativus]	XP_004150522	7.32713e-92	99	274.248	151	150	NA	NA
MELO3C010423	253.454	365.788	141.119	0.385795	-1.37409	0.00168352	0.0178017	uncharacterized wd repeat-containing	452	gi|449466458|ref|XP_004150943.1|PREDICTED: uncharacterized WD repeat-containing protein C2A9.03-like [Cucumis sativus] >gi|449510456|ref|XP_004163670.1| PREDICTED: uncharacterized WD repeat-containing protein C2A9.03-like [Cucumis sativus]	XP_004150943	0	98	817.765	452	446	NA	GO:0005834 ; GO:0006499 ; GO:0080008 ; GO:0005515
MELO3C010444	165.955	84.1625	247.747	2.94368	1.55762	0.000525283	0.00695799	nitrate reductase	891	gi|449449725|ref|XP_004142615.1|PREDICTED: nitrate reductase [NADH]-like [Cucumis sativus] >gi|307949706|gb|ADN96688.1| nitrate reductase [Cucumis sativus]	XP_004142615	0	96	1623.99	877	845	NA	GO:0050660 ; GO:0005773 ; GO:0005886 ; GO:0009055 ; GO:0009610 ; GO:0006809 ; GO:0042128 ; GO:0009703 ; GO:0030151 ; GO:0020037 ; GO:0043546 ; GO:0009416 ; GO:0055114 ; GO:0009325
MELO3C010454	877.587	352.654	1402.52	3.97704	1.99169	1.63194e-06	5.26026e-05	probable calcium-binding protein cml29-like	174	gi|449449727|ref|XP_004142616.1|PREDICTED: probable calcium-binding protein CML29-like [Cucumis sativus] >gi|449510473|ref|XP_004163676.1| PREDICTED: probable calcium-binding protein CML29-like [Cucumis sativus]	XP_004142616	2.93754e-98	98	291.967	157	155	NA	GO:0005509
MELO3C010473	355.448	195.251	515.645	2.64093	1.40105	0.00136971	0.0150977	universal stress protein family protein	169	gi|449449739|ref|XP_004142622.1|PREDICTED: uncharacterized protein LOC101217745 [Cucumis sativus] >gi|449500713|ref|XP_004161175.1| PREDICTED: uncharacterized protein LOC101226212 [Cucumis sativus]	XP_004142622	8.07347e-104	97	306.22	170	165	NA	GO:0002238 ; GO:0006950
MELO3C010504	455.864	63.1211	848.607	13.4441	3.7489	2.49413e-15	1.58502e-12	uncharacterized loc101220757	163	gi|449449763|ref|XP_004142634.1|PREDICTED: uncharacterized protein LOC101220757 [Cucumis sativus] >gi|449500656|ref|XP_004161160.1| PREDICTED: uncharacterized LOC101220757 [Cucumis sativus]	XP_004142634	6.01694e-70	87	219.55	163	142	NA	NA
MELO3C010561	166.394	58.3815	274.406	4.70023	2.23273	8.74054e-06	0.00022458	seed maturation protein	102	gi|307135891|gb|ADN33756.1|seed maturation protein [Cucumis melo subsp. melo]	ADN33756	2.85852e-53	100	172.17	102	102	NA	NA
MELO3C010591	1223.43	94.109	2352.75	25.0003	4.64387	1.47626e-23	1.76086e-19	b chain ebulin complexed with trigonal crystal form	291	gi|22773775|gb|AAN05009.1|ribosome-inactivating protein [Binary vector pGV4945]	AAN05009	2.44983e-77	63	256.914	254	162	NA	NA
MELO3C010601	613.225	313.413	913.038	2.91321	1.54261	0.000241299	0.0036803	peptidoglycan-binding domain-containing protein	432	gi|449458099|ref|XP_004146785.1|PREDICTED: lysM domain-containing GPI-anchored protein 1-like [Cucumis sativus] >gi|449528597|ref|XP_004171290.1| PREDICTED: lysM domain-containing GPI-anchored protein 1-like [Cucumis sativus]	XP_004146785	0	97	786.563	432	421	NA	GO:0016998 ; GO:0009909 ; GO:0048449 ; GO:0042545 ; GO:0006955 ; GO:0016023 ; GO:0016570 ; GO:0046658 ; GO:0042834 ; GO:0009664 ; GO:0009274
MELO3C010604	273.081	140.31	405.851	2.89253	1.53233	0.000606939	0.00781317	universal stress protein family protein	228	gi|449465455|ref|XP_004150443.1|PREDICTED: uncharacterized protein LOC101206721 isoform 1 [Cucumis sativus]	XP_004150443	2.02761e-110	95	327.791	228	217	NA	GO:0002238 ; GO:0006950
MELO3C010608	571.736	287.414	856.057	2.97848	1.57458	0.000221863	0.00341665	photosystem ii 22 kda protein	272	gi|449465453|ref|XP_004150442.1|PREDICTED: photosystem II 22 kDa protein, chloroplastic-like [Cucumis sativus] >gi|449529497|ref|XP_004171736.1| PREDICTED: photosystem II 22 kDa protein, chloroplastic-like [Cucumis sativus]	XP_004150442	5.52547e-151	98	434.106	272	268	NA	GO:0051738 ; GO:0010103 ; GO:0009517 ; GO:0043085 ; GO:0019252 ; GO:0010207 ; GO:0000023 ; GO:0080167 ; GO:0016021 ; GO:0016168 ; GO:0010196 ; GO:0019344 ; GO:0009523 ; GO:0006364 ; GO:0010027
MELO3C010644	7497.47	2759.9	12235.1	4.43315	2.14833	1.08561e-07	5.13578e-06	dpp6 n-terminal domain-like protein	703	gi|449463434|ref|XP_004149439.1|PREDICTED: protein TolB-like [Cucumis sativus]	XP_004149439	0	96	1305.43	679	658	NA	GO:0009505 ; GO:0019243 ; GO:0016023 ; GO:0005774
MELO3C010662	2959.29	1466.52	4452.06	3.0358	1.60208	0.00010316	0.00181602	probable polygalacturonase non-catalytic subunit jp650-like	623	gi|449450462|ref|XP_004142981.1|PREDICTED: probable polygalacturonase non-catalytic subunit JP650-like [Cucumis sativus]	XP_004142981	0	98	1203.35	623	615	NA	GO:0048653 ; GO:0045492 ; GO:0009825 ; GO:0009664 ; GO:0010075 ; GO:0007389 ; GO:0043481 ; GO:0048767 ; GO:0005576 ; GO:0004650 ; GO:0005982 ; GO:0008361 ; GO:0010413 ; GO:0009926 ; GO:0000272 ; GO:0009832 ; GO:0009932 ; GO:0005985
MELO3C010665	30.6491	51.0499	10.2483	0.200751	-2.31652	0.000292372	0.00430764	PREDICTED: uncharacterized protein LOC101211595	315	gi|449450464|ref|XP_004142982.1|PREDICTED: uncharacterized protein LOC101211595 [Cucumis sativus] >gi|449519028|ref|XP_004166537.1| PREDICTED: uncharacterized protein LOC101229479 [Cucumis sativus]	XP_004142982	0	93	579.711	317	296	NA	NA
MELO3C010670	3607.46	1316.87	5898.06	4.47886	2.16313	1.00132e-07	4.79654e-06	ubiquinol-cytochrome c reductase complex ubiquinone-binding protein qp-c	72	gi|449450456|ref|XP_004142978.1|PREDICTED: cytochrome b-c1 complex subunit 8-like [Cucumis sativus] >gi|449500324|ref|XP_004161066.1| PREDICTED: cytochrome b-c1 complex subunit 8-like [Cucumis sativus]	XP_004142978	3.16054e-45	100	149.443	72	72	NA	GO:0005750 ; GO:0008121 ; GO:0009853 ; GO:0022900 ; GO:0006119 ; GO:0015992
MELO3C010684	718.101	417.253	1018.95	2.44204	1.28808	0.00203708	0.0204404	alpha beta-hydrolase domain-containing protein	462	gi|449450438|ref|XP_004142969.1|PREDICTED: lipase-like [Cucumis sativus]	XP_004142969	0	97	856.284	463	451	NA	GO:0016023
MELO3C010701	1954.14	1175.59	2732.68	2.32452	1.21693	0.00213306	0.0212138	PREDICTED: uncharacterized protein LOC100781005	63	gi|356512650|ref|XP_003525031.1|PREDICTED: uncharacterized protein LOC100781005 [Glycine max] >gi|356525417|ref|XP_003531321.1| PREDICTED: uncharacterized protein LOC100306294 [Glycine max] >gi|255628129|gb|ACU14409.1| unknown [Glycine max] >gi|255631008|gb|ACU15868.1| unknown [Glycine max]	XP_003525031	1.20371e-31	95	114.39	64	61	NA	GO:0016023 ; GO:0005747
MELO3C010708	1572.11	471.542	2672.68	5.66795	2.50283	2.04873e-09	1.85996e-07	photosystem ii core complex proteins chloroplastic-like	202	gi|449450417|ref|XP_004142959.1|PREDICTED: photosystem II core complex proteins psbY, chloroplastic-like [Cucumis sativus] >gi|449494514|ref|XP_004159566.1| PREDICTED: photosystem II core complex proteins psbY, chloroplastic-like [Cucumis sativus]	XP_004142959	9.78076e-95	100	287.73	202	202	NA	GO:0009533 ; GO:0030145 ; GO:0009523 ; GO:0016021 ; GO:0015979 ; GO:0009535
MELO3C010727	2777.7	1598.34	3957.06	2.47574	1.30786	0.00113085	0.0128255	3-oxoacyl-	328	gi|449450381|ref|XP_004142941.1|PREDICTED: 3-oxoacyl-[acyl-carrier-protein] reductase, chloroplastic-like [Cucumis sativus] >gi|449494465|ref|XP_004159553.1| PREDICTED: 3-oxoacyl-[acyl-carrier-protein] reductase, chloroplastic-like [Cucumis sativus]	XP_004142941	0	98	622.468	316	312	NA	GO:0006633 ; GO:0009941 ; GO:0004316 ; GO:0051287 ; GO:0005507 ; GO:0009570 ; GO:0055114 ; GO:0005835 ; GO:0042967
MELO3C010731	8660.17	11702.1	5618.21	0.480102	-1.05859	0.0062669	0.0488465	cyclin-dependent kinase g-2-like	753	gi|449450379|ref|XP_004142940.1|PREDICTED: cyclin-dependent kinase G-2-like [Cucumis sativus]	XP_004142940	0	96	1417.14	759	733	NA	GO:0005829 ; GO:0009888 ; GO:0004674 ; GO:0033044 ; GO:0009887 ; GO:0000956 ; GO:0005515 ; GO:0010638 ; GO:0005524 ; GO:0006468 ; GO:0004713 ; GO:0009069
MELO3C010741	86.0803	41.0843	131.076	3.19043	1.67375	0.0020997	0.0209585	protein	96	gi|449450367|ref|XP_004142934.1|PREDICTED: uncharacterized protein LOC101220122 [Cucumis sativus]	XP_004142934	1.57931e-36	98	129.028	96	95	NA	GO:0051082 ; GO:0031072
MELO3C010742	194.788	90.4412	299.135	3.30751	1.72575	0.000236625	0.00361479	f-box protein at1g67340-like	364	gi|449450584|ref|XP_004143042.1|PREDICTED: F-box protein At1g67340-like [Cucumis sativus] >gi|449494547|ref|XP_004159577.1| PREDICTED: F-box protein At1g67340-like [Cucumis sativus]	XP_004143042	0	98	562.377	338	333	NA	GO:0005634 ; GO:0008270 ; GO:0005515
MELO3C010749	12396.2	5271.78	19520.6	3.70285	1.88864	2.83298e-06	8.39981e-05	glutaredoxin	138	gi|449450357|ref|XP_004142929.1|PREDICTED: glutaredoxin-C6-like [Cucumis sativus] >gi|449522750|ref|XP_004168389.1| PREDICTED: glutaredoxin-C6-like [Cucumis sativus]	XP_004142929	4.11114e-62	99	197.593	130	129	NA	GO:0009055 ; GO:0045454 ; GO:0048653 ; GO:0015035
MELO3C010754	2590.18	1619.82	3560.53	2.1981	1.13626	0.0045476	0.0384138	glycine dehydrogenase	1047	gi|449450349|ref|XP_004142925.1|PREDICTED: glycine dehydrogenase [decarboxylating], mitochondrial-like [Cucumis sativus]	XP_004142925	0	98	2019.59	1041	1027	NA	GO:0005960 ; GO:0055114 ; GO:0004375 ; GO:0019464 ; GO:0005739 ; GO:0009941 ; GO:0005524 ; GO:0032440 ; GO:0046686 ; GO:0030170 ; GO:0048046 ; GO:0006563 ; GO:0006566
MELO3C010761	3651.67	2302.89	5000.45	2.17139	1.11862	0.00506632	0.0417053	far upstream element-binding protein	691	gi|449450341|ref|XP_004142921.1|PREDICTED: uncharacterized protein LOC101216803 [Cucumis sativus] >gi|449494409|ref|XP_004159539.1| PREDICTED: uncharacterized LOC101216803 [Cucumis sativus]	XP_004142921	0	97	952.584	694	680	NA	GO:0006606 ; GO:0003723 ; GO:0004221 ; GO:0005829 ; GO:0006511 ; GO:0016579
MELO3C010765	6340.52	1499.72	11181.3	7.45562	2.89833	3.98311e-12	9.04023e-10	NA	NA	NA	NA	NA	NA	NA	NA	NA	NA	NA
MELO3C010810	637.95	335.059	940.842	2.80799	1.48954	0.00040857	0.00566501	sigma factor sigb regulation protein rsbq	267	gi|449450277|ref|XP_004142890.1|PREDICTED: sigma factor SigB regulation protein RsbQ-like [Cucumis sativus] >gi|449482706|ref|XP_004156378.1| PREDICTED: sigma factor SigB regulation protein RsbQ-like [Cucumis sativus]	XP_004142890	0	100	543.502	267	267	NA	GO:0080030 ; GO:0009611 ; GO:0004091 ; GO:0015824 ; GO:0009805 ; GO:0050253 ; GO:0080031 ; GO:0080032 ; GO:0009536 ; GO:0042572
MELO3C010813	6435.45	2406.89	10464	4.34752	2.12019	2.31128e-07	9.7992e-06	zinc finger protein zat10-like	236	gi|449450273|ref|XP_004142888.1|PREDICTED: zinc finger protein ZAT10-like [Cucumis sativus] >gi|449523642|ref|XP_004168832.1| PREDICTED: zinc finger protein ZAT10-like [Cucumis sativus]	XP_004142888	2.30345e-132	95	384.03	240	228	NA	GO:0009628 ; GO:0006950 ; GO:0042221 ; GO:0008270 ; GO:0005622
MELO3C010823	33.4317	11.2296	55.6338	4.95423	2.30866	0.00359278	0.0320526	cytochrome p450	520	gi|449450544|ref|XP_004143022.1|PREDICTED: cytochrome P450 81D1-like [Cucumis sativus] >gi|449482809|ref|XP_004156410.1| PREDICTED: cytochrome P450 81D1-like [Cucumis sativus]	XP_004143022	0	96	845.499	474	457	NA	GO:0016705 ; GO:0004497 ; GO:0009055 ; GO:0020037 ; GO:0055114
MELO3C010829	77.0376	37.5513	116.524	3.10306	1.63369	0.00445591	0.0378236	NA	NA	NA	NA	NA	NA	NA	NA	NA	NA	NA
MELO3C010830	270.67	75.7522	465.587	6.14618	2.61969	3.84686e-08	2.1382e-06	mfp1 attachment factor 1-like	154	gi|449450255|ref|XP_004142879.1|PREDICTED: MFP1 attachment factor 1-like [Cucumis sativus] >gi|449482700|ref|XP_004156375.1| PREDICTED: MFP1 attachment factor 1-like [Cucumis sativus]	XP_004142879	1.00146e-83	95	253.832	152	145	NA	GO:0005829 ; GO:0016363 ; GO:0005640 ; GO:0006913 ; GO:0005515 ; GO:0007067 ; GO:0048527 ; GO:0005794 ; GO:0005886
MELO3C010833	5972.48	3647.89	8297.08	2.27449	1.18554	0.00373563	0.033064	transcription factor myb44-like	296	gi|449450253|ref|XP_004142878.1|PREDICTED: transcription factor MYB44-like [Cucumis sativus] >gi|449482697|ref|XP_004156374.1| PREDICTED: transcription factor MYB44-like [Cucumis sativus]	XP_004142878	0	96	521.546	296	287	NA	GO:0009725 ; GO:0003677 ; GO:0009628 ; GO:0006950 ; GO:0003682 ; GO:0000785
MELO3C010836	300.15	125.401	474.899	3.78706	1.92108	1.96305e-05	0.000446605	d3-type cyclin	359	gi|307135857|gb|ADN33726.1|cyclin d3.1 [Cucumis melo subsp. melo]	ADN33726	0	100	668.692	359	359	NA	GO:0009725 ; GO:0051726 ; GO:0005634
MELO3C010840	1538.37	733.983	2342.75	3.19183	1.67439	3.63853e-05	0.00075565	ap2 erf domain-containing transcription factor	142	gi|449450247|ref|XP_004142875.1|PREDICTED: ethylene-responsive transcription factor RAP2-1-like [Cucumis sativus] >gi|449534241|ref|XP_004174074.1| PREDICTED: ethylene-responsive transcription factor RAP2-1-like [Cucumis sativus]	XP_004142875	1.9715e-97	99	287.73	142	141	NA	GO:0003700 ; GO:0003677 ; GO:0009628 ; GO:0006950 ; GO:0006355 ; GO:0005667
MELO3C010841	2968.27	1246.12	4690.42	3.76402	1.91227	2.24124e-06	6.89183e-05	wuschel-related homeobox 4-like	229	gi|449450241|ref|XP_004142872.1|PREDICTED: WUSCHEL-related homeobox 4-like [Cucumis sativus]	XP_004142872	2.6903e-133	97	385.571	229	224	NA	GO:0006355 ; GO:0043565 ; GO:0003700 ; GO:0005667
MELO3C010845	11692.9	6053.98	17331.8	2.86288	1.51746	0.000135207	0.00228117	carrier protein mitochondrial-like	238	gi|307135851|gb|ADN33720.1|adenine nucleotide translocator [Cucumis melo subsp. melo]	ADN33720	8.35552e-112	100	337.421	179	179	NA	GO:0005730 ; GO:0009941 ; GO:0005773 ; GO:0015865 ; GO:0005743 ; GO:0005507 ; GO:0005886 ; GO:0005618 ; GO:0016021 ; GO:0005215
MELO3C010867	1208.67	667.809	1749.53	2.61981	1.38946	0.000472722	0.00637372	40s ribosomal protein s13	106	gi|449459684|ref|XP_004147576.1|PREDICTED: 40S ribosomal protein S13-like [Cucumis sativus] >gi|449506113|ref|XP_004162657.1| PREDICTED: 40S ribosomal protein S13-like [Cucumis sativus]	XP_004147576	1.14565e-53	70	175.252	135	95	NA	GO:0003735 ; GO:0005840 ; GO:0006412 ; GO:0042254
MELO3C010875	24867.7	12927.5	36807.9	2.84727	1.50958	9.56257e-05	0.00171183	protein	87	gi|449470198|ref|XP_004152805.1|PREDICTED: probable calcium-binding protein CML10-like [Cucumis sativus]	XP_004152805	5.51124e-32	85	119.398	81	69	NA	GO:0005509
MELO3C010884	445.732	187.773	703.692	3.74757	1.90596	1.10605e-05	0.000274566	diphthamide biosynthesis protein 4-like	180	gi|449470051|ref|XP_004152732.1|PREDICTED: diphthamide biosynthesis protein 4-like [Cucumis sativus] >gi|449496015|ref|XP_004160012.1| PREDICTED: diphthamide biosynthesis protein 4-like [Cucumis sativus]	XP_004152732	6.52931e-113	95	329.717	173	166	NA	GO:0005515 ; GO:0006457
MELO3C010893	141.774	34.8886	248.66	7.12725	2.83335	5.56853e-08	2.93271e-06	transcriptional activator myb-like	51	gi|449524886|ref|XP_004169452.1|PREDICTED: transcriptional activator Myb-like [Cucumis sativus]	XP_004169452	6.78356e-25	94	100.908	51	48	NA	NA
MELO3C010904	308.394	90.7613	526.027	5.79572	2.53499	5.20326e-08	2.77871e-06	dof zinc finger protein	249	gi|449470033|ref|XP_004152723.1|PREDICTED: dof zinc finger protein DOF3.4-like [Cucumis sativus] >gi|449496029|ref|XP_004160016.1| PREDICTED: dof zinc finger protein DOF3.4-like [Cucumis sativus]	XP_004152723	1.42234e-111	98	332.413	249	245	NA	GO:0008270 ; GO:0006355 ; GO:0003677 ; GO:0048522 ; GO:0003700 ; GO:0010033 ; GO:0005667
MELO3C010908	37.4107	9.92069	64.9007	6.54196	2.70972	0.000244835	0.00371638	hypothetical protein VITISV_003190	103	gi|147815411|emb|CAN61239.1|hypothetical protein VITISV_003190 [Vitis vinifera]	CAN61239	1.1702e-08	57	56.9954	96	55	NA	NA
MELO3C010915	364.157	122.629	605.686	4.93917	2.30427	4.55612e-07	1.76483e-05	probable galacturonosyltransferase-like 1-like	349	gi|449470160|ref|XP_004152786.1|PREDICTED: probable galacturonosyltransferase-like 1-like [Cucumis sativus] >gi|449496138|ref|XP_004160051.1| PREDICTED: probable galacturonosyltransferase-like 1-like [Cucumis sativus]	XP_004152786	0	98	613.224	325	320	NA	GO:0032504 ; GO:0010417 ; GO:0052386 ; GO:0010051 ; GO:0048366 ; GO:0016757 ; GO:0005783
MELO3C010919	70.6863	26.9714	114.401	4.24158	2.0846	0.000718616	0.00892393	pathogenesis-related protein 5-like	243	gi|449470156|ref|XP_004152784.1|PREDICTED: pathogenesis-related protein 5-like [Cucumis sativus] >gi|449496142|ref|XP_004160053.1| PREDICTED: pathogenesis-related protein 5-like [Cucumis sativus]	XP_004152784	2.38166e-146	97	420.624	227	222	NA	GO:0009615 ; GO:0005618 ; GO:0010224 ; GO:0009627 ; GO:0031540 ; GO:0005773 ; GO:0046686 ; GO:0048046
MELO3C010921	102.395	23.3199	181.47	7.78177	2.9601	2.1847e-07	9.33884e-06	NA	NA	NA	NA	NA	NA	NA	NA	NA	NA	NA
MELO3C010929	1766.64	647.073	2886.2	4.46039	2.15717	1.9002e-07	8.25222e-06	zinc finger protein	461	gi|449470152|ref|XP_004152782.1|PREDICTED: zinc finger protein NUTCRACKER-like [Cucumis sativus] >gi|449496152|ref|XP_004160056.1| PREDICTED: zinc finger protein NUTCRACKER-like [Cucumis sativus]	XP_004152782	0	95	568.54	461	439	NA	GO:0008270 ; GO:0003676 ; GO:0005622
MELO3C010933	792.753	408.45	1177.06	2.88176	1.52695	0.000236578	0.00361479	probable polyol transporter 3-like	163	gi|449496078|ref|XP_004160032.1|PREDICTED: uncharacterized protein LOC101224396 [Cucumis sativus]	XP_004160032	5.84885e-81	94	247.669	153	144	NA	GO:0016021 ; GO:0032440 ; GO:0055114 ; GO:0055085 ; GO:0022857 ; GO:0008643
MELO3C010935	239.553	63.0122	416.093	6.60337	2.7232	1.83727e-08	1.15602e-06	deoxyuridine 5 -triphosphate nucleotidohydrolase-like	257	gi|449469995|ref|XP_004152704.1|PREDICTED: deoxyuridine 5'-triphosphate nucleotidohydrolase-like [Cucumis sativus] >gi|449496082|ref|XP_004160033.1| PREDICTED: deoxyuridine 5'-triphosphate nucleotidohydrolase-like [Cucumis sativus]	XP_004152704	1.20782e-145	96	418.313	223	216	NA	GO:0005829 ; GO:0006281 ; GO:0004170 ; GO:0006261 ; GO:0006226 ; GO:0042802 ; GO:0046080 ; GO:0000287 ; GO:0006206
MELO3C010938	1952.26	2710.51	1194.01	0.440512	-1.18275	0.00272009	0.0258646	erythronate-4-phosphate dehydrogenase family protein	311	gi|449469987|ref|XP_004152700.1|PREDICTED: uncharacterized protein At1g01500-like [Cucumis sativus] >gi|449496088|ref|XP_004160035.1| PREDICTED: uncharacterized protein At1g01500-like [Cucumis sativus]	XP_004152700	0	96	538.11	315	304	NA	NA
MELO3C010939	328.435	169.003	487.867	2.88673	1.52944	0.000538917	0.00710647	conserved hypothetical protein	117	gi|255538632|ref|XP_002510381.1|conserved hypothetical protein [Ricinus communis] >gi|223551082|gb|EEF52568.1| conserved hypothetical protein [Ricinus communis]	XP_002510381	6.93338e-06	76	49.6766	46	35	NA	NA
MELO3C010951	2769.53	1163.78	4375.29	3.75956	1.91056	2.45874e-06	7.48815e-05	phenylcoumaran benzylic ether reductase	311	gi|449469971|ref|XP_004152692.1|PREDICTED: isoflavone reductase homolog P3-like [Cucumis sativus] >gi|449496099|ref|XP_004160039.1| PREDICTED: isoflavone reductase homolog P3-like [Cucumis sativus]	XP_004152692	0	98	608.986	311	306	NA	GO:0046686 ; GO:0000166
MELO3C010960	2745.74	1168.42	4323.07	3.69994	1.8875	3.4684e-06	0.000100341	20s proteasome subunit paf1	281	gi|449469965|ref|XP_004152689.1|PREDICTED: proteasome subunit alpha type-1-A-like [Cucumis sativus]	XP_004152689	0	99	583.178	281	280	NA	GO:0043161 ; GO:0005829 ; GO:0051788 ; GO:0009506 ; GO:0080129 ; GO:0004298 ; GO:0006635 ; GO:0019773 ; GO:0046685 ; GO:0005634 ; GO:0005886
MELO3C010965	135.003	73.0609	196.945	2.69563	1.43062	0.00451445	0.0381846	omega-hydroxypalmitate o-feruloyl transferase-like	481	gi|449521435|ref|XP_004167735.1|PREDICTED: 13-hydroxylupanine O-tigloyltransferase-like, partial [Cucumis sativus]	XP_004167735	0	94	802.742	466	439	NA	GO:0016747
MELO3C010974	275.119	154.276	395.961	2.56658	1.35985	0.00201287	0.0202723	thioredoxin h	122	gi|449469939|ref|XP_004152676.1|PREDICTED: thioredoxin H-type-like [Cucumis sativus] >gi|449523323|ref|XP_004168673.1| PREDICTED: thioredoxin H-type-like [Cucumis sativus]	XP_004152676	2.85798e-72	98	222.246	112	110	NA	GO:0008047 ; GO:0016671 ; GO:0043085 ; GO:0005829 ; GO:0006662 ; GO:0009055 ; GO:0015035 ; GO:0045454
MELO3C010975	16293.4	6314.46	26272.4	4.16068	2.05682	2.92711e-07	1.2158e-05	thioredoxin h	123	gi|449469931|ref|XP_004152672.1|PREDICTED: thioredoxin H-type 1-like isoform 1 [Cucumis sativus] >gi|449469933|ref|XP_004152673.1| PREDICTED: thioredoxin H-type 1-like isoform 2 [Cucumis sativus] >gi|449523321|ref|XP_004168672.1| PREDICTED: thioredoxin H-type 1-like [Cucumis sativus]	XP_004152672	1.51253e-60	82	192.586	123	102	NA	GO:0005773 ; GO:0046686 ; GO:0016671 ; GO:0005886 ; GO:0009055 ; GO:0045454 ; GO:0006662 ; GO:0005618 ; GO:0050832 ; GO:0010188 ; GO:0042542 ; GO:0009570 ; GO:0015035 ; GO:0005739
MELO3C010979	6632.98	1549.83	11716.1	7.55962	2.91831	1.84076e-12	4.87417e-10	auxin-induced protein 5ng4-like	395	gi|449469925|ref|XP_004152669.1|PREDICTED: auxin-induced protein 5NG4-like [Cucumis sativus] >gi|449532196|ref|XP_004173068.1| PREDICTED: auxin-induced protein 5NG4-like [Cucumis sativus]	XP_004152669	0	97	773.467	398	389	NA	GO:0009750 ; GO:0009705 ; GO:0006833 ; GO:0009825 ; GO:0010075 ; GO:0009651 ; GO:0007389 ; GO:0043481 ; GO:0048767 ; GO:0009834 ; GO:0008361 ; GO:0000271 ; GO:0090355 ; GO:0009926 ; GO:0090358 ; GO:0009932 ; GO:0005886 ; GO:0071555
MELO3C010982	13960.7	6034.09	21887.2	3.62726	1.85888	3.37528e-06	9.79447e-05	cysteine proteinase rd19a-like	373	gi|449469923|ref|XP_004152668.1|PREDICTED: cysteine proteinase RD19a-like [Cucumis sativus] >gi|449520697|ref|XP_004167370.1| PREDICTED: cysteine proteinase RD19a-like [Cucumis sativus]	XP_004152668	0	96	687.952	358	346	NA	GO:0005773 ; GO:0006508 ; GO:0008234
MELO3C010991	2694.91	1690.16	3699.65	2.18894	1.13023	0.00437509	0.037287	v-type proton atpase 16 kda proteolipid subunit-like	165	gi|52851178|emb|CAH58637.1|vacuolar H+-ATPase C subunit [Plantago major] >gi|106879597|emb|CAJ38382.1| vacuolar H+-ATPase, subunit C 2 [Plantago major]	CAH58637	9.17692e-73	100	226.868	165	165	NA	GO:0015991 ; GO:0016887 ; GO:0000220 ; GO:0016023 ; GO:0005886 ; GO:0015078 ; GO:0016021
MELO3C010992	36368.8	12361.3	60376.2	4.8843	2.28815	1.27182e-08	8.36111e-07	v-type proton atpase 16 kda proteolipid subunit-like	165	gi|52851178|emb|CAH58637.1|vacuolar H+-ATPase C subunit [Plantago major] >gi|106879597|emb|CAJ38382.1| vacuolar H+-ATPase, subunit C 2 [Plantago major]	CAH58637	9.17692e-73	100	226.868	165	165	NA	GO:0015991 ; GO:0016887 ; GO:0000220 ; GO:0016023 ; GO:0005886 ; GO:0015078 ; GO:0016021
MELO3C010994	86.6815	11.1015	162.262	14.6161	3.86949	3.51997e-09	2.95631e-07	galactose oxidase-like	563	gi|449469909|ref|XP_004152661.1|PREDICTED: galactose oxidase-like [Cucumis sativus]	XP_004152661	0	96	1081.63	563	543	NA	GO:0045480 ; GO:0016023 ; GO:0045492 ; GO:0010413 ; GO:0055114 ; GO:0006012
MELO3C011002	326.472	458.476	194.467	0.42416	-1.23732	0.00483487	0.0402871	hva22-like protein i	178	gi|449469895|ref|XP_004152654.1|PREDICTED: HVA22-like protein i-like [Cucumis sativus]	XP_004152654	1.24404e-100	98	298.901	146	144	NA	GO:0009755
MELO3C011008	9666.15	4055.44	15276.9	3.767	1.91342	1.94709e-06	6.08545e-05	gibberellin-regulated protein 1	97	gi|449469889|ref|XP_004152651.1|PREDICTED: snakin-2-like [Cucumis sativus] >gi|449503969|ref|XP_004162241.1| PREDICTED: snakin-2-like [Cucumis sativus]	XP_004152651	6.10842e-21	100	88.1965	61	61	NA	GO:0009739
MELO3C011018	6189.16	2833.91	9544.4	3.36793	1.75186	1.30971e-05	0.000317678	thaumatin-like protein 1-like	313	gi|449469879|ref|XP_004152646.1|PREDICTED: thaumatin-like protein 1-like [Cucumis sativus] >gi|449521531|ref|XP_004167783.1| PREDICTED: thaumatin-like protein 1-like [Cucumis sativus]	XP_004152646	0	98	591.267	313	307	NA	GO:0031225 ; GO:0051707
MELO3C011026	1084.34	512.204	1656.48	3.23403	1.69333	3.71861e-05	0.000768929	#NAME?	122	gi|449469867|ref|XP_004152640.1|PREDICTED: TRM112-like protein At1g78190-like [Cucumis sativus] >gi|449503943|ref|XP_004162234.1| PREDICTED: TRM112-like protein At1g78190-like [Cucumis sativus]	XP_004152640	2.52787e-70	99	217.238	122	121	NA	GO:0005829 ; GO:0042127 ; GO:0035265 ; GO:0051726
MELO3C011037	2729.48	1390.95	4068	2.92462	1.54825	0.000124552	0.00213572	3-deoxy-d-arabino-heptulosonate 7-phosphate synthase	542	gi|449469845|ref|XP_004152629.1|PREDICTED: phospho-2-dehydro-3-deoxyheptonate aldolase 1, chloroplastic-like [Cucumis sativus] >gi|449530982|ref|XP_004172470.1| PREDICTED: phospho-2-dehydro-3-deoxyheptonate aldolase 1, chloroplastic-like [Cucumis sativus]	XP_004152629	0	98	1084.32	542	533	NA	GO:0033587 ; GO:0009423 ; GO:0003849 ; GO:0016829 ; GO:0009507 ; GO:0016020 ; GO:0000162 ; GO:0006571 ; GO:0009094
MELO3C011039	4609.91	2243.5	6976.32	3.10957	1.63672	4.25451e-05	0.000862245	40s ribosomal protein s6-like	49	gi|449431994|ref|XP_004133785.1|PREDICTED: 40S ribosomal protein S6-like [Cucumis sativus] >gi|449477988|ref|XP_004155185.1| PREDICTED: 40S ribosomal protein S6-like [Cucumis sativus]	XP_004133785	1.06268e-19	100	87.0409	48	48	NA	GO:0005840 ; GO:0003735 ; GO:0006412 ; GO:0042254
MELO3C011040	8575.65	4809.38	12341.9	2.56622	1.35965	0.000615394	0.00789535	protein	154	gi|449431994|ref|XP_004133785.1|PREDICTED: 40S ribosomal protein S6-like [Cucumis sativus] >gi|449477988|ref|XP_004155185.1| PREDICTED: 40S ribosomal protein S6-like [Cucumis sativus]	XP_004133785	4.2047e-91	88	276.174	171	152	NA	GO:0005730 ; GO:0022626 ; GO:0003735 ; GO:0005886 ; GO:0040007 ; GO:0009507 ; GO:0006412 ; GO:0042254
MELO3C011041	8984.53	3442.31	14526.7	4.22005	2.07726	2.42513e-07	1.02517e-05	14-3-3-like protein	261	gi|449469841|ref|XP_004152627.1|PREDICTED: 14-3-3-like protein-like [Cucumis sativus] >gi|449503921|ref|XP_004162227.1| PREDICTED: 14-3-3-like protein-like [Cucumis sativus]	XP_004152627	0	100	532.332	261	261	NA	GO:0019904 ; GO:0046686 ; GO:0005886 ; GO:0005774 ; GO:0009507 ; GO:0005634 ; GO:0005829 ; GO:0048046 ; GO:0009742
MELO3C011042	111.732	35.052	188.412	5.37522	2.42632	6.49749e-06	0.000173009	vq motif-containing protein	309	gi|449470094|ref|XP_004152753.1|PREDICTED: uncharacterized protein LOC101209980 [Cucumis sativus]	XP_004152753	6.32841e-158	97	454.907	309	302	NA	NA
MELO3C011044	2165.43	1206.51	3124.34	2.58956	1.37271	0.00060816	0.0078236	cytochrome c oxidase subunit 6b-1-like	190	gi|449469835|ref|XP_004152624.1|PREDICTED: cytochrome c oxidase subunit 6b-1-like [Cucumis sativus] >gi|449503913|ref|XP_004162224.1| PREDICTED: cytochrome c oxidase subunit 6b-1-like [Cucumis sativus]	XP_004152624	2.34788e-81	88	250.751	196	174	NA	GO:0005507 ; GO:0004129 ; GO:0005751 ; GO:0009651 ; GO:0009060 ; GO:0009535 ; GO:0006123 ; GO:0015992
MELO3C011045	2215.77	1228.97	3202.58	2.60591	1.38179	0.00054807	0.00721613	histone h3	136	gi|147826736|emb|CAN70652.1|hypothetical protein VITISV_010022 [Vitis vinifera]	CAN70652	2.23847e-92	100	274.633	136	136	NA	GO:0006007 ; GO:0000786 ; GO:0003677 ; GO:0006605 ; GO:0006334 ; GO:0005634 ; GO:0046982
MELO3C011065	184.45	47.728	321.171	6.72919	2.75043	2.92755e-08	1.70164e-06	serine threonine-protein kinase-like protein at1g28390-like	488	gi|449470080|ref|XP_004152746.1|PREDICTED: serine/threonine-protein kinase-like protein At1g28390-like [Cucumis sativus] >gi|449526914|ref|XP_004170458.1| PREDICTED: serine/threonine-protein kinase-like protein At1g28390-like [Cucumis sativus]	XP_004152746	0	95	887.1	489	468	NA	GO:0004872 ; GO:0006857 ; GO:0006468 ; GO:0005524 ; GO:0004674 ; GO:0004713 ; GO:0007165 ; GO:0009069
MELO3C011073	6995.44	2812.01	11178.9	3.97541	1.9911	7.16247e-07	2.63247e-05	tpa: p8mtcp1	144	gi|449469799|ref|XP_004152606.1|PREDICTED: uncharacterized protein C6C3.02c-like isoform 1 [Cucumis sativus] >gi|449508939|ref|XP_004163449.1| PREDICTED: uncharacterized protein C6C3.02c-like isoform 1 [Cucumis sativus]	XP_004152606	5.18717e-47	100	159.458	95	95	NA	NA
MELO3C011095	491.681	795.438	187.923	0.236251	-2.08161	8.0392e-07	2.89184e-05	carbonic chloroplastic-like	283	gi|449469779|ref|XP_004152596.1|PREDICTED: carbonic anhydrase, chloroplastic-like [Cucumis sativus] >gi|449530933|ref|XP_004172446.1| PREDICTED: carbonic anhydrase, chloroplastic-like [Cucumis sativus]	XP_004152596	1.18588e-166	94	475.707	283	268	NA	GO:0019243 ; GO:0004089 ; GO:0015976 ; GO:0009507 ; GO:0008270 ; GO:0006730 ; GO:0006807
MELO3C011096	1969.6	535.009	3404.19	6.36286	2.66968	1.62432e-10	2.21197e-08	dna-binding protein escarola-like	288	gi|449461381|ref|XP_004148420.1|PREDICTED: putative DNA-binding protein ESCAROLA-like [Cucumis sativus] >gi|449529176|ref|XP_004171577.1| PREDICTED: putative DNA-binding protein ESCAROLA-like [Cucumis sativus]	XP_004148420	6.76322e-123	91	363.999	288	263	NA	NA
MELO3C011099	9909.87	4959.09	14860.6	2.99665	1.58335	6.52388e-05	0.00123391	universal stress protein a-like protein	175	gi|449461379|ref|XP_004148419.1|PREDICTED: universal stress protein A-like protein-like [Cucumis sativus] >gi|449518061|ref|XP_004166062.1| PREDICTED: universal stress protein A-like protein-like [Cucumis sativus]	XP_004148419	1.79193e-115	96	336.265	175	169	NA	GO:0010106 ; GO:0015706 ; GO:0010167 ; GO:0002238 ; GO:0006826
MELO3C011100	14843.9	2513.13	27174.7	10.8131	3.43471	1.01022e-15	9.17136e-13	aspartyl protease	436	gi|449461377|ref|XP_004148418.1|PREDICTED: aspartic proteinase nepenthesin-1-like [Cucumis sativus] >gi|449518059|ref|XP_004166061.1| PREDICTED: aspartic proteinase nepenthesin-1-like [Cucumis sativus]	XP_004148418	0	98	723.005	416	408	NA	GO:0009505 ; GO:0004190 ; GO:0019344 ; GO:0009507 ; GO:0006508 ; GO:0048046
MELO3C011101	437.651	133.541	741.76	5.55454	2.47367	2.82973e-08	1.65487e-06	protein	162	gi|449518057|ref|XP_004166060.1|PREDICTED: LOW QUALITY PROTEIN: mitochondrial uncoupling protein 4-like [Cucumis sativus]	XP_004166060	9.52173e-77	96	242.276	153	147	NA	GO:0005310 ; GO:0006835 ; GO:0055085 ; GO:0006839 ; GO:0016021 ; GO:0031966
MELO3C011102	1908.07	564.853	3251.29	5.756	2.52507	1.60281e-09	1.49596e-07	mitochondrial dicarboxylate carrier	282	gi|449518055|ref|XP_004166059.1|PREDICTED: mitochondrial uncoupling protein 4-like [Cucumis sativus]	XP_004166059	1.01545e-77	98	249.595	153	151	NA	GO:0005310 ; GO:0006835 ; GO:0055085 ; GO:0006839 ; GO:0016021 ; GO:0031966
MELO3C011109	1891.81	595.691	3187.93	5.35165	2.41998	6.22795e-09	4.74944e-07	octicosapeptide phox bem1p domain-containing protein	463	gi|449461359|ref|XP_004148409.1|PREDICTED: uncharacterized protein LOC101221872 [Cucumis sativus]	XP_004148409	0	96	714.146	464	450	NA	GO:0009941 ; GO:0005515
MELO3C011124	1251.91	583.752	1920.06	3.28918	1.71773	2.12936e-05	0.000479296	enod93 protein	116	gi|449461339|ref|XP_004148399.1|PREDICTED: early nodulin-93-like [Cucumis sativus] >gi|449507240|ref|XP_004162973.1| PREDICTED: early nodulin-93-like [Cucumis sativus]	XP_004148399	2.27291e-59	98	189.119	116	114	NA	NA
MELO3C011126	334.066	461.404	206.728	0.448041	-1.1583	0.0043596	0.0372216	nuclear poly polymerase	716	gi|449461393|ref|XP_004148426.1|PREDICTED: poly(A) polymerase-like [Cucumis sativus]	XP_004148426	0	95	1337.01	720	691	NA	GO:0000911 ; GO:0016192 ; GO:0003723 ; GO:0006623 ; GO:0043631 ; GO:0000956 ; GO:0006944 ; GO:0005515 ; GO:0004652 ; GO:0006351 ; GO:0005634
MELO3C011133	708.614	278.854	1138.37	4.08233	2.02939	1.7245e-06	5.4941e-05	lachrymatory-factor synthase-like	165	gi|449507290|ref|XP_004162989.1|PREDICTED: lachrymatory-factor synthase-like [Cucumis sativus]	XP_004162989	2.03079e-84	84	256.529	154	130	NA	NA
MELO3C011134	312.002	71.1215	552.882	7.77377	2.95861	5.72028e-10	6.34053e-08	lachrymatory-factor synthase	180	gi|449461385|ref|XP_004148422.1|PREDICTED: uncharacterized protein LOC101204487 [Cucumis sativus] >gi|449507294|ref|XP_004162990.1| PREDICTED: uncharacterized LOC101204487 [Cucumis sativus]	XP_004148422	1.11319e-82	89	253.062	166	148	NA	NA
MELO3C011143	723.521	413.433	1033.61	2.50006	1.32196	0.00128526	0.0143212	dehydration-responsive element-binding protein 3-like	229	gi|38257023|dbj|BAD01554.1|DREB-like protein [Cucumis melo]	BAD01554	7.45804e-76	100	239.58	190	190	NA	GO:0003700 ; GO:0003677 ; GO:0009825 ; GO:0006355 ; GO:0005667
MELO3C011146	7231.56	990.489	13472.6	13.602	3.76575	2.16314e-18	4.12402e-15	aquaporin tip4-1-like	247	gi|449465137|ref|XP_004150285.1|PREDICTED: aquaporin TIP4-1-like [Cucumis sativus]	XP_004150285	3.64276e-131	99	381.719	247	245	NA	GO:0006833 ; GO:0009705 ; GO:0042807 ; GO:0055085 ; GO:0016021 ; GO:0015250 ; GO:0009736
MELO3C011153	1936.67	1167.54	2705.79	2.3175	1.21257	0.00212378	0.0211519	ubiquitin-conjugating enzyme e2 16	157	gi|449465133|ref|XP_004150283.1|PREDICTED: protein PEROXIN-4-like [Cucumis sativus] >gi|449513203|ref|XP_004164261.1| PREDICTED: protein PEROXIN-4-like [Cucumis sativus]	XP_004150283	1.82849e-113	99	329.717	157	156	NA	GO:0016558 ; GO:0006661 ; GO:0004842 ; GO:0005524 ; GO:0016567 ; GO:0006635 ; GO:0005515
MELO3C011169	203.47	107.866	299.073	2.77263	1.47125	0.00153614	0.0165097	chaperone protein dnaj-related protein	111	gi|449442018|ref|XP_004138779.1|PREDICTED: uncharacterized protein LOC101209431 [Cucumis sativus] >gi|449499504|ref|XP_004160834.1| PREDICTED: uncharacterized LOC101209431 [Cucumis sativus]	XP_004138779	8.58315e-53	92	171.785	107	99	NA	GO:0051082 ; GO:0031072 ; GO:0009536
MELO3C011192	220.633	334.432	106.833	0.319446	-1.64636	0.000191608	0.00304418	plasma membrane atpase 4 isoform 1	818	gi|449442218|ref|XP_004138879.1|PREDICTED: plasma membrane ATPase 4-like [Cucumis sativus]	XP_004138879	0	99	1591.25	816	814	NA	GO:0008553 ; GO:0009414 ; GO:0016021 ; GO:0046872 ; GO:0006200 ; GO:0010119 ; GO:0006754 ; GO:0005524 ; GO:0009737 ; GO:0005773 ; GO:0005634 ; GO:0005886 ; GO:0019829 ; GO:0006119 ; GO:0015992
MELO3C011206	67.0168	105.441	28.593	0.271176	-1.8827	0.000242676	0.0036898	pre-mrna-splicing factor cwc21-like	142	gi|449499571|ref|XP_004160853.1|PREDICTED: uncharacterized protein LOC101226980 [Cucumis sativus]	XP_004160853	2.97843e-59	80	198.749	142	114	NA	NA
MELO3C011208	2529.76	1022.44	4037.09	3.94849	1.9813	1.23537e-06	4.19826e-05	acetylglutamate kinase	357	gi|449441972|ref|XP_004138756.1|PREDICTED: acetylglutamate kinase, chloroplastic-like [Cucumis sativus]	XP_004138756	0	96	573.163	357	346	NA	GO:0042450 ; GO:0034618 ; GO:0016310 ; GO:0005515 ; GO:0003991 ; GO:0009534 ; GO:0006561 ; GO:0004349 ; GO:0000051 ; GO:0006537
MELO3C011209	423.228	252.788	593.667	2.34847	1.23172	0.00365468	0.0324984	protein	399	gi|449442208|ref|XP_004138874.1|PREDICTED: uncharacterized protein LOC101212300 [Cucumis sativus]	XP_004138874	0	97	724.546	399	388	NA	NA
MELO3C011210	346.976	148.426	545.526	3.6754	1.8779	1.68901e-05	0.00039047	molybdate transporter 1-like	462	gi|449499620|ref|XP_004160866.1|PREDICTED: molybdate transporter 1-like [Cucumis sativus]	XP_004160866	0	97	763.837	409	400	NA	GO:0015689 ; GO:0005773 ; GO:0012505 ; GO:0005886 ; GO:0015098 ; GO:0015116 ; GO:0005739 ; GO:0055085 ; GO:0008272
MELO3C011218	169.118	81.2056	257.03	3.16518	1.66229	0.000338653	0.00483627	gibberellin 3-oxidase	354	gi|449441958|ref|XP_004138749.1|PREDICTED: gibberellin 3-beta-dioxygenase 1-like [Cucumis sativus]	XP_004138749	0	94	602.438	356	335	NA	GO:0050896 ; GO:0005506 ; GO:0016706 ; GO:0055114
MELO3C011225	4722.96	2371.21	7074.71	2.98359	1.57705	7.97129e-05	0.00146692	v-type proton atpase 21 kda proteolipid subunit-like	182	gi|449441944|ref|XP_004138742.1|PREDICTED: V-type proton ATPase 21 kDa proteolipid subunit-like [Cucumis sativus] >gi|449499588|ref|XP_004160858.1| PREDICTED: V-type proton ATPase 21 kDa proteolipid subunit-like [Cucumis sativus]	XP_004138742	4.94731e-95	98	285.034	182	180	NA	GO:0015078 ; GO:0009651 ; GO:0016021 ; GO:0033179 ; GO:0016887 ; GO:0006816 ; GO:0007030 ; GO:0007033 ; GO:0015991 ; GO:0005773 ; GO:0046686
MELO3C011238	182.761	88.2171	277.305	3.14344	1.65234	0.000452367	0.00616908	uncharacterized rna-binding	155	gi|449441928|ref|XP_004138734.1|PREDICTED: uncharacterized RNA-binding protein C17H9.04c-like [Cucumis sativus] >gi|449525766|ref|XP_004169887.1| PREDICTED: uncharacterized RNA-binding protein C17H9.04c-like [Cucumis sativus]	XP_004138734	4.51568e-87	100	262.307	155	155	NA	GO:0071555 ; GO:0005622 ; GO:0008270
MELO3C011253	1356.25	694.019	2018.49	2.90841	1.54023	0.000116812	0.0020264	nucleotide-sugar transporter family protein	340	gi|449441918|ref|XP_004138729.1|PREDICTED: probable sugar phosphate/phosphate translocator At2g25520-like [Cucumis sativus]	XP_004138729	0	98	636.336	337	332	NA	GO:0005794 ; GO:0010584 ; GO:0006863 ; GO:0008514 ; GO:0016021 ; GO:0015711
MELO3C011263	173.815	275.906	71.7253	0.259963	-1.94362	1.35031e-05	0.000325458	sync1 protein	581	gi|449499352|ref|XP_004160793.1|PREDICTED: uncharacterized protein LOC101232037 [Cucumis sativus]	XP_004160793	0	95	1072.77	578	553	NA	NA
MELO3C011265	90.2615	46.5022	134.021	2.88203	1.52708	0.00519018	0.0424682	core-2 i-branching beta- -n-acetylglucosaminyltransferase family protein	355	gi|449442166|ref|XP_004138853.1|PREDICTED: uncharacterized protein LOC101207162 [Cucumis sativus] >gi|449499346|ref|XP_004160791.1| PREDICTED: uncharacterized protein LOC101231606 [Cucumis sativus]	XP_004138853	0	90	551.206	353	319	NA	GO:0008375 ; GO:0016020
MELO3C011269	2055.43	1165.73	2945.13	2.52644	1.33711	0.000970215	0.0112994	atp synthase subunit b chloroplastic-like	216	gi|449441904|ref|XP_004138722.1|PREDICTED: ATP synthase subunit b', chloroplastic-like [Cucumis sativus] >gi|449499259|ref|XP_004160768.1| PREDICTED: ATP synthase subunit b', chloroplastic-like [Cucumis sativus]	XP_004138722	9.00302e-99	97	296.975	216	210	NA	GO:0009697 ; GO:0009853 ; GO:0010363 ; GO:0019761 ; GO:0010200 ; GO:0043085 ; GO:0031348 ; GO:0050832 ; GO:0006098 ; GO:0009867 ; GO:0006364 ; GO:0009941 ; GO:0009595 ; GO:0042742 ; GO:0006612 ; GO:0045263 ; GO:0002831 ; GO:0015078 ; GO:0010310 ; GO:0009657 ; GO:0016021 ; GO:0009862 ; GO:0003677 ; GO:0005524 ; GO:0035304 ; GO:0009409 ; GO:0000165 ; GO:0010207 ; GO:0009535 ; GO:0043900 ; GO:0015986
MELO3C011271	2562.96	437.001	4688.91	10.7297	3.42354	2.36599e-15	1.58502e-12	14 kda proline-rich protein	145	gi|449441902|ref|XP_004138721.1|PREDICTED: 14 kDa proline-rich protein DC2.15-like [Cucumis sativus] >gi|449527061|ref|XP_004170531.1| PREDICTED: 14 kDa proline-rich protein DC2.15-like [Cucumis sativus]	XP_004138721	3.67124e-46	96	157.532	84	81	NA	GO:0006869
MELO3C011275	155.245	47.0783	263.411	5.59517	2.48418	1.57322e-06	5.13586e-05	serine-rich protein	199	gi|449441894|ref|XP_004138717.1|PREDICTED: uncharacterized protein LOC101214709 [Cucumis sativus] >gi|449493339|ref|XP_004159260.1| PREDICTED: uncharacterized LOC101214709 [Cucumis sativus]	XP_004138717	3.40619e-92	93	279.256	201	188	NA	NA
MELO3C011276	6696.24	4184.52	9207.95	2.20048	1.13782	0.00326193	0.0297411	40s ribosomal protein	187	gi|449441892|ref|XP_004138716.1|PREDICTED: 40S ribosomal protein S11-3-like isoform 2 [Cucumis sativus] >gi|449493335|ref|XP_004159259.1| PREDICTED: 40S ribosomal protein S11-3-like isoform 2 [Cucumis sativus]	XP_004138716	3.30122e-92	84	276.944	187	158	NA	GO:0003735 ; GO:0005618 ; GO:0022627 ; GO:0009507 ; GO:0016020 ; GO:0006412 ; GO:0019843 ; GO:0042254
MELO3C011280	1651.93	693.186	2610.68	3.7662	1.91311	2.64402e-06	7.98864e-05	protein	151	gi|357478459|ref|XP_003609515.1|hypothetical protein MTR_4g116530 [Medicago truncatula] >gi|355510570|gb|AES91712.1| hypothetical protein MTR_4g116530 [Medicago truncatula]	XP_003609515	5.6906e-10	62	62.3882	77	48	NA	NA
MELO3C011285	4681.72	1978.48	7384.95	3.73263	1.90019	2.13368e-06	6.60368e-05	60s ribosomal protein l39	51	gi|449435607|ref|XP_004135586.1|PREDICTED: 60S ribosomal protein L39-like isoform 1 [Cucumis sativus] >gi|449435609|ref|XP_004135587.1| PREDICTED: 60S ribosomal protein L39-like isoform 2 [Cucumis sativus] >gi|449441878|ref|XP_004138709.1| PREDICTED: 60S ribosomal protein L39-like isoform 1 [Cucumis sativus] >gi|449455551|ref|XP_004145516.1| PREDICTED: 60S ribosomal protein L39-like isoform 2 [Cu…	XP_004135586	8.16435e-28	100	103.605	51	51	NA	GO:0003735 ; GO:0022625 ; GO:0006412 ; GO:0005739 ; GO:0042254
MELO3C011286	96.1306	40.3066	151.955	3.76997	1.91455	0.000576502	0.00750752	ap2 erf domain-containing transcription factor	175	gi|449441876|ref|XP_004138708.1|PREDICTED: ethylene-responsive transcription factor ERF003-like [Cucumis sativus] >gi|449499266|ref|XP_004160770.1| PREDICTED: ethylene-responsive transcription factor ERF003-like [Cucumis sativus]	XP_004138708	6.73699e-94	97	281.567	175	171	NA	GO:0010162 ; GO:0006355 ; GO:0003677 ; GO:0003700 ; GO:0009740 ; GO:0009873 ; GO:0005667
MELO3C011287	415.987	85.5898	746.384	8.72048	3.12441	1.01855e-11	1.96148e-09	ap2 erf domain-containing transcription factor	164	gi|449442154|ref|XP_004138847.1|PREDICTED: ethylene-responsive transcription factor ERF003-like [Cucumis sativus] >gi|449499328|ref|XP_004160787.1| PREDICTED: ethylene-responsive transcription factor ERF003-like [Cucumis sativus]	XP_004138847	1.86134e-87	99	264.233	164	163	NA	GO:0010162 ; GO:0006355 ; GO:0003677 ; GO:0003700 ; GO:0009740 ; GO:0009873 ; GO:0005667
MELO3C011290	142.938	57.8503	228.026	3.94166	1.9788	8.84924e-05	0.00160067	zinc finger protein 3-like	221	gi|449499322|ref|XP_004160785.1|PREDICTED: zinc finger protein 3-like [Cucumis sativus]	XP_004160785	1.43591e-128	92	373.244	225	207	NA	GO:0008270
MELO3C011302	147.089	62.7371	231.44	3.68905	1.88325	0.000127397	0.00217442	early nodulin-like protein	176	gi|449441860|ref|XP_004138700.1|PREDICTED: early nodulin-like protein 1-like [Cucumis sativus] >gi|449493318|ref|XP_004159254.1| PREDICTED: early nodulin-like protein 1-like [Cucumis sativus]	XP_004138700	3.68487e-78	98	241.506	139	137	NA	GO:0016572 ; GO:0000911 ; GO:0046658 ; GO:0005507 ; GO:0009506 ; GO:0009055 ; GO:0000226
MELO3C011304	115.603	59.3416	171.864	2.89618	1.53415	0.00252155	0.0242672	uncharacterized loc101219718	152	gi|449446209|ref|XP_004140864.1|PREDICTED: uncharacterized protein LOC101219718 [Cucumis sativus] >gi|449499401|ref|XP_004160806.1| PREDICTED: uncharacterized LOC101219718 [Cucumis sativus]	XP_004140864	1.13996e-84	98	256.144	151	149	NA	NA
MELO3C011308	7200.14	4071.48	10328.8	2.53687	1.34305	0.000621783	0.00795057	probable steroid-binding protein 3-like	100	gi|449441856|ref|XP_004138698.1|PREDICTED: probable steroid-binding protein 3-like [Cucumis sativus] >gi|449493313|ref|XP_004159252.1| PREDICTED: probable steroid-binding protein 3-like [Cucumis sativus]	XP_004138698	9.88623e-51	95	165.622	100	95	NA	GO:0020037 ; GO:0005829 ; GO:0032440 ; GO:0055114
MELO3C011334	1153.75	556.402	1751.11	3.1472	1.65407	5.82736e-05	0.00111657	glutathione s-transferase	220	gi|449500337|ref|XP_004161070.1|PREDICTED: glutathione S-transferase F8, chloroplastic-like [Cucumis sativus]	XP_004161070	7.16897e-155	98	439.884	220	217	NA	GO:0004364 ; GO:0005515 ; GO:0006749
MELO3C011335	50.097	5.54599	94.648	17.066	4.09305	1.97844e-08	1.23265e-06	ornithine decarboxylase	427	gi|449500419|ref|XP_004161092.1|PREDICTED: ornithine decarboxylase-like [Cucumis sativus]	XP_004161092	0	96	714.916	383	368	NA	GO:0004586 ; GO:0033387 ; GO:0042978 ; GO:0006525 ; GO:0006560
MELO3C011345	8451.97	5009.57	11894.4	2.37433	1.24752	0.00147319	0.0159929	skp1-like protein	157	gi|449450520|ref|XP_004143010.1|PREDICTED: SKP1-like protein 1B-like [Cucumis sativus] >gi|449500366|ref|XP_004161077.1| PREDICTED: SKP1-like protein 1B-like [Cucumis sativus]	XP_004143010	2.84111e-101	99	298.516	157	156	NA	GO:0005737 ; GO:0005730 ; GO:0006511
MELO3C011348	159.136	21.5983	296.674	13.736	3.77989	4.70388e-13	1.63054e-10	peroxidase 64	319	gi|449450658|ref|XP_004143079.1|PREDICTED: peroxidase 64-like [Cucumis sativus] >gi|449500437|ref|XP_004161097.1| PREDICTED: peroxidase 64-like [Cucumis sativus]	XP_004143079	0	99	542.732	297	295	NA	GO:0009505 ; GO:0006979 ; GO:0045492 ; GO:0020037 ; GO:0004601 ; GO:0010413 ; GO:0055114
MELO3C011368	13938.4	5891.3	21985.5	3.73185	1.89989	2.826e-06	8.39217e-05	pollen-specific protein c13	159	gi|449465966|ref|XP_004150698.1|PREDICTED: pollen-specific protein C13-like [Cucumis sativus] >gi|449508472|ref|XP_004163322.1| PREDICTED: pollen-specific protein C13-like [Cucumis sativus]	XP_004150698	2.15308e-109	100	319.316	159	159	NA	GO:0007030 ; GO:0005615 ; GO:0006816 ; GO:0042546 ; GO:0019344 ; GO:0009651
MELO3C011405	11774.7	1096.94	22452.4	20.4682	4.35531	3.11066e-23	1.97682e-19	NA	NA	NA	NA	NA	NA	NA	NA	NA	NA	NA
MELO3C011414	806.141	504.399	1107.88	2.19644	1.13517	0.0055627	0.0446163	peptidyl-prolyl cis-trans isomerase e-like	171	gi|449452837|ref|XP_004144165.1|PREDICTED: peptidyl-prolyl cis-trans isomerase E-like [Cucumis sativus] >gi|449529401|ref|XP_004171688.1| PREDICTED: peptidyl-prolyl cis-trans isomerase E-like [Cucumis sativus]	XP_004144165	6.84369e-97	98	288.886	171	169	NA	GO:0010029 ; GO:0003676 ; GO:0050994 ; GO:0016598 ; GO:0004057 ; GO:0019243 ; GO:0010089 ; GO:0009737 ; GO:0006816 ; GO:0010150 ; GO:0000166 ; GO:0016853
MELO3C011416	5364.49	3227.93	7501.05	2.32379	1.21648	0.00192115	0.0195447	alpha- -glucan-protein synthase	358	gi|449452847|ref|XP_004144170.1|PREDICTED: alpha-1,4-glucan-protein synthase [UDP-forming]-like [Cucumis sativus] >gi|449523313|ref|XP_004168668.1| PREDICTED: alpha-1,4-glucan-protein synthase [UDP-forming]-like [Cucumis sativus]	XP_004144170	0	99	730.324	358	355	NA	GO:0005829 ; GO:0005618 ; GO:0033356 ; GO:0030244 ; GO:0009506 ; GO:0007047 ; GO:0052691 ; GO:0008466 ; GO:0005515 ; GO:0005576 ; GO:0016020 ; GO:0005794
MELO3C011417	12785.9	5873.4	19698.4	3.35383	1.74581	1.232e-05	0.000301902	protein spiral1-like2	120	gi|449452849|ref|XP_004144171.1|PREDICTED: protein SPIRAL1-like 1-like isoform 1 [Cucumis sativus] >gi|449452851|ref|XP_004144172.1| PREDICTED: protein SPIRAL1-like 1-like isoform 2 [Cucumis sativus] >gi|449452853|ref|XP_004144173.1| PREDICTED: protein SPIRAL1-like 1-like isoform 3 [Cucumis sativus] >gi|449523315|ref|XP_004168669.1| PREDICTED: LOW QUALITY PROTEIN: protein SPIRAL1-like 1-like [Cuc…	XP_004144171	1.35083e-62	98	197.593	104	102	NA	NA
MELO3C011423	1765.43	1097.84	2433.03	2.21619	1.14808	0.00436622	0.0372447	glucan endo- -beta-glucosidase-like protein	205	gi|449452859|ref|XP_004144176.1|PREDICTED: glucan endo-1,3-beta-glucosidase-like protein At1g69295-like [Cucumis sativus]	XP_004144176	6.90036e-75	98	235.343	205	201	NA	GO:0005886 ; GO:0016787
MELO3C011450	1305.08	1845.89	764.263	0.414035	-1.27218	0.00144394	0.0157307	f-box family protein	382	gi|449452895|ref|XP_004144194.1|PREDICTED: F-box/kelch-repeat protein At1g67480-like [Cucumis sativus] >gi|449489229|ref|XP_004158253.1| PREDICTED: F-box/kelch-repeat protein At1g67480-like [Cucumis sativus]	XP_004144194	0	98	706.057	382	376	NA	GO:0005515
MELO3C011453	14523	5623.6	23422.3	4.165	2.05832	3.12884e-07	1.28007e-05	60s ribosomal protein l17-2-like	162	gi|449452899|ref|XP_004144196.1|PREDICTED: 60S ribosomal protein L17-2-like [Cucumis sativus] >gi|449489236|ref|XP_004158255.1| PREDICTED: 60S ribosomal protein L17-2-like [Cucumis sativus]	XP_004144196	8.57566e-115	99	334.339	161	160	NA	GO:0005730 ; GO:0003735 ; GO:0005886 ; GO:0005774 ; GO:0022625 ; GO:0009507 ; GO:0006412 ; GO:0042254
MELO3C011458	94.3915	36.1144	152.669	4.22736	2.07976	0.000162587	0.00264707	dna binding	140	gi|449452907|ref|XP_004144200.1|PREDICTED: nuclear transcription factor Y subunit C-1-like [Cucumis sativus]	XP_004144200	4.41477e-55	94	179.874	137	130	NA	GO:0043565 ; GO:0005622 ; GO:0046982
MELO3C011470	585.806	352.939	818.674	2.31959	1.21387	0.00327683	0.0298342	protein	85	gi|449452913|ref|XP_004144203.1|PREDICTED: uncharacterized protein At4g33100-like [Cucumis sativus] >gi|449520373|ref|XP_004167208.1| PREDICTED: uncharacterized protein At4g33100-like [Cucumis sativus]	XP_004144203	1.99144e-55	98	177.178	85	84	NA	NA
MELO3C011475	3104.27	1731.36	4477.17	2.58593	1.37068	0.000291041	0.00429466	ankyrin repeat-containing protein at2g01680-like	235	gi|449452915|ref|XP_004144204.1|PREDICTED: uncharacterized protein LOC101208403 [Cucumis sativus] >gi|449489258|ref|XP_004158261.1| PREDICTED: uncharacterized protein LOC101227883 [Cucumis sativus]	XP_004144204	6.1971e-101	94	302.368	179	169	NA	NA
MELO3C011476	83.9887	38.6748	129.303	3.34332	1.74128	0.000255499	0.00385372	ankyrin repeat-containing protein at2g01680-like	202	gi|449518225|ref|XP_004166143.1|PREDICTED: ankyrin repeat-containing protein At2g01680-like [Cucumis sativus]	XP_004166143	1.21498e-118	96	350.132	200	192	NA	NA
MELO3C011477	10.1016	0	20.2032	Inf	Inf	6.03432e-05	0.00115044	ankyrin repeat-containing protein at2g01680-like	242	gi|449518225|ref|XP_004166143.1|PREDICTED: ankyrin repeat-containing protein At2g01680-like [Cucumis sativus]	XP_004166143	4.50448e-121	91	357.836	214	196	NA	NA
MELO3C011484	395.843	555.286	236.4	0.425726	-1.232	0.00324021	0.0296055	spermine synthase	316	gi|449489266|ref|XP_004158263.1|PREDICTED: thermospermine synthase ACAULIS5-like [Cucumis sativus]	XP_004158263	0	93	544.273	282	264	NA	GO:0009825 ; GO:0048767 ; GO:0000271 ; GO:0009932 ; GO:0016768 ; GO:0071555 ; GO:0010014 ; GO:0009926 ; GO:0048759 ; GO:0008361 ; GO:0043481 ; GO:0004766 ; GO:0010487 ; GO:0010218 ; GO:0005737 ; GO:0007389 ; GO:0006525 ; GO:0006560 ; GO:0019482
MELO3C011490	107.022	156.171	57.8739	0.370582	-1.43214	0.00214615	0.0213217	myosin-h heavy chain-like	547	gi|449521439|ref|XP_004167737.1|PREDICTED: uncharacterized protein LOC101232058, partial [Cucumis sativus]	XP_004167737	0	98	1073.92	547	538	NA	GO:0005739 ; GO:0060151 ; GO:0016459 ; GO:0006606 ; GO:0005524 ; GO:0003774 ; GO:0003779 ; GO:0051646 ; GO:0051645 ; GO:0030048
MELO3C011494	2332.66	930.527	3734.79	4.01363	2.00491	7.64349e-07	2.78098e-05	copper transporter	142	gi|449452941|ref|XP_004144217.1|PREDICTED: copper transporter 5-like [Cucumis sativus] >gi|449489282|ref|XP_004158267.1| PREDICTED: copper transporter 5-like isoform 1 [Cucumis sativus] >gi|449489286|ref|XP_004158268.1| PREDICTED: copper transporter 5-like isoform 2 [Cucumis sativus]	XP_004144217	2.11455e-95	97	282.722	142	139	NA	GO:0005794 ; GO:0005770 ; GO:0009506 ; GO:0005774 ; GO:0015089 ; GO:0009737 ; GO:0016021 ; GO:0015680 ; GO:0015678
MELO3C011505	106.568	51.3155	161.821	3.15346	1.65694	0.00153539	0.0165097	hypothetical protein	278	gi|307135793|gb|ADN33672.1|hypothetical protein [Cucumis melo subsp. melo]	ADN33672	0.000209301	60	50.8322	56	34	NA	NA
MELO3C011546	125.053	59.6168	190.489	3.19523	1.67592	0.000967144	0.0112774	dna binding	273	gi|449514767|ref|XP_004164475.1|PREDICTED: uncharacterized LOC101210056 [Cucumis sativus]	XP_004164475	1.09824e-140	96	412.149	262	254	NA	GO:0050896 ; GO:0006355 ; GO:0003682 ; GO:0003677 ; GO:0000785
MELO3C011547	83.6096	36.508	130.711	3.58034	1.8401	0.0010625	0.0121442	myb-like transcription factor family protein	126	gi|449514767|ref|XP_004164475.1|PREDICTED: uncharacterized LOC101210056 [Cucumis sativus]	XP_004164475	2.96638e-24	87	103.99	106	93	NA	NA
MELO3C011551	218.314	94.9344	341.694	3.59926	1.8477	7.33287e-05	0.00136926	PREDICTED: uncharacterized protein LOC101224133	169	gi|449523333|ref|XP_004168678.1|PREDICTED: uncharacterized protein LOC101224133 [Cucumis sativus]	XP_004168678	3.55595e-95	98	289.656	169	167	NA	GO:0016020 ; GO:0019288 ; GO:0009536
MELO3C011553	270.601	373.055	168.147	0.450731	-1.14966	0.00483454	0.0402871	regulator of vps4 activity in the mvb pathway protein	368	gi|449465647|ref|XP_004150539.1|PREDICTED: uncharacterized protein LOC101211044 [Cucumis sativus]	XP_004150539	3.91332e-123	95	370.548	257	246	NA	GO:0006979 ; GO:0006952 ; GO:0009987 ; GO:0050789
MELO3C011565	1505.01	495.08	2514.94	5.07986	2.34479	1.64674e-08	1.0465e-06	NA	NA	NA	NA	NA	NA	NA	NA	NA	NA	NA
MELO3C011580	4120.11	2321.58	5918.64	2.5494	1.35016	0.000617689	0.00791414	selenoprotein k-like	101	gi|449446207|ref|XP_004140863.1|PREDICTED: selenoprotein K-like [Cucumis sativus] >gi|449522556|ref|XP_004168292.1| PREDICTED: selenoprotein K-like [Cucumis sativus]	XP_004140863	2.60551e-37	100	131.339	101	101	NA	GO:0051716 ; GO:0009628 ; GO:0006950 ; GO:0050789
MELO3C011588	160.896	231.503	90.2884	0.390009	-1.35842	0.00310044	0.0286246	phosphatidylinositol-4-phosphate 5-kinase	425	gi|449446211|ref|XP_004140865.1|PREDICTED: LOW QUALITY PROTEIN: MORN repeat-containing protein 1-like [Cucumis sativus]	XP_004140865	0	98	607.831	420	412	NA	GO:0016301 ; GO:0016310
MELO3C011605	74.0321	108.9	39.1641	0.359633	-1.4754	0.00277018	0.0262623	pentatricopeptide repeat-containing protein mitochondrial-like	991	gi|449446442|ref|XP_004140980.1|PREDICTED: pentatricopeptide repeat-containing protein At1g06710, mitochondrial-like [Cucumis sativus]	XP_004140980	0	94	1779.99	989	932	NA	GO:0005739 ; GO:0005515
MELO3C011610	416.261	206.343	626.179	3.03465	1.60153	0.00019946	0.00314013	histone h3	160	gi|357502337|ref|XP_003621457.1|Histone H3 [Medicago truncatula] >gi|355496472|gb|AES77675.1| Histone H3 [Medicago truncatula]	XP_003621457	8.66131e-92	95	277.715	145	139	NA	GO:0000786 ; GO:0008283 ; GO:0003677 ; GO:0006334 ; GO:0005634 ; GO:0009536 ; GO:0046982
MELO3C011632	390.781	566.272	215.29	0.380188	-1.39521	0.000882556	0.01049	aspartic proteinase-like protein 2-like	498	gi|449446233|ref|XP_004140876.1|PREDICTED: aspartic proteinase-like protein 2-like [Cucumis sativus]	XP_004140876	0	99	959.518	498	495	NA	GO:0006499 ; GO:0006635 ; GO:0006891 ; GO:0006869 ; GO:0010351 ; GO:0009873 ; GO:0016558 ; GO:0048573 ; GO:0031225 ; GO:0006511 ; GO:0000303 ; GO:0005622 ; GO:0004190 ; GO:0008219 ; GO:0006301 ; GO:0009863
MELO3C011656	672.5	211.806	1133.19	5.35014	2.41958	2.0205e-08	1.25475e-06	ribosomal l18p l5e family protein	126	gi|449446251|ref|XP_004140885.1|PREDICTED: uncharacterized protein LOC101204363 [Cucumis sativus] >gi|449499455|ref|XP_004160822.1| PREDICTED: uncharacterized LOC101204363 [Cucumis sativus]	XP_004140885	5.4269e-75	97	229.565	126	123	NA	NA
MELO3C011657	712.4	397.236	1027.56	2.58678	1.37116	0.00101032	0.011668	tetrapyrrole-binding chloroplastic-like	257	gi|449446253|ref|XP_004140886.1|PREDICTED: tetrapyrrole-binding protein, chloroplastic-like [Cucumis sativus] >gi|449499459|ref|XP_004160823.1| PREDICTED: tetrapyrrole-binding protein, chloroplastic-like [Cucumis sativus]	XP_004140886	5.98695e-111	97	331.257	188	183	NA	GO:0006098 ; GO:0016117 ; GO:0043085 ; GO:0010207 ; GO:0009507 ; GO:0010019 ; GO:0015995 ; GO:0009965 ; GO:0046906 ; GO:0030154 ; GO:0019344 ; GO:0045893 ; GO:0009073 ; GO:0019899 ; GO:0006364
MELO3C011671	135.984	36.5625	235.405	6.43844	2.68671	3.89462e-07	1.55337e-05	ap2 erf domain-containing transcription factor	242	gi|449499498|ref|XP_004160833.1|PREDICTED: ethylene-responsive transcription factor CRF6-like [Cucumis sativus]	XP_004160833	4.65836e-146	94	419.468	243	230	NA	GO:0042991 ; GO:0005515 ; GO:0048366 ; GO:0048825 ; GO:0005737 ; GO:0003700 ; GO:0003677 ; GO:0005667
MELO3C011705	2949.68	4094.21	1805.16	0.440905	-1.18146	0.0029298	0.0274076	2-oxoisovalerate dehydrogenase e1 alpha subunit	380	gi|449458105|ref|XP_004146788.1|PREDICTED: 2-oxoisovalerate dehydrogenase subunit alpha, mitochondrial-like [Cucumis sativus]	XP_004146788	0	96	715.687	380	368	NA	GO:0055114 ; GO:0003863 ; GO:0006550 ; GO:0006552 ; GO:0006574 ; GO:0017086
MELO3C011706	1529.77	376.307	2683.24	7.13046	2.83399	2.90966e-11	4.86603e-09	brassinosteroid-regulated protein bru1-like	212	gi|449458097|ref|XP_004146784.1|PREDICTED: brassinosteroid-regulated protein BRU1-like [Cucumis sativus]	XP_004146784	2.97276e-138	94	399.823	212	200	NA	GO:0004553 ; GO:0006073 ; GO:0048046 ; GO:0005618 ; GO:0016762
MELO3C011733	189.337	94.9248	283.748	2.98919	1.57975	0.000783336	0.0095123	PREDICTED: uncharacterized protein LOC101203814	71	gi|449451725|ref|XP_004143612.1|PREDICTED: uncharacterized protein LOC101203814 [Cucumis sativus] >gi|449507694|ref|XP_004163104.1| PREDICTED: uncharacterized protein LOC101230138 [Cucumis sativus]	XP_004143612	3.41211e-13	98	67.3958	71	70	NA	NA
MELO3C011734	32.2872	11.7512	52.8231	4.49513	2.16836	0.00464335	0.0390841	NA	NA	NA	NA	NA	NA	NA	NA	NA	NA	NA
MELO3C011747	1263.77	295.21	2232.34	7.56186	2.91874	9.58331e-12	1.88356e-09	isochorismatase hydrolase family protein	210	gi|449451733|ref|XP_004143615.1|PREDICTED: isochorismatase-like [Cucumis sativus] >gi|449516459|ref|XP_004165264.1| PREDICTED: isochorismatase-like [Cucumis sativus]	XP_004143615	1.08967e-136	95	392.504	210	201	NA	GO:0016020 ; GO:0019674 ; GO:0008936 ; GO:0008908 ; GO:0006769 ; GO:0046497 ; GO:0019290
MELO3C011754	2672.11	1472.39	3871.82	2.62961	1.39485	0.000534982	0.00706332	transcription factor tcp7-like	256	gi|449451743|ref|XP_004143620.1|PREDICTED: transcription factor TCP7-like [Cucumis sativus] >gi|449528835|ref|XP_004171408.1| PREDICTED: transcription factor TCP7-like [Cucumis sativus]	XP_004143620	2.6647e-125	97	367.851	256	249	NA	GO:0003700 ; GO:0006355 ; GO:0005667
MELO3C011761	459.935	72.4304	847.439	11.7001	3.54844	5.02399e-14	2.2275e-11	protein aspartic protease in guard cell 2-like	481	gi|449458736|ref|XP_004147103.1|PREDICTED: protein ASPARTIC PROTEASE IN GUARD CELL 2-like [Cucumis sativus] >gi|449518669|ref|XP_004166359.1| PREDICTED: protein ASPARTIC PROTEASE IN GUARD CELL 2-like [Cucumis sativus]	XP_004147103	0	96	823.157	482	466	NA	GO:0004190 ; GO:0006508
MELO3C011794	2585.74	1379.82	3791.67	2.74795	1.45836	0.000285505	0.00423453	protein	439	gi|449533050|ref|XP_004173490.1|PREDICTED: LOW QUALITY PROTEIN: uncharacterized LOC101218560 [Cucumis sativus]	XP_004173490	0	97	697.582	395	386	NA	GO:0009536 ; GO:0005515
[truncated: 2,226 more rows]
