# Supplementary material for: Transcriptome Analysis of the Melon-Fusarium oxysporum f. sp. melonis Race 1.2 Pathosystem in Susceptible and Resistant Plants
Source: Front Plant Sci. 2017 Mar 17;8:362. doi: 10.3389/fpls.2017.00362 (PMC5356040; doi:10.3389/fpls.2017.00362)
Supplement: Supplementary Table 3 — Complete list of CHT DEGs regulated by infection with FOM1.2 at 24 and 48 hpi, as defined in the Results Section. [file Table3.XLSX]

## Sheet: DEGs CHT 24 - 48 hpi
Complete list of CHT DEGs regulated by infection with FOM1.2 at 24 hpi
id	baseMean	baseMeanA	baseMeanB	foldChange	log2FoldChange	pval	padj	V2	V3	V4	V5	V6	V7	V8	V9	V10	V11	ALL_GO_ID
MELO3C000298	8165.56	11736	4595.17	0.391547	-1.35274	0.000246194	0.00896435	protein trichome birefringence-like 39	192	gi|449463298|ref|XP_004149371.1|PREDICTED: uncharacterized protein LOC101205461 [Cucumis sativus] >gi|449509085|ref|XP_004163488.1| PREDICTED: uncharacterized protein LOC101226154 [Cucumis sativus]	XP_004149371	1.80236e-137	99	400.208	192	191	NA	GO:0005773 ; GO:0009506
MELO3C000394	265.56	474.335	56.7847	0.119714	-3.06233	1.59812e-12	6.45153e-10	m030_arath ame: full=uncharacterized mitochondrial protein g00030 ame: full=orf107a	58	gi|13449292|ref|NP_085475.1|hypothetical protein ArthMp003 [Arabidopsis thaliana] >gi|41017293|sp|P93276.1|M030_ARATH RecName: Full=Uncharacterized mitochondrial protein AtMg00030; AltName: Full=ORF107a >gi|1785675|emb|CAA69780.1| unnamed protein product [Arabidopsis thaliana]	NP_085475	2.93102e-22	89	91.2781	47	42	NA	GO:0005739
MELO3C000458	32.8391	61.2704	4.40786	0.0719411	-3.79704	5.62193e-08	7.73328e-06	NA	NA	NA	NA	NA	NA	NA	NA	NA	NA	NA
MELO3C000508	342.341	609.978	74.7049	0.122472	-3.02948	1.84665e-12	7.14422e-10	NA	NA	NA	NA	NA	NA	NA	NA	NA	NA	NA
MELO3C000589	42.6542	15.1575	70.1509	4.62814	2.21043	0.000115289	0.0048219	kinase-like protein	128	gi|449452574|ref|XP_004144034.1|PREDICTED: serine/threonine-protein kinase At5g01020-like [Cucumis sativus] >gi|449500502|ref|XP_004161115.1| PREDICTED: serine/threonine-protein kinase At5g01020-like [Cucumis sativus]	XP_004144034	1.59379e-84	100	263.848	128	128	NA	GO:0031348 ; GO:0016036 ; GO:0006499 ; GO:0009611 ; GO:0019375 ; GO:0009867 ; GO:0004715 ; GO:0009697 ; GO:0009862 ; GO:0010363 ; GO:0042631 ; GO:0006612 ; GO:0050832 ; GO:0042742 ; GO:0009625 ; GO:0043069 ; GO:0042538 ; GO:0006468 ; GO:0004674 ; GO:0000165 ; GO:0005622 ; GO:0009409 ; GO:0009738 ; GO:0009963 ; GO:0030968 ; GO:0005524 ; GO:0009069
MELO3C000667	192.169	305.118	79.2199	0.259637	-1.94543	5.20354e-06	0.000380432	ribosomal protein s10	68	gi|94502665|ref|YP_588403.1|hypothetical protein ZeamMp158 [Zea mays subsp. mays] >gi|40795104|gb|AAR91148.1| hypothetical protein (mitochondrion) [Zea mays]	YP_588403	8.81428e-25	87	98.2117	56	49	NA	GO:0005739
MELO3C000772	17.166	2.90669	31.4252	10.8114	3.43448	0.000281407	0.00993483	peroxidase 5-like	149	gi|449436719|ref|XP_004136140.1|PREDICTED: peroxidase 5-like [Cucumis sativus]	XP_004136140	2.38974e-32	93	126.716	101	94	NA	GO:0004601 ; GO:0006979 ; GO:0020037 ; GO:0055114
MELO3C000909	135.531	38.228	232.833	6.09066	2.6066	7.59235e-08	9.92887e-06	ankyrin repeat-containing protein at2g01680-like	59	gi|449518225|ref|XP_004166143.1|PREDICTED: ankyrin repeat-containing protein At2g01680-like [Cucumis sativus]	XP_004166143	3.57231e-26	96	105.531	55	53	NA	NA
MELO3C001078	515.109	714.566	315.652	0.44174	-1.17873	0.00216224	0.0469074	protein	129	gi|449448322|ref|XP_004141915.1|PREDICTED: uncharacterized protein LOC101216565 [Cucumis sativus] >gi|449512907|ref|XP_004164175.1| PREDICTED: uncharacterized LOC101216565 [Cucumis sativus]	XP_004141915	1.1049e-55	98	181.415	129	127	NA	GO:0010286
MELO3C001121	82.1137	41.4537	122.774	2.96171	1.56643	0.00149113	0.0359147	transaminase transferring nitrogenous groups	60	gi|449436086|ref|XP_004135825.1|PREDICTED: bifunctional aspartate aminotransferase and glutamate/aspartate-prephenate aminotransferase-like [Cucumis sativus] >gi|449520563|ref|XP_004167303.1| PREDICTED: bifunctional aspartate aminotransferase and glutamate/aspartate-prephenate aminotransferase-like [Cucumis sativus]	XP_004135825	8.97274e-36	100	132.88	60	60	NA	GO:0030170 ; GO:0009058 ; GO:0008483
MELO3C001192	2421.32	4282.65	559.987	0.130757	-2.93504	1.50276e-13	8.45643e-11	NA	NA	NA	NA	NA	NA	NA	NA	NA	NA	NA
MELO3C001444	32787.4	45800.1	19774.7	0.431762	-1.21169	0.000820153	0.0229026	NA	NA	NA	NA	NA	NA	NA	NA	NA	NA	NA
MELO3C001505	77.3341	143.132	11.5367	0.0806021	-3.63304	3.07521e-11	8.27632e-09	NA	NA	NA	NA	NA	NA	NA	NA	NA	NA	NA
MELO3C001727	14756.1	26360.9	3151.28	0.119544	-3.06439	6.91479e-15	5.58294e-12	hypothetical protein SORBIDRAFT_1368s002010	79	gi|253759791|ref|XP_002488947.1|hypothetical protein SORBIDRAFT_1368s002010 [Sorghum bicolor] >gi|241947119|gb|EES20264.1| hypothetical protein SORBIDRAFT_1368s002010 [Sorghum bicolor]	XP_002488947	4.77954e-36	92	126.716	69	64	NA	NA
MELO3C001763	25132.4	45574.1	4690.58	0.102922	-3.28038	1.37753e-16	1.70538e-13	rrna intron-encoded homing endonuclease	56	gi|253760055|ref|XP_002488965.1|hypothetical protein SORBIDRAFT_1138s002030 [Sorghum bicolor] >gi|241946995|gb|EES20140.1| hypothetical protein SORBIDRAFT_1138s002030 [Sorghum bicolor]	XP_002488965	6.64721e-24	85	95.1301	55	47	NA	NA
MELO3C001782	35.3336	63.1425	7.52469	0.11917	-3.06891	1.40399e-06	0.000124747	NA	NA	NA	NA	NA	NA	NA	NA	NA	NA	NA
MELO3C001815	10990.6	20297	1684.12	0.0829741	-3.59119	5.07848e-19	1.04786e-15	protein	55	gi|356545596|ref|XP_003541224.1|PREDICTED: uncharacterized protein LOC100800109 [Glycine max]	XP_003541224	1.67379e-27	94	105.145	55	52	NA	NA
MELO3C001862	6041.83	8298.4	3785.26	0.456144	-1.13244	0.00189476	0.0428571	polyubiquitin-like protein	75	gi|302407856|ref|XP_003001763.1|ubiquitin [Verticillium albo-atrum VaMs.102] >gi|261359484|gb|EEY21912.1| ubiquitin [Verticillium albo-atrum VaMs.102]	XP_003001763	1.10424e-35	88	127.102	75	66	NA	NA
MELO3C001956	176.931	257.388	96.4728	0.374814	-1.41575	0.00132052	0.0327024	sucrose synthase 2-like	849	gi|449439599|ref|XP_004137573.1|PREDICTED: sucrose synthase 6-like [Cucumis sativus] >gi|449523972|ref|XP_004168997.1| PREDICTED: sucrose synthase 6-like [Cucumis sativus]	XP_004137573	0	98	1692.17	844	832	NA	GO:0005986 ; GO:0019375 ; GO:0016157 ; GO:0005618 ; GO:0080165 ; GO:0001666 ; GO:0005982
MELO3C002013	74.0991	110.133	38.0656	0.345634	-1.53268	0.00179407	0.0413861	pinus taeda anonymous locus 0_14360_01 genomic sequence	88	gi|449486978|ref|XP_004157459.1|PREDICTED: LYR motif-containing protein 4-like [Cucumis sativus]	XP_004157459	6.1766e-45	98	150.214	88	87	NA	GO:0005739
MELO3C002034	3063.29	4263.9	1862.68	0.436849	-1.19479	0.0011316	0.0291004	ninja-family protein afp3	314	gi|449439321|ref|XP_004137434.1|PREDICTED: ninja-family protein AFP2-like [Cucumis sativus]	XP_004137434	0	96	521.161	314	303	NA	GO:0005515 ; GO:0009738 ; GO:0045893
MELO3C002036	583.548	909.812	257.284	0.282788	-1.82221	3.35421e-06	0.000265054	at5g08050 f13g24_250	197	gi|449439329|ref|XP_004137438.1|PREDICTED: uncharacterized protein LOC101204037 [Cucumis sativus] >gi|449486926|ref|XP_004157444.1| PREDICTED: uncharacterized protein LOC101227416 [Cucumis sativus]	XP_004137438	2.43394e-121	98	352.829	197	195	NA	GO:0006098 ; GO:0009773 ; GO:0015995 ; GO:0009658 ; GO:0009535 ; GO:0045893 ; GO:0080167
MELO3C002119	350.011	549.471	150.551	0.273993	-1.86779	3.94636e-06	0.000304082	protein	234	gi|449439697|ref|XP_004137622.1|PREDICTED: uncharacterized protein LOC101208302 [Cucumis sativus] >gi|449503135|ref|XP_004161851.1| PREDICTED: uncharacterized LOC101208302 [Cucumis sativus]	XP_004137622	1.08333e-143	97	412.535	234	227	NA	GO:0006457 ; GO:0051082 ; GO:0006950 ; GO:0031072 ; GO:0009507
MELO3C002128	358.162	504.695	211.629	0.419321	-1.25387	0.0012704	0.0315814	thaumatin-like protein	250	gi|449439451|ref|XP_004137499.1|PREDICTED: thaumatin-like protein-like [Cucumis sativus] >gi|449510943|ref|XP_004163817.1| PREDICTED: thaumatin-like protein-like [Cucumis sativus]	XP_004137499	4.149e-179	98	503.827	250	246	NA	GO:0010075 ; GO:0051322 ; GO:0000911 ; GO:0008283 ; GO:0009506 ; GO:0000226 ; GO:0051707 ; GO:0016020
MELO3C002147	550.423	763.18	337.666	0.442446	-1.17643	0.00233308	0.0491773	protein	73	gi|356520683|ref|XP_003528990.1|PREDICTED: uncharacterized protein LOC100781046 [Glycine max]	XP_003528990	6.64012e-17	81	77.0258	55	45	NA	NA
MELO3C002157	39.8704	61.817	17.9238	0.28995	-1.78613	0.00228155	0.0485318	zf-hd homeobox protein at4g24660-like	179	gi|449439493|ref|XP_004137520.1|PREDICTED: ZF-HD homeobox protein At4g24660-like [Cucumis sativus] >gi|449534323|ref|XP_004174113.1| PREDICTED: ZF-HD homeobox protein At4g24660-like [Cucumis sativus]	XP_004137520	1.96858e-94	96	283.108	179	173	NA	GO:0003677
MELO3C002183	270.147	437.612	102.682	0.234641	-2.09147	6.05177e-07	6.0097e-05	mip tip subfamily	249	gi|449439533|ref|XP_004137540.1|PREDICTED: probable aquaporin TIP3-2-like [Cucumis sativus]	XP_004137540	5.35602e-142	86	410.994	289	249	NA	GO:0006833 ; GO:0009705 ; GO:0042807 ; GO:0055085 ; GO:0016021 ; GO:0000326 ; GO:0015250 ; GO:0006914
MELO3C002208	6292.78	10667.3	1918.25	0.179825	-2.47533	1.36405e-10	3.42303e-08	uncharacterized loc101214681	204	gi|449469466|ref|XP_004152441.1|PREDICTED: uncharacterized protein LOC101214681 [Cucumis sativus] >gi|449528984|ref|XP_004171481.1| PREDICTED: uncharacterized LOC101214681 [Cucumis sativus]	XP_004152441	8.19208e-55	90	183.726	108	98	NA	GO:0009535
MELO3C002227	549.859	825.066	274.651	0.332884	-1.58691	4.09984e-05	0.0020745	predicted protein	161	gi|224133384|ref|XP_002321554.1|predicted protein [Populus trichocarpa] >gi|222868550|gb|EEF05681.1| predicted protein [Populus trichocarpa]	XP_002321554	3.07147e-08	47	57.3806	147	70	NA	NA
MELO3C002233	8748.71	11982.9	5514.5	0.460197	-1.11968	0.00224303	0.0480982	b12d-like protein	94	gi|449469495|ref|XP_004152455.1|PREDICTED: uncharacterized protein LOC101218501 [Cucumis sativus] >gi|449487788|ref|XP_004157801.1| PREDICTED: uncharacterized LOC101218501 [Cucumis sativus]	XP_004152455	1.93309e-60	98	189.889	94	93	NA	GO:0005777
MELO3C002243	64.7666	108.246	21.2867	0.19665	-2.3463	2.42342e-06	0.000200906	gonadotropin beta chain	84	gi|449469513|ref|XP_004152464.1|PREDICTED: snakin-2-like [Cucumis sativus]	XP_004152464	3.5328e-35	98	125.946	84	83	NA	NA
MELO3C002246	1624.34	2451.77	796.914	0.325036	-1.62133	2.23754e-05	0.00127457	ring-h2 finger protein atl3i	82	gi|449469515|ref|XP_004152465.1|PREDICTED: RING-H2 finger protein ATL48-like [Cucumis sativus] >gi|449487774|ref|XP_004157794.1| PREDICTED: RING-H2 finger protein ATL48-like [Cucumis sativus]	XP_004152465	1.44499e-40	100	138.272	82	82	NA	GO:0016021 ; GO:0001666 ; GO:0008270
MELO3C002250	1876.1	2776.84	975.361	0.351248	-1.50944	5.10176e-05	0.00244805	protein	167	gi|224135775|ref|XP_002322157.1|predicted protein [Populus trichocarpa] >gi|118486982|gb|ABK95323.1| unknown [Populus trichocarpa] >gi|222869153|gb|EEF06284.1| predicted protein [Populus trichocarpa]	XP_002322157	1.16567e-39	64	142.51	168	109	NA	GO:0009987
MELO3C002298	277.587	476.61	78.5635	0.164838	-2.60088	6.78222e-10	1.46449e-07	protein	136	gi|356562674|ref|XP_003549594.1|PREDICTED: uncharacterized protein LOC100813902 [Glycine max]	XP_003549594	6.75544e-39	69	138.658	141	98	NA	NA
MELO3C002318	2150.74	3314.81	986.671	0.297655	-1.74828	2.59314e-06	0.000213073	btb poz and taz domain-containing protein 1-like	344	gi|449469588|ref|XP_004152501.1|PREDICTED: BTB/POZ and TAZ domain-containing protein 1-like [Cucumis sativus] >gi|449503696|ref|XP_004162131.1| PREDICTED: BTB/POZ and TAZ domain-containing protein 1-like [Cucumis sativus]	XP_004152501	0	97	629.787	335	326	NA	GO:0009611 ; GO:0008270 ; GO:0042542 ; GO:0004402 ; GO:0003712 ; GO:0009734 ; GO:0006355 ; GO:0009651 ; GO:0009753 ; GO:0005737 ; GO:0009751 ; GO:0051973 ; GO:0010182 ; GO:0080134 ; GO:0009555 ; GO:0010167 ; GO:0009553 ; GO:0009409 ; GO:0009738 ; GO:0005516 ; GO:0016573 ; GO:0007623 ; GO:0000123 ; GO:0042967 ; GO:0005667
MELO3C002341	134.958	232.988	36.928	0.158498	-2.65747	7.29704e-09	1.28461e-06	PREDICTED: uncharacterized protein LOC100818618	74	gi|356513945|ref|XP_003525668.1|PREDICTED: uncharacterized protein LOC100818618 [Glycine max]	XP_003525668	9.27754e-10	63	58.5362	73	46	NA	NA
MELO3C002350	2858.21	5096.91	619.518	0.121548	-3.0404	1.48122e-14	1.1461e-11	malate synthase	568	gi|449469625|ref|XP_004152519.1|PREDICTED: malate synthase, glyoxysomal-like [Cucumis sativus]	XP_004152519	0	99	1146.72	568	567	NA	GO:0006099 ; GO:0009514 ; GO:0004474 ; GO:0006097 ; GO:0006090
MELO3C002360	2973.16	4578.84	1367.48	0.298651	-1.74347	3.34707e-06	0.000265054	f-box protein at1g67340-like	350	gi|449454830|ref|XP_004145157.1|PREDICTED: F-box protein At1g67340-like [Cucumis sativus] >gi|449474252|ref|XP_004154118.1| PREDICTED: F-box protein At1g67340-like [Cucumis sativus]	XP_004145157	0	96	607.831	351	338	NA	GO:0008270 ; GO:0005515
MELO3C002381	1200.16	1732.83	667.486	0.385201	-1.37632	0.000254646	0.0092179	nodulin 3 family protein	270	gi|449503339|ref|XP_004161953.1|PREDICTED: bidirectional sugar transporter SWEET12-like [Cucumis sativus]	XP_004161953	6.29801e-151	89	434.876	293	263	NA	GO:0007030 ; GO:0005887 ; GO:0006816 ; GO:0030003 ; GO:0008515 ; GO:0015770 ; GO:0009651
MELO3C002485	745.374	1037.26	453.49	0.437201	-1.19363	0.0018499	0.042096	tyrosyl-dna phosphodiesterase 1-like	204	gi|449454706|ref|XP_004145095.1|PREDICTED: uncharacterized protein LOC101209875 [Cucumis sativus] >gi|449471960|ref|XP_004153454.1| PREDICTED: uncharacterized protein LOC101220245 [Cucumis sativus] >gi|449488381|ref|XP_004158019.1| PREDICTED: uncharacterized protein LOC101227650 [Cucumis sativus]	XP_004145095	1.91435e-123	95	358.607	205	195	NA	NA
MELO3C002499	41.9395	66.6543	17.2247	0.258419	-1.95222	0.00115346	0.02933	cysteine-rich receptor-like protein kinase	260	gi|449519056|ref|XP_004166551.1|PREDICTED: cysteine-rich repeat secretory protein 38-like [Cucumis sativus]	XP_004166551	2.05764e-152	98	437.573	252	247	NA	NA
MELO3C002506	16.8658	5.21984	28.5118	5.46219	2.44948	0.00218739	0.0473425	cysteine-rich receptor-like protein kinase 29-like	651	gi|449471053|ref|XP_004153194.1|PREDICTED: cysteine-rich receptor-like protein kinase 29-like [Cucumis sativus]	XP_004153194	0	63	609.757	617	393	NA	GO:0006468 ; GO:0004674 ; GO:0005524 ; GO:0004713 ; GO:0009069
MELO3C002508	9143.54	13426.7	4860.37	0.361993	-1.46597	7.06884e-05	0.00325728	thioredoxin-like protein	123	gi|449454702|ref|XP_004145093.1|PREDICTED: thioredoxin-like protein CXXS1-like [Cucumis sativus] >gi|449474429|ref|XP_004154170.1| PREDICTED: thioredoxin-like protein CXXS1-like [Cucumis sativus] >gi|449520762|ref|XP_004167402.1| PREDICTED: thioredoxin-like protein CXXS1-like [Cucumis sativus]	XP_004145093	1.38693e-81	97	246.128	123	120	NA	GO:0006467 ; GO:0009055 ; GO:0045454 ; GO:0006662 ; GO:0006661 ; GO:0003756 ; GO:0005829 ; GO:0015035 ; GO:0080058
MELO3C002510	5643.29	7953.78	3332.81	0.419022	-1.2549	0.00055507	0.0170093	oxygen-evolving enhancer protein 3- chloroplastic-like	231	gi|449454700|ref|XP_004145092.1|PREDICTED: oxygen-evolving enhancer protein 3-2, chloroplastic-like [Cucumis sativus] >gi|449471473|ref|XP_004153319.1| PREDICTED: oxygen-evolving enhancer protein 3-2, chloroplastic-like [Cucumis sativus] >gi|449488405|ref|XP_004158022.1| PREDICTED: oxygen-evolving enhancer protein 3-2, chloroplastic-like [Cucumis sativus]	XP_004145092	4.45245e-136	99	392.889	231	229	NA	GO:0030095 ; GO:0019898 ; GO:0005509 ; GO:0030003 ; GO:0009570 ; GO:0015979 ; GO:0070838 ; GO:0009853 ; GO:0009654 ; GO:0009543 ; GO:0048046
MELO3C002555	125.687	30.573	220.802	7.22212	2.85242	4.67987e-09	8.52011e-07	nad h dehydrogenase mitochondrial-like	584	gi|449457690|ref|XP_004146581.1|PREDICTED: NAD(P)H dehydrogenase B3, mitochondrial-like [Cucumis sativus]	XP_004146581	0	99	1208.36	584	582	NA	GO:0050660 ; GO:0008137 ; GO:0031314 ; GO:0005509 ; GO:0009536 ; GO:0006120 ; GO:0006744 ; GO:0006814 ; GO:0015992
MELO3C002607	368.23	569.213	167.248	0.293824	-1.76698	1.25397e-05	0.000790928	protein	211	gi|449457737|ref|XP_004146604.1|PREDICTED: uncharacterized protein LOC101209953 [Cucumis sativus] >gi|449529090|ref|XP_004171534.1| PREDICTED: uncharacterized protein LOC101228307 [Cucumis sativus]	XP_004146604	1.16702e-145	97	418.698	212	206	NA	NA
MELO3C002696	22.9702	40.8906	5.04975	0.123494	-3.01749	0.000300641	0.0105737	protein 40-3	141	gi|148270936|gb|ABQ53634.1|unknown [Cucumis melo]	ABQ53634	1.17805e-73	99	227.254	141	140	NA	GO:0009739 ; GO:0008152
MELO3C002727	14332.4	22405.2	6259.5	0.279377	-1.83972	7.54619e-07	7.29858e-05	light-harvesting complex ii protein lhcb1	265	gi|449459364|ref|XP_004147416.1|PREDICTED: chlorophyll a-b binding protein 40, chloroplastic-like [Cucumis sativus]	XP_004147416	0	98	526.939	265	260	NA	GO:0009522 ; GO:0010114 ; GO:0016168 ; GO:0005739 ; GO:0016021 ; GO:0046872 ; GO:0018298 ; GO:0009941 ; GO:0009637 ; GO:0009535 ; GO:0009523 ; GO:0010287 ; GO:0010218 ; GO:0009765 ; GO:0048046
MELO3C002729	2040.74	3290.02	791.463	0.240565	-2.0555	6.40018e-08	8.61242e-06	probable purine permease 9-like	402	gi|449459410|ref|XP_004147439.1|PREDICTED: probable purine permease 9-like [Cucumis sativus] >gi|449515813|ref|XP_004164942.1| PREDICTED: probable purine permease 9-like [Cucumis sativus]	XP_004147439	0	97	704.131	386	378	NA	GO:0006863 ; GO:0016021 ; GO:0009624 ; GO:0005345
MELO3C002773	1190.15	708.056	1672.24	2.36173	1.23984	0.000749493	0.0213795	phospholipase a1- chloroplastic-like	535	gi|449520455|ref|XP_004167249.1|PREDICTED: phospholipase A1-Igamma2, chloroplastic-like [Cucumis sativus]	XP_004167249	0	97	989.178	535	519	NA	GO:0047714 ; GO:0004806 ; GO:0009507 ; GO:0010214 ; GO:0071310 ; GO:0008970 ; GO:0007165 ; GO:0031668 ; GO:0031347 ; GO:0033554 ; GO:0045087 ; GO:0044249 ; GO:0005739 ; GO:0046486 ; GO:0009395
MELO3C002839	86.9691	128.99	44.9484	0.348465	-1.52091	0.00165818	0.0389776	reticuline oxidase-like	543	gi|449435514|ref|XP_004135540.1|PREDICTED: reticuline oxidase-like protein-like [Cucumis sativus] >gi|449488542|ref|XP_004158078.1| PREDICTED: reticuline oxidase-like protein-like [Cucumis sativus]	XP_004135540	0	97	993.416	512	500	NA	GO:0050660 ; GO:0006979 ; GO:0008762 ; GO:0009793 ; GO:0010197 ; GO:0009055 ; GO:0005618 ; GO:0050468 ; GO:0055114 ; GO:0006040 ; GO:0009821
MELO3C002844	368.63	123.146	614.115	4.98689	2.31814	1.29129e-08	2.16029e-06	protein	543	gi|449435880|ref|XP_004135722.1|PREDICTED: reticuline oxidase-like protein-like [Cucumis sativus]	XP_004135722	0	98	1027.7	543	535	NA	GO:0050660 ; GO:0055114 ; GO:0008762 ; GO:0006040
MELO3C002850	148.126	35.8233	260.429	7.26982	2.86192	1.42049e-09	2.86722e-07	reticuline oxidase-like	536	gi|449435908|ref|XP_004135736.1|PREDICTED: LOW QUALITY PROTEIN: reticuline oxidase-like protein-like [Cucumis sativus]	XP_004135736	0	95	957.207	537	512	NA	GO:0008762 ; GO:0050660 ; GO:0055114 ; GO:0006040
MELO3C002921	7776.01	12312.1	3239.89	0.263146	-1.92606	1.76284e-07	2.12571e-05	cysteine proteinase inhibitor 5-like	104	gi|242035327|ref|XP_002465058.1|hypothetical protein SORBIDRAFT_01g031440 [Sorghum bicolor] >gi|241918912|gb|EER92056.1| hypothetical protein SORBIDRAFT_01g031440 [Sorghum bicolor]	XP_002465058	4.35595e-05	49	46.9802	85	42	NA	NA
MELO3C002925	3863.06	5928.27	1797.86	0.303269	-1.72133	2.4008e-06	0.000200306	cysteine proteinase inhibitor 8-like	107	gi|242035327|ref|XP_002465058.1|hypothetical protein SORBIDRAFT_01g031440 [Sorghum bicolor] >gi|241918912|gb|EER92056.1| hypothetical protein SORBIDRAFT_01g031440 [Sorghum bicolor]	XP_002465058	7.32986e-05	59	46.595	72	43	NA	NA
MELO3C002926	4385.62	2247.05	6524.2	2.90345	1.53777	3.35599e-05	0.00176097	cysteine proteinase inhibitor 5-like	106	gi|449467074|ref|XP_004151250.1|PREDICTED: cysteine proteinase inhibitor 5-like [Cucumis sativus] >gi|449508995|ref|XP_004163463.1| PREDICTED: cysteine proteinase inhibitor 5-like [Cucumis sativus]	XP_004151250	7.38449e-07	56	51.9878	88	50	NA	GO:0004869
MELO3C002952	1425.44	667.48	2183.39	3.2711	1.70977	4.41723e-06	0.000330758	phosphate transporter pho1 homolog 3-like	800	gi|449452068|ref|XP_004143782.1|PREDICTED: phosphate transporter PHO1 homolog 3-like [Cucumis sativus] >gi|449515115|ref|XP_004164595.1| PREDICTED: phosphate transporter PHO1 homolog 3-like [Cucumis sativus]	XP_004143782	0	99	1471.45	800	794	NA	GO:0005829 ; GO:0016021 ; GO:0010468 ; GO:0004872 ; GO:0045793 ; GO:0009960 ; GO:0080113 ; GO:0016036 ; GO:0010017 ; GO:0005634 ; GO:0006817 ; GO:0005886
MELO3C003002	1364.14	2022.26	706.013	0.34912	-1.5182	4.92159e-05	0.00239924	ap2 domain-containing transcription factor	321	gi|449466693|ref|XP_004151060.1|PREDICTED: AP2/ERF and B3 domain-containing transcription factor RAV1-like [Cucumis sativus]	XP_004151060	0	97	637.491	321	313	NA	GO:0006355 ; GO:0048573 ; GO:0003677 ; GO:0003700 ; GO:0005667
MELO3C003015	144.034	58.6217	229.447	3.91402	1.96865	1.69937e-06	0.000146779	allene oxide cyclase	250	gi|449502454|ref|XP_004161644.1|PREDICTED: allene oxide cyclase 3, chloroplastic-like [Cucumis sativus]	XP_004161644	4.69073e-97	95	295.434	237	226	NA	GO:0009941 ; GO:0009269 ; GO:0009409 ; GO:0046423 ; GO:0005886 ; GO:0010319 ; GO:0009570 ; GO:0009535 ; GO:0009651 ; GO:0009620
MELO3C003032	523.019	732.829	313.209	0.427397	-1.22635	0.00141444	0.0346901	glycine-rich protein 2b-like	182	gi|449445142|ref|XP_004140332.1|PREDICTED: cold shock domain-containing protein 4-like [Cucumis sativus]	XP_004140332	9.34712e-64	84	205.297	182	153	NA	GO:0032508 ; GO:0003729 ; GO:0003690 ; GO:0048316 ; GO:0008270 ; GO:0005730 ; GO:0009409 ; GO:0006355 ; GO:0010228 ; GO:0048443 ; GO:0003697 ; GO:0005737 ; GO:0005886
MELO3C003038	3024.26	4303.94	1744.59	0.405347	-1.30277	0.000518596	0.0161854	ubiquitin-fold modifier 1	90	gi|449445140|ref|XP_004140331.1|PREDICTED: ubiquitin-fold modifier 1-like [Cucumis sativus] >gi|449527113|ref|XP_004170557.1| PREDICTED: ubiquitin-fold modifier 1-like [Cucumis sativus]	XP_004140331	1.12382e-56	100	180.259	90	90	NA	GO:0006661
MELO3C003098	613.617	852.543	374.69	0.439497	-1.18607	0.0020378	0.0450371	plant-specific domain tigr01589 family protein	86	gi|449448677|ref|XP_004142092.1|PREDICTED: uncharacterized protein LOC101219487 [Cucumis sativus] >gi|449523359|ref|XP_004168691.1| PREDICTED: uncharacterized protein LOC101227153 [Cucumis sativus]	XP_004142092	7.71431e-41	100	139.813	84	84	NA	GO:0006635 ; GO:0032502
MELO3C003108	650.648	900.635	400.66	0.444864	-1.16857	0.00185011	0.042096	histone h2a	153	gi|449448657|ref|XP_004142082.1|PREDICTED: probable histone H2A.4-like [Cucumis sativus]	XP_004142082	5.30193e-54	98	177.948	112	110	NA	GO:0000786 ; GO:0003677 ; GO:0006334 ; GO:0005634 ; GO:0046982
MELO3C003155	624.131	198.9	1049.36	5.27582	2.3994	1.60617e-09	3.20715e-07	aldo-keto reductase family 4 member c9-like	316	gi|449531346|ref|XP_004172647.1|PREDICTED: aldo-keto reductase family 4 member C9-like [Cucumis sativus]	XP_004172647	0	94	568.54	316	299	NA	GO:0070401 ; GO:0009414 ; GO:0009409 ; GO:0008106 ; GO:0016229 ; GO:0009507 ; GO:0005634 ; GO:0005829 ; GO:0009651 ; GO:0055114 ; GO:0006094 ; GO:0006096 ; GO:0019384 ; GO:0046486
MELO3C003157	369.928	205.246	534.61	2.60472	1.38113	0.000667897	0.0197183	aldo-keto reductase family 4 member c9-like	317	gi|449519868|ref|XP_004166956.1|PREDICTED: aldo-keto reductase family 4 member C9-like [Cucumis sativus]	XP_004166956	0	97	590.882	317	310	NA	GO:0070401 ; GO:0009414 ; GO:0009409 ; GO:0008106 ; GO:0016229 ; GO:0009507 ; GO:0005634 ; GO:0005829 ; GO:0009651 ; GO:0055114 ; GO:0006094 ; GO:0006096 ; GO:0019384 ; GO:0046486
MELO3C003201	515.482	285.336	745.628	2.61316	1.38579	0.000317544	0.0110427	probable glutathione s-transferase-like	221	gi|449519527|ref|XP_004166786.1|PREDICTED: probable glutathione S-transferase-like [Cucumis sativus]	XP_004166786	3.19162e-87	81	268.085	217	177	NA	GO:0005515
MELO3C003213	22.004	1.78061	42.2274	23.7151	4.56773	7.32654e-10	1.54607e-07	laccase-7- partial	538	gi|449460389|ref|XP_004147928.1|PREDICTED: laccase-7-like, partial [Cucumis sativus]	XP_004147928	0	98	1049.27	520	512	NA	GO:0046688 ; GO:0005507 ; GO:0010106 ; GO:0052716 ; GO:0015706 ; GO:0010167 ; GO:0006826 ; GO:0048046 ; GO:0010228 ; GO:0046274 ; GO:0055114
MELO3C003238	2376.92	3636.03	1117.81	0.307426	-1.70169	5.67533e-06	0.000406915	chlorophyll a-b binding protein chloroplastic-like	284	gi|449460307|ref|XP_004147887.1|PREDICTED: chlorophyll a-b binding protein CP29.2, chloroplastic-like [Cucumis sativus] >gi|449516143|ref|XP_004165107.1| PREDICTED: chlorophyll a-b binding protein CP29.2, chloroplastic-like [Cucumis sativus]	XP_004147887	0	99	541.576	284	283	NA	GO:0009744 ; GO:0010114 ; GO:0016168 ; GO:0030076 ; GO:0006364 ; GO:0009941 ; GO:0009637 ; GO:0010155 ; GO:0009535 ; GO:0010287 ; GO:0010218 ; GO:0009765 ; GO:0009644
MELO3C003313	10397.6	14954.6	5840.61	0.390555	-1.3564	0.000255427	0.00922817	membrane steroid-binding protein 2-like	213	gi|449461239|ref|XP_004148349.1|PREDICTED: membrane steroid-binding protein 2-like [Cucumis sativus] >gi|449517455|ref|XP_004165761.1| PREDICTED: membrane steroid-binding protein 2-like [Cucumis sativus]	XP_004148349	3.52786e-103	97	308.145	202	197	NA	GO:0009684 ; GO:0055114 ; GO:0030308 ; GO:0042742 ; GO:0005496 ; GO:0009535 ; GO:0006888 ; GO:0032440 ; GO:0020037 ; GO:0009723 ; GO:0005783 ; GO:0005794 ; GO:0005634 ; GO:0005886
MELO3C003336	190.205	98.5364	281.873	2.8606	1.51632	0.000484566	0.0154612	expansin-like b1-like	254	gi|449461307|ref|XP_004148383.1|PREDICTED: expansin-like B1-like [Cucumis sativus] >gi|449517840|ref|XP_004165952.1| PREDICTED: expansin-like B1-like [Cucumis sativus]	XP_004148383	3.82631e-174	98	491.5	254	251	NA	GO:0005576 ; GO:0019953 ; GO:0009828 ; GO:0009826
MELO3C003339	132.644	70.1545	195.133	2.78147	1.47585	0.000566922	0.0172022	calcineurin b-like protein 1	213	gi|449461271|ref|XP_004148365.1|PREDICTED: calcineurin B-like protein 1-like [Cucumis sativus] >gi|449505233|ref|XP_004162412.1| PREDICTED: calcineurin B-like protein 1-like [Cucumis sativus]	XP_004148365	5.48565e-148	98	421.779	213	210	NA	GO:0031348 ; GO:0009611 ; GO:0009605 ; GO:0030007 ; GO:0009867 ; GO:0009862 ; GO:0009414 ; GO:0010363 ; GO:0010118 ; GO:0006612 ; GO:0005509 ; GO:0050832 ; GO:0043069 ; GO:0005737 ; GO:0042538 ; GO:0000165 ; GO:0042539 ; GO:0005513 ; GO:0052542 ; GO:0009409 ; GO:0019722 ; GO:0009738 ; GO:0010107 ; GO:0005886 ; GO:0030968 ; GO:0009723 ; GO:0009733 ; GO:0019900
MELO3C003379	356.987	528.512	185.461	0.350911	-1.51082	0.000179412	0.00707362	phosphoribosyl pyrophosphate synthetase	401	gi|449461533|ref|XP_004148496.1|PREDICTED: ribose-phosphate pyrophosphokinase 1, chloroplastic-like [Cucumis sativus]	XP_004148496	0	98	774.237	378	374	NA	GO:0009156 ; GO:0006783 ; GO:0009116 ; GO:0005524 ; GO:0000287 ; GO:0016310 ; GO:0016301 ; GO:0004749 ; GO:0009507 ; GO:0006098 ; GO:0006144
MELO3C003393	150.47	218.668	82.2723	0.376244	-1.41026	0.00123448	0.0308174	protein	535	gi|449461559|ref|XP_004148509.1|PREDICTED: protein lap1-like [Cucumis sativus]	XP_004148509	0	98	959.518	527	517	NA	GO:0004721 ; GO:0005515 ; GO:0006470
MELO3C003394	644.262	892.373	396.152	0.443931	-1.17159	0.00190259	0.0429296	lsd one like 1 protein	144	gi|449461519|ref|XP_004148489.1|PREDICTED: protein LOL1-like isoform 1 [Cucumis sativus] >gi|449461521|ref|XP_004148490.1| PREDICTED: protein LOL1-like isoform 2 [Cucumis sativus] >gi|449523109|ref|XP_004168567.1| PREDICTED: protein LOL1-like isoform 1 [Cucumis sativus] >gi|449523111|ref|XP_004168568.1| PREDICTED: protein LOL1-like isoform 2 [Cucumis sativus]	XP_004148489	4.03581e-67	99	210.69	125	124	NA	GO:0006917 ; GO:2000121 ; GO:0034052 ; GO:0003677 ; GO:0009814
MELO3C003483	639.33	892.878	385.781	0.432065	-1.21068	0.00163606	0.0385553	plastid-specific ribosomal protein 6	106	gi|255537906|ref|XP_002510018.1|50S ribosomal protein CL25, chloroplast precursor, putative [Ricinus communis] >gi|223550719|gb|EEF52205.1| 50S ribosomal protein CL25, chloroplast precursor, putative [Ricinus communis]	XP_002510018	6.95168e-23	69	95.5153	100	69	NA	GO:0005840 ; GO:0003735 ; GO:0009507 ; GO:0006412 ; GO:0019843 ; GO:0042254
MELO3C003492	153.734	73.0753	234.392	3.20755	1.68147	9.71372e-05	0.00420475	transcription factor bhlh93-like	340	gi|449436924|ref|XP_004136242.1|PREDICTED: transcription factor bHLH93-like [Cucumis sativus]	XP_004136242	4.49023e-174	90	497.664	344	310	NA	NA
MELO3C003540	184.532	303.175	65.8892	0.21733	-2.20204	9.27144e-07	8.73962e-05	PREDICTED: uncharacterized protein LOC101228448, partial	88	gi|449530049|ref|XP_004172009.1|PREDICTED: uncharacterized protein LOC101228448, partial [Cucumis sativus]	XP_004172009	1.07753e-05	57	50.447	66	38	NA	NA
MELO3C003544	95.776	159.274	32.2777	0.202655	-2.3029	2.22157e-06	0.000187521	ring-h2 finger protein atl11-like	350	gi|449437294|ref|XP_004136427.1|PREDICTED: RING-H2 finger protein ATL11-like [Cucumis sativus] >gi|449532382|ref|XP_004173160.1| PREDICTED: RING-H2 finger protein ATL11-like [Cucumis sativus]	XP_004136427	0	96	534.258	336	324	NA	GO:0033591 ; GO:0009416 ; GO:0004842 ; GO:0016567 ; GO:0005515 ; GO:0008270
MELO3C003555	128.12	68.3904	187.849	2.74672	1.45771	0.000462144	0.0148993	NA	NA	NA	NA	NA	NA	NA	NA	NA	NA	NA
MELO3C003567	1506.44	839.687	2173.19	2.5881	1.37189	0.000261165	0.00934681	udp-glycosyltransferase 85a2-like	487	gi|449437008|ref|XP_004136284.1|PREDICTED: UDP-glycosyltransferase 85A2-like [Cucumis sativus] >gi|449520501|ref|XP_004167272.1| PREDICTED: UDP-glycosyltransferase 85A2-like [Cucumis sativus]	XP_004136284	0	96	945.651	487	469	NA	GO:0047213 ; GO:0050502 ; GO:0050403 ; GO:0009813
MELO3C003576	419.558	665.265	173.852	0.261328	-1.93607	1.22017e-06	0.000112171	PREDICTED: uncharacterized protein LOC101230002	110	gi|449522077|ref|XP_004168054.1|PREDICTED: uncharacterized protein LOC101230002 [Cucumis sativus]	XP_004168054	1.40651e-61	98	194.126	110	108	NA	GO:0005787 ; GO:0006465 ; GO:0008233 ; GO:0016021
MELO3C003649	2712.42	3926.42	1498.42	0.381624	-1.38978	0.000173061	0.00688166	uncharacterized loc101222863	189	gi|449437098|ref|XP_004136329.1|PREDICTED: uncharacterized protein LOC101222863 [Cucumis sativus]	XP_004136329	1.45371e-120	97	350.132	189	185	NA	GO:0005886
MELO3C003742	62.1588	99.0689	25.2488	0.254861	-1.97222	0.000220555	0.00825746	NA	NA	NA	NA	NA	NA	NA	NA	NA	NA	NA
MELO3C003821	908.859	360.058	1457.66	4.0484	2.01735	1.87116e-07	2.21321e-05	jacalin-like lectin domain-containing protein	380	gi|449460291|ref|XP_004147879.1|PREDICTED: uncharacterized protein LOC101206551 [Cucumis sativus]	XP_004147879	0	90	645.966	378	341	NA	GO:0050896 ; GO:0048029 ; GO:0044424
MELO3C003868	10.0236	0.593537	19.4536	32.7757	5.03456	1.20294e-05	0.000767651	cytochrome p450	470	gi|449460157|ref|XP_004147812.1|PREDICTED: cytochrome P450 734A6-like [Cucumis sativus]	XP_004147812	0	91	842.417	504	459	NA	GO:0010268 ; GO:0016131 ; GO:0008395 ; GO:0009741 ; GO:0009416 ; GO:0009055 ; GO:0020037 ; GO:0055114
MELO3C003889	155.961	235.298	76.6233	0.325643	-1.61864	0.000262505	0.00937447	probable calcium-binding protein cml41-like	176	gi|449460169|ref|XP_004147818.1|PREDICTED: probable calcium-binding protein CML41-like [Cucumis sativus] >gi|449530990|ref|XP_004172474.1| PREDICTED: probable calcium-binding protein CML41-like [Cucumis sativus]	XP_004147818	1.20216e-70	92	222.631	181	167	NA	GO:0016491 ; GO:0005509
MELO3C003911	96.0371	49.9322	142.142	2.8467	1.50929	0.000503522	0.015829	protein bonzai 3-like	595	gi|449470289|ref|XP_004152850.1|PREDICTED: protein BONZAI 3-like [Cucumis sativus]	XP_004152850	0	96	1123.61	595	575	NA	GO:0005544 ; GO:0010186 ; GO:0060548 ; GO:0019725 ; GO:0005515
MELO3C003932	236.866	56.0341	417.698	7.45435	2.89808	3.01982e-11	8.24677e-09	trans-cinnamate 4-monooxygenase	531	gi|449470372|ref|XP_004152891.1|PREDICTED: LOW QUALITY PROTEIN: trans-cinnamate 4-monooxygenase-like [Cucumis sativus]	XP_004152891	0	98	991.104	510	500	NA	GO:0020037 ; GO:0016710 ; GO:0016023 ; GO:0009055 ; GO:0055114 ; GO:0006558 ; GO:0009805 ; GO:0009809 ; GO:0009811
MELO3C003933	218.619	34.7887	402.449	11.5684	3.53211	1.72032e-14	1.24317e-11	trans-cinnamate 4-monooxygenase	526	gi|449470372|ref|XP_004152891.1|PREDICTED: LOW QUALITY PROTEIN: trans-cinnamate 4-monooxygenase-like [Cucumis sativus]	XP_004152891	0	98	951.429	505	495	NA	GO:0020037 ; GO:0016710 ; GO:0016023 ; GO:0009055 ; GO:0055114 ; GO:0006558 ; GO:0009805 ; GO:0009809 ; GO:0009811
MELO3C003934	77.0502	21.5949	132.506	6.13597	2.61729	1.03118e-06	9.57449e-05	trans-cinnamate 4-monooxygenase	535	gi|449470378|ref|XP_004152894.1|PREDICTED: trans-cinnamate 4-monooxygenase-like [Cucumis sativus]	XP_004152894	0	99	983.4	535	531	NA	GO:0020037 ; GO:0016710 ; GO:0009055 ; GO:0055114 ; GO:0006558 ; GO:0009805 ; GO:0009809 ; GO:0009811
MELO3C003990	394.391	578.975	209.807	0.362377	-1.46444	0.000180194	0.00708943	burp domain-containing protein	268	gi|225430043|ref|XP_002284269.1|PREDICTED: dehydration-responsive protein RD22 [Vitis vinifera]	XP_002284269	4.92726e-62	63	209.92	221	140	NA	NA
MELO3C003999	6300.72	9370.53	3230.92	0.344796	-1.53619	4.58921e-05	0.00228446	60s acidic ribosomal protein p3-2	120	gi|449461181|ref|XP_004148320.1|PREDICTED: 60S acidic ribosomal protein P3-2-like isoform 1 [Cucumis sativus] >gi|449461183|ref|XP_004148321.1| PREDICTED: 60S acidic ribosomal protein P3-2-like isoform 2 [Cucumis sativus] >gi|449507401|ref|XP_004163021.1| PREDICTED: 60S acidic ribosomal protein P3-2-like isoform 1 [Cucumis sativus] >gi|449507403|ref|XP_004163022.1| PREDICTED: 60S acidic ribosomal…	XP_004148320	8.39962e-40	100	139.428	69	69	NA	GO:0022626 ; GO:0003735 ; GO:0005886 ; GO:0005634 ; GO:0006414 ; GO:0042254
MELO3C004042	40.8439	67.0343	14.6535	0.218597	-2.19365	0.000167993	0.00676824	protein	115	gi|224117554|ref|XP_002331665.1|predicted protein [Populus trichocarpa] >gi|222874084|gb|EEF11215.1| predicted protein [Populus trichocarpa]	XP_002331665	2.53055e-26	67	103.99	100	67	NA	GO:0010585 ; GO:0080143 ; GO:0019048 ; GO:0005634 ; GO:0009615
MELO3C004050	986.647	1648.99	324.303	0.196668	-2.34617	2.47744e-09	4.79229e-07	zinc finger protein constans-like 5-like	322	gi|449515347|ref|XP_004164711.1|PREDICTED: zinc finger protein CONSTANS-LIKE 5-like [Cucumis sativus]	XP_004164711	0	95	565.844	322	307	NA	GO:0009628 ; GO:0050794 ; GO:0005622 ; GO:0008270 ; GO:0005515
MELO3C004054	463.196	706.981	219.411	0.310349	-1.68804	1.83126e-05	0.00108301	-mandelonitrile lyase 1-like	552	gi|449462699|ref|XP_004149078.1|PREDICTED: (R)-mandelonitrile lyase 2-like [Cucumis sativus] >gi|449506726|ref|XP_004162831.1| PREDICTED: (R)-mandelonitrile lyase 2-like [Cucumis sativus]	XP_004149078	0	95	989.564	552	526	NA	GO:0050660 ; GO:0055114 ; GO:0006066 ; GO:0008812 ; GO:0006544 ; GO:0006563 ; GO:0006566
MELO3C004060	79.1594	30.3454	127.973	4.21722	2.07629	9.06444e-05	0.00397935	-mandelonitrile lyase 1-like	495	gi|449462707|ref|XP_004149082.1|PREDICTED: (R)-mandelonitrile lyase 1-like [Cucumis sativus]	XP_004149082	0	98	930.243	495	489	NA	GO:0046202 ; GO:0006952 ; GO:0050660 ; GO:0055114 ; GO:0006066 ; GO:0008812 ; GO:0006544 ; GO:0006563 ; GO:0006566
MELO3C004093	760.885	1052.11	469.655	0.446392	-1.16362	0.00225716	0.0482897	ring-h2 finger protein atl56-like	178	gi|449462739|ref|XP_004149098.1|PREDICTED: RING-H2 finger protein ATL56-like [Cucumis sativus] >gi|449507961|ref|XP_004163179.1| PREDICTED: RING-H2 finger protein ATL56-like [Cucumis sativus]	XP_004149098	1.07508e-78	98	243.047	178	175	NA	GO:0008270 ; GO:0010200 ; GO:0005515
MELO3C004193	256.355	83.4423	429.268	5.14448	2.36303	2.4891e-08	3.82005e-06	vacuolar h+-translocating inorganic pyrophosphatase	759	gi|449454024|ref|XP_004144756.1|PREDICTED: pyrophosphate-energized vacuolar membrane proton pump 1-like [Cucumis sativus] >gi|449490827|ref|XP_004158719.1| PREDICTED: pyrophosphate-energized vacuolar membrane proton pump 1-like [Cucumis sativus]	XP_004144756	0	99	1452.19	759	756	NA	GO:0055114 ; GO:0009414 ; GO:0005739 ; GO:0009651 ; GO:0009926 ; GO:0009941 ; GO:0009705 ; GO:0004427 ; GO:0048366 ; GO:0032440 ; GO:0010008 ; GO:0015992 ; GO:0009678 ; GO:0005886 ; GO:0006119
MELO3C004214	7512.57	10702.5	4322.67	0.403894	-1.30795	0.000357949	0.0121789	chlorophyll a b-binding protein	246	gi|449452104|ref|XP_004143800.1|PREDICTED: chlorophyll a-b binding protein 6A, chloroplastic-like [Cucumis sativus] >gi|449525097|ref|XP_004169556.1| PREDICTED: chlorophyll a-b binding protein 6A, chloroplastic-like [Cucumis sativus]	XP_004143800	1.35635e-176	98	496.893	246	243	NA	GO:0009744 ; GO:0009522 ; GO:0010114 ; GO:0016168 ; GO:0030076 ; GO:0016021 ; GO:0046872 ; GO:0006364 ; GO:0018298 ; GO:0009941 ; GO:0009637 ; GO:0010155 ; GO:0009768 ; GO:0009535 ; GO:0009523 ; GO:0010287 ; GO:0010218 ; GO:0009644
MELO3C004224	867.375	1231.51	503.242	0.408639	-1.2911	0.000619159	0.0184852	protein ralf-like 33-like	121	gi|449531227|ref|XP_004172589.1|PREDICTED: protein RALF-like 33-like [Cucumis sativus]	XP_004172589	6.17784e-80	98	241.506	121	119	NA	GO:0009506 ; GO:0009505 ; GO:0004871 ; GO:0048046 ; GO:0007267 ; GO:0019722
MELO3C004233	275.641	389.245	162.038	0.416288	-1.26435	0.00142806	0.0348691	PREDICTED: uncharacterized protein LOC101227606	111	gi|449523031|ref|XP_004168528.1|PREDICTED: uncharacterized protein LOC101227606 [Cucumis sativus]	XP_004168528	2.56781e-60	91	190.66	111	102	NA	NA
MELO3C004252	87.9243	168.424	7.42482	0.0440842	-4.50359	2.87532e-13	1.44365e-10	probable linoleate 9s-lipoxygenase 5-like	863	gi|449482832|ref|XP_004156417.1|PREDICTED: LOW QUALITY PROTEIN: probable linoleate 9S-lipoxygenase 5-like [Cucumis sativus]	XP_004156417	0	97	1650.18	864	846	NA	GO:0009753 ; GO:0055114 ; GO:0048364 ; GO:0009611 ; GO:0009737 ; GO:0016165 ; GO:0005737 ; GO:0009816 ; GO:0005506 ; GO:0031408 ; GO:0005515
MELO3C004287	531.854	234.752	828.957	3.53121	1.82016	3.96525e-06	0.000304276	transcription factor bhlh96-like	317	gi|449442845|ref|XP_004139191.1|PREDICTED: transcription factor bHLH96-like [Cucumis sativus] >gi|449524846|ref|XP_004169432.1| PREDICTED: transcription factor bHLH96-like [Cucumis sativus]	XP_004139191	0	99	532.332	317	315	NA	GO:0044444 ; GO:0043231 ; GO:0046983
MELO3C004314	347.778	529.657	165.9	0.313222	-1.67474	2.88183e-05	0.00155227	protein	295	gi|118489361|gb|ABK96485.1|unknown [Populus trichocarpa x Populus deltoides]	ABK96485	1.04634e-28	59	120.939	222	131	NA	NA
MELO3C004351	269.598	438.947	100.25	0.228387	-2.13045	3.91089e-07	4.19033e-05	hypothetical protein	199	gi|307136053|gb|ADN33904.1|hypothetical protein [Cucumis melo subsp. melo]	ADN33904	2.3006e-145	100	414.075	199	199	NA	NA
MELO3C004362	138.121	198.912	77.3296	0.388763	-1.36304	0.00123055	0.0307969	protein	348	gi|449530710|ref|XP_004172336.1|PREDICTED: uncharacterized LOC101219794 [Cucumis sativus]	XP_004172336	1.62174e-147	92	431.795	350	325	NA	GO:0005886
MELO3C004388	870.728	1332.23	409.226	0.307173	-1.70287	9.70227e-06	0.000644544	photosystem ii reaction center w chloroplast	133	gi|449442939|ref|XP_004139238.1|PREDICTED: photosystem II reaction center W protein, chloroplastic-like [Cucumis sativus] >gi|449483001|ref|XP_004156466.1| PREDICTED: photosystem II reaction center W protein, chloroplastic-like [Cucumis sativus]	XP_004139238	4.83528e-25	88	102.064	121	107	NA	GO:0016021 ; GO:0006364 ; GO:0009535 ; GO:0009657 ; GO:0009523 ; GO:0010207 ; GO:0042549
MELO3C004421	1203.67	1691.45	715.898	0.423245	-1.24043	0.0010208	0.0269264	l-allo-threonine aldolase	342	gi|449527661|ref|XP_004170828.1|PREDICTED: L-allo-threonine aldolase-like [Cucumis sativus]	XP_004170828	0	99	631.328	320	317	NA	GO:0030170 ; GO:0004793 ; GO:0006567 ; GO:0006544 ; GO:0006563
MELO3C004432	2068.07	3868.94	267.208	0.069065	-3.8559	2.01215e-20	5.33794e-17	NA	NA	NA	NA	NA	NA	NA	NA	NA	NA	NA
MELO3C004434	5737.86	8532.98	2942.75	0.344868	-1.53589	3.39144e-05	0.00177058	protein	201	gi|449442989|ref|XP_004139263.1|PREDICTED: uncharacterized protein LOC101209679 isoform 1 [Cucumis sativus] >gi|449493683|ref|XP_004159410.1| PREDICTED: uncharacterized protein LOC101229451 isoform 1 [Cucumis sativus]	XP_004139263	1.67021e-75	99	236.498	182	181	NA	NA
MELO3C004555	1537.32	2675.95	398.702	0.148995	-2.74667	3.43744e-12	1.27667e-09	protein	82	gi|224142137|ref|XP_002324415.1|predicted protein [Populus trichocarpa] >gi|222865849|gb|EEF02980.1| predicted protein [Populus trichocarpa]	XP_002324415	8.42078e-19	72	82.8037	80	58	NA	NA
MELO3C004585	136.861	222.187	51.5352	0.231946	-2.10814	5.19093e-06	0.000380432	e3 ubiquitin-protein ligase rnf181-like	116	gi|449466270|ref|XP_004150849.1|PREDICTED: E3 ubiquitin-protein ligase RNF181-like [Cucumis sativus] >gi|449488131|ref|XP_004157947.1| PREDICTED: E3 ubiquitin-protein ligase RNF181-like [Cucumis sativus]	XP_004150849	3.04671e-61	96	193.741	116	112	NA	GO:0005515 ; GO:0008270
MELO3C004589	4595.43	7278.27	1912.58	0.26278	-1.92808	3.21035e-07	3.54858e-05	mitochondrial import inner membrane translocase subunit tim17-like	235	gi|449487963|ref|XP_004157888.1|PREDICTED: mitochondrial import inner membrane translocase subunit Tim17-like [Cucumis sativus]	XP_004157888	1.72138e-118	91	348.977	237	217	NA	GO:0015450 ; GO:0016021 ; GO:0005744 ; GO:0048573 ; GO:0005741 ; GO:0051604 ; GO:0007067 ; GO:0006886 ; GO:0009941
MELO3C004593	648.988	923.871	374.105	0.404932	-1.30425	0.000846945	0.0234044	uncharacterized loc101219805	192	gi|449446540|ref|XP_004141029.1|PREDICTED: uncharacterized protein LOC101219805 [Cucumis sativus] >gi|449487977|ref|XP_004157895.1| PREDICTED: uncharacterized LOC101219805 [Cucumis sativus]	XP_004141029	1.16061e-54	83	182.57	193	161	NA	NA
MELO3C004619	532.494	250.622	814.366	3.24937	1.70016	1.44139e-05	0.000892218	1-aminocyclopropane-1-carboxylate oxidase 1-like	122	gi|1183898|emb|CAA64798.1|ACC oxidase [Cucumis melo]	CAA64798	1.88806e-70	98	223.787	110	108	NA	GO:0048027 ; GO:0006101 ; GO:0048046 ; GO:0071732 ; GO:0006833 ; GO:0005773 ; GO:0009693 ; GO:0006102 ; GO:0009651 ; GO:0015979 ; GO:0007033 ; GO:0016706 ; GO:0000302 ; GO:0006972 ; GO:0005829 ; GO:0007030 ; GO:0006096 ; GO:0055072 ; GO:0071398 ; GO:0046686 ; GO:0003994 ; GO:0009506 ; GO:0009266 ; GO:0010382 ; GO:0009815 ; GO:0005886 ; GO:0005507 ; GO:0051365 ; GO:0071281 ; GO:0010089 ; GO:000573…
MELO3C004640	241.6	344.671	138.529	0.401918	-1.31503	0.000968944	0.0257783	threonine synthase	527	gi|449446616|ref|XP_004141067.1|PREDICTED: threonine synthase, chloroplastic-like [Cucumis sativus] >gi|449488071|ref|XP_004157932.1| PREDICTED: threonine synthase, chloroplastic-like [Cucumis sativus]	XP_004141067	0	98	1048.5	527	520	NA	GO:0009088 ; GO:0030170 ; GO:0004795 ; GO:0009570 ; GO:0005829 ; GO:0006544 ; GO:0006563 ; GO:0042816
MELO3C004642	397.54	590.618	204.461	0.346182	-1.5304	9.36018e-05	0.00408985	ultraviolet-b-repressible protein	122	gi|449488079|ref|XP_004157934.1|PREDICTED: uncharacterized protein LOC101226875 [Cucumis sativus]	XP_004157934	4.03649e-58	97	186.037	122	119	NA	GO:0009523 ; GO:0015979 ; GO:0009535
MELO3C004647	534.844	745.573	324.115	0.434719	-1.20184	0.00177618	0.0410951	elf4-like protein	100	gi|449488083|ref|XP_004157935.1|PREDICTED: protein ELF4-LIKE 3-like [Cucumis sativus]	XP_004157935	1.28924e-60	95	191.045	100	95	NA	NA
MELO3C004748	84.391	129.475	39.3067	0.303585	-1.71983	0.000225645	0.00839727	NA	NA	NA	NA	NA	NA	NA	NA	NA	NA	NA
MELO3C004799	492.385	293.786	690.984	2.35199	1.23388	0.00201182	0.0447418	splicing factor u2af small subunit a-like	326	gi|449443402|ref|XP_004139466.1|PREDICTED: splicing factor U2af small subunit A-like [Cucumis sativus] >gi|449510609|ref|XP_004163713.1| PREDICTED: splicing factor U2af small subunit A-like [Cucumis sativus]	XP_004139466	1.15502e-168	98	483.411	309	304	NA	GO:0010162 ; GO:0003723 ; GO:0008270 ; GO:0009845 ; GO:0009933 ; GO:0048573 ; GO:0009909 ; GO:0009640 ; GO:0016567 ; GO:0019915 ; GO:0050826 ; GO:0000166 ; GO:0010182 ; GO:0005634 ; GO:0009793
MELO3C004835	70.1167	34.9412	105.292	3.01341	1.59139	0.00227598	0.048469	lysosomal pro-x carboxypeptidase-like	254	gi|449467104|ref|XP_004151265.1|PREDICTED: lysosomal Pro-X carboxypeptidase-like, partial [Cucumis sativus]	XP_004151265	6.07766e-139	95	406.371	210	201	NA	GO:0004180 ; GO:0008236 ; GO:0006508
MELO3C004861	420.936	603.068	238.804	0.395982	-1.33649	0.000611718	0.018322	late embryogenesis abundant hydroxyproline-rich glycoprotein	197	gi|449530347|ref|XP_004172157.1|PREDICTED: uncharacterized protein At1g08160-like [Cucumis sativus]	XP_004172157	2.82828e-105	99	311.997	182	181	NA	NA
MELO3C004866	2594.6	3841.06	1348.15	0.350984	-1.51052	5.70095e-05	0.00271453	histone h2b	139	gi|449524122|ref|XP_004169072.1|PREDICTED: LOW QUALITY PROTEIN: histone H2B-like [Cucumis sativus]	XP_004169072	2.27566e-43	100	149.828	71	71	NA	GO:0005730 ; GO:0000786 ; GO:0003677 ; GO:0006334 ; GO:0009507 ; GO:0046982
MELO3C005182	105.821	55.9731	155.669	2.78114	1.47568	0.00211452	0.0461823	dehydrogenase reductase sdr family member on chromosome x-like	197	gi|449463521|ref|XP_004149482.1|PREDICTED: dehydrogenase/reductase SDR family member on chromosome X-like [Cucumis sativus]	XP_004149482	1.37392e-90	98	281.182	180	178	NA	GO:0016491 ; GO:0055114 ; GO:0000166
MELO3C005212	146.952	212.078	81.8265	0.385833	-1.37395	0.00142622	0.0348691	NA	NA	NA	NA	NA	NA	NA	NA	NA	NA	NA
MELO3C005214	838.2	1296.9	379.505	0.292626	-1.77287	4.10009e-06	0.000312533	protease inhibitor ii	74	gi|449466947|ref|XP_004151187.1|PREDICTED: defensin J1-2-like [Cucumis sativus] >gi|449529018|ref|XP_004171498.1| PREDICTED: defensin J1-2-like [Cucumis sativus]	XP_004151187	4.36581e-18	85	80.1073	74	63	NA	GO:0009825 ; GO:0006952 ; GO:0048767 ; GO:0030414 ; GO:0000271 ; GO:0009932 ; GO:0010075 ; GO:0071555 ; GO:0009506 ; GO:0009926 ; GO:0009505 ; GO:0008361 ; GO:0043481 ; GO:0019344 ; GO:0007389 ; GO:0005886
MELO3C005224	231.162	28.8229	433.501	15.0402	3.91075	7.17748e-17	9.52042e-14	glutamate decarboxylase	507	gi|449526728|ref|XP_004170365.1|PREDICTED: glutamate decarboxylase 4-like [Cucumis sativus]	XP_004170365	0	99	1044.26	507	502	NA	GO:0006536 ; GO:0030170 ; GO:0046686 ; GO:0004351 ; GO:0005634 ; GO:0005829 ; GO:0005516 ; GO:0006522 ; GO:0006531 ; GO:0019482 ; GO:0019530
MELO3C005256	23.2918	41.6837	4.89995	0.117551	-3.08864	4.88945e-05	0.00239924	b3 domain-containing protein	247	gi|449514628|ref|XP_004164432.1|PREDICTED: B3 domain-containing protein At2g31420-like [Cucumis sativus]	XP_004164432	1.93108e-95	74	291.197	247	184	NA	NA
MELO3C005270	16.7966	28.8393	4.75377	0.164836	-2.60089	0.00232962	0.0491603	hypothetical protein MTR_1g005810	61	gi|357436069|ref|XP_003588310.1|hypothetical protein MTR_1g005810 [Medicago truncatula] >gi|355477358|gb|AES58561.1| hypothetical protein MTR_1g005810 [Medicago truncatula]	XP_003588310	1.22013e-20	81	88.1965	58	47	NA	NA
MELO3C005345	80.1325	32.4451	127.82	3.93958	1.97804	8.69861e-06	0.000585265	PREDICTED: uncharacterized protein LOC101202787	379	gi|449458811|ref|XP_004147140.1|PREDICTED: uncharacterized protein LOC101202787 [Cucumis sativus]	XP_004147140	0	96	754.207	379	367	NA	GO:0016020 ; GO:0008375
MELO3C005456	768.359	457.424	1079.29	2.3595	1.23848	0.00112168	0.02889	peroxidase 2-like	337	gi|449451970|ref|XP_004143733.1|PREDICTED: lignin-forming anionic peroxidase-like [Cucumis sativus] >gi|449521798|ref|XP_004167916.1| PREDICTED: lignin-forming anionic peroxidase-like [Cucumis sativus]	XP_004143733	0	96	640.573	337	325	NA	GO:0006979 ; GO:0020037 ; GO:0004601 ; GO:0055114
MELO3C005463	72.875	110.102	35.6479	0.323771	-1.62695	0.000926016	0.0249944	blue copper protein	191	gi|449488631|ref|XP_004158120.1|PREDICTED: LOW QUALITY PROTEIN: blue copper protein-like [Cucumis sativus]	XP_004158120	1.17721e-95	85	286.96	191	164	NA	GO:0031225 ; GO:0005507 ; GO:0009055
MELO3C005526	568.552	1010.5	126.601	0.125285	-2.99672	2.87642e-13	1.44365e-10	membrane channel like protein	250	gi|449469382|ref|XP_004152399.1|PREDICTED: aquaporin TIP2-3-like [Cucumis sativus] >gi|449531205|ref|XP_004172578.1| PREDICTED: aquaporin TIP2-3-like [Cucumis sativus]	XP_004152399	5.9502e-133	99	386.726	250	249	NA	GO:0010413 ; GO:0015706 ; GO:0016021 ; GO:0015250 ; GO:0051739 ; GO:0010106 ; GO:0009705 ; GO:0072489 ; GO:0015200 ; GO:0006826 ; GO:0045492 ; GO:0006833 ; GO:0042807 ; GO:0010167 ; GO:0009507 ; GO:0005886
MELO3C005542	6.97933	13.5129	0.44578	0.0329892	-4.92186	0.000472197	0.0151445	14 kda proline-rich	138	gi|449469414|ref|XP_004152415.1|PREDICTED: 14 kDa proline-rich protein DC2.15-like [Cucumis sativus]	XP_004152415	2.68603e-53	88	175.252	138	122	NA	GO:0008289 ; GO:0006869
MELO3C005595	8614.87	12897.2	4332.59	0.335933	-1.57375	2.64709e-05	0.00146736	protein	168	gi|449459656|ref|XP_004147562.1|PREDICTED: zinc finger A20 and AN1 domain-containing stress-associated protein 1-like isoform 1 [Cucumis sativus] >gi|449459658|ref|XP_004147563.1| PREDICTED: zinc finger A20 and AN1 domain-containing stress-associated protein 1-like isoform 2 [Cucumis sativus] >gi|449526319|ref|XP_004170161.1| PREDICTED: zinc finger A20 and AN1 domain-containing stress-associated …	XP_004147562	9.12746e-85	98	257.684	168	165	NA	GO:0009506 ; GO:0008270 ; GO:0003677
MELO3C005642	43.7686	3.43922	84.0981	24.4526	4.61192	1.13101e-13	6.77513e-11	thaumatin-like protein	227	gi|449452358|ref|XP_004143926.1|PREDICTED: thaumatin-like protein-like [Cucumis sativus] >gi|449495850|ref|XP_004159963.1| PREDICTED: thaumatin-like protein-like [Cucumis sativus]	XP_004143926	4.86242e-145	98	415.231	207	204	NA	GO:0005576 ; GO:0031640 ; GO:0009651 ; GO:0009817
MELO3C005685	6195.11	9118.32	3271.91	0.358828	-1.47864	6.1461e-05	0.00288944	probable aquaporin pip1-2-like	286	gi|449452308|ref|XP_004143901.1|PREDICTED: probable aquaporin PIP1-2-like [Cucumis sativus] >gi|449495782|ref|XP_004159943.1| PREDICTED: probable aquaporin PIP1-2-like [Cucumis sativus]	XP_004143901	0	99	572.007	286	284	NA	GO:0009414 ; GO:0009941 ; GO:0005773 ; GO:0046658 ; GO:0006833 ; GO:0055085 ; GO:0016021 ; GO:0005739 ; GO:0009651 ; GO:0005215
MELO3C005763	141.539	208.516	74.5623	0.357585	-1.48364	0.000543473	0.0167646	glutaredoxin family protein	361	gi|449452408|ref|XP_004143951.1|PREDICTED: uncharacterized protein LOC101208965 [Cucumis sativus] >gi|449517489|ref|XP_004165778.1| PREDICTED: uncharacterized LOC101208965 [Cucumis sativus]	XP_004143951	3.98069e-180	97	515.383	361	351	NA	GO:0009902 ; GO:0051017 ; GO:0005884 ; GO:0009055 ; GO:0015035 ; GO:0045454
MELO3C005784	208.959	313.598	104.319	0.332651	-1.58792	0.000102459	0.00439416	protein	154	gi|449509399|ref|XP_004163577.1|PREDICTED: uncharacterized protein LOC101228139 [Cucumis sativus]	XP_004163577	1.92237e-97	98	288.886	142	140	NA	GO:0005634
MELO3C005801	203.988	304.496	103.481	0.339843	-1.55706	0.000120247	0.00499551	flavanone 3-beta-hydroxylase	349	gi|449516950|ref|XP_004165509.1|PREDICTED: naringenin,2-oxoglutarate 3-dioxygenase-like [Cucumis sativus]	XP_004165509	0	95	672.159	347	331	NA	GO:0045486 ; GO:0005506 ; GO:0055114 ; GO:0009813
MELO3C005825	82.3071	36.5083	128.106	3.50895	1.81104	0.000439991	0.0144103	anaphase-promoting complex subunit cdc20-like	458	gi|449456309|ref|XP_004145892.1|PREDICTED: anaphase-promoting complex subunit cdc20-like [Cucumis sativus]	XP_004145892	0	99	883.248	455	454	NA	GO:0005834 ; GO:0004871 ; GO:0033597 ; GO:0005515 ; GO:0007165 ; GO:0051301
MELO3C005879	766.976	1235.5	298.448	0.24156	-2.04955	1.82854e-07	2.18515e-05	protein	111	gi|449497326|ref|XP_004160372.1|PREDICTED: uncharacterized protein LOC101227735 isoform 1 [Cucumis sativus] >gi|449497329|ref|XP_004160373.1| PREDICTED: uncharacterized protein LOC101227735 isoform 2 [Cucumis sativus]	XP_004160372	2.9199e-37	89	132.109	111	99	NA	NA
MELO3C005900	2348.05	3254.59	1441.5	0.442914	-1.1749	0.00145662	0.0353465	fad nad binding	106	gi|449456411|ref|XP_004145943.1|PREDICTED: protein yippee-like At4g27745-like [Cucumis sativus] >gi|449497379|ref|XP_004160385.1| PREDICTED: protein yippee-like At4g27745-like [Cucumis sativus]	XP_004145943	3.35399e-74	100	225.713	106	106	NA	NA
MELO3C005916	875.3	1260.32	490.278	0.38901	-1.36212	0.000386868	0.0128518	response to low sulfur 2	101	gi|359490781|ref|XP_002269666.2|PREDICTED: uncharacterized protein LOC100267499 [Vitis vinifera]	XP_002269666	3.90241e-13	82	69.3218	46	38	NA	NA
MELO3C006018	11.5816	22.3714	0.791691	0.0353885	-4.82058	0.00046021	0.0148887	cytochrome p450	521	gi|449433028|ref|XP_004134300.1|PREDICTED: flavonoid 3',5'-hydroxylase-like [Cucumis sativus]	XP_004134300	0	98	985.712	507	497	NA	GO:0033772 ; GO:0009055 ; GO:0020037 ; GO:0019825 ; GO:0051792 ; GO:0080110 ; GO:0055114
MELO3C006036	89.2617	44.7123	133.811	2.99271	1.58145	0.000188901	0.00738502	wrky transcription factor 30	105	gi|206604171|gb|ACI16506.1|putative WRKY transcription factor 30 [Cucumis sativus]	ACI16506	1.82615e-17	92	82.4185	57	53	NA	GO:0003700 ; GO:0043565 ; GO:0006355 ; GO:0005667
MELO3C006037	115.815	60.0528	171.577	2.8571	1.51455	0.000202766	0.00776363	NA	NA	NA	NA	NA	NA	NA	NA	NA	NA	NA
MELO3C006038	178.373	96.7442	260.001	2.68751	1.42627	0.000235375	0.00867246	protein	87	gi|224130498|ref|XP_002320852.1|predicted protein [Populus trichocarpa] >gi|222861625|gb|EEE99167.1| predicted protein [Populus trichocarpa]	XP_002320852	1.84382e-10	61	64.3142	85	52	NA	NA
MELO3C006047	172.966	259.153	86.78	0.334861	-1.57837	0.000178455	0.00706091	c2 domain-containing protein	279	gi|307136359|gb|ADN34173.1|c2 domain-containing protein [Cucumis melo subsp. melo]	ADN34173	0	100	510.375	279	279	NA	GO:0005515
MELO3C006067	22.1918	4.5348	39.8487	8.78732	3.13542	0.000103939	0.00444733	NA	NA	NA	NA	NA	NA	NA	NA	NA	NA	NA
MELO3C006152	163.912	93.9711	233.854	2.48857	1.31532	0.00115456	0.02933	PREDICTED: uncharacterized protein LOC101208043	337	gi|449432203|ref|XP_004133889.1|PREDICTED: uncharacterized protein LOC101208043 [Cucumis sativus] >gi|449480086|ref|XP_004155795.1| PREDICTED: uncharacterized protein LOC101231660 [Cucumis sativus]	XP_004133889	0	90	547.74	346	313	NA	NA
MELO3C006195	119.419	66.3048	172.533	2.60212	1.37969	0.00215955	0.0469039	leucine rich repeat receptor	691	gi|449432257|ref|XP_004133916.1|PREDICTED: probable LRR receptor-like serine/threonine-protein kinase At1g34110-like [Cucumis sativus] >gi|449480066|ref|XP_004155789.1| PREDICTED: probable LRR receptor-like serine/threonine-protein kinase At1g34110-like [Cucumis sativus]	XP_004133916	0	99	1382.47	691	686	NA	GO:0006468 ; GO:0004674 ; GO:0010075 ; GO:0007169 ; GO:0005524 ; GO:0016020 ; GO:0004713 ; GO:0009069
MELO3C006199	2765.32	1622.05	3908.59	2.40966	1.26883	0.000646194	0.0191997	5-enolpyruvylshikimate-3-phosphate synthase	526	gi|449432265|ref|XP_004133920.1|PREDICTED: 3-phosphoshikimate 1-carboxyvinyltransferase 1, chloroplastic-like [Cucumis sativus] >gi|449480055|ref|XP_004155786.1| PREDICTED: 3-phosphoshikimate 1-carboxyvinyltransferase 1, chloroplastic-like [Cucumis sativus]	XP_004133920	0	99	958.362	526	522	NA	GO:0003866 ; GO:0009635 ; GO:0009423 ; GO:0009507 ; GO:0000162 ; GO:0006571 ; GO:0009094
MELO3C006213	5499.31	8464.87	2533.75	0.299325	-1.74022	3.40131e-06	0.000267637	NA	NA	NA	NA	NA	NA	NA	NA	NA	NA	NA
MELO3C006221	129.939	75.3603	184.518	2.44848	1.29189	0.00177702	0.0410951	glutathione s-	300	gi|449432299|ref|XP_004133937.1|PREDICTED: probable glutathione S-transferase-like [Cucumis sativus] >gi|449480013|ref|XP_004155775.1| PREDICTED: probable glutathione S-transferase-like [Cucumis sativus]	XP_004133937	1.03718e-74	74	239.195	208	155	NA	GO:0003824 ; GO:0005515
MELO3C006241	914.567	554.525	1274.61	2.29856	1.20073	0.00132536	0.0327721	nitrate transporter -like	537	gi|449432321|ref|XP_004133948.1|PREDICTED: nitrate transporter 1.5-like [Cucumis sativus] >gi|449515422|ref|XP_004164748.1| PREDICTED: nitrate transporter 1.5-like [Cucumis sativus]	XP_004133948	0	98	971.844	523	516	NA	GO:0046686 ; GO:0010167 ; GO:0015112 ; GO:0006857 ; GO:0015706 ; GO:0005886
MELO3C006266	60.2622	90.8179	29.7065	0.3271	-1.6122	0.000420299	0.0138863	invertase inhibitor-like	187	gi|449433157|ref|XP_004134364.1|PREDICTED: putative invertase inhibitor-like [Cucumis sativus] >gi|449487640|ref|XP_004157727.1| PREDICTED: putative invertase inhibitor-like [Cucumis sativus]	XP_004134364	1.96758e-102	86	303.908	187	162	NA	GO:0004857 ; GO:0030599 ; GO:0005982 ; GO:0005985
MELO3C006273	284.176	401.974	166.378	0.413901	-1.27264	0.00197333	0.0440972	nak-type protein kinase	426	gi|449432360|ref|XP_004133967.1|PREDICTED: probable receptor-like protein kinase At5g47070-like [Cucumis sativus]	XP_004133967	0	98	837.795	426	421	NA	GO:0005886 ; GO:0006468 ; GO:0005524 ; GO:0004674 ; GO:0004713 ; GO:0009069
MELO3C006287	2236.61	3114.35	1358.86	0.436323	-1.19653	0.00114581	0.0292664	protein	366	gi|449432382|ref|XP_004133978.1|PREDICTED: uncharacterized protein LOC101209164 [Cucumis sativus] >gi|449534310|ref|XP_004174107.1| PREDICTED: uncharacterized protein LOC101224753 [Cucumis sativus]	XP_004133978	3.11833e-164	97	475.707	316	308	NA	GO:0003677 ; GO:0006355
MELO3C006338	389.445	544.958	233.933	0.429268	-1.22005	0.00178205	0.0411599	pectate lyase	447	gi|449432456|ref|XP_004134015.1|PREDICTED: probable pectate lyase 15-like [Cucumis sativus] >gi|449487510|ref|XP_004157662.1| PREDICTED: probable pectate lyase 15-like [Cucumis sativus]	XP_004134015	0	98	879.782	447	442	NA	GO:0030570 ; GO:0016020
MELO3C006410	270.411	391.755	149.068	0.380512	-1.39399	0.000461095	0.0148914	mazg nucleotide pyrophosphohydrolase domain protein	119	gi|449432542|ref|XP_004134058.1|PREDICTED: dCTP pyrophosphatase 1-like [Cucumis sativus]	XP_004134058	4.09708e-61	100	193.741	94	94	NA	GO:0016787
MELO3C006431	12.1332	22.979	1.2874	0.0560253	-4.15778	0.000360651	0.0121991	ethylene-responsive transcription factor erf098-like	150	gi|449433253|ref|XP_004134412.1|PREDICTED: ethylene-responsive transcription factor ERF098-like [Cucumis sativus] >gi|449533393|ref|XP_004173660.1| PREDICTED: ethylene-responsive transcription factor ERF098-like [Cucumis sativus]	XP_004134412	4.87109e-74	96	228.794	150	145	NA	GO:0006355 ; GO:0003677 ; GO:0010200 ; GO:0003700 ; GO:0009873 ; GO:0005667
MELO3C006443	777.478	1083.36	471.595	0.435308	-1.19989	0.00147668	0.0356593	carnitinyl- dehydratase-like	239	gi|449432586|ref|XP_004134080.1|PREDICTED: carnitinyl-CoA dehydratase-like [Cucumis sativus] >gi|449523557|ref|XP_004168790.1| PREDICTED: carnitinyl-CoA dehydratase-like [Cucumis sativus]	XP_004134080	3.09716e-135	96	391.734	239	231	NA	GO:0051788 ; GO:0006635 ; GO:0008809 ; GO:0043161 ; GO:0009414 ; GO:0004165 ; GO:0009407 ; GO:0080167 ; GO:0009753 ; GO:0080129 ; GO:0048767 ; GO:0005777 ; GO:0005829 ; GO:0042538 ; GO:0080026 ; GO:0080024 ; GO:0009738 ; GO:0005634 ; GO:0009723
MELO3C006444	903.161	1636.91	169.409	0.103493	-3.27239	2.16366e-15	1.82633e-12	carnitinyl- dehydratase-like	241	gi|449432588|ref|XP_004134081.1|PREDICTED: fatty acid oxidation complex subunit alpha-like [Cucumis sativus] >gi|449523559|ref|XP_004168791.1| PREDICTED: fatty acid oxidation complex subunit alpha-like [Cucumis sativus]	XP_004134081	1.17721e-136	96	395.201	241	232	NA	GO:0051788 ; GO:0006635 ; GO:0008809 ; GO:0043161 ; GO:0009414 ; GO:0004165 ; GO:0009407 ; GO:0080167 ; GO:0009753 ; GO:0080129 ; GO:0048767 ; GO:0005777 ; GO:0005829 ; GO:0042538 ; GO:0080026 ; GO:0080024 ; GO:0009738 ; GO:0005634 ; GO:0009723
MELO3C006455	328.865	152.487	505.244	3.31335	1.72829	3.02099e-05	0.00161206	cellulose synthase-like protein g2-like	704	gi|449432592|ref|XP_004134083.1|PREDICTED: probable cellulose synthase A catalytic subunit 8 [UDP-forming]-like [Cucumis sativus]	XP_004134083	0	91	1188.71	689	633	NA	GO:0016020 ; GO:0016760 ; GO:0030244 ; GO:0005982 ; GO:0005985 ; GO:0006011
MELO3C006473	1588.79	2420.94	756.645	0.312541	-1.67788	1.05882e-05	0.000687495	dna-directed rna polymerase ii subunit rpb7-like	190	gi|449432628|ref|XP_004134101.1|PREDICTED: DNA-directed RNA polymerase II subunit RPB7-like [Cucumis sativus] >gi|449432630|ref|XP_004134102.1| PREDICTED: DNA-directed RNA polymerase II subunit RPB7-like [Cucumis sativus] >gi|449504102|ref|XP_004162253.1| PREDICTED: DNA-directed RNA polymerase II subunit RPB7-like [Cucumis sativus] >gi|449504105|ref|XP_004162254.1| PREDICTED: DNA-directed RNA pol…	XP_004134101	3.28714e-124	99	359.762	190	189	NA	GO:0000419 ; GO:0003899 ; GO:0005730 ; GO:0006144 ; GO:0006206 ; GO:0006351
MELO3C006518	165.126	257.022	73.2286	0.284911	-1.81141	4.71895e-05	0.00233061	lipid binding	215	gi|449433305|ref|XP_004134438.1|PREDICTED: uncharacterized protein LOC101219453 [Cucumis sativus] >gi|449513435|ref|XP_004164325.1| PREDICTED: uncharacterized LOC101219453 [Cucumis sativus]	XP_004134438	1.05121e-106	98	317.005	201	198	NA	GO:0009941 ; GO:0006810 ; GO:0031225
MELO3C006532	366.615	539.613	193.616	0.358806	-1.47872	0.000200737	0.0077242	transposon protein	180	gi|449504173|ref|XP_004162272.1|PREDICTED: preprotein translocase subunit SECE1-like [Cucumis sativus]	XP_004162272	8.15103e-91	98	273.863	180	177	NA	GO:0006605 ; GO:0005515 ; GO:0009535
MELO3C006539	5183.54	7398.11	2968.97	0.401315	-1.31719	0.000323648	0.0112339	psi reaction center subunit ii	207	gi|449432708|ref|XP_004134141.1|PREDICTED: photosystem I reaction center subunit II, chloroplastic-like [Cucumis sativus] >gi|417544|sp|P32869.1|PSAD_CUCSA RecName: Full=Photosystem I reaction center subunit II, chloroplastic; AltName: Full=PS I subunit 5; AltName: Full=Photosystem I 20 kDa subunit; Short=PSI-D; Flags: Precursor >gi|227772|prf||1710320A photosystem I 20kD protein	XP_004134141	3.82429e-135	97	388.652	207	202	NA	GO:0010287 ; GO:0009941 ; GO:0009538 ; GO:0015979 ; GO:0009535
MELO3C006559	20.0837	37.7424	2.42501	0.0642515	-3.96013	8.62626e-05	0.00381404	probable aquaporin nip7-1-like	268	gi|449433339|ref|XP_004134455.1|PREDICTED: probable aquaporin NIP7-1-like [Cucumis sativus]	XP_004134455	1.15612e-142	97	411.764	245	238	NA	GO:0035445 ; GO:0046715 ; GO:0016020
MELO3C006590	221.237	321.825	120.648	0.374888	-1.41547	0.000451044	0.0147204	at3g21550 mil23_11	209	gi|449433359|ref|XP_004134465.1|PREDICTED: uncharacterized protein LOC101205641 [Cucumis sativus] >gi|449495495|ref|XP_004159858.1| PREDICTED: uncharacterized LOC101205641 [Cucumis sativus]	XP_004134465	2.87929e-98	97	294.278	186	182	NA	GO:0005783 ; GO:0009705
MELO3C006595	175.851	50.8893	300.813	5.91113	2.56343	3.11506e-08	4.62774e-06	sugar transporter erd6-like 16-like	248	gi|449432783|ref|XP_004134178.1|PREDICTED: sugar transporter ERD6-like 16-like [Cucumis sativus]	XP_004134178	1.36713e-146	93	429.869	249	233	NA	GO:0005773 ; GO:0005886 ; GO:0055085 ; GO:0005351 ; GO:0008643 ; GO:0032440 ; GO:0016021 ; GO:0009507 ; GO:0055114
MELO3C006608	71.2399	114.606	27.8735	0.243211	-2.03972	1.80036e-05	0.00107156	integral membrane family protein	198	gi|449495387|ref|XP_004159824.1|PREDICTED: CASP-like protein 8-like [Cucumis sativus]	XP_004159824	2.57028e-66	90	213.001	138	125	NA	GO:0009407 ; GO:0010583 ; GO:0005794 ; GO:0005886 ; GO:0015706 ; GO:0006865 ; GO:0010167 ; GO:0016021
MELO3C006609	109.818	176.421	43.2152	0.244955	-2.02941	9.95796e-06	0.000655742	casp-like protein 6-like	218	gi|449432803|ref|XP_004134188.1|PREDICTED: CASP-like protein 6-like [Cucumis sativus] >gi|449495385|ref|XP_004159823.1| PREDICTED: CASP-like protein 6-like [Cucumis sativus]	XP_004134188	1.53712e-91	97	277.715	177	173	NA	GO:0043424 ; GO:0009506 ; GO:0005886
MELO3C006661	407.359	234.848	579.87	2.46913	1.304	0.00104295	0.0273552	probable protein phosphatase 2c 40-like	521	gi|449432842|ref|XP_004134207.1|PREDICTED: probable protein phosphatase 2C 40-like [Cucumis sativus]	XP_004134207	0	98	910.598	521	515	NA	GO:0004722 ; GO:0006470 ; GO:0008287
MELO3C006670	100593	146500	54685.1	0.373277	-1.42168	0.00012641	0.00522812	translationally controlled tumor protein	168	gi|20140866|sp|Q9M5I8.1|TCTP_CUCMERecName: Full=Translationally-controlled tumor protein homolog; Short=TCTP >gi|7208434|gb|AAF40198.1|AF230211_1 translationally controlled tumor protein-related protein [Cucumis melo]	Q9M5I8	3.62208e-106	100	311.997	168	168	NA	GO:0005737
MELO3C006678	1080.93	1587.22	574.637	0.362041	-1.46578	0.000105368	0.0044673	dnaj chaperone family protein isoform 1	143	gi|449432872|ref|XP_004134222.1|PREDICTED: uncharacterized protein LOC101206584 [Cucumis sativus]	XP_004134222	5.16889e-54	90	177.178	143	130	NA	NA
MELO3C006685	319.21	505.289	133.13	0.263473	-1.92427	1.30518e-06	0.000117656	NA	NA	NA	NA	NA	NA	NA	NA	NA	NA	NA
MELO3C006757	89.5962	154.493	24.6995	0.159874	-2.64499	3.01633e-07	3.35408e-05	group 3 lea protein	329	gi|307136205|gb|ADN34043.1|late embryogenesis abundant protein D-29 [Cucumis melo subsp. melo]	ADN34043	3.59034e-77	93	250.751	348	327	NA	NA
MELO3C006800	17.0009	31.427	2.57481	0.0819299	-3.60947	0.000479969	0.0153673	adipocyte plasma membrane-associated	421	gi|449459884|ref|XP_004147676.1|PREDICTED: adipocyte plasma membrane-associated protein-like [Cucumis sativus] >gi|449498879|ref|XP_004160659.1| PREDICTED: adipocyte plasma membrane-associated protein-like [Cucumis sativus]	XP_004147676	0	99	816.994	410	409	NA	GO:0009821 ; GO:0005739 ; GO:0010584 ; GO:0016844 ; GO:0009860 ; GO:0009827 ; GO:0016114 ; GO:0042432
MELO3C006808	253.363	364.056	142.67	0.391889	-1.35148	0.00103435	0.0271683	NA	NA	NA	NA	NA	NA	NA	NA	NA	NA	NA
MELO3C006827	1221.86	1851.72	592.007	0.319708	-1.64518	1.50415e-05	0.000924906	at5g51550 k17n15_10	345	gi|449460796|ref|XP_004148130.1|PREDICTED: uncharacterized protein LOC101209305 [Cucumis sativus] >gi|449526565|ref|XP_004170284.1| PREDICTED: uncharacterized protein LOC101231285 [Cucumis sativus]	XP_004148130	0	97	619.387	346	339	NA	GO:0080167 ; GO:0009506 ; GO:0009505 ; GO:0007020
MELO3C006883	737.223	1473.6	0.841625	0.000571134	-10.7739	2.84526e-54	5.28366e-50	protease inhibitor seed storage lipid transfer protein family protein	93	gi|449446055|ref|XP_004140787.1|PREDICTED: protein MEN-8-like [Cucumis sativus] >gi|449485534|ref|XP_004157201.1| PREDICTED: protein MEN-8-like [Cucumis sativus]	XP_004140787	2.25135e-36	96	128.642	93	90	NA	GO:0008289 ; GO:0010584 ; GO:0006869
MELO3C006895	1490.97	2521.36	460.572	0.182668	-2.4527	2.90165e-10	6.82072e-08	3-hexulose-6-phosphate isomerase-like	201	gi|449446041|ref|XP_004140780.1|PREDICTED: 3-hexulose-6-phosphate isomerase-like [Cucumis sativus] >gi|449520108|ref|XP_004167076.1| PREDICTED: 3-hexulose-6-phosphate isomerase-like [Cucumis sativus]	XP_004140780	6.7306e-126	96	364.77	201	194	NA	GO:0030246 ; GO:0005975 ; GO:0016853
MELO3C006914	1300.8	430.748	2170.85	5.03971	2.33334	1.68257e-09	3.32398e-07	par-1a protein	206	gi|449446033|ref|XP_004140776.1|PREDICTED: uncharacterized protein LOC101216404 [Cucumis sativus]	XP_004140776	1.76928e-134	97	387.111	206	201	NA	NA
MELO3C007055	1932.51	1146.02	2719.01	2.37257	1.24645	0.000705217	0.0204304	reticuline oxidase-like	531	gi|449433535|ref|XP_004134553.1|PREDICTED: reticuline oxidase-like protein-like [Cucumis sativus] >gi|449506758|ref|XP_004162840.1| PREDICTED: reticuline oxidase-like protein-like [Cucumis sativus]	XP_004134553	0	98	1007.28	517	510	NA	GO:0050660 ; GO:0009505 ; GO:0005773 ; GO:0006979 ; GO:0008762 ; GO:0005886 ; GO:0048046 ; GO:0005739 ; GO:0050468 ; GO:0055114 ; GO:0006040 ; GO:0009821
MELO3C007061	20.1122	6.90895	33.3155	4.82208	2.26965	0.000536102	0.0166132	germin-like protein 2-1-like	219	gi|449434224|ref|XP_004134896.1|PREDICTED: germin-like protein 8-2-like [Cucumis sativus] >gi|449490749|ref|XP_004158696.1| PREDICTED: germin-like protein 8-2-like [Cucumis sativus]	XP_004134896	1.58131e-136	96	393.275	219	211	NA	GO:0016023 ; GO:0030145 ; GO:0048046 ; GO:0045735
MELO3C007063	38.3013	5.87437	70.7283	12.0401	3.58978	3.75698e-09	7.04718e-07	germin-like protein 2-1-like	217	gi|449433714|ref|XP_004134642.1|PREDICTED: putative germin-like protein 2-1-like [Cucumis sativus]	XP_004134642	5.89856e-134	98	386.341	194	191	NA	GO:0048046 ; GO:0004872 ; GO:0004784 ; GO:0045735 ; GO:0030145 ; GO:0055114 ; GO:0007165 ; GO:0006801
MELO3C007065	82.5427	17.9727	147.113	8.18537	3.03305	3.69088e-10	8.46167e-08	germin-like protein 2-1-like	215	gi|449433678|ref|XP_004134624.1|PREDICTED: putative germin-like protein 2-1-like [Cucumis sativus] >gi|449490615|ref|XP_004158656.1| PREDICTED: putative germin-like protein 2-1-like [Cucumis sativus]	XP_004134624	6.55046e-145	97	414.075	215	210	NA	GO:0048046 ; GO:0004872 ; GO:0004784 ; GO:0045735 ; GO:0030145 ; GO:0055114 ; GO:0007165 ; GO:0006801
MELO3C007091	6631.04	11201.1	2060.94	0.183994	-2.44227	2.2636e-10	5.4591e-08	photosystem i reaction center subunit chloroplastic-like	130	gi|449433712|ref|XP_004134641.1|PREDICTED: photosystem I reaction center subunit psaK, chloroplastic-like [Cucumis sativus] >gi|449490596|ref|XP_004158650.1| PREDICTED: photosystem I reaction center subunit psaK, chloroplastic-like [Cucumis sativus]	XP_004134641	3.49443e-59	97	189.504	106	103	NA	GO:0009522 ; GO:0016021 ; GO:0009535 ; GO:0030003 ; GO:0015979 ; GO:0070838 ; GO:0019344 ; GO:0016168
MELO3C007128	862.711	1202.99	522.434	0.434281	-1.2033	0.00157947	0.0374116	pinus taeda anonymous locus cl2409contig1_01 genomic sequence	86	gi|449433730|ref|XP_004134650.1|PREDICTED: uncharacterized protein LOC101212042 [Cucumis sativus] >gi|449519468|ref|XP_004166757.1| PREDICTED: uncharacterized protein LOC101224807 [Cucumis sativus]	XP_004134650	2.74969e-34	95	122.865	65	62	NA	GO:0005886 ; GO:0005773
MELO3C007153	7429.19	12763.1	2095.33	0.164171	-2.60673	1.51364e-11	4.32435e-09	light-harvesting complex ii protein lhcb1	265	gi|449433636|ref|XP_004134603.1|PREDICTED: chlorophyll a-b binding protein of LHCII type I, chloroplastic-like isoform 1 [Cucumis sativus] >gi|449433638|ref|XP_004134604.1| PREDICTED: chlorophyll a-b binding protein of LHCII type I, chloroplastic-like isoform 2 [Cucumis sativus] >gi|449433640|ref|XP_004134605.1| PREDICTED: chlorophyll a-b binding protein of LHCII type I, chloroplastic-like isofor…	XP_004134603	0	98	525.783	265	261	NA	GO:0009522 ; GO:0010114 ; GO:0016168 ; GO:0005739 ; GO:0016021 ; GO:0046872 ; GO:0018298 ; GO:0009941 ; GO:0009637 ; GO:0009535 ; GO:0009523 ; GO:0010287 ; GO:0010218 ; GO:0009765 ; GO:0048046
MELO3C007154	6067.62	10781.3	1353.92	0.12558	-2.99332	2.34018e-14	1.60953e-11	light-harvesting complex ii protein lhcb1	265	gi|449433636|ref|XP_004134603.1|PREDICTED: chlorophyll a-b binding protein of LHCII type I, chloroplastic-like isoform 1 [Cucumis sativus] >gi|449433638|ref|XP_004134604.1| PREDICTED: chlorophyll a-b binding protein of LHCII type I, chloroplastic-like isoform 2 [Cucumis sativus] >gi|449433640|ref|XP_004134605.1| PREDICTED: chlorophyll a-b binding protein of LHCII type I, chloroplastic-like isofor…	XP_004134603	0	98	529.25	265	262	NA	GO:0009522 ; GO:0010114 ; GO:0016168 ; GO:0005739 ; GO:0016021 ; GO:0046872 ; GO:0018298 ; GO:0009941 ; GO:0009637 ; GO:0009535 ; GO:0009523 ; GO:0010287 ; GO:0010218 ; GO:0009765 ; GO:0048046
MELO3C007198	88.2547	34.7277	141.782	4.08266	2.02951	1.54616e-05	0.000938306	NA	NA	NA	NA	NA	NA	NA	NA	NA	NA	NA
MELO3C007236	668.477	995.276	341.678	0.3433	-1.54246	6.33049e-05	0.00296862	e3 ubiquitin-protein ligase atl41-like	245	gi|449433778|ref|XP_004134674.1|PREDICTED: E3 ubiquitin-protein ligase ATL41-like [Cucumis sativus] >gi|449519828|ref|XP_004166936.1| PREDICTED: E3 ubiquitin-protein ligase ATL41-like [Cucumis sativus]	XP_004134674	4.44734e-115	97	340.887	246	239	NA	GO:0008152 ; GO:0005515 ; GO:0008270
MELO3C007269	64265.2	103352	25178.5	0.24362	-2.0373	6.49359e-08	8.61328e-06	dormancy-associated 1	131	gi|449433822|ref|XP_004134696.1|PREDICTED: auxin-repressed 12.5 kDa protein-like isoform 1 [Cucumis sativus] >gi|449479279|ref|XP_004155557.1| PREDICTED: auxin-repressed 12.5 kDa protein-like isoform 1 [Cucumis sativus]	XP_004134696	6.35144e-62	91	196.438	128	117	NA	GO:0009749 ; GO:0009750 ; GO:0009744
MELO3C007279	459.132	678.608	239.656	0.353158	-1.50161	0.000104788	0.00446309	pistil-specific extensin-like	260	gi|449479296|ref|XP_004155562.1|PREDICTED: pistil-specific extensin-like protein-like [Cucumis sativus]	XP_004155562	6.57799e-91	98	277.33	140	138	NA	NA
MELO3C007286	224.364	83.1959	365.531	4.39362	2.13541	3.94889e-07	4.19033e-05	heat shock factor 6	198	gi|449527529|ref|XP_004170763.1|PREDICTED: heat stress transcription factor B-2a-like [Cucumis sativus]	XP_004170763	7.17893e-113	97	331.257	198	194	NA	GO:0010200 ; GO:0050794 ; GO:0008152 ; GO:0003700 ; GO:0043565 ; GO:0005667
MELO3C007297	9332.13	15978.8	2685.46	0.168064	-2.57292	1.64268e-11	4.62191e-09	stem-specific protein tsjt1-like	256	gi|449433863|ref|XP_004134716.1|PREDICTED: stem-specific protein TSJT1-like [Cucumis sativus] >gi|449479338|ref|XP_004155573.1| PREDICTED: stem-specific protein TSJT1-like [Cucumis sativus]	XP_004134716	0	98	524.242	256	252	NA	GO:0009862 ; GO:0010310 ; GO:0009506 ; GO:0005886 ; GO:0005515 ; GO:0001666 ; GO:0005634 ; GO:0005829
MELO3C007312	1934.54	2661.14	1207.93	0.453916	-1.1395	0.00210263	0.0461522	protein	277	gi|449433886|ref|XP_004134727.1|PREDICTED: vacuolar protein sorting-associated protein 28 homolog 2-like [Cucumis sativus] >gi|449479366|ref|XP_004155580.1| PREDICTED: vacuolar protein sorting-associated protein 28 homolog 2-like [Cucumis sativus]	XP_004134727	9.66106e-137	99	395.971	207	206	NA	GO:0000813 ; GO:0005802 ; GO:0005794 ; GO:0005515 ; GO:0006810 ; GO:0005215
MELO3C007318	455.144	648.064	262.223	0.404625	-1.30534	0.000937738	0.0252009	PREDICTED: uncharacterized protein LOC100853596	81	gi|359496317|ref|XP_003635208.1|PREDICTED: uncharacterized protein LOC100853596 [Vitis vinifera]	XP_003635208	3.3137e-14	73	70.0922	52	38	NA	NA
MELO3C007319	4118.91	5758.37	2479.45	0.430581	-1.21564	0.000862484	0.0237279	glycine-rich protein	133	gi|449433888|ref|XP_004134728.1|PREDICTED: uncharacterized protein LOC101210650 [Cucumis sativus]	XP_004134728	3.30811e-14	92	73.559	55	51	NA	NA
MELO3C007328	2383.08	3784.08	982.072	0.259527	-1.94604	3.2366e-07	3.55643e-05	wound induced partial	83	gi|224076777|ref|XP_002304995.1|predicted protein [Populus trichocarpa] >gi|222847959|gb|EEE85506.1| predicted protein [Populus trichocarpa]	XP_002304995	2.21865e-09	62	58.151	82	51	NA	NA
MELO3C007372	35344	56106.5	14581.5	0.259889	-1.94403	2.71209e-07	3.10886e-05	ubiquitin 11	84	gi|351727993|ref|NP_001235900.1|polyubiquitin [Glycine max] >gi|449533375|ref|XP_004173651.1| PREDICTED: ubiquitin-like [Cucumis sativus] >gi|302393790|sp|P69313.2|UBIQ_HELAN RecName: Full=Ubiquitin; Flags: Precursor >gi|302393791|sp|P69317.2|UBIQ_LUPPO RecName: Full=Ubiquitin; Flags: Precursor >gi|18780|emb|CAA31627.1| unnamed protein product [Glycine max] >gi|18826|emb|CAA32511.1| unnamed prote…	NP_001235900	9.13403e-38	91	131.339	84	77	NA	GO:0005730 ; GO:0005773 ; GO:0010224 ; GO:0003735 ; GO:0006464 ; GO:0006511 ; GO:0022625 ; GO:0006412 ; GO:0005515 ; GO:0042254
MELO3C007378	119.235	41.0126	197.457	4.81454	2.2674	2.83854e-07	3.21413e-05	glucose-6-phosphate phosphate translocator chloroplastic-like	391	gi|449433938|ref|XP_004134753.1|PREDICTED: glucose-6-phosphate/phosphate translocator 2, chloroplastic-like [Cucumis sativus] >gi|449479425|ref|XP_004155596.1| PREDICTED: glucose-6-phosphate/phosphate translocator 2, chloroplastic-like [Cucumis sativus]	XP_004134753	0	96	656.751	391	379	NA	GO:0007276 ; GO:0009749 ; GO:0015120 ; GO:0009744 ; GO:0015713 ; GO:0016021 ; GO:0015760 ; GO:0035436 ; GO:0005315 ; GO:0010109 ; GO:0009553 ; GO:0005774 ; GO:0034389 ; GO:0010152 ; GO:0007033 ; GO:0071917 ; GO:0009643 ; GO:0015152 ; GO:0080167 ; GO:0009624 ; GO:0015297 ; GO:0005886 ; GO:0009790 ; GO:0015714 ; GO:0006817
MELO3C007418	2608.94	4245.08	972.801	0.22916	-2.12558	2.89816e-08	4.41138e-06	PREDICTED: uncharacterized protein At4g22160-like	168	gi|449433994|ref|XP_004134781.1|PREDICTED: uncharacterized protein At4g22160-like [Cucumis sativus]	XP_004134781	2.18721e-70	91	221.09	168	154	NA	NA
MELO3C007431	233.01	130.116	335.905	2.58158	1.36826	0.00045843	0.014857	alkaline ceramidase 3-like	255	gi|449434014|ref|XP_004134791.1|PREDICTED: alkaline ceramidase 3-like [Cucumis sativus] >gi|449479510|ref|XP_004155620.1| PREDICTED: alkaline ceramidase 3-like [Cucumis sativus]	XP_004134791	3.56484e-171	99	484.182	255	254	NA	GO:0006672 ; GO:0016021 ; GO:0005783 ; GO:0005794 ; GO:0016811 ; GO:0006807
MELO3C007451	264.516	116.464	412.567	3.54243	1.82474	1.26497e-05	0.000790928	bifunctional 3-dehydroquinate dehydratase shikimate chloroplastic-like	472	gi|449448440|ref|XP_004141974.1|PREDICTED: bifunctional 3-dehydroquinate dehydratase/shikimate dehydrogenase, chloroplastic-like [Cucumis sativus]	XP_004141974	0	97	858.596	462	449	NA	GO:0050661 ; GO:0009793 ; GO:0003855 ; GO:0004764 ; GO:0006865 ; GO:0009570 ; GO:0005829 ; GO:0055114 ; GO:0019632 ; GO:0000162 ; GO:0006571 ; GO:0009094
MELO3C007483	632.158	950.186	314.129	0.330597	-1.59685	5.09965e-05	0.00244805	abc transporter f family member 5-like	714	gi|449448414|ref|XP_004141961.1|PREDICTED: ABC transporter F family member 5-like [Cucumis sativus] >gi|449519128|ref|XP_004166587.1| PREDICTED: ABC transporter F family member 5-like [Cucumis sativus]	XP_004141961	0	98	1158.67	655	642	NA	GO:0000085 ; GO:0009908 ; GO:0010484 ; GO:0009536 ; GO:0005515 ; GO:0015408 ; GO:0016579 ; GO:0000123 ; GO:0009410 ; GO:0016571 ; GO:0004713 ; GO:0009624 ; GO:0010388 ; GO:0009640 ; GO:0010015 ; GO:0006468 ; GO:0016567 ; GO:0003677 ; GO:0045893 ; GO:0043687 ; GO:0006200 ; GO:0005524 ; GO:0016573 ; GO:0015682
MELO3C007505	282.725	499.56	65.8892	0.131894	-2.92255	5.99686e-12	2.01426e-09	uncharacterized loc101203564	154	gi|449448388|ref|XP_004141948.1|PREDICTED: uncharacterized protein LOC101203564 [Cucumis sativus] >gi|449497713|ref|XP_004160491.1| PREDICTED: uncharacterized LOC101203564 [Cucumis sativus]	XP_004141948	6.14355e-88	99	264.618	154	153	NA	NA
MELO3C007527	318.872	461.649	176.096	0.38145	-1.39044	0.000516021	0.0161594	dof zinc finger protein	239	gi|449520529|ref|XP_004167286.1|PREDICTED: LOW QUALITY PROTEIN: dof zinc finger protein DOF3.4-like [Cucumis sativus]	XP_004167286	3.14111e-105	97	315.464	239	234	NA	GO:0045787 ; GO:0008270 ; GO:0006355 ; GO:0009751 ; GO:0042545 ; GO:0003677 ; GO:0009733 ; GO:0005515 ; GO:0003700 ; GO:0005667
MELO3C007535	632.253	882.513	381.994	0.432849	-1.20807	0.00142931	0.0348691	dof zinc finger	337	gi|449448350|ref|XP_004141929.1|PREDICTED: dof zinc finger protein DOF3.7-like [Cucumis sativus] >gi|449485454|ref|XP_004157173.1| PREDICTED: dof zinc finger protein DOF3.7-like [Cucumis sativus]	XP_004141929	1.15256e-177	95	507.294	337	322	NA	GO:0003677 ; GO:0008270 ; GO:0006355
MELO3C007560	1233.81	676.108	1791.51	2.64975	1.40585	0.000171801	0.00687575	heat shock factor protein hsf24-like	281	gi|449512921|ref|XP_004164178.1|PREDICTED: heat shock factor protein HSF24-like [Cucumis sativus]	XP_004164178	7.5401e-141	93	408.297	251	235	NA	GO:0071216 ; GO:0009414 ; GO:0042538 ; GO:0009408 ; GO:0043565 ; GO:0009737 ; GO:0030968 ; GO:0003700 ; GO:0010583 ; GO:0045892 ; GO:0009407 ; GO:0005667
MELO3C007585	2192.42	3198.24	1186.61	0.371018	-1.43044	0.000128344	0.00529635	oxidoreductase -like	427	gi|449448492|ref|XP_004142000.1|PREDICTED: putative oxidoreductase C1F5.03c-like [Cucumis sativus] >gi|449485542|ref|XP_004157203.1| PREDICTED: putative oxidoreductase C1F5.03c-like [Cucumis sativus]	XP_004142000	0	95	665.226	427	408	NA	GO:0055114 ; GO:0016491
MELO3C007614	10462.8	14745.1	6180.56	0.41916	-1.25443	0.000686424	0.0201055	PREDICTED: uncharacterized protein At2g23090-like	78	gi|449448254|ref|XP_004141881.1|PREDICTED: uncharacterized protein At2g23090-like [Cucumis sativus]	XP_004141881	3.55696e-48	100	157.532	78	78	NA	NA
MELO3C007687	32.4924	6.90895	58.0758	8.40588	3.0714	1.25941e-05	0.000790928	phosphoenolpyruvate carboxykinase	652	gi|449451355|ref|XP_004143427.1|PREDICTED: phosphoenolpyruvate carboxykinase [ATP]-like [Cucumis sativus] >gi|449499832|ref|XP_004160929.1| PREDICTED: phosphoenolpyruvate carboxykinase [ATP]-like [Cucumis sativus]	XP_004143427	0	96	1197.57	652	631	NA	GO:0005829 ; GO:0005730 ; GO:0004612 ; GO:0009965 ; GO:0003677 ; GO:0005524 ; GO:0016310 ; GO:0016301 ; GO:0009817 ; GO:0006094 ; GO:0046686 ; GO:0016036 ; GO:0016020 ; GO:0006099 ; GO:0015976
MELO3C007699	1149.89	1673.19	626.596	0.374492	-1.41699	0.000198648	0.00766923	PREDICTED: uncharacterized protein LOC100853951	103	gi|359495800|ref|XP_003635094.1|PREDICTED: uncharacterized protein LOC100853951 [Vitis vinifera] >gi|297736690|emb|CBI25707.3| unnamed protein product [Vitis vinifera]	XP_003635094	3.77983e-16	66	77.0258	87	58	NA	NA
MELO3C007708	527.363	308.223	746.502	2.42195	1.27617	0.000917392	0.0247976	udp-glycosyltransferase 91a1-like	466	gi|449499880|ref|XP_004160942.1|PREDICTED: LOW QUALITY PROTEIN: UDP-glycosyltransferase 91A1-like [Cucumis sativus]	XP_004160942	0	95	881.322	466	445	NA	GO:0016758 ; GO:0008152
MELO3C007721	355.92	573.164	138.676	0.241948	-2.04723	5.6133e-07	5.66516e-05	NA	NA	NA	NA	NA	NA	NA	NA	NA	NA	NA
MELO3C007733	294.886	447.69	142.081	0.317365	-1.65578	4.38797e-05	0.00220228	PREDICTED: uncharacterized protein LOC101224208	222	gi|449529056|ref|XP_004171517.1|PREDICTED: uncharacterized protein LOC101224208 [Cucumis sativus]	XP_004171517	6.31858e-144	97	412.535	217	211	NA	NA
MELO3C007739	1510.64	2109.54	911.736	0.432196	-1.21024	0.00132078	0.0327024	serine threonine-protein kinase sapk2-like	259	gi|449451411|ref|XP_004143455.1|PREDICTED: serine/threonine-protein kinase SAPK1-like [Cucumis sativus]	XP_004143455	0	100	515.383	247	247	NA	GO:0006468 ; GO:0005524 ; GO:0005634 ; GO:0005829 ; GO:0004674 ; GO:0009651 ; GO:0080167 ; GO:0004713 ; GO:0009069
MELO3C007744	2213.24	729.775	3696.7	5.06554	2.34071	1.03913e-09	2.16817e-07	2-dehydro-3-deoxyphosphoheptonate aldolase 3-deoxy-d-arabino-heptulosonate 7-phosphate synthetase	531	gi|449496426|ref|XP_004160131.1|PREDICTED: phospho-2-dehydro-3-deoxyheptonate aldolase 1, chloroplastic-like [Cucumis sativus]	XP_004160131	0	98	1032.71	519	511	NA	GO:0033587 ; GO:0009611 ; GO:0009617 ; GO:0009423 ; GO:0003849 ; GO:0016829 ; GO:0009507 ; GO:0016020 ; GO:0000162 ; GO:0006571 ; GO:0009094
MELO3C007755	108.731	49.4582	168.004	3.39688	1.76421	8.08852e-05	0.0036369	ras-related protein rabh1e-like	207	gi|449451431|ref|XP_004143465.1|PREDICTED: ras-related protein RABH1e-like [Cucumis sativus] >gi|449496434|ref|XP_004160133.1| PREDICTED: ras-related protein RABH1e-like [Cucumis sativus]	XP_004143465	2.08462e-139	100	399.438	207	207	NA	GO:0005739 ; GO:0007264 ; GO:0032940 ; GO:0006891 ; GO:0005624 ; GO:0009860 ; GO:0006944 ; GO:0009827 ; GO:0005525 ; GO:0005886 ; GO:0003924 ; GO:0006184 ; GO:0006886 ; GO:0006913
MELO3C007777	607.581	299.344	915.818	3.05942	1.61326	1.99625e-05	0.00116574	l-ascorbate oxidase	554	gi|449451465|ref|XP_004143482.1|PREDICTED: L-ascorbate oxidase-like [Cucumis sativus] >gi|449532208|ref|XP_004173074.1| PREDICTED: L-ascorbate oxidase-like [Cucumis sativus]	XP_004143482	0	97	909.442	493	480	NA	GO:0009627 ; GO:0005507 ; GO:0008447 ; GO:0046520 ; GO:0009697 ; GO:0005576 ; GO:0016126 ; GO:0055114 ; GO:0019852
MELO3C007786	3617.21	5557.52	1676.89	0.301733	-1.72866	3.71513e-06	0.000288661	protein	88	gi|284520972|gb|ADB93061.1|hypothetical protein [Jatropha curcas]	ADB93061	7.4865e-09	53	56.6102	92	49	NA	NA
MELO3C007808	9200.03	13918.3	4481.81	0.322009	-1.63483	1.08643e-05	0.000700524	minor allergen	268	gi|449451499|ref|XP_004143499.1|PREDICTED: flavoprotein-like protein YCP4-like [Cucumis sativus] >gi|449517812|ref|XP_004165938.1| PREDICTED: flavoprotein-like protein YCP4-like [Cucumis sativus]	XP_004143499	3.2582e-171	96	485.337	270	260	NA	GO:0045892 ; GO:0016491 ; GO:0005886 ; GO:0010181 ; GO:0055114
MELO3C007820	4607.78	8292.21	923.354	0.111352	-3.1668	1.8155e-15	1.74346e-12	at3g50680 t3a5_60	160	gi|449451511|ref|XP_004143505.1|PREDICTED: uncharacterized protein LOC101218070 [Cucumis sativus]	XP_004143505	7.09925e-80	97	244.588	148	145	NA	GO:0019761 ; GO:0016117 ; GO:0046777
MELO3C007840	297.418	115.643	479.193	4.14372	2.05093	3.40036e-07	3.71439e-05	uncharacterized protein	118	gi|15234426|ref|NP_195368.1|uncharacterized protein [Arabidopsis thaliana] >gi|2464932|emb|CAB16811.1| putative protein [Arabidopsis thaliana] >gi|7270598|emb|CAB80316.1| putative protein [Arabidopsis thaliana] >gi|28393196|gb|AAO42028.1| unknown protein [Arabidopsis thaliana] >gi|28827518|gb|AAO50603.1| unknown protein [Arabidopsis thaliana] >gi|332661263|gb|AEE86663.1| uncharacterized protein […	NP_195368	3.04996e-22	66	93.9745	124	83	NA	GO:0009627 ; GO:0050794 ; GO:0031347 ; GO:0051716
MELO3C007857	678.679	413.927	943.431	2.27922	1.18854	0.00118626	0.0299713	atp binding	476	gi|449520948|ref|XP_004167494.1|PREDICTED: uncharacterized protein LOC101229933 isoform 2 [Cucumis sativus]	XP_004167494	0	97	844.729	456	443	NA	GO:0052542 ; GO:0005739 ; GO:0009611 ; GO:0009627 ; GO:0005524 ; GO:0010200 ; GO:0016887 ; GO:0009697 ; GO:0009612
MELO3C007896	501.305	698.317	304.293	0.435752	-1.19842	0.00203965	0.0450371	PREDICTED: uncharacterized protein LOC101202736	181	gi|449434492|ref|XP_004135030.1|PREDICTED: uncharacterized protein LOC101202736 [Cucumis sativus] >gi|449525892|ref|XP_004169950.1| PREDICTED: uncharacterized protein LOC101224955 [Cucumis sativus]	XP_004135030	5.5528e-89	94	270.011	181	171	NA	GO:0016556 ; GO:0009535 ; GO:0005739
MELO3C007908	4661.28	6809.73	2512.83	0.369006	-1.43828	8.65646e-05	0.0038183	chaperone protein dnaj	162	gi|449434150|ref|XP_004134859.1|PREDICTED: chaperone protein dnaJ 11, chloroplastic-like isoform 1 [Cucumis sativus] >gi|449491346|ref|XP_004158867.1| PREDICTED: chaperone protein dnaJ 11, chloroplastic-like isoform 1 [Cucumis sativus]	XP_004134859	2.13614e-79	96	243.432	143	138	NA	GO:0006457 ; GO:0051082 ; GO:0006950 ; GO:0005634 ; GO:0031072 ; GO:0009536
MELO3C007937	150.787	78.9356	222.638	2.82051	1.49595	0.00049575	0.0156566	aspartic proteinase-like protein 1-like	450	gi|449434468|ref|XP_004135018.1|PREDICTED: aspartic proteinase-like protein 1-like [Cucumis sativus]	XP_004135018	0	89	730.709	456	408	NA	GO:0031225 ; GO:0006865 ; GO:0006508 ; GO:0004190
MELO3C007949	2158.23	3407.22	909.233	0.266855	-1.90587	4.97035e-07	5.18536e-05	senescence-associated protein	186	gi|449434108|ref|XP_004134838.1|PREDICTED: rhodanese-like domain-containing protein 15, chloroplastic-like [Cucumis sativus] >gi|449491287|ref|XP_004158850.1| PREDICTED: rhodanese-like domain-containing protein 15, chloroplastic-like [Cucumis sativus]	XP_004134838	5.15368e-105	98	310.457	157	154	NA	GO:0006979 ; GO:0000213 ; GO:0009753 ; GO:0009744 ; GO:0003676 ; GO:0009750 ; GO:0046872 ; GO:0009611 ; GO:0005515 ; GO:0007568 ; GO:0000214 ; GO:0009507 ; GO:0006388 ; GO:0051252
MELO3C007961	5768.05	2492.71	9043.39	3.62794	1.85915	5.78397e-07	5.80585e-05	class i chitinase	312	gi|23496435|dbj|BAB40817.2|endochitinase MCHT-2 [Cucumis melo]	BAB40817	0	98	559.296	312	308	NA	GO:0008843 ; GO:0006032 ; GO:0016998 ; GO:0008061 ; GO:0009871 ; GO:0016231 ; GO:0005773 ; GO:0046686 ; GO:0050832 ; GO:0005886
MELO3C007962	257.286	137.189	377.383	2.75083	1.45987	0.000309263	0.01083	class i chitinase	317	gi|449508755|ref|XP_004163402.1|PREDICTED: endochitinase-like [Cucumis sativus]	XP_004163402	0	95	544.273	317	303	NA	GO:0008843 ; GO:0006032 ; GO:0016998 ; GO:0008061 ; GO:0009871 ; GO:0016231 ; GO:0005773 ; GO:0046686 ; GO:0050832 ; GO:0005886
MELO3C008025	307.727	143.859	471.594	3.27818	1.71289	2.19594e-05	0.0012586	auxin-induced protein 5ng4-like	244	gi|449448590|ref|XP_004142049.1|PREDICTED: auxin-induced protein 5NG4-like [Cucumis sativus] >gi|449522710|ref|XP_004168369.1| PREDICTED: auxin-induced protein 5NG4-like [Cucumis sativus]	XP_004142049	3.19288e-158	97	454.907	244	237	NA	GO:0016020
MELO3C008033	827.63	1249.87	405.392	0.324347	-1.62439	2.29919e-05	0.00130569	ring-h2 finger protein atl78-like	221	gi|449461825|ref|XP_004148642.1|PREDICTED: RING-H2 finger protein ATL78-like [Cucumis sativus] >gi|449522105|ref|XP_004168068.1| PREDICTED: RING-H2 finger protein ATL78-like [Cucumis sativus]	XP_004148642	2.94679e-117	94	344.354	221	209	NA	GO:0008270 ; GO:0005515
MELO3C008040	389.218	233.87	544.566	2.3285	1.2194	0.00180342	0.0414475	u-box domain-containing protein	378	gi|449461885|ref|XP_004148672.1|PREDICTED: U-box domain-containing protein 27-like [Cucumis sativus]	XP_004148672	0	89	604.364	408	365	NA	GO:0006952 ; GO:0005622 ; GO:0010200 ; GO:0005515 ; GO:0009987 ; GO:0008152
MELO3C008091	17.229	4.06326	30.3947	7.48038	2.90311	0.00143082	0.0348691	protein	349	gi|449441788|ref|XP_004138664.1|PREDICTED: probable protein phosphatase 2C 30-like [Cucumis sativus] >gi|449490156|ref|XP_004158524.1| PREDICTED: probable protein phosphatase 2C 30-like [Cucumis sativus]	XP_004138664	0	87	559.296	359	314	NA	GO:0010440 ; GO:0009628 ; GO:0004722 ; GO:0009738 ; GO:0006950 ; GO:0005634 ; GO:0006470 ; GO:0008287
MELO3C008164	117.742	174.096	61.3887	0.352614	-1.50384	0.000684747	0.0200881	NA	NA	NA	NA	NA	NA	NA	NA	NA	NA	NA
MELO3C008171	136.717	68.7094	204.726	2.97958	1.57511	0.000518349	0.0161854	actin-related protein 2-like	266	gi|449490061|ref|XP_004158496.1|PREDICTED: actin-related protein 2-like [Cucumis sativus]	XP_004158496	0	100	545.043	266	266	NA	GO:0009825 ; GO:0006412 ; GO:0005885 ; GO:0010090 ; GO:0009165 ; GO:0003735 ; GO:0005524 ; GO:0052546 ; GO:0005200 ; GO:0022625 ; GO:0016020 ; GO:0052541 ; GO:0034314 ; GO:0042254
MELO3C008175	364.906	548.39	181.423	0.330829	-1.59584	5.24895e-05	0.00250573	probable wrky transcription factor 45-like	147	gi|449441708|ref|XP_004138624.1|PREDICTED: probable WRKY transcription factor 45-like [Cucumis sativus]	XP_004138624	1.4887e-59	89	192.2	149	133	NA	GO:0009536 ; GO:0043620 ; GO:0032107 ; GO:0019375 ; GO:0043565 ; GO:0042631 ; GO:0003700 ; GO:0048527 ; GO:0009723 ; GO:0016036 ; GO:0005667
MELO3C008176	97.6063	154.169	41.0435	0.266224	-1.90929	1.77348e-05	0.00105895	conserved hypothetical protein	111	gi|255536861|ref|XP_002509497.1|conserved hypothetical protein [Ricinus communis] >gi|223549396|gb|EEF50884.1| conserved hypothetical protein [Ricinus communis]	XP_002509497	2.28233e-09	53	59.6918	113	61	NA	NA
MELO3C008179	36.3914	63.0791	9.70366	0.153833	-2.70056	7.89768e-06	0.000539889	protein	70	gi|449441702|ref|XP_004138621.1|PREDICTED: uncharacterized protein LOC101211888 [Cucumis sativus] >gi|449531380|ref|XP_004172664.1| PREDICTED: uncharacterized LOC101211888 [Cucumis sativus]	XP_004138621	2.62573e-39	98	136.732	69	68	NA	GO:0016023
MELO3C008194	76.5726	15.629	137.516	8.79879	3.1373	8.82459e-09	1.53152e-06	sulfite oxidase	272	gi|449443347|ref|XP_004139441.1|PREDICTED: sulfite oxidase-like [Cucumis sativus] >gi|449523287|ref|XP_004168655.1| PREDICTED: sulfite oxidase-like [Cucumis sativus]	XP_004139441	1.95555e-170	93	488.419	270	253	NA	GO:0006790 ; GO:0005777 ; GO:0009055 ; GO:0008482 ; GO:0030151 ; GO:0010477 ; GO:0015994 ; GO:0005829 ; GO:0005739 ; GO:0055114
MELO3C008204	40.8451	16.1615	65.5288	4.05461	2.01956	8.43322e-05	0.00375551	probable calcium-binding protein cml31	140	gi|449441684|ref|XP_004138612.1|PREDICTED: calcium-binding protein CML38-like [Cucumis sativus] >gi|449490330|ref|XP_004158573.1| PREDICTED: calcium-binding protein CML38-like [Cucumis sativus]	XP_004138612	1.12605e-80	100	244.973	140	140	NA	GO:0005509
MELO3C008445	80.3251	34.0287	126.621	3.72102	1.8957	5.71786e-05	0.00271562	wall-associated receptor kinase 2-like	764	gi|449516601|ref|XP_004165335.1|PREDICTED: LOW QUALITY PROTEIN: wall-associated receptor kinase 2-like [Cucumis sativus]	XP_004165335	0	92	1263.44	767	708	NA	GO:0044464 ; GO:0050896 ; GO:0050794 ; GO:0005524 ; GO:0006468 ; GO:0005515 ; GO:0005509 ; GO:0004674 ; GO:0004713 ; GO:0030247 ; GO:0009069
MELO3C008481	1291.05	780.343	1801.75	2.30892	1.20722	0.00150323	0.0361295	glutamate synthase 1	2030	gi|449465196|ref|XP_004150314.1|PREDICTED: glutamate synthase [NADH], amyloplastic-like [Cucumis sativus]	XP_004150314	0	98	3897.82	1993	1973	NA	GO:0055085 ; GO:0005829 ; GO:0019676 ; GO:0055114 ; GO:0009651 ; GO:0016021 ; GO:0009501 ; GO:0009941 ; GO:0051538 ; GO:0048589 ; GO:0042128 ; GO:0050660 ; GO:0006096 ; GO:0009570 ; GO:0006094 ; GO:0097054 ; GO:0046686 ; GO:0005351 ; GO:0010181 ; GO:0016040 ; GO:0005506 ; GO:0008643
MELO3C008485	82.6285	141.046	24.211	0.171653	-2.54243	2.99377e-07	3.34906e-05	hypothetical protein CERSUDRAFT_61265, partial	119	gi|449538864|gb|EMD30335.1|hypothetical protein CERSUDRAFT_61265, partial [Ceriporiopsis subvermispora B]	EMD30335	4.31593e-19	78	85.8853	55	43	NA	NA
MELO3C008486	4939.82	9065.05	814.583	0.0898597	-3.47618	5.23129e-18	9.7145e-15	cytochrome p450 liketbp	82	gi|357488129|ref|XP_003614352.1|hypothetical protein MTR_5g050460 [Medicago truncatula] >gi|355515687|gb|AES97310.1| hypothetical protein MTR_5g050460 [Medicago truncatula]	XP_003614352	6.17481e-10	71	63.5438	53	38	NA	NA
MELO3C008487	7224.21	13173.3	1275.09	0.0967931	-3.36895	3.6292e-17	5.18417e-14	rrna intron-encoded homing endonuclease	58	gi|357488199|ref|XP_003614387.1|RRNA intron-encoded homing endonuclease [Medicago truncatula] >gi|355515722|gb|AES97345.1| RRNA intron-encoded homing endonuclease [Medicago truncatula]	XP_003614387	8.30331e-25	91	105.531	58	53	NA	NA
MELO3C008524	1286.86	1985.48	588.242	0.296272	-1.75501	3.91566e-06	0.000302974	ribulose- bisphosphate carboxylase oxygenase large subunit n- chloroplastic-like	491	gi|449442309|ref|XP_004138924.1|PREDICTED: ribulose-1,5 bisphosphate carboxylase/oxygenase large subunit N-methyltransferase, chloroplastic-like [Cucumis sativus]	XP_004138924	0	97	846.655	491	481	NA	GO:0006655 ; GO:0030785 ; GO:0009793 ; GO:0018024 ; GO:0019252 ; GO:0019288 ; GO:0009902 ; GO:0000023 ; GO:0018023 ; GO:0016226 ; GO:0034660 ; GO:0009073 ; GO:0034968 ; GO:0010027 ; GO:0005515 ; GO:0009573 ; GO:0006554
MELO3C008532	9.79337	19.5867	0	0	#NAME?	0.000384429	0.0127994	cytochrome p450	497	gi|449442443|ref|XP_004138991.1|PREDICTED: cytochrome P450 704C1-like [Cucumis sativus] >gi|449527894|ref|XP_004170943.1| PREDICTED: LOW QUALITY PROTEIN: cytochrome P450 704C1-like [Cucumis sativus]	XP_004138991	0	97	998.423	497	487	NA	GO:0016023 ; GO:0009055 ; GO:0020037 ; GO:0019825 ; GO:0018685 ; GO:0080110 ; GO:0070330 ; GO:0022900 ; GO:0006631
MELO3C008666	15.1618	27.4528	2.87079	0.104572	-3.25743	0.000490036	0.0155555	gdsl esterase lipase at5g33370-like	368	gi|449470200|ref|XP_004152806.1|PREDICTED: GDSL esterase/lipase At5g33370-like [Cucumis sativus]	XP_004152806	0	97	707.212	368	360	NA	GO:0010226 ; GO:0009751 ; GO:0004091 ; GO:0042538 ; GO:0006629
MELO3C008682	194.63	279.143	110.118	0.394485	-1.34196	0.000754859	0.0214996	protein	185	gi|449442239|ref|XP_004138889.1|PREDICTED: uncharacterized protein LOC101217347 [Cucumis sativus] >gi|449477754|ref|XP_004155113.1| PREDICTED: uncharacterized LOC101217347 [Cucumis sativus]	XP_004138889	2.32906e-107	98	316.235	185	182	NA	NA
MELO3C008731	7225.65	10429.1	4022.16	0.385666	-1.37458	0.000188063	0.00736777	photosystem i reaction center subunit xi	217	gi|18202533|sp|Q39654.1|PSAL_CUCSARecName: Full=Photosystem I reaction center subunit XI, chloroplastic; Short=PSI-L; AltName: Full=PSI subunit V; Flags: Precursor >gi|801740|dbj|BAA09047.1| PsaL [Cucumis sativus]	Q39654	1.79495e-116	99	342.043	217	216	NA	GO:0016021 ; GO:0009538 ; GO:0006364 ; GO:0009941 ; GO:0009535 ; GO:0009657 ; GO:0030003 ; GO:0010287 ; GO:0010207 ; GO:0070838
MELO3C008767	170.895	248.232	93.5593	0.376903	-1.40773	0.000873444	0.0239231	nadp-dependent alkenal double bond reductase p1-like	316	gi|449470267|ref|XP_004152839.1|PREDICTED: NADP-dependent alkenal double bond reductase P1-like [Cucumis sativus]	XP_004152839	0	90	612.838	343	309	NA	GO:0016798 ; GO:0004024 ; GO:0032440 ; GO:0008270 ; GO:0000166 ; GO:0055114
MELO3C008796	4023.59	6974.85	1072.32	0.153741	-2.70143	5.11674e-12	1.79279e-09	short-chain type dehydrogenase reductase-like	261	gi|449459594|ref|XP_004147531.1|PREDICTED: short-chain type dehydrogenase/reductase-like [Cucumis sativus]	XP_004147531	8.88033e-144	96	414.846	258	248	NA	GO:0004316 ; GO:0000166 ; GO:0055114 ; GO:0005515 ; GO:0046685 ; GO:0005835 ; GO:0006633 ; GO:0042967
MELO3C008894	786.766	1379.04	194.491	0.141033	-2.82589	1.80136e-12	7.1173e-10	cysteine proteinase inhibitor	112	gi|2317876|gb|AAB71505.1|cysteine protease inhibitor [Pyrus communis]	AAB71505	7.04122e-06	49	49.2914	105	52	NA	NA
MELO3C008963	110.791	60.6134	160.968	2.65565	1.40907	0.00141255	0.0346901	amino acid permease	466	gi|449480811|ref|XP_004156002.1|PREDICTED: amino acid permease 4-like [Cucumis sativus]	XP_004156002	0	98	924.465	467	459	NA	GO:0015804 ; GO:0010363 ; GO:0015172 ; GO:0009750 ; GO:0009651 ; GO:0005622 ; GO:0015174 ; GO:0015175 ; GO:0009963 ; GO:0015809 ; GO:0006612 ; GO:0006833 ; GO:0030003 ; GO:0070838 ; GO:0015837 ; GO:0015800 ; GO:0005887 ; GO:0015399
MELO3C009010	459.824	760.977	158.671	0.20851	-2.26181	2.20938e-08	3.44774e-06	agc kinase	547	gi|449453852|ref|XP_004144670.1|PREDICTED: protein kinase G11A-like [Cucumis sativus]	XP_004144670	0	94	922.539	547	518	NA	GO:0006468 ; GO:0004674 ; GO:0008728 ; GO:0005524 ; GO:0009860 ; GO:0005515 ; GO:0009507 ; GO:0009827 ; GO:0005886 ; GO:0004713 ; GO:0009069 ; GO:0006144 ; GO:0015969
MELO3C009092	205.536	315.135	95.938	0.304435	-1.71579	6.36344e-05	0.00297655	protein lurp-one-related 8	199	gi|449439787|ref|XP_004137667.1|PREDICTED: protein LURP-one-related 8-like [Cucumis sativus] >gi|449497151|ref|XP_004160327.1| PREDICTED: protein LURP-one-related 8-like [Cucumis sativus]	XP_004137667	1.10874e-138	97	397.127	199	194	NA	GO:0044444 ; GO:0043231
MELO3C009108	56194.2	83342.1	29046.2	0.348518	-1.5207	3.48966e-05	0.00181014	phospholipid transfer protein 1	117	gi|449439813|ref|XP_004137680.1|PREDICTED: non-specific lipid-transfer protein-like isoform 2 [Cucumis sativus] >gi|449521721|ref|XP_004167878.1| PREDICTED: non-specific lipid-transfer protein-like isoform 2 [Cucumis sativus]	XP_004137680	3.55723e-35	77	127.487	121	94	NA	GO:0006869 ; GO:0008289
MELO3C009192	319.838	139.502	500.175	3.58543	1.84215	8.52655e-06	0.000577876	probable anion transporter chloroplastic-like	518	gi|449439924|ref|XP_004137735.1|PREDICTED: probable anion transporter 3, chloroplastic-like [Cucumis sativus] >gi|449483449|ref|XP_004156595.1| PREDICTED: probable anion transporter 3, chloroplastic-like [Cucumis sativus]	XP_004137735	0	98	1026.16	518	512	NA	GO:0015706 ; GO:0055085 ; GO:0005315 ; GO:0005351 ; GO:0008514 ; GO:0016021 ; GO:0009536 ; GO:0006817 ; GO:0008643 ; GO:0015711
MELO3C009194	228.414	335.285	121.544	0.362509	-1.46391	0.000357858	0.0121789	protein	291	gi|449439928|ref|XP_004137737.1|PREDICTED: steroid 5-alpha-reductase DET2-like [Cucumis sativus] >gi|449483444|ref|XP_004156593.1| PREDICTED: steroid 5-alpha-reductase DET2-like [Cucumis sativus]	XP_004137737	0	96	528.094	291	281	NA	GO:0016132 ; GO:0090377 ; GO:0009917 ; GO:0050213 ; GO:0055114 ; GO:0010268 ; GO:0016021 ; GO:0009416 ; GO:0003865 ; GO:0090378 ; GO:0005737 ; GO:0008207 ; GO:0006699 ; GO:0008209 ; GO:0008210
MELO3C009205	959.046	457.987	1460.11	3.18809	1.67269	9.20455e-06	0.000614851	uncharacterized loc101218677	181	gi|449439942|ref|XP_004137744.1|PREDICTED: uncharacterized protein LOC101218677 [Cucumis sativus] >gi|449522797|ref|XP_004168412.1| PREDICTED: uncharacterized LOC101218677 [Cucumis sativus]	XP_004137744	9.11784e-119	95	345.125	183	175	NA	NA
MELO3C009211	32.7318	54.5725	10.8912	0.199573	-2.32501	0.000158131	0.00642948	copper transporter	138	gi|449511110|ref|XP_004163864.1|PREDICTED: copper transporter 4-like [Cucumis sativus]	XP_004163864	2.86248e-78	95	238.81	138	132	NA	GO:0005773 ; GO:0015089 ; GO:0016021 ; GO:0015678
MELO3C009230	778.214	1174.58	381.848	0.325093	-1.62107	2.52115e-05	0.00141017	legume-specific protein	89	gi|388518941|gb|AFK47532.1|unknown [Medicago truncatula]	AFK47532	1.33516e-22	76	92.8189	89	68	NA	NA
MELO3C009260	27327.9	38553.7	16102.1	0.417654	-1.25962	0.000675917	0.0199234	metallothionein-like protein type 2-like	77	gi|449483389|ref|XP_004156576.1|PREDICTED: metallothionein-like protein type 2-like [Cucumis sativus]	XP_004156576	3.19157e-29	100	108.612	53	53	NA	GO:0005507
MELO3C009295	110.135	168.585	51.685	0.306581	-1.70566	0.000108137	0.00454323	zinc finger	284	gi|449440361|ref|XP_004137953.1|PREDICTED: uncharacterized protein LOC101209757 [Cucumis sativus] >gi|449529876|ref|XP_004171924.1| PREDICTED: uncharacterized protein LOC101225495 [Cucumis sativus]	XP_004137953	1.18053e-146	98	424.091	283	278	NA	GO:0004842 ; GO:0009501 ; GO:0008270 ; GO:0009630 ; GO:0005515 ; GO:0016567
MELO3C009299	364.506	208.988	520.024	2.48829	1.31516	0.000857887	0.0236364	glutathione s-transferase l3-like	217	gi|449440363|ref|XP_004137954.1|PREDICTED: glutathione S-transferase L3-like [Cucumis sativus]	XP_004137954	6.30948e-147	98	420.239	209	206	NA	GO:0005829 ; GO:0042744 ; GO:0004364 ; GO:0010731 ; GO:0046686 ; GO:0019761 ; GO:0019344 ; GO:0005515 ; GO:0006749
MELO3C009377	106.779	186.131	27.4277	0.147357	-2.76261	1.41748e-08	2.32944e-06	tonoplast intrinsic protein	253	gi|449440143|ref|XP_004137844.1|PREDICTED: aquaporin TIP1-1-like [Cucumis sativus] >gi|449501042|ref|XP_004161262.1| PREDICTED: aquaporin TIP1-1-like [Cucumis sativus]	XP_004137844	9.9334e-155	99	442.195	253	252	NA	GO:0009705 ; GO:0009941 ; GO:0006833 ; GO:0080170 ; GO:0009740 ; GO:0000326 ; GO:0006816 ; GO:0009651 ; GO:0016021 ; GO:0015250 ; GO:0009698 ; GO:0006972 ; GO:0007030 ; GO:0006096 ; GO:0006598 ; GO:0042398 ; GO:0046686 ; GO:0009409 ; GO:0042807 ; GO:0009737 ; GO:0015204 ; GO:0015840 ; GO:0009269
MELO3C009387	97.7655	147.901	47.6303	0.322043	-1.63468	0.000538185	0.0166291	udp-glycosyltransferase 73c3-like	477	gi|449525910|ref|XP_004169959.1|PREDICTED: UDP-glycosyltransferase 73C3-like [Cucumis sativus]	XP_004169959	0	85	716.457	477	410	NA	GO:0010224 ; GO:0050403 ; GO:0050502 ; GO:0008152
MELO3C009403	416.054	614.601	217.507	0.353899	-1.49859	0.000132977	0.00547533	caffeic acid 3-o-methyltransferase	371	gi|449440171|ref|XP_004137858.1|PREDICTED: caffeic acid 3-O-methyltransferase-like [Cucumis sativus] >gi|449524758|ref|XP_004169388.1| PREDICTED: caffeic acid 3-O-methyltransferase-like [Cucumis sativus]	XP_004137858	0	97	744.577	373	362	NA	GO:0046983 ; GO:0047763 ; GO:0032259 ; GO:0009805 ; GO:0009809 ; GO:0009811
MELO3C009404	28.9071	12.2203	45.5939	3.731	1.89956	0.00165804	0.0389776	-oxoglutarate 3-dioxygenase	374	gi|449440447|ref|XP_004137996.1|PREDICTED: leucoanthocyanidin dioxygenase-like [Cucumis sativus] >gi|449524760|ref|XP_004169389.1| PREDICTED: leucoanthocyanidin dioxygenase-like [Cucumis sativus]	XP_004137996	0	97	736.487	376	366	NA	GO:0045431 ; GO:0005506 ; GO:0016702 ; GO:0051555 ; GO:0055114
MELO3C009435	1124.76	1682.74	566.781	0.33682	-1.56995	3.95917e-05	0.00201481	pan domain-containing protein at5g03700-like	496	gi|449520118|ref|XP_004167081.1|PREDICTED: LOW QUALITY PROTEIN: PAN domain-containing protein At5g03700-like [Cucumis sativus]	XP_004167081	0	97	902.508	483	470	NA	GO:0006857 ; GO:0005886 ; GO:0048544
MELO3C009464	10.8326	19.1902	2.47494	0.128969	-2.95491	0.00184731	0.042096	conserved hypothetical protein	114	gi|255575659|ref|XP_002528729.1|conserved hypothetical protein [Ricinus communis] >gi|223531823|gb|EEF33641.1| conserved hypothetical protein [Ricinus communis]	XP_002528729	1.4751e-05	74	48.521	43	32	NA	NA
MELO3C009465	89.9472	35.1993	144.695	4.11074	2.0394	7.75989e-05	0.00351227	dt1	162	gi|449500929|ref|XP_004161233.1|PREDICTED: protein SELF-PRUNING-like [Cucumis sativus] >gi|224775507|dbj|BAH28255.1| TFL1-like protein [Cucumis sativus]	XP_004161233	2.48858e-108	90	317.39	177	160	NA	GO:0008429 ; GO:0009744 ; GO:0009910 ; GO:0048510 ; GO:0006623 ; GO:0090344 ; GO:0010229 ; GO:0031982 ; GO:0005773 ; GO:0005886
MELO3C009507	12.5696	23.406	1.73318	0.0740487	-3.75538	9.13432e-05	0.00400058	short chain alcohol	273	gi|449437438|ref|XP_004136499.1|PREDICTED: zerumbone synthase-like [Cucumis sativus] >gi|449515867|ref|XP_004164969.1| PREDICTED: zerumbone synthase-like [Cucumis sativus]	XP_004136499	1.32747e-176	95	499.204	273	262	NA	GO:0055114 ; GO:0047044 ; GO:0000166 ; GO:0006699 ; GO:0008207
MELO3C009524	60.2373	94.5341	25.9406	0.274404	-1.86562	0.000569202	0.0172151	NA	NA	NA	NA	NA	NA	NA	NA	NA	NA	NA
MELO3C009596	2122.23	3504.88	739.582	0.211015	-2.24458	3.70986e-09	7.02981e-07	f-box family protein	340	gi|449437544|ref|XP_004136552.1|PREDICTED: F-box/kelch-repeat protein At2g44130-like [Cucumis sativus] >gi|449516347|ref|XP_004165208.1| PREDICTED: F-box/kelch-repeat protein At2g44130-like isoform 1 [Cucumis sativus] >gi|449516349|ref|XP_004165209.1| PREDICTED: F-box/kelch-repeat protein At2g44130-like isoform 2 [Cucumis sativus]	XP_004136552	0	95	585.489	342	327	NA	NA
MELO3C009601	107.434	162.045	52.8226	0.325975	-1.61716	0.000219983	0.00825269	protein	166	gi|449473693|ref|XP_004153955.1|PREDICTED: disease resistance response protein 206-like [Cucumis sativus]	XP_004153955	6.99955e-89	77	268.855	193	150	NA	NA
MELO3C009631	189.117	303.572	74.6622	0.245946	-2.02359	3.21874e-06	0.000257638	seed maturation protein lea 4	137	gi|15667231|gb|AAL02402.1|seed maturation protein LEA 4 [Glycine canescens]	AAL02402	3.7107e-22	78	95.5153	79	62	NA	GO:0006950 ; GO:0009628 ; GO:0009790
MELO3C009678	144.239	47.2061	241.271	5.11103	2.35361	6.27995e-07	6.14957e-05	myb-like protein a	301	gi|296086356|emb|CBI31945.3|unnamed protein product [Vitis vinifera]	CBI31945	1.62465e-69	94	229.565	117	111	NA	GO:0003677 ; GO:0003682 ; GO:0000785
MELO3C009733	228.195	340.549	115.841	0.34016	-1.55572	0.000208836	0.00794689	myb family transcription factor	286	gi|449437694|ref|XP_004136626.1|PREDICTED: uncharacterized protein LOC101216059 [Cucumis sativus] >gi|449533272|ref|XP_004173600.1| PREDICTED: uncharacterized LOC101216059 [Cucumis sativus]	XP_004136626	5.85784e-145	98	420.239	286	283	NA	GO:0009409 ; GO:0003677 ; GO:0006355 ; GO:0003682 ; GO:0000785
MELO3C009757	426.55	242.7	610.4	2.51504	1.33058	0.000738707	0.0211694	vacuolar amino acid transporter 1-like	453	gi|449437996|ref|XP_004136776.1|PREDICTED: vacuolar amino acid transporter 1-like [Cucumis sativus] >gi|449506040|ref|XP_004162635.1| PREDICTED: vacuolar amino acid transporter 1-like [Cucumis sativus]	XP_004136776	0	93	771.155	442	414	NA	GO:0015837 ; GO:0015171 ; GO:0005774 ; GO:0006865
MELO3C009790	457.392	692.06	222.724	0.321827	-1.63564	3.34488e-05	0.00176097	15-cis-phytoene chloroplastic chromoplastic-like	500	gi|449437759|ref|XP_004136658.1|PREDICTED: 15-cis-phytoene desaturase, chloroplastic/chromoplastic-like [Cucumis sativus]	XP_004136658	0	97	736.873	433	424	NA	GO:0009941 ; GO:0016491 ; GO:0010103 ; GO:0016556 ; GO:0055114
MELO3C009826	520.257	281.036	759.477	2.70242	1.43425	0.000195306	0.00757168	serine carboxypeptidase-like 45-like	445	gi|449494711|ref|XP_004159625.1|PREDICTED: LOW QUALITY PROTEIN: serine carboxypeptidase-like 45-like [Cucumis sativus]	XP_004159625	0	87	775.007	478	417	NA	GO:0009506 ; GO:0009505 ; GO:0004185 ; GO:0006508
MELO3C009833	230.998	326.255	135.74	0.416057	-1.26515	0.00171221	0.0398944	lamin-like protein	180	gi|449437808|ref|XP_004136682.1|PREDICTED: lamin-like protein-like [Cucumis sativus] >gi|449494698|ref|XP_004159622.1| PREDICTED: lamin-like protein-like [Cucumis sativus]	XP_004136682	3.73047e-85	92	259.61	180	167	NA	GO:0016132 ; GO:0005507 ; GO:0006084 ; GO:0009055 ; GO:0052546 ; GO:0046658 ; GO:0005773 ; GO:0052541 ; GO:0016126 ; GO:0048046
MELO3C009847	9504.74	13053.3	5956.21	0.4563	-1.13195	0.00185658	0.042096	protein	320	gi|449437830|ref|XP_004136693.1|PREDICTED: uncharacterized protein At5g39570-like [Cucumis sativus]	XP_004136693	1.13825e-68	90	227.639	329	298	NA	GO:0005634 ; GO:0005829
MELO3C009860	866.639	1417.36	315.915	0.22289	-2.1656	2.97889e-08	4.49388e-06	PREDICTED: uncharacterized protein LOC100250761	87	gi|225452851|ref|XP_002283710.1|PREDICTED: uncharacterized protein LOC100250761 [Vitis vinifera] >gi|296082934|emb|CBI22235.3| unnamed protein product [Vitis vinifera]	XP_002283710	0.000250448	61	43.8986	54	33	NA	NA
MELO3C009872	345.701	501.305	190.097	0.379203	-1.39896	0.00034761	0.0119318	gibberellin-regulated protein	80	gi|449459476|ref|XP_004147472.1|PREDICTED: gibberellin-regulated protein 4-like [Cucumis sativus] >gi|449517691|ref|XP_004165878.1| PREDICTED: gibberellin-regulated protein 4-like [Cucumis sativus]	XP_004147472	8.68408e-48	96	157.532	80	77	NA	GO:0045454 ; GO:0009739
MELO3C009894	4419.54	6088.88	2750.19	0.451675	-1.14664	0.00182638	0.0418715	thioredoxin h2	140	gi|449459458|ref|XP_004147463.1|PREDICTED: thioredoxin H2-like [Cucumis sativus] >gi|449523231|ref|XP_004168627.1| PREDICTED: thioredoxin H2-like [Cucumis sativus]	XP_004147463	1.37432e-64	94	204.142	144	136	NA	GO:0000280 ; GO:0016671 ; GO:0005886 ; GO:0009055 ; GO:0045454 ; GO:0006662 ; GO:0005829 ; GO:0000103 ; GO:0015035 ; GO:0007000 ; GO:0005739
MELO3C009930	53.6408	24.4101	82.8715	3.39497	1.7634	0.00159962	0.0377639	protein	434	gi|449459418|ref|XP_004147443.1|PREDICTED: uncharacterized protein LOC101218871 [Cucumis sativus]	XP_004147443	0	94	780.4	434	412	NA	GO:0005794 ; GO:0010411
MELO3C009933	182.952	22.721	343.182	15.1042	3.91688	1.99989e-15	1.76848e-12	alpha-dioxygenase 1-like	643	gi|449459414|ref|XP_004147441.1|PREDICTED: alpha-dioxygenase 1-like [Cucumis sativus]	XP_004147441	0	98	1166.37	643	635	NA	GO:0006979 ; GO:0051707 ; GO:0015706 ; GO:0008219 ; GO:0009751 ; GO:0010106 ; GO:0004601 ; GO:0001561 ; GO:0006826 ; GO:0010167 ; GO:0020037 ; GO:0009830 ; GO:0016165
MELO3C009962	60.5114	10.5312	110.492	10.4919	3.3912	2.33354e-08	3.61115e-06	polygalacturonase qrt3-like	421	gi|449446861|ref|XP_004141189.1|PREDICTED: polygalacturonase QRT3-like [Cucumis sativus] >gi|449489567|ref|XP_004158350.1| PREDICTED: polygalacturonase QRT3-like [Cucumis sativus]	XP_004141189	0	97	826.624	421	410	NA	GO:0005739 ; GO:0010584 ; GO:0009556 ; GO:0009860 ; GO:0004650 ; GO:0009827 ; GO:0016020 ; GO:0005982 ; GO:0005985
MELO3C009965	1332.25	1833.27	831.225	0.453411	-1.14111	0.00231268	0.048914	50s ribosomal protein chloroplastic-like	193	gi|449446670|ref|XP_004141094.1|PREDICTED: 50S ribosomal protein L12, chloroplastic-like [Cucumis sativus]	XP_004141094	1.02631e-79	97	246.514	163	159	NA	GO:0006412 ; GO:0009295 ; GO:0042742 ; GO:0009506 ; GO:0000311 ; GO:0003735 ; GO:0009941 ; GO:0009535 ; GO:0009570 ; GO:0042254
MELO3C010015	34.7783	12.0373	57.5192	4.77842	2.25653	0.00145802	0.0353465	flowering locus t	179	gi|224775503|dbj|BAH28253.1|FT-like protein [Cucumis sativus]	BAH28253	1.15691e-127	100	367.466	179	179	NA	NA
MELO3C010061	173.209	74.3703	272.047	3.65801	1.87106	1.03098e-05	0.000674131	tyrosine specific protein phosphatase family protein	200	gi|449442673|ref|XP_004139105.1|PREDICTED: probable tyrosine-protein phosphatase At1g05000-like [Cucumis sativus] >gi|449485351|ref|XP_004157142.1| PREDICTED: probable tyrosine-protein phosphatase At1g05000-like [Cucumis sativus]	XP_004139105	1.32486e-129	98	374.015	200	196	NA	GO:0035335 ; GO:0007243 ; GO:0043407 ; GO:0004725 ; GO:0010200 ; GO:0009738 ; GO:0009723 ; GO:0005737 ; GO:0009644 ; GO:0042542 ; GO:0005634 ; GO:0006570
MELO3C010070	120.904	61.2539	180.554	2.94762	1.55955	0.000764162	0.0216319	PREDICTED: uncharacterized protein LOC101221459	283	gi|449449621|ref|XP_004142563.1|PREDICTED: uncharacterized protein LOC101221459 [Cucumis sativus]	XP_004142563	0	98	532.717	283	278	NA	NA
MELO3C010177	3898.38	5776.73	2020.02	0.349682	-1.51589	4.51696e-05	0.00225484	nodulin 21 -like transporter family protein	372	gi|449464350|ref|XP_004149892.1|PREDICTED: auxin-induced protein 5NG4-like [Cucumis sativus]	XP_004149892	0	96	668.692	372	358	NA	GO:0016020
MELO3C010182	942.662	1512.63	372.695	0.246389	-2.02099	1.23993e-07	1.53503e-05	NA	NA	NA	NA	NA	NA	NA	NA	NA	NA	NA
MELO3C010183	1619.43	2339.82	899.03	0.38423	-1.37996	0.000218913	0.00822917	NA	NA	NA	NA	NA	NA	NA	NA	NA	NA	NA
MELO3C010234	1705.16	1032.88	2377.43	2.30175	1.20273	0.00118595	0.0299713	protein kinase	430	gi|449457907|ref|XP_004146689.1|PREDICTED: CBL-interacting serine/threonine-protein kinase 6-like isoform 1 [Cucumis sativus]	XP_004146689	0	99	814.298	430	429	NA	GO:0010540 ; GO:0010118 ; GO:0006468 ; GO:0009414 ; GO:0005622 ; GO:0042538 ; GO:0005524 ; GO:0005515 ; GO:0007275 ; GO:0019722 ; GO:0004683 ; GO:0004713 ; GO:0009069
MELO3C010261	2877.37	4244.08	1510.65	0.355942	-1.49029	8.11395e-05	0.00363952	protein	95	gi|255565105|ref|XP_002523545.1|conserved hypothetical protein [Ricinus communis] >gi|223537252|gb|EEF38884.1| conserved hypothetical protein [Ricinus communis]	XP_002523545	3.4879e-23	78	95.9005	64	50	NA	GO:0009987
MELO3C010264	556.626	307.344	805.907	2.62217	1.39076	0.000232912	0.00861589	ring u-box domain-containing protein	123	gi|449457937|ref|XP_004146704.1|PREDICTED: uncharacterized protein LOC101215379 [Cucumis sativus] >gi|449505387|ref|XP_004162453.1| PREDICTED: uncharacterized protein LOC101226302 [Cucumis sativus]	XP_004146704	1.23974e-74	94	228.409	122	115	NA	NA
MELO3C010275	1443.06	2156.96	729.154	0.338047	-1.56471	3.56984e-05	0.00184657	PREDICTED: uncharacterized protein LOC101217053 isoform 1	203	gi|449457949|ref|XP_004146710.1|PREDICTED: uncharacterized protein LOC101217053 isoform 1 [Cucumis sativus] >gi|449457951|ref|XP_004146711.1| PREDICTED: uncharacterized protein LOC101217053 isoform 2 [Cucumis sativus] >gi|449516631|ref|XP_004165350.1| PREDICTED: uncharacterized protein LOC101229924 isoform 1 [Cucumis sativus] >gi|449516633|ref|XP_004165351.1| PREDICTED: uncharacterized protein LO…	XP_004146710	4.37314e-86	97	263.848	203	198	NA	NA
MELO3C010312	125.273	209.152	41.3931	0.197909	-2.33709	2.29963e-07	2.68579e-05	at2g10940-like protein	215	gi|17154773|gb|AAL35979.1|AF104392_1extensin-like protein, partial [Cucumis sativus]	AAL35979	2.23155e-44	95	157.918	102	97	NA	GO:0008289 ; GO:0009506 ; GO:0006869 ; GO:0048046 ; GO:0009535
MELO3C010324	149.221	26.8897	271.552	10.0987	3.3361	3.85551e-13	1.83582e-10	cucumber peeling cupredoxin-like	167	gi|449464642|ref|XP_004150038.1|PREDICTED: umecyanin-like [Cucumis sativus] >gi|449523491|ref|XP_004168757.1| PREDICTED: umecyanin-like [Cucumis sativus]	XP_004150038	1.11058e-79	93	244.588	130	122	NA	GO:0005507 ; GO:0009055
MELO3C010333	1481.83	646.715	2316.94	3.58263	1.84102	8.72523e-07	8.29532e-05	tetratricopeptide repeat domain-containing protein	299	gi|449523397|ref|XP_004168710.1|PREDICTED: uncharacterized protein LOC101231631 [Cucumis sativus]	XP_004168710	2.14435e-163	98	468.003	299	295	NA	GO:0005515
MELO3C010420	515.533	730.962	300.103	0.41056	-1.28434	0.000799749	0.022434	PREDICTED: uncharacterized protein LOC101206644	151	gi|449465613|ref|XP_004150522.1|PREDICTED: uncharacterized protein LOC101206644 [Cucumis sativus] >gi|449533801|ref|XP_004173860.1| PREDICTED: uncharacterized protein LOC101230847 [Cucumis sativus]	XP_004150522	7.32713e-92	99	274.248	151	150	NA	NA
MELO3C010427	716.417	431.458	1001.38	2.32091	1.21469	0.00147173	0.035586	aspartate-semialdehyde dehydrogenase-like	375	gi|449466857|ref|XP_004151142.1|PREDICTED: aspartate-semialdehyde dehydrogenase-like [Cucumis sativus] >gi|449529166|ref|XP_004171572.1| PREDICTED: aspartate-semialdehyde dehydrogenase-like [Cucumis sativus]	XP_004151142	0	98	695.271	356	349	NA	GO:0009088 ; GO:0051287 ; GO:0009086 ; GO:0055114 ; GO:0006164 ; GO:0005739 ; GO:0009089 ; GO:0004073 ; GO:0003942 ; GO:0009097 ; GO:0046983 ; GO:0009570 ; GO:0050661 ; GO:0006544 ; GO:0006563 ; GO:0000051
MELO3C010444	144.992	65.0427	224.942	3.45837	1.79009	4.79144e-05	0.00236014	nitrate reductase	891	gi|449449725|ref|XP_004142615.1|PREDICTED: nitrate reductase [NADH]-like [Cucumis sativus] >gi|307949706|gb|ADN96688.1| nitrate reductase [Cucumis sativus]	XP_004142615	0	96	1623.99	877	845	NA	GO:0050660 ; GO:0005773 ; GO:0005886 ; GO:0009055 ; GO:0009610 ; GO:0006809 ; GO:0042128 ; GO:0009703 ; GO:0030151 ; GO:0020037 ; GO:0043546 ; GO:0009416 ; GO:0055114 ; GO:0009325
MELO3C010520	30.0422	59.2927	0.791691	0.0133522	-6.22677	1.63647e-08	2.62915e-06	chalcone synthase family protein	386	gi|449449783|ref|XP_004142644.1|PREDICTED: chalcone synthase J-like [Cucumis sativus] >gi|449523906|ref|XP_004168964.1| PREDICTED: chalcone synthase J-like [Cucumis sativus]	XP_004142644	0	98	729.554	386	382	NA	GO:0016210 ; GO:0010584 ; GO:0009813
MELO3C010591	742.141	74.4478	1409.83	18.9372	4.24315	1.67233e-22	6.21103e-19	b chain ebulin complexed with trigonal crystal form	291	gi|22773775|gb|AAN05009.1|ribosome-inactivating protein [Binary vector pGV4945]	AAN05009	2.44983e-77	63	256.914	254	162	NA	NA
MELO3C010623	3301.9	4904.04	1699.76	0.346604	-1.52864	3.81275e-05	0.00195049	iaa-amino acid hydrolase ilr1-like 6-like	470	gi|449464158|ref|XP_004149796.1|PREDICTED: IAA-amino acid hydrolase ILR1-like 6-like [Cucumis sativus]	XP_004149796	0	98	887.486	470	461	NA	GO:0010112 ; GO:0009753 ; GO:0009620 ; GO:0009850 ; GO:0009611 ; GO:0009695 ; GO:0047980 ; GO:0006508 ; GO:0008237 ; GO:0010178 ; GO:0006558 ; GO:0006807
MELO3C010668	445.05	105.825	784.274	7.41102	2.88967	2.61646e-12	9.91584e-10	pectin lyase-like protein	505	gi|449450460|ref|XP_004142980.1|PREDICTED: polygalacturonase At1g48100-like [Cucumis sativus]	XP_004142980	0	98	951.044	505	497	NA	GO:0047911 ; GO:0005576 ; GO:0004650 ; GO:0016556 ; GO:0007047 ; GO:0005982 ; GO:0005985
MELO3C010708	810.153	1199.67	420.634	0.350624	-1.512	8.42212e-05	0.00375551	photosystem ii core complex proteins chloroplastic-like	202	gi|449450417|ref|XP_004142959.1|PREDICTED: photosystem II core complex proteins psbY, chloroplastic-like [Cucumis sativus] >gi|449494514|ref|XP_004159566.1| PREDICTED: photosystem II core complex proteins psbY, chloroplastic-like [Cucumis sativus]	XP_004142959	9.78076e-95	100	287.73	202	202	NA	GO:0009533 ; GO:0030145 ; GO:0009523 ; GO:0016021 ; GO:0015979 ; GO:0009535
MELO3C010749	5366.74	7625.4	3108.09	0.407597	-1.29478	0.000514874	0.0161507	glutaredoxin	138	gi|449450357|ref|XP_004142929.1|PREDICTED: glutaredoxin-C6-like [Cucumis sativus] >gi|449522750|ref|XP_004168389.1| PREDICTED: glutaredoxin-C6-like [Cucumis sativus]	XP_004142929	4.11114e-62	99	197.593	130	129	NA	GO:0009055 ; GO:0045454 ; GO:0048653 ; GO:0015035
MELO3C010773	95.0424	144.94	45.1445	0.31147	-1.68284	0.000827116	0.0230198	transcription factor rax2-like	206	gi|449450324|ref|XP_004142913.1|PREDICTED: transcription factor RAX2-like [Cucumis sativus] >gi|449527545|ref|XP_004170771.1| PREDICTED: transcription factor RAX2-like [Cucumis sativus]	XP_004142913	2.22851e-122	93	356.295	207	193	NA	GO:0003677 ; GO:0003682 ; GO:0000785
MELO3C010774	5558.49	9369.67	1747.31	0.186486	-2.42286	2.09308e-10	5.11428e-08	zinc finger ccch domain-containing protein 49-like	307	gi|449450322|ref|XP_004142912.1|PREDICTED: zinc finger CCCH domain-containing protein 49-like [Cucumis sativus]	XP_004142912	0	97	547.354	308	300	NA	GO:0006979 ; GO:0044249 ; GO:0044238 ; GO:0008270 ; GO:0003676 ; GO:0034641 ; GO:0050794 ; GO:0005886
MELO3C010810	518.768	745.282	292.255	0.39214	-1.35056	0.000487226	0.0154928	sigma factor sigb regulation protein rsbq	267	gi|449450277|ref|XP_004142890.1|PREDICTED: sigma factor SigB regulation protein RsbQ-like [Cucumis sativus] >gi|449482706|ref|XP_004156378.1| PREDICTED: sigma factor SigB regulation protein RsbQ-like [Cucumis sativus]	XP_004142890	0	100	543.502	267	267	NA	GO:0080030 ; GO:0009611 ; GO:0004091 ; GO:0015824 ; GO:0009805 ; GO:0050253 ; GO:0080031 ; GO:0080032 ; GO:0009536 ; GO:0042572
MELO3C010822	34.6183	66.3658	2.87079	0.043257	-4.53092	4.79239e-09	8.64027e-07	snakin-1	85	gi|449450259|ref|XP_004142881.1|PREDICTED: snakin-1-like [Cucumis sativus] >gi|449482702|ref|XP_004156376.1| PREDICTED: snakin-1-like [Cucumis sativus]	XP_004142881	1.21566e-36	98	128.642	64	63	NA	GO:0005576 ; GO:0016023 ; GO:0006952 ; GO:0005618 ; GO:0032940 ; GO:0008283
MELO3C010838	445.93	635.18	256.681	0.404108	-1.30719	0.000775791	0.0218943	serine-threonine protein plant-	435	gi|307135855|gb|ADN33724.1|LRR-family protein [Cucumis melo subsp. melo]	ADN33724	0	99	779.63	388	387	NA	GO:0005515
MELO3C010840	994.362	1416.57	572.158	0.403905	-1.30791	0.000581606	0.0175332	ap2 erf domain-containing transcription factor	142	gi|449450247|ref|XP_004142875.1|PREDICTED: ethylene-responsive transcription factor RAP2-1-like [Cucumis sativus] >gi|449534241|ref|XP_004174074.1| PREDICTED: ethylene-responsive transcription factor RAP2-1-like [Cucumis sativus]	XP_004142875	1.9715e-97	99	287.73	142	141	NA	GO:0003700 ; GO:0003677 ; GO:0009628 ; GO:0006950 ; GO:0006355 ; GO:0005667
MELO3C010875	12476.7	18030.5	6922.85	0.383953	-1.381	0.000194311	0.00754885	protein	87	gi|449470198|ref|XP_004152805.1|PREDICTED: probable calcium-binding protein CML10-like [Cucumis sativus]	XP_004152805	5.51124e-32	85	119.398	81	69	NA	GO:0005509
MELO3C010884	292.221	427.111	157.33	0.368359	-1.44082	0.000418168	0.013842	diphthamide biosynthesis protein 4-like	180	gi|449470051|ref|XP_004152732.1|PREDICTED: diphthamide biosynthesis protein 4-like [Cucumis sativus] >gi|449496015|ref|XP_004160012.1| PREDICTED: diphthamide biosynthesis protein 4-like [Cucumis sativus]	XP_004152732	6.52931e-113	95	329.717	173	166	NA	GO:0005515 ; GO:0006457
MELO3C010904	84.9501	127.723	42.1775	0.330227	-1.59847	0.000749114	0.0213795	dof zinc finger protein	249	gi|449470033|ref|XP_004152723.1|PREDICTED: dof zinc finger protein DOF3.4-like [Cucumis sativus] >gi|449496029|ref|XP_004160016.1| PREDICTED: dof zinc finger protein DOF3.4-like [Cucumis sativus]	XP_004152723	1.42234e-111	98	332.413	249	245	NA	GO:0008270 ; GO:0006355 ; GO:0003677 ; GO:0048522 ; GO:0003700 ; GO:0010033 ; GO:0005667
MELO3C010911	32.8503	4.5653	61.1354	13.3913	3.74323	1.35322e-08	2.24369e-06	protein	266	gi|255538516|ref|XP_002510323.1|conserved hypothetical protein [Ricinus communis] >gi|223551024|gb|EEF52510.1| conserved hypothetical protein [Ricinus communis]	XP_002510323	7.03411e-61	83	204.912	151	126	NA	GO:0009941
MELO3C010954	82.3517	123.817	40.8865	0.330217	-1.59851	0.00167041	0.039166	predicted protein	614	gi|224066211|ref|XP_002302027.1|predicted protein [Populus trichocarpa] >gi|222843753|gb|EEE81300.1| predicted protein [Populus trichocarpa]	XP_002302027	2.02986e-37	63	154.451	211	133	NA	NA
MELO3C010992	11482.3	17298.4	5666.21	0.327557	-1.61018	1.75354e-05	0.00105043	v-type proton atpase 16 kda proteolipid subunit-like	165	gi|52851178|emb|CAH58637.1|vacuolar H+-ATPase C subunit [Plantago major] >gi|106879597|emb|CAJ38382.1| vacuolar H+-ATPase, subunit C 2 [Plantago major]	CAH58637	9.17692e-73	100	226.868	165	165	NA	GO:0015991 ; GO:0016887 ; GO:0000220 ; GO:0016023 ; GO:0005886 ; GO:0015078 ; GO:0016021
MELO3C011008	11497.7	16621.6	6373.73	0.38346	-1.38285	0.000196691	0.00760949	gibberellin-regulated protein 1	97	gi|449469889|ref|XP_004152651.1|PREDICTED: snakin-2-like [Cucumis sativus] >gi|449503969|ref|XP_004162241.1| PREDICTED: snakin-2-like [Cucumis sativus]	XP_004152651	6.10842e-21	100	88.1965	61	61	NA	GO:0009739
MELO3C011095	466.916	708.319	225.513	0.318378	-1.65119	3.03744e-05	0.00161272	carbonic chloroplastic-like	283	gi|449469779|ref|XP_004152596.1|PREDICTED: carbonic anhydrase, chloroplastic-like [Cucumis sativus] >gi|449530933|ref|XP_004172446.1| PREDICTED: carbonic anhydrase, chloroplastic-like [Cucumis sativus]	XP_004152596	1.18588e-166	94	475.707	283	268	NA	GO:0019243 ; GO:0004089 ; GO:0015976 ; GO:0009507 ; GO:0008270 ; GO:0006730 ; GO:0006807
MELO3C011099	5029	7258.99	2799.02	0.385593	-1.37485	0.000208373	0.00794555	universal stress protein a-like protein	175	gi|449461379|ref|XP_004148419.1|PREDICTED: universal stress protein A-like protein-like [Cucumis sativus] >gi|449518061|ref|XP_004166062.1| PREDICTED: universal stress protein A-like protein-like [Cucumis sativus]	XP_004148419	1.79193e-115	96	336.265	175	169	NA	GO:0010106 ; GO:0015706 ; GO:0010167 ; GO:0002238 ; GO:0006826
MELO3C011110	197.287	88.0827	306.49	3.47958	1.79891	2.54577e-05	0.00141967	transcription factor bhlh93-like	340	gi|449461355|ref|XP_004148407.1|PREDICTED: transcription factor bHLH93-like isoform 2 [Cucumis sativus]	XP_004148407	0	95	603.208	349	334	NA	NA
MELO3C011129	442.343	210.982	673.703	3.19318	1.67499	2.61215e-05	0.00145233	nadp-dependent malic enzyme-like	589	gi|449515454|ref|XP_004164764.1|PREDICTED: NADP-dependent malic enzyme-like [Cucumis sativus]	XP_004164764	0	99	1136.71	589	587	NA	GO:0005737 ; GO:0046872 ; GO:0051287 ; GO:0016619 ; GO:0006108 ; GO:0004473 ; GO:0006090 ; GO:0006099 ; GO:0015976
MELO3C011146	1619.01	2454.25	783.774	0.319354	-1.64677	1.24352e-05	0.000790651	aquaporin tip4-1-like	247	gi|449465137|ref|XP_004150285.1|PREDICTED: aquaporin TIP4-1-like [Cucumis sativus]	XP_004150285	3.64276e-131	99	381.719	247	245	NA	GO:0006833 ; GO:0009705 ; GO:0042807 ; GO:0055085 ; GO:0016021 ; GO:0015250 ; GO:0009736
MELO3C011205	476.893	671.658	282.129	0.420048	-1.25137	0.00173941	0.0404267	PREDICTED: uncharacterized protein LOC101212545	771	gi|449442210|ref|XP_004138875.1|PREDICTED: uncharacterized protein LOC101212545 [Cucumis sativus]	XP_004138875	0	93	1049.27	775	725	NA	NA
MELO3C011229	156.188	237.564	74.812	0.314913	-1.66698	7.00138e-05	0.00324785	eg45-like domain containing protein	143	gi|449499374|ref|XP_004160798.1|PREDICTED: EG45-like domain containing protein 2-like [Cucumis sativus]	XP_004160798	4.34288e-78	86	238.424	143	124	NA	NA
MELO3C011271	655.951	969.012	342.89	0.353855	-1.49877	9.91992e-05	0.00428402	14 kda proline-rich protein	145	gi|449441902|ref|XP_004138721.1|PREDICTED: 14 kDa proline-rich protein DC2.15-like [Cucumis sativus] >gi|449527061|ref|XP_004170531.1| PREDICTED: 14 kDa proline-rich protein DC2.15-like [Cucumis sativus]	XP_004138721	3.67124e-46	96	157.532	84	81	NA	GO:0006869
MELO3C011280	809.301	1260.54	358.057	0.28405	-1.81578	2.94609e-06	0.000236835	protein	151	gi|357478459|ref|XP_003609515.1|hypothetical protein MTR_4g116530 [Medicago truncatula] >gi|355510570|gb|AES91712.1| hypothetical protein MTR_4g116530 [Medicago truncatula]	XP_003609515	5.6906e-10	62	62.3882	77	48	NA	NA
MELO3C011340	238.226	379.816	96.6371	0.254431	-1.97465	1.37672e-06	0.000123506	thioredoxin-like protein chloroplastic-like	299	gi|449450484|ref|XP_004142992.1|PREDICTED: thioredoxin-like protein CDSP32, chloroplastic-like [Cucumis sativus] >gi|449500345|ref|XP_004161072.1| PREDICTED: thioredoxin-like protein CDSP32, chloroplastic-like [Cucumis sativus]	XP_004142992	0	95	518.079	299	287	NA	GO:0009414 ; GO:0009941 ; GO:0006979 ; GO:0009055 ; GO:0045454 ; GO:0005515 ; GO:0006662 ; GO:0009570 ; GO:0009534 ; GO:0015035
MELO3C011365	4051.07	2413.28	5688.86	2.35731	1.23714	0.000904701	0.0246005	uncharacterized wd repeat-containing	451	gi|449465884|ref|XP_004150657.1|PREDICTED: uncharacterized WD repeat-containing protein C2A9.03-like [Cucumis sativus]	XP_004150657	0	98	883.634	451	444	NA	GO:0005834 ; GO:0006499 ; GO:0080008 ; GO:0005515
MELO3C011405	2539.49	4856.95	222.025	0.0457128	-4.45126	1.14165e-25	7.0668e-22	NA	NA	NA	NA	NA	NA	NA	NA	NA	NA	NA
MELO3C011417	6533.69	9408.61	3658.77	0.388875	-1.36262	0.000223742	0.00834316	protein spiral1-like2	120	gi|449452849|ref|XP_004144171.1|PREDICTED: protein SPIRAL1-like 1-like isoform 1 [Cucumis sativus] >gi|449452851|ref|XP_004144172.1| PREDICTED: protein SPIRAL1-like 1-like isoform 2 [Cucumis sativus] >gi|449452853|ref|XP_004144173.1| PREDICTED: protein SPIRAL1-like 1-like isoform 3 [Cucumis sativus] >gi|449523315|ref|XP_004168669.1| PREDICTED: LOW QUALITY PROTEIN: protein SPIRAL1-like 1-like [Cuc…	XP_004144171	1.35083e-62	98	197.593	104	102	NA	NA
MELO3C011475	3159.58	1702.1	4617.06	2.71257	1.43966	9.4559e-05	0.00412197	ankyrin repeat-containing protein at2g01680-like	235	gi|449452915|ref|XP_004144204.1|PREDICTED: uncharacterized protein LOC101208403 [Cucumis sativus] >gi|449489258|ref|XP_004158261.1| PREDICTED: uncharacterized protein LOC101227883 [Cucumis sativus]	XP_004144204	6.1971e-101	94	302.368	179	169	NA	NA
MELO3C011476	189.405	35.9453	342.865	9.53851	3.25376	7.34863e-12	2.35283e-09	ankyrin repeat-containing protein at2g01680-like	202	gi|449518225|ref|XP_004166143.1|PREDICTED: ankyrin repeat-containing protein At2g01680-like [Cucumis sativus]	XP_004166143	1.21498e-118	96	350.132	200	192	NA	NA
MELO3C011477	16.2463	4.6263	27.8662	6.02344	2.59059	0.00174973	0.0406155	ankyrin repeat-containing protein at2g01680-like	242	gi|449518225|ref|XP_004166143.1|PREDICTED: ankyrin repeat-containing protein At2g01680-like [Cucumis sativus]	XP_004166143	4.50448e-121	91	357.836	214	196	NA	NA
MELO3C011491	875.532	1225.6	525.464	0.42874	-1.22183	0.00107171	0.0277956	protein	269	gi|449452937|ref|XP_004144215.1|PREDICTED: uncharacterized protein LOC101211014 [Cucumis sativus] >gi|449521437|ref|XP_004167736.1| PREDICTED: uncharacterized protein LOC101231839 [Cucumis sativus]	XP_004144215	4.00494e-82	94	257.299	234	222	NA	GO:0005515 ; GO:0005773
MELO3C011494	1466.51	2245.43	687.596	0.30622	-1.70736	7.9079e-06	0.000539889	copper transporter	142	gi|449452941|ref|XP_004144217.1|PREDICTED: copper transporter 5-like [Cucumis sativus] >gi|449489282|ref|XP_004158267.1| PREDICTED: copper transporter 5-like isoform 1 [Cucumis sativus] >gi|449489286|ref|XP_004158268.1| PREDICTED: copper transporter 5-like isoform 2 [Cucumis sativus]	XP_004144217	2.11455e-95	97	282.722	142	139	NA	GO:0005794 ; GO:0005770 ; GO:0009506 ; GO:0005774 ; GO:0015089 ; GO:0009737 ; GO:0016021 ; GO:0015680 ; GO:0015678
MELO3C011553	113.505	66.1992	160.811	2.4292	1.28048	0.00218471	0.0473397	regulator of vps4 activity in the mvb pathway protein	368	gi|449465647|ref|XP_004150539.1|PREDICTED: uncharacterized protein LOC101211044 [Cucumis sativus]	XP_004150539	3.91332e-123	95	370.548	257	246	NA	GO:0006979 ; GO:0006952 ; GO:0009987 ; GO:0050789
MELO3C011580	3012.19	4188.69	1835.68	0.438246	-1.19019	0.00135889	0.0334676	selenoprotein k-like	101	gi|449446207|ref|XP_004140863.1|PREDICTED: selenoprotein K-like [Cucumis sativus] >gi|449522556|ref|XP_004168292.1| PREDICTED: selenoprotein K-like [Cucumis sativus]	XP_004140863	2.60551e-37	100	131.339	101	101	NA	GO:0051716 ; GO:0009628 ; GO:0006950 ; GO:0050789
MELO3C011607	442.887	267.668	618.106	2.30922	1.20741	0.00230196	0.0488043	solute carrier family 35 member f1-like	334	gi|449446219|ref|XP_004140869.1|PREDICTED: solute carrier family 35 member F1-like [Cucumis sativus] >gi|449499415|ref|XP_004160810.1| PREDICTED: solute carrier family 35 member F1-like [Cucumis sativus]	XP_004140869	0	99	606.675	334	332	NA	GO:0005739 ; GO:0016020
MELO3C011733	149.459	218.121	80.796	0.370418	-1.43277	0.000855115	0.0235951	PREDICTED: uncharacterized protein LOC101203814	71	gi|449451725|ref|XP_004143612.1|PREDICTED: uncharacterized protein LOC101203814 [Cucumis sativus] >gi|449507694|ref|XP_004163104.1| PREDICTED: uncharacterized protein LOC101230138 [Cucumis sativus]	XP_004143612	3.41211e-13	98	67.3958	71	70	NA	NA
MELO3C011747	556.462	845.552	267.373	0.316211	-1.66104	2.06257e-05	0.00119694	isochorismatase hydrolase family protein	210	gi|449451733|ref|XP_004143615.1|PREDICTED: isochorismatase-like [Cucumis sativus] >gi|449516459|ref|XP_004165264.1| PREDICTED: isochorismatase-like [Cucumis sativus]	XP_004143615	1.08967e-136	95	392.504	210	201	NA	GO:0016020 ; GO:0019674 ; GO:0008936 ; GO:0008908 ; GO:0006769 ; GO:0046497 ; GO:0019290
MELO3C011849	237.404	133.114	341.693	2.56692	1.36004	0.00120805	0.030439	ion channel castor-like	876	gi|449435470|ref|XP_004135518.1|PREDICTED: ion channel CASTOR-like [Cucumis sativus]	XP_004135518	0	96	1534.62	870	841	NA	GO:0031965 ; GO:0006811 ; GO:0016021 ; GO:0009536 ; GO:0005216 ; GO:0000166
MELO3C011858	61.0426	114.065	8.02041	0.0703145	-3.83003	9.85823e-09	1.69507e-06	4-coumarate-- ligase-like 1-like	554	gi|449435466|ref|XP_004135516.1|PREDICTED: 4-coumarate--CoA ligase-like 1-like [Cucumis sativus] >gi|449521850|ref|XP_004167942.1| PREDICTED: 4-coumarate--CoA ligase-like 1-like [Cucumis sativus]	XP_004135516	0	98	1067.37	554	546	NA	GO:0005737 ; GO:0046949 ; GO:0004467 ; GO:0031956 ; GO:0047077 ; GO:0016207 ; GO:0080110 ; GO:0055114 ; GO:0006631 ; GO:0009805 ; GO:0009809 ; GO:0009811
MELO3C011864	299.591	458.991	140.191	0.305433	-1.71107	2.78849e-05	0.00153202	protein	100	gi|449529172|ref|XP_004171575.1|PREDICTED: uncharacterized protein LOC101232512 [Cucumis sativus]	XP_004171575	4.56344e-53	100	171.785	88	88	NA	GO:0051082 ; GO:0031072
MELO3C011865	2549.87	3881.47	1218.26	0.313864	-1.67179	6.42546e-06	0.000453691	light-harvesting complex i protein lhca2	260	gi|449435085|ref|XP_004135326.1|PREDICTED: chlorophyll a-b binding protein 7, chloroplastic-like [Cucumis sativus] >gi|449529174|ref|XP_004171576.1| PREDICTED: chlorophyll a-b binding protein 7, chloroplastic-like [Cucumis sativus]	XP_004135326	1.54769e-162	96	462.996	250	241	NA	GO:0046872 ; GO:0009765 ; GO:0009523 ; GO:0018298 ; GO:0016168 ; GO:0016021 ; GO:0009522 ; GO:0009535
MELO3C011903	388.046	180.9	595.192	3.29018	1.71816	6.6944e-06	0.000466748	rpm1-interacting protein 4-like	84	gi|449435021|ref|XP_004135294.1|PREDICTED: RPM1-interacting protein 4-like [Cucumis sativus] >gi|449512962|ref|XP_004164190.1| PREDICTED: RPM1-interacting protein 4-like [Cucumis sativus]	XP_004135294	7.405e-45	91	149.443	84	77	NA	GO:0009987 ; GO:0005886
MELO3C011911	1717.98	2812.45	623.508	0.221696	-2.17335	1.79646e-08	2.85131e-06	photosystem ii core complex proteins chloroplastic-like	179	gi|449435015|ref|XP_004135291.1|PREDICTED: photosystem II core complex proteins psbY, chloroplastic-like [Cucumis sativus]	XP_004135291	2.32256e-75	96	234.572	180	173	NA	GO:0009533 ; GO:0030145 ; GO:0009523 ; GO:0016021 ; GO:0015979 ; GO:0009535
MELO3C011927	23.0027	40.1141	5.89138	0.146865	-2.76743	0.000328917	0.0113955	cytochrome p450 71b37-like	110	gi|449435434|ref|XP_004135500.1|PREDICTED: cytochrome P450 71B37-like [Cucumis sativus] >gi|449494992|ref|XP_004159704.1| PREDICTED: cytochrome P450 71B37-like [Cucumis sativus]	XP_004135500	1.09805e-56	91	192.586	102	93	NA	GO:0020037 ; GO:0016705 ; GO:0005783 ; GO:0004497 ; GO:0005739 ; GO:0009055 ; GO:0055114 ; GO:0005886
MELO3C011928	28.0531	48.5316	7.57463	0.156076	-2.67968	7.21067e-05	0.00330623	cytochrome p450	504	gi|449435432|ref|XP_004135499.1|PREDICTED: cytochrome P450 71B19-like [Cucumis sativus]	XP_004135499	0	94	823.157	486	457	NA	GO:0016709 ; GO:0043231 ; GO:0044444 ; GO:0016020 ; GO:0019825 ; GO:0009055 ; GO:0020037 ; GO:0055114
MELO3C011949	1919	2676.04	1161.97	0.434213	-1.20353	0.00114456	0.0292664	octicosapeptide phox bem1p domain-containing protein	209	gi|449434979|ref|XP_004135273.1|PREDICTED: uncharacterized protein LOC101222057 [Cucumis sativus] >gi|449478612|ref|XP_004155369.1| PREDICTED: uncharacterized protein LOC101224076 [Cucumis sativus]	XP_004135273	4.61078e-113	98	332.798	209	206	NA	GO:0005515
MELO3C011987	23.3339	5.18933	41.4784	7.99301	2.99874	8.55499e-05	0.00379155	pectin lyase-like protein	530	gi|307135969|gb|ADN33828.1|polygalacturonase [Cucumis melo subsp. melo]	ADN33828	0	100	1009.98	530	530	NA	GO:0047911 ; GO:0005576 ; GO:0004650 ; GO:0016556 ; GO:0007047 ; GO:0005982 ; GO:0005985
MELO3C012016	7361.37	11066.8	3655.93	0.330351	-1.59793	1.52692e-05	0.000929671	mlp-like protein 423	155	gi|449434889|ref|XP_004135228.1|PREDICTED: MLP-like protein 423-like [Cucumis sativus] >gi|449478536|ref|XP_004155345.1| PREDICTED: MLP-like protein 423-like [Cucumis sativus]	XP_004135228	1.77729e-103	97	304.294	155	151	NA	GO:0016020 ; GO:0006952 ; GO:0016556 ; GO:0009607
MELO3C012078	370.001	528.519	211.483	0.400143	-1.32141	0.000828069	0.0230198	putativ eribonuclease p	196	gi|449434808|ref|XP_004135188.1|PREDICTED: uncharacterized protein LOC101221820 [Cucumis sativus] >gi|449478434|ref|XP_004155317.1| PREDICTED: uncharacterized protein LOC101231077 [Cucumis sativus]	XP_004135188	3.27812e-90	98	273.863	170	167	NA	GO:0003676 ; GO:0006098 ; GO:0019288 ; GO:0009535 ; GO:0000166 ; GO:0010207
MELO3C012095	601.814	861.986	341.643	0.396344	-1.33518	0.000562742	0.0171313	membrane associated ring finger	296	gi|449435346|ref|XP_004135456.1|PREDICTED: uncharacterized protein LOC101205076 [Cucumis sativus]	XP_004135456	3.59712e-111	96	334.724	296	287	NA	GO:0008270
MELO3C012114	440.37	670.816	209.924	0.312939	-1.67605	3.65667e-05	0.00187581	nac domain protein	292	gi|449434768|ref|XP_004135168.1|PREDICTED: NAC transcription factor 29-like [Cucumis sativus] >gi|449530426|ref|XP_004172196.1| PREDICTED: NAC transcription factor 29-like [Cucumis sativus]	XP_004135168	0	98	565.844	292	287	NA	GO:0003677 ; GO:0006355
MELO3C012115	14.1068	25.6886	2.52488	0.0982876	-3.34685	0.000536774	0.0166132	set domain protein	533	gi|449435328|ref|XP_004135447.1|PREDICTED: uncharacterized protein LOC101202892 [Cucumis sativus] >gi|449522881|ref|XP_004168454.1| PREDICTED: uncharacterized protein LOC101228219 [Cucumis sativus]	XP_004135447	0	97	936.021	526	511	NA	GO:0005515
MELO3C012122	19.1178	2.93719	35.2983	12.0177	3.58709	2.73917e-05	0.00150939	phosphate transporter pho1 homolog 3-like	450	gi|449434756|ref|XP_004135162.1|PREDICTED: phosphate transporter PHO1 homolog 3-like [Cucumis sativus]	XP_004135162	0	98	840.877	440	433	NA	GO:0005829 ; GO:0016021 ; GO:0010468 ; GO:0004872 ; GO:0045793 ; GO:0009960 ; GO:0080113 ; GO:0016036 ; GO:0010017 ; GO:0005634 ; GO:0006817 ; GO:0005886
MELO3C012160	62.1836	102.827	21.54	0.209477	-2.25513	5.92295e-05	0.00279871	myb-like protein sp	267	gi|255541978|ref|XP_002512053.1|conserved hypothetical protein [Ricinus communis] >gi|223549233|gb|EEF50722.1| conserved hypothetical protein [Ricinus communis]	XP_002512053	2.55874e-35	52	138.658	324	171	NA	NA
MELO3C012197	173.268	252.427	94.1086	0.372816	-1.42347	0.000953667	0.0254906	trna-specific adenosine chloroplastic-like	1378	gi|449435262|ref|XP_004135414.1|PREDICTED: tRNA-specific adenosine deaminase, chloroplastic-like [Cucumis sativus]	XP_004135414	0	94	2189.85	1267	1191	NA	GO:0008270 ; GO:0016787
MELO3C012234	460.119	642.99	277.248	0.431186	-1.21362	0.001569	0.0372113	protein	97	gi|255576465|ref|XP_002529124.1|conserved hypothetical protein [Ricinus communis] >gi|223531403|gb|EEF33237.1| conserved hypothetical protein [Ricinus communis]	XP_002529124	4.64775e-15	70	74.3294	79	56	NA	GO:0030001 ; GO:0046872
MELO3C012252	24484.4	39146.1	9822.61	0.250921	-1.99469	1.14324e-07	1.44421e-05	ribulose- -bisphosphate carboxylase oxygenase small subunit	185	gi|449434620|ref|XP_004135094.1|PREDICTED: ribulose bisphosphate carboxylase small chain, chloroplastic-like [Cucumis sativus] >gi|449512849|ref|XP_004164158.1| PREDICTED: ribulose bisphosphate carboxylase small chain, chloroplastic-like [Cucumis sativus]	XP_004135094	3.16936e-108	95	318.546	162	155	NA	GO:0016984 ; GO:0019253 ; GO:0005618 ; GO:0055114 ; GO:0010114 ; GO:0009573 ; GO:0009941 ; GO:0080158 ; GO:0004497 ; GO:0009637 ; GO:0009579 ; GO:0009853 ; GO:0010218 ; GO:0022626 ; GO:0016020 ; GO:0048046 ; GO:0046487
MELO3C012267	298.195	174.992	421.397	2.40809	1.26789	0.00146783	0.0355379	probable protein phosphatase 2c 15-like	433	gi|449434598|ref|XP_004135083.1|PREDICTED: probable protein phosphatase 2C 15-like [Cucumis sativus] >gi|449493442|ref|XP_004159290.1| PREDICTED: probable protein phosphatase 2C 15-like [Cucumis sativus]	XP_004135083	0	100	828.935	433	433	NA	GO:0004722 ; GO:0006468 ; GO:0005524 ; GO:0004674 ; GO:0006470 ; GO:0008287 ; GO:0009069
MELO3C012281	161.193	90.5013	231.885	2.56223	1.3574	0.00198682	0.0442921	uncharacterized amino-acid permease -like	392	gi|449520857|ref|XP_004167449.1|PREDICTED: amino-acid permease BAT1-like [Cucumis sativus]	XP_004167449	0	98	723.005	390	386	NA	GO:0003333 ; GO:0015189 ; GO:0015808 ; GO:0015181 ; GO:0015180 ; GO:0016021 ; GO:0015819 ; GO:0015813 ; GO:0005313 ; GO:0015809
MELO3C012347	10.6098	1.71961	19.4999	11.3397	3.50331	0.000333823	0.0115076	PREDICTED: uncharacterized protein LOC101206017	116	gi|449434510|ref|XP_004135039.1|PREDICTED: uncharacterized protein LOC101206017 [Cucumis sativus]	XP_004135039	1.95074e-07	48	53.9138	112	54	NA	NA
MELO3C012394	525.601	306.241	744.962	2.4326	1.2825	0.00122046	0.030627	probable pectate lyase 12-like	445	gi|449449503|ref|XP_004142504.1|PREDICTED: probable pectate lyase 13-like [Cucumis sativus]	XP_004142504	0	97	755.747	391	382	NA	GO:0031225 ; GO:0030570 ; GO:0042547 ; GO:0009814
MELO3C012429	69.018	109.767	28.2693	0.25754	-1.95713	0.000201493	0.00773083	mip pip subfamily	210	gi|449487203|ref|XP_004157526.1|PREDICTED: aquaporin PIP2-7-like [Cucumis sativus]	XP_004157526	1.30509e-140	96	405.986	210	203	NA	GO:0005773 ; GO:0009269 ; GO:0006833 ; GO:0005886 ; GO:0006970 ; GO:0080170 ; GO:0009737 ; GO:0016021 ; GO:0009507 ; GO:0005215
MELO3C012430	317.35	511.685	123.016	0.240414	-2.05641	5.24745e-07	5.38371e-05	esterase lipase thioesterase family protein	333	gi|449487195|ref|XP_004157524.1|PREDICTED: monoglyceride lipase-like [Cucumis sativus]	XP_004157524	0	98	602.053	333	327	NA	GO:0051567 ; GO:0006342 ; GO:0003824
MELO3C012453	55.8633	91.9769	19.7496	0.214723	-2.21945	0.000107589	0.00454323	NA	NA	NA	NA	NA	NA	NA	NA	NA	NA	NA
MELO3C012454	588.422	828.923	347.922	0.419727	-1.25248	0.00108783	0.0280959	low quality protein: annexin d3-like	128	gi|307136392|gb|ADN34202.1|annexin [Cucumis melo subsp. melo]	ADN34202	5.96657e-51	100	178.718	128	128	NA	GO:0005509 ; GO:0005544
MELO3C012540	562.388	907.159	217.616	0.239887	-2.05957	2.98037e-07	3.34906e-05	organ-specific protein s2	326	gi|449467541|ref|XP_004151481.1|PREDICTED: uncharacterized protein LOC101212185 [Cucumis sativus]	XP_004151481	3.69245e-120	86	357.451	230	200	NA	NA
MELO3C012832	139.392	218.687	60.0977	0.274812	-1.86348	3.04828e-05	0.00161272	ammonium transporter	482	gi|449468716|ref|XP_004152067.1|PREDICTED: ammonium transporter 1 member 2-like [Cucumis sativus]	XP_004152067	0	98	864.374	480	474	NA	GO:0072488 ; GO:0015398 ; GO:0009624 ; GO:0005886 ; GO:0015843 ; GO:0016021
MELO3C012858	85.1167	137.56	32.6736	0.237523	-2.07386	2.11075e-05	0.00121729	pak-box p21-rho-binding family protein	211	gi|449479986|ref|XP_004155768.1|PREDICTED: uncharacterized protein LOC101225594 [Cucumis sativus]	XP_004155768	9.68487e-73	92	228.409	150	139	NA	GO:0010103 ; GO:0009416 ; GO:0009860 ; GO:0005515 ; GO:0048443 ; GO:0002237 ; GO:0007165 ; GO:0016324 ; GO:0031225 ; GO:0009827 ; GO:0005634
MELO3C012911	39847.9	57118.2	22577.6	0.395278	-1.33906	0.000257971	0.00928304	s-adenosylmethionine synthetase	393	gi|452090876|gb|AGF95108.1|S-adenosylmethionine synthetase [Prunus persica]	AGF95108	0	98	763.837	393	388	NA	GO:0009651 ; GO:0004478 ; GO:0046872 ; GO:0006556 ; GO:0006730 ; GO:0005524 ; GO:0005737 ; GO:0006555
MELO3C012912	15825.5	22800.5	8850.42	0.388168	-1.36525	0.000178709	0.00706091	chlorophyll a-b binding protein chloroplastic-like	265	gi|449461699|ref|XP_004148579.1|PREDICTED: chlorophyll a-b binding protein 3C, chloroplastic-like [Cucumis sativus] >gi|449518125|ref|XP_004166094.1| PREDICTED: chlorophyll a-b binding protein 3C, chloroplastic-like [Cucumis sativus]	XP_004148579	0	99	528.094	265	263	NA	GO:0010287 ; GO:0009941 ; GO:0009765 ; GO:0009637 ; GO:0048046 ; GO:0010218 ; GO:0010114 ; GO:0009535 ; GO:0005739
MELO3C012939	2013.3	2764.04	1262.57	0.456786	-1.13041	0.00209094	0.0460057	monoglyceride lipase-like	319	gi|449519338|ref|XP_004166692.1|PREDICTED: monoglyceride lipase-like [Cucumis sativus]	XP_004166692	0	98	637.876	313	308	NA	GO:0046686 ; GO:0009506 ; GO:0005886 ; GO:0010043 ; GO:0042542 ; GO:0003846 ; GO:0004622 ; GO:0042967 ; GO:0046486 ; GO:0009395
MELO3C012968	371.368	546.652	196.084	0.3587	-1.47915	0.000200904	0.0077242	at1g15230 f9l1_18	154	gi|255549974|ref|XP_002516038.1|conserved hypothetical protein [Ricinus communis] >gi|223544943|gb|EEF46458.1| conserved hypothetical protein [Ricinus communis]	XP_002516038	4.52644e-17	56	82.4185	140	79	NA	NA
MELO3C012971	9298.76	14485.3	4112.17	0.283885	-1.81662	1.24255e-06	0.000113665	h chain improved model of plant photosystem i	144	gi|351726538|ref|NP_001236618.1|uncharacterized protein LOC100499832 [Glycine max] >gi|255627007|gb|ACU13848.1| unknown [Glycine max]	NP_001236618	1.58127e-43	91	150.599	125	114	NA	GO:0016021 ; GO:0009538 ; GO:0009773 ; GO:0006364 ; GO:0009657 ; GO:0009535 ; GO:0010287 ; GO:0010207 ; GO:0019344 ; GO:0035304
MELO3C013054	11.9945	22.7515	1.23747	0.0543908	-4.20049	0.000864476	0.0237475	gypsy ty3 element polyprotein	172	gi|449470397|ref|XP_004152903.1|PREDICTED: uncharacterized protein LOC101208187 [Cucumis sativus]	XP_004152903	2.06455e-22	64	103.99	131	84	NA	NA
MELO3C013055	10520.8	15445.8	5595.86	0.362291	-1.46478	7.0134e-05	0.00324785	beta-galactosidase 1-like	844	gi|449458175|ref|XP_004146823.1|PREDICTED: beta-galactosidase 1-like [Cucumis sativus] >gi|449515710|ref|XP_004164891.1| PREDICTED: beta-galactosidase 1-like [Cucumis sativus]	XP_004146823	0	99	1720.67	841	834	NA	GO:0005829 ; GO:0042744 ; GO:0043169 ; GO:0048767 ; GO:0009506 ; GO:0004565 ; GO:0032880 ; GO:0009505 ; GO:0030246 ; GO:0006012 ; GO:0006027 ; GO:0006687 ; GO:0009341 ; GO:0046486
MELO3C013215	500.826	721.951	279.701	0.387424	-1.36802	0.000452256	0.014734	chaperone protein dnaj chloroplastic-like	119	gi|449482620|ref|XP_004156351.1|PREDICTED: chaperone protein dnaJ 11, chloroplastic-like [Cucumis sativus]	XP_004156351	4.32604e-59	91	188.348	120	110	NA	NA
MELO3C013264	372.878	212.169	533.586	2.51491	1.33051	0.000683887	0.0200881	lysm domain-containing gpi-anchored protein 2-like	321	gi|449454275|ref|XP_004144881.1|PREDICTED: lysM domain-containing GPI-anchored protein 2-like [Cucumis sativus] >gi|449473230|ref|XP_004153824.1| PREDICTED: lysM domain-containing GPI-anchored protein 2-like [Cucumis sativus] >gi|449500176|ref|XP_004161025.1| PREDICTED: lysM domain-containing GPI-anchored protein 2-like [Cucumis sativus]	XP_004144881	0	84	575.859	364	307	NA	GO:0046658 ; GO:0009506 ; GO:0006950 ; GO:0008061 ; GO:0016998
MELO3C013287	351.45	196.529	506.372	2.57658	1.36546	0.000358088	0.0121789	nac domain ipr003441	282	gi|449454271|ref|XP_004144879.1|PREDICTED: protein FEZ-like [Cucumis sativus] >gi|449471534|ref|XP_004153337.1| PREDICTED: protein FEZ-like [Cucumis sativus]	XP_004144879	0	97	555.829	283	276	NA	GO:0048281 ; GO:0045792 ; GO:0006355 ; GO:0009965 ; GO:0003677 ; GO:0010200 ; GO:0003700 ; GO:0009814 ; GO:0000165 ; GO:0005667
MELO3C013290	36.5462	0	73.0925	Inf	Inf	4.61074e-12	1.64657e-09	expansin-like a1-like	149	gi|449471922|ref|XP_004153445.1|PREDICTED: expansin-like A1-like, partial [Cucumis sativus]	XP_004153445	1.31849e-104	99	309.301	149	148	NA	GO:0005576 ; GO:0005618 ; GO:0019953
MELO3C013292	46.989	11.4742	82.5038	7.19035	2.84606	8.5689e-06	0.000578634	expansin-like a1-like	264	gi|449454269|ref|XP_004144878.1|PREDICTED: expansin-like A1-like [Cucumis sativus] >gi|449470768|ref|XP_004153088.1| PREDICTED: expansin-like A1-like [Cucumis sativus]	XP_004144878	0	97	511.146	264	257	NA	GO:0005618 ; GO:0005576
MELO3C013293	2859.7	817.382	4902.02	5.99722	2.58429	1.39687e-11	4.05312e-09	expansin-like a1-like	150	gi|449454382|ref|XP_004144934.1|PREDICTED: expansin-like A1-like [Cucumis sativus] >gi|449470772|ref|XP_004153090.1| PREDICTED: expansin-like A1-like [Cucumis sativus] >gi|449521413|ref|XP_004167724.1| PREDICTED: expansin-like A1-like [Cucumis sativus]	XP_004144934	6.50352e-100	97	298.901	150	146	NA	GO:0005576 ; GO:0005618 ; GO:0019953
MELO3C013306	1372.66	2025.14	720.188	0.355623	-1.49158	7.03857e-05	0.0032514	signal recognition particle 43 kda chloroplastic-like	367	gi|449525253|ref|XP_004169632.1|PREDICTED: signal recognition particle 43 kDa protein, chloroplastic-like [Cucumis sativus]	XP_004169632	0	96	605.52	358	345	NA	GO:0010155 ; GO:0010218 ; GO:0009744 ; GO:0010277 ; GO:0010114 ; GO:0009706 ; GO:0015995 ; GO:0046777 ; GO:0016705 ; GO:0051537 ; GO:0009965 ; GO:0080085 ; GO:0042802 ; GO:0005506 ; GO:0009637 ; GO:0009644 ; GO:0030154 ; GO:0019344 ; GO:0055114 ; GO:0045038 ; GO:0045893 ; GO:0009073 ; GO:0009535 ; GO:0005634
MELO3C013315	30.9692	49.5637	12.3747	0.249673	-2.00189	0.000593101	0.0178218	-norcoclaurine 6-o-methyltransferase-like	290	gi|449454366|ref|XP_004144926.1|PREDICTED: (RS)-norcoclaurine 6-O-methyltransferase-like [Cucumis sativus] >gi|449473763|ref|XP_004153975.1| PREDICTED: (RS)-norcoclaurine 6-O-methyltransferase-like [Cucumis sativus] >gi|449519784|ref|XP_004166914.1| PREDICTED: (RS)-norcoclaurine 6-O-methyltransferase-like [Cucumis sativus]	XP_004144926	3.25812e-168	97	482.256	241	235	NA	GO:0005829 ; GO:0008757 ; GO:0008171 ; GO:0046983
MELO3C013322	921.362	1313.22	529.507	0.403214	-1.31038	0.000578207	0.017459	protein-tyrosine kinase 2-beta-like	572	gi|449454245|ref|XP_004144866.1|PREDICTED: protein-tyrosine kinase 2-beta-like [Cucumis sativus] >gi|449528766|ref|XP_004171374.1| PREDICTED: protein-tyrosine kinase 2-beta-like [Cucumis sativus]	XP_004144866	0	98	1170.22	573	565	NA	GO:0004715 ; GO:0007015 ; GO:0009658 ; GO:0006468 ; GO:0016597 ; GO:0004712 ; GO:0005524 ; GO:0005829 ; GO:0004674 ; GO:0009069
MELO3C013403	273.032	487.103	58.9601	0.121042	-3.04642	1.20439e-11	3.66649e-09	saur family protein	151	gi|449454167|ref|XP_004144827.1|PREDICTED: indole-3-acetic acid-induced protein ARG7-like [Cucumis sativus] >gi|449525722|ref|XP_004169865.1| PREDICTED: indole-3-acetic acid-induced protein ARG7-like [Cucumis sativus]	XP_004144827	4.68324e-86	98	259.61	151	148	NA	GO:0009733
MELO3C013419	1206.23	1828.45	584.005	0.3194	-1.64656	1.51897e-05	0.000927873	30s ribosomal protein s31	88	gi|449461625|ref|XP_004148542.1|PREDICTED: 30S ribosomal protein S31, mitochondrial-like [Cucumis sativus]	XP_004148542	6.66062e-28	97	106.301	88	86	NA	GO:0005840
MELO3C013623	792.069	1102.87	481.266	0.436375	-1.19636	0.00153057	0.0366271	PREDICTED: uncharacterized protein LOC100811991	151	gi|356542947|ref|XP_003539925.1|PREDICTED: uncharacterized protein LOC100811991 [Glycine max]	XP_003539925	9.94929e-10	69	62.003	59	41	NA	NA
MELO3C013670	365.106	194.612	535.6	2.75215	1.46056	0.000135285	0.00555807	protein binding	621	gi|449460979|ref|XP_004148221.1|PREDICTED: uncharacterized protein LOC101212978 [Cucumis sativus] >gi|449518917|ref|XP_004166482.1| PREDICTED: uncharacterized LOC101212978 [Cucumis sativus]	XP_004148221	0	97	1084.32	562	549	NA	GO:0000145 ; GO:0006887
MELO3C013708	292.04	485.417	98.6626	0.203253	-2.29865	5.2026e-08	7.20987e-06	ring finger protein	178	gi|449456961|ref|XP_004146217.1|PREDICTED: RING-H2 finger protein ATL80-like [Cucumis sativus]	XP_004146217	4.88468e-98	94	292.352	181	171	NA	GO:0008270 ; GO:0005515
MELO3C013713	508.074	289.376	726.771	2.51151	1.32856	0.000525464	0.0163448	auxin efflux carrier-like protein	318	gi|449495132|ref|XP_004159743.1|PREDICTED: uncharacterized transporter YBR287W-like [Cucumis sativus]	XP_004159743	4.41766e-179	92	513.072	304	281	NA	GO:0046482 ; GO:0009926 ; GO:0009672 ; GO:0016021 ; GO:0055085 ; GO:0006812
MELO3C013734	54.5599	83.3789	25.7408	0.308721	-1.69562	0.00117086	0.0296629	adipocyte plasma membrane-associated protein	388	gi|449456863|ref|XP_004146168.1|PREDICTED: adipocyte plasma membrane-associated protein-like [Cucumis sativus]	XP_004146168	0	93	707.983	392	368	NA	GO:0009821 ; GO:0005783 ; GO:0016844 ; GO:0016114 ; GO:0042432
MELO3C013762	5188.5	7793.77	2583.22	0.331447	-1.59315	1.88475e-05	0.0011041	thaumatin-like protein 1-like	323	gi|307136098|gb|ADN33946.1|zeamatin precursor [Cucumis melo subsp. melo]	ADN33946	8.78454e-168	100	481.1	298	298	NA	GO:0009682 ; GO:0009723
MELO3C013774	7866.82	10874.2	4859.45	0.446879	-1.16204	0.00150497	0.0361295	methionine gamma-lyase-like	449	gi|451811145|gb|AGF70153.1|methionine gamma-lyase [Cucumis melo]	AGF70153	0	99	879.396	449	448	NA	GO:0030170 ; GO:0003962 ; GO:0019458 ; GO:0006730 ; GO:0018826 ; GO:0005829 ; GO:0006534
MELO3C013801	1591.06	2283.58	898.537	0.393477	-1.34565	0.000336575	0.0115744	protein chloroplastic-like	216	gi|449456765|ref|XP_004146119.1|PREDICTED: protein PAM68, chloroplastic-like [Cucumis sativus] >gi|449509526|ref|XP_004163614.1| PREDICTED: protein PAM68, chloroplastic-like [Cucumis sativus]	XP_004146119	6.3179e-83	92	256.529	218	201	NA	GO:0010207 ; GO:0009507 ; GO:0016020 ; GO:0016556
MELO3C013852	280.73	426.011	135.448	0.317945	-1.65315	4.92251e-05	0.00239924	at5g46770 mza15_19	108	gi|224138920|ref|XP_002326723.1|predicted protein [Populus trichocarpa] >gi|222834045|gb|EEE72522.1| predicted protein [Populus trichocarpa]	XP_002326723	4.2207e-14	57	72.0182	104	60	NA	NA
MELO3C013869	949.544	589.832	1309.26	2.21971	1.15037	0.00230224	0.0488043	nitrate transporter -like	601	gi|449511529|ref|XP_004163981.1|PREDICTED: nitrate transporter 1.5-like [Cucumis sativus]	XP_004163981	0	99	1138.25	601	599	NA	GO:0006598 ; GO:0015706 ; GO:0006857 ; GO:0009698 ; GO:0010106 ; GO:0042128 ; GO:0042398 ; GO:0006826 ; GO:0010167 ; GO:0015112 ; GO:0046686 ; GO:0009734 ; GO:0005886
MELO3C013878	197.51	89.3753	305.644	3.41979	1.77391	2.48508e-05	0.0013942	protein	250	gi|449464904|ref|XP_004150169.1|PREDICTED: uncharacterized protein HI_0488-like [Cucumis sativus] >gi|449513559|ref|XP_004164357.1| PREDICTED: uncharacterized protein HI_0488-like [Cucumis sativus]	XP_004150169	2.38489e-177	98	499.204	250	247	NA	GO:0005829 ; GO:0008967 ; GO:0005886 ; GO:0046487
MELO3C013945	225.303	130.144	320.463	2.46237	1.30005	0.00130126	0.0323053	small heat shock chloroplastic-like	212	gi|449531055|ref|XP_004172503.1|PREDICTED: small heat shock protein, chloroplastic-like [Cucumis sativus]	XP_004172503	2.55275e-98	98	295.434	197	194	NA	GO:0006457 ; GO:0009644 ; GO:0034976 ; GO:0046686 ; GO:0042542 ; GO:0009507 ; GO:0009408
MELO3C013952	154.697	278.197	31.1973	0.112141	-3.15661	4.04056e-11	1.0719e-08	14 kda proline-rich protein	136	gi|449458930|ref|XP_004147199.1|PREDICTED: 14 kDa proline-rich protein DC2.15-like [Cucumis sativus] >gi|449519394|ref|XP_004166720.1| PREDICTED: 14 kDa proline-rich protein DC2.15-like [Cucumis sativus]	XP_004147199	7.95972e-51	97	168.703	136	133	NA	GO:0000038 ; GO:0008289 ; GO:0006869 ; GO:0042335 ; GO:0009535
MELO3C013953	123.642	205.091	42.192	0.205723	-2.28122	5.36768e-07	5.44687e-05	at2g10940-like protein	240	gi|449524502|ref|XP_004169261.1|PREDICTED: 36.4 kDa proline-rich protein-like, partial [Cucumis sativus]	XP_004169261	3.78767e-34	100	129.413	66	66	NA	GO:0008289 ; GO:0016023 ; GO:0006869 ; GO:0048046 ; GO:0009535
MELO3C013958	38.6666	66.4384	10.8948	0.163984	-2.60837	1.88439e-05	0.0011041	14 kda proline-rich protein	134	gi|449466207|ref|XP_004150818.1|PREDICTED: 14 kDa proline-rich protein DC2.15-like [Cucumis sativus] >gi|449510380|ref|XP_004163648.1| PREDICTED: 14 kDa proline-rich protein DC2.15-like [Cucumis sativus]	XP_004150818	1.78702e-45	97	154.836	136	133	NA	GO:0006869
MELO3C014068	2567.94	3697.4	1438.48	0.389053	-1.36196	0.00024475	0.00892928	embryo defective 1303 protein	174	gi|449519713|ref|XP_004166879.1|PREDICTED: uncharacterized LOC101207190 isoform 1 [Cucumis sativus] >gi|449519715|ref|XP_004166880.1| PREDICTED: uncharacterized LOC101207190 isoform 2 [Cucumis sativus]	XP_004166879	3.74998e-70	92	221.09	174	161	NA	NA
MELO3C014083	108.499	170.563	46.4356	0.272249	-1.877	5.24305e-05	0.00250573	protein	63	gi|356501665|ref|XP_003519644.1|PREDICTED: uncharacterized protein LOC100306625 [Glycine max]	XP_003519644	1.21978e-16	89	75.8702	46	41	NA	NA
MELO3C014103	1376.59	2241.99	511.187	0.228006	-2.13285	3.51417e-08	5.11615e-06	nuclear transcription factor y subunit b-3-like	153	gi|449461061|ref|XP_004148262.1|PREDICTED: nuclear transcription factor Y subunit B-3-like [Cucumis sativus] >gi|449515199|ref|XP_004164637.1| PREDICTED: nuclear transcription factor Y subunit B-3-like [Cucumis sativus]	XP_004148262	8.21037e-81	100	247.669	117	117	NA	GO:0003700 ; GO:0043565 ; GO:0006355 ; GO:0046982 ; GO:0005667
MELO3C014104	93.0671	146.474	39.6599	0.270763	-1.8849	2.34487e-05	0.00132757	NA	NA	NA	NA	NA	NA	NA	NA	NA	NA	NA
MELO3C014105	96.9857	157.386	36.5857	0.232459	-2.10495	1.57907e-05	0.000952058	inactive beta-amylase 4	524	gi|449515203|ref|XP_004164639.1|PREDICTED: inactive beta-amylase 4, chloroplastic-like [Cucumis sativus]	XP_004164639	0	93	979.548	521	487	NA	GO:0016161 ; GO:0005983 ; GO:0009507 ; GO:0006914 ; GO:0005985
MELO3C014106	152.652	217.736	87.5681	0.402175	-1.3141	0.00222045	0.0478349	tic20 family	215	gi|449461063|ref|XP_004148263.1|PREDICTED: protein TIC 20-v, chloroplastic-like [Cucumis sativus] >gi|449515197|ref|XP_004164636.1| PREDICTED: protein TIC 20-v, chloroplastic-like [Cucumis sativus]	XP_004148263	1.67609e-100	93	301.212	216	202	NA	GO:0009535
MELO3C014107	112.6	168.616	56.585	0.335585	-1.57525	0.000645595	0.0191997	fasciclin-like arabinogalactan protein	248	gi|224114489|ref|XP_002316776.1|fasciclin-like arabinogalactan protein [Populus trichocarpa] >gi|222859841|gb|EEE97388.1| fasciclin-like arabinogalactan protein [Populus trichocarpa]	XP_002316776	4.20582e-52	70	182.185	160	112	NA	GO:0016132 ; GO:0005618 ; GO:0048767 ; GO:0009651 ; GO:0006084 ; GO:0005774 ; GO:0006816 ; GO:0007030 ; GO:0046658 ; GO:0048367 ; GO:0016126
MELO3C014124	8701.4	14721.9	2680.9	0.182103	-2.45717	1.4906e-10	3.69072e-08	photosystem i reaction center v	157	gi|449463699|ref|XP_004149569.1|PREDICTED: photosystem I reaction center subunit V, chloroplastic-like [Cucumis sativus] >gi|449519499|ref|XP_004166772.1| PREDICTED: photosystem I reaction center subunit V, chloroplastic-like [Cucumis sativus]	XP_004149569	2.57983e-94	99	281.182	140	139	NA	GO:0016168 ; GO:0016021 ; GO:0009773 ; GO:0009941 ; GO:0050821 ; GO:0042550 ; GO:0030003 ; GO:0030093 ; GO:0070838 ; GO:0019344 ; GO:0009780
MELO3C014158	1427.93	2428.5	427.359	0.175976	-2.50655	1.17822e-10	2.9972e-08	NA	NA	NA	NA	NA	NA	NA	NA	NA	NA	NA
MELO3C014159	516.432	821.367	211.498	0.257495	-1.95739	5.36707e-07	5.44687e-05	NA	NA	NA	NA	NA	NA	NA	NA	NA	NA	NA
MELO3C014222	489.006	83.3203	894.691	10.738	3.42465	2.36227e-16	2.74171e-13	phenylalanine ammonia-lyase-like	599	gi|449451018|ref|XP_004143259.1|PREDICTED: phenylalanine ammonia-lyase-like [Cucumis sativus] >gi|449482464|ref|XP_004156290.1| PREDICTED: phenylalanine ammonia-lyase-like [Cucumis sativus]	XP_004143259	0	93	833.173	442	414	NA	GO:0005737 ; GO:0045548 ; GO:0009698 ; GO:0006559 ; GO:0006570 ; GO:0009821
MELO3C014223	793.005	406.512	1179.5	2.90151	1.5368	3.42447e-05	0.0017813	phenylalanine ammonia-lyase-like	705	gi|449451018|ref|XP_004143259.1|PREDICTED: phenylalanine ammonia-lyase-like [Cucumis sativus] >gi|449482464|ref|XP_004156290.1| PREDICTED: phenylalanine ammonia-lyase-like [Cucumis sativus]	XP_004143259	0	98	1397.49	705	696	NA	GO:0005737 ; GO:0045548 ; GO:0009800 ; GO:0006559 ; GO:0006570 ; GO:0009821
MELO3C014227	1005.3	399.598	1611.01	4.03158	2.01135	1.35396e-07	1.65415e-05	phenylalanine ammonia-lyase-like	708	gi|449451014|ref|XP_004143257.1|PREDICTED: phenylalanine ammonia-lyase-like [Cucumis sativus] >gi|449482470|ref|XP_004156292.1| PREDICTED: phenylalanine ammonia-lyase-like [Cucumis sativus]	XP_004143257	0	99	1423.3	703	696	NA	GO:0005737 ; GO:0045548 ; GO:0009800 ; GO:0006559 ; GO:0006570 ; GO:0009821
MELO3C014228	738.549	386.601	1090.5	2.82073	1.49607	7.54401e-05	0.00344207	phenylalanine ammonia-lyase-like	711	gi|449451012|ref|XP_004143256.1|PREDICTED: phenylalanine ammonia-lyase-like [Cucumis sativus]	XP_004143256	0	98	1441.79	712	704	NA	GO:0005737 ; GO:0045548 ; GO:0009698 ; GO:0006559 ; GO:0006570 ; GO:0009821
MELO3C014237	4619.85	6402.19	2837.52	0.44321	-1.17394	0.00154298	0.0367821	60s ribosomal protein l12	166	gi|449450998|ref|XP_004143249.1|PREDICTED: 60S ribosomal protein L12-1-like [Cucumis sativus] >gi|449482476|ref|XP_004156294.1| PREDICTED: 60S ribosomal protein L12-1-like [Cucumis sativus]	XP_004143249	6.12673e-113	100	328.946	166	166	NA	GO:0005730 ; GO:0005773 ; GO:0009409 ; GO:0003735 ; GO:0022625 ; GO:0009507 ; GO:0016020 ; GO:0008270 ; GO:0006412 ; GO:0042254
MELO3C014240	191.149	312.336	69.962	0.223996	-2.15846	3.92916e-07	4.19033e-05	aquaporin pip2-1-like	284	gi|449482488|ref|XP_004156297.1|PREDICTED: aquaporin PIP2-1-like [Cucumis sativus]	XP_004156297	1.66374e-176	98	499.975	284	280	NA	GO:0005773 ; GO:0009269 ; GO:0006833 ; GO:0005886 ; GO:0006970 ; GO:0080170 ; GO:0009737 ; GO:0016021 ; GO:0009507 ; GO:0005215
MELO3C014390	244.295	344.729	143.861	0.417315	-1.26079	0.00183055	0.0418937	protein	183	gi|449444673|ref|XP_004140098.1|PREDICTED: mavicyanin-like [Cucumis sativus] >gi|449489687|ref|XP_004158386.1| PREDICTED: mavicyanin-like [Cucumis sativus]	XP_004140098	8.486e-77	88	238.424	185	163	NA	GO:0031225 ; GO:0005507 ; GO:0022900 ; GO:0009055
MELO3C014397	97.4576	139.507	55.4083	0.397173	-1.33216	0.00169505	0.0395938	xylogen like protein 6	207	gi|449444925|ref|XP_004140224.1|PREDICTED: uncharacterized protein LOC101213665 [Cucumis sativus] >gi|449490544|ref|XP_004158635.1| PREDICTED: uncharacterized LOC101213665 [Cucumis sativus]	XP_004140224	3.28253e-57	97	188.348	142	138	NA	GO:0031225 ; GO:0009561
MELO3C014462	57.4847	104.028	10.9411	0.105175	-3.24914	1.15221e-07	1.44572e-05	protodermal factor	347	gi|449529226|ref|XP_004171602.1|PREDICTED: uncharacterized protein LOC101225955, partial [Cucumis sativus]	XP_004171602	1.16618e-61	99	204.912	140	139	NA	GO:0008601 ; GO:0005829 ; GO:0016049 ; GO:0010075 ; GO:0042325 ; GO:0000902 ; GO:0048193 ; GO:0005576 ; GO:0046686 ; GO:0005886
MELO3C014476	667.26	968.081	366.438	0.37852	-1.40156	0.000261228	0.00934681	basic secretory protein family protein	276	gi|449444987|ref|XP_004140255.1|PREDICTED: uncharacterized protein LOC101221763 [Cucumis sativus]	XP_004140255	2.56335e-154	93	442.965	230	216	NA	NA
MELO3C014481	2558.83	3785.31	1332.35	0.351978	-1.50644	4.62263e-05	0.00228912	protein	260	gi|449481076|ref|XP_004156075.1|PREDICTED: uncharacterized protein C24B11.05-like [Cucumis sativus]	XP_004156075	7.10465e-179	96	503.827	260	250	NA	GO:0008152 ; GO:0016787
MELO3C014504	124.551	194.046	55.0552	0.283722	-1.81745	3.04137e-05	0.00161272	pollen ole e 1 allergen and extensin family protein	189	gi|449518863|ref|XP_004166455.1|PREDICTED: uncharacterized protein LOC101227757 [Cucumis sativus]	XP_004166455	3.2709e-105	97	311.227	158	154	NA	NA
MELO3C014505	10.422	1.18707	19.657	16.5592	4.04956	7.02414e-06	0.000484901	nac domain-containing protein 90-like	204	gi|449444999|ref|XP_004140261.1|PREDICTED: NAC domain-containing protein 90-like [Cucumis sativus] >gi|449529708|ref|XP_004171840.1| PREDICTED: NAC domain-containing protein 90-like [Cucumis sativus]	XP_004140261	1.81527e-127	95	368.622	197	188	NA	GO:0003700 ; GO:0003677 ; GO:0010200 ; GO:0007275 ; GO:0006355 ; GO:0005667
MELO3C014521	291.367	143.767	438.967	3.05332	1.61038	6.96004e-05	0.0032393	protein faf- chloroplastic-like	449	gi|449445011|ref|XP_004140267.1|PREDICTED: protein FAF-like, chloroplastic-like [Cucumis sativus]	XP_004140267	0	88	536.954	453	403	NA	NA
MELO3C014585	400.681	96.7228	704.64	7.28515	2.86496	5.93308e-12	2.01426e-09	cinnamyl alcohol dehydrogenase	325	gi|449482517|ref|XP_004156308.1|PREDICTED: tetraketide alpha-pyrone reductase 1-like [Cucumis sativus]	XP_004156308	0	98	635.18	325	321	NA	GO:0046482 ; GO:0005794 ; GO:0048868 ; GO:0009506 ; GO:0005886 ; GO:0045552 ; GO:0004022 ; GO:0050662 ; GO:0005829 ; GO:0048610 ; GO:0055114 ; GO:0000166 ; GO:0009813
MELO3C014587	1562.02	2417.45	706.594	0.292289	-1.77453	2.93525e-06	0.000236835	photosystem ii 5 kda chloroplast	106	gi|449450974|ref|XP_004143237.1|PREDICTED: photosystem II 5 kDa protein, chloroplastic-like [Cucumis sativus]	XP_004143237	1.81642e-36	97	129.798	106	103	NA	GO:0010193 ; GO:0010224 ; GO:0009611 ; GO:0071841 ; GO:0009535 ; GO:0015979
MELO3C014620	193.052	26.9812	359.123	13.3101	3.73445	2.81758e-14	1.86866e-11	udp-glycosyltransferase 92a1-like	501	gi|449448950|ref|XP_004142228.1|PREDICTED: UDP-glycosyltransferase 92A1-like [Cucumis sativus] >gi|449520809|ref|XP_004167425.1| PREDICTED: UDP-glycosyltransferase 92A1-like [Cucumis sativus]	XP_004142228	0	95	903.664	491	468	NA	GO:0008194 ; GO:0016758 ; GO:0008152
MELO3C014627	32.7418	53.3549	12.1287	0.22732	-2.1372	0.000693114	0.0202695	linoleate 13s-lipoxygenase 2- chloroplastic-like	902	gi|449523035|ref|XP_004168530.1|PREDICTED: LOW QUALITY PROTEIN: linoleate 13S-lipoxygenase 2-1, chloroplastic-like [Cucumis sativus]	XP_004168530	0	96	1676.37	909	876	NA	GO:0009753 ; GO:0055114 ; GO:0009620 ; GO:0009611 ; GO:0009941 ; GO:0009695 ; GO:0009535 ; GO:0009570 ; GO:0016165 ; GO:0005506 ; GO:0005515
MELO3C014652	243.864	66.9593	420.768	6.28394	2.65167	4.3805e-10	9.68403e-08	peroxidase 2-like	338	gi|449503590|ref|XP_004162078.1|PREDICTED: peroxidase 2-like [Cucumis sativus]	XP_004162078	0	94	640.958	339	322	NA	GO:0006979 ; GO:0020037 ; GO:0004601 ; GO:0055114
MELO3C014653	1056.35	666.009	1446.69	2.17218	1.11915	0.00226322	0.0483637	peroxidase 2-like	269	gi|449448784|ref|XP_004142145.1|PREDICTED: peroxidase 53-like [Cucumis sativus] >gi|449503588|ref|XP_004162077.1| PREDICTED: peroxidase 53-like [Cucumis sativus]	XP_004142145	2.31687e-169	96	483.026	263	253	NA	GO:0020037 ; GO:0004601 ; GO:0055114 ; GO:0006979
MELO3C014654	2714.69	702.881	4726.49	6.72446	2.74942	1.32485e-12	5.59146e-10	peroxidase 2-like	333	gi|449448786|ref|XP_004142146.1|PREDICTED: peroxidase 53-like [Cucumis sativus] >gi|449503586|ref|XP_004162076.1| PREDICTED: peroxidase 53-like [Cucumis sativus]	XP_004142146	0	94	606.675	333	316	NA	GO:0020037 ; GO:0004601 ; GO:0055114 ; GO:0006979
MELO3C014667	679.547	87.2451	1271.85	14.5779	3.86571	1.51336e-19	3.51289e-16	protein	195	gi|449448808|ref|XP_004142157.1|PREDICTED: uncharacterized protein LOC101214802 [Cucumis sativus]	XP_004142157	1.55028e-116	98	340.502	195	192	NA	NA
MELO3C014669	389.405	234.466	544.345	2.32164	1.21515	0.00211638	0.0461823	protein	324	gi|449448810|ref|XP_004142158.1|PREDICTED: transmembrane protein 45A-like [Cucumis sativus]	XP_004142158	0	94	529.635	332	313	NA	NA
MELO3C014733	3772.76	5480.86	2064.65	0.376702	-1.4085	0.000151314	0.0061756	zinc finger family protein	366	gi|449463838|ref|XP_004149638.1|PREDICTED: E3 ubiquitin-protein ligase RING1-like [Cucumis sativus] >gi|449519040|ref|XP_004166543.1| PREDICTED: E3 ubiquitin-protein ligase RING1-like [Cucumis sativus]	XP_004149638	0	97	560.066	366	357	NA	GO:0009725 ; GO:0010200 ; GO:0006950 ; GO:0005515 ; GO:0008270
MELO3C014752	1221.78	1726.46	717.093	0.415354	-1.26759	0.000724105	0.0209449	glyceraldehyde-3-phosphate dehydrogenase chloroplastic-like	403	gi|449455766|ref|XP_004145622.1|PREDICTED: glyceraldehyde-3-phosphate dehydrogenase A, chloroplastic-like [Cucumis sativus]	XP_004145622	0	99	703.745	403	399	NA	GO:0051287 ; GO:0019253 ; GO:0055114 ; GO:0009744 ; GO:0047100 ; GO:0009416 ; GO:0009409 ; GO:0009941 ; GO:0004365 ; GO:0009535 ; GO:0009570 ; GO:0050661 ; GO:0010319 ; GO:0048046 ; GO:0006096 ; GO:0015976 ; GO:0006094
MELO3C014821	139.961	62.272	217.649	3.49514	1.80535	4.33628e-05	0.00218817	cystinosin homolog	281	gi|449455900|ref|XP_004145688.1|PREDICTED: cystinosin homolog [Cucumis sativus]	XP_004145688	2.13223e-149	87	431.024	268	235	NA	GO:0005774 ; GO:0016023
MELO3C014833	1246.84	751.161	1742.52	2.31977	1.21398	0.00116622	0.0295856	udp-glycosyltransferase 74e2-like	462	gi|449455968|ref|XP_004145722.1|PREDICTED: UDP-glycosyltransferase 74E2-like [Cucumis sativus] >gi|449532577|ref|XP_004173257.1| PREDICTED: UDP-glycosyltransferase 74E2-like [Cucumis sativus]	XP_004145722	0	95	883.248	462	443	NA	GO:0070887 ; GO:0033554 ; GO:0035251 ; GO:0009628 ; GO:0008152
MELO3C014907	558.269	273.282	843.256	3.08566	1.62558	2.92217e-05	0.00156383	protein	172	gi|449460547|ref|XP_004148007.1|PREDICTED: major pollen allergen-like [Cucumis sativus] >gi|449501990|ref|XP_004161513.1| PREDICTED: major pollen allergen-like [Cucumis sativus]	XP_004148007	1.2847e-115	98	336.265	172	169	NA	NA
MELO3C014945	550.512	319.792	781.231	2.44294	1.28862	0.000948006	0.02544	protein lutein deficient chloroplastic-like	628	gi|449526543|ref|XP_004170273.1|PREDICTED: LOW QUALITY PROTEIN: protein LUTEIN DEFICIENT 5, chloroplastic-like [Cucumis sativus]	XP_004170273	0	97	1199.88	628	611	NA	GO:0006655 ; GO:0055114 ; GO:0016123 ; GO:0070330 ; GO:0019288 ; GO:0015995 ; GO:0009941 ; GO:0009055 ; GO:0019825 ; GO:0000023 ; GO:0006636 ; GO:0019252 ; GO:0020037 ; GO:0043085 ; GO:0010291
MELO3C014953	83.0579	27.4083	138.707	5.06079	2.33936	2.709e-06	0.000219677	l-type lectin-domain containing receptor kinase -like	685	gi|449432968|ref|XP_004134270.1|PREDICTED: L-type lectin-domain containing receptor kinase IX.1-like [Cucumis sativus]	XP_004134270	0	95	1097.03	664	636	NA	GO:0006468 ; GO:0004674 ; GO:0009536 ; GO:0016023 ; GO:0005524 ; GO:0004714 ; GO:0030246 ; GO:0009069 ; GO:0007169
MELO3C014992	36.0635	57.0241	15.1029	0.264852	-1.91674	0.0017559	0.040708	hypothetical protein NitaMp040	51	gi|57013913|ref|YP_173386.1|hypothetical protein NitaMp040 [Nicotiana tabacum] >gi|56806549|dbj|BAD83450.1| hypothetical protein (mitochondrion) [Nicotiana tabacum]	YP_173386	8.94064e-20	89	84.3445	48	43	NA	GO:0005739
MELO3C015014	7179.93	10417.6	3942.24	0.37842	-1.40194	0.000162867	0.0065892	mlp-like protein 328-like	151	gi|449449054|ref|XP_004142280.1|PREDICTED: MLP-like protein 328-like [Cucumis sativus] >gi|449481261|ref|XP_004156130.1| PREDICTED: MLP-like protein 328-like [Cucumis sativus]	XP_004142280	4.74641e-103	98	302.753	151	149	NA	GO:0009607 ; GO:0006952
MELO3C015055	215.818	92.0825	339.553	3.68748	1.88264	1.2475e-05	0.000790651	protein faf- chloroplastic-like	387	gi|449527941|ref|XP_004170966.1|PREDICTED: protein FAF-like, chloroplastic-like [Cucumis sativus]	XP_004170966	0	95	649.047	387	371	NA	NA
MELO3C015076	4004.69	5835.57	2173.82	0.372512	-1.42464	0.000107816	0.00454323	light-harvesting complex i chlorophyll a b binding protein 3	273	gi|449442612|ref|XP_004139075.1|PREDICTED: chlorophyll a-b binding protein 8, chloroplastic-like [Cucumis sativus] >gi|449532766|ref|XP_004173351.1| PREDICTED: chlorophyll a-b binding protein 8, chloroplastic-like [Cucumis sativus]	XP_004139075	2.0672e-173	99	491.115	273	271	NA	GO:0016168 ; GO:0009522 ; GO:0030076 ; GO:0016021 ; GO:0046872 ; GO:0018298 ; GO:0009535 ; GO:0009523 ; GO:0010287 ; GO:0009765 ; GO:0019344
MELO3C015118	241.628	401.519	81.7375	0.203571	-2.2964	8.22044e-08	1.06751e-05	NA	NA	NA	NA	NA	NA	NA	NA	NA	NA	NA
MELO3C015127	94.3797	138.212	50.5474	0.365724	-1.45117	0.000999829	0.0264485	protein	212	gi|449442715|ref|XP_004139126.1|PREDICTED: uncharacterized protein LOC101216872 [Cucumis sativus] >gi|449476272|ref|XP_004154691.1| PREDICTED: uncharacterized LOC101216872 [Cucumis sativus]	XP_004139126	1.18407e-131	94	380.178	212	201	NA	NA
MELO3C015203	873.184	1429.38	316.989	0.221767	-2.17288	2.15129e-08	3.38554e-06	NA	NA	NA	NA	NA	NA	NA	NA	NA	NA	NA
MELO3C015216	216.921	112.931	320.911	2.84165	1.50673	0.00017139	0.00687411	beta-glucosidase 24-like	517	gi|449515223|ref|XP_004164649.1|PREDICTED: beta-glucosidase 11-like [Cucumis sativus]	XP_004164649	0	97	1006.51	517	502	NA	GO:0016798 ; GO:0005975
MELO3C015237	2047.46	2902.4	1192.51	0.41087	-1.28325	0.000806343	0.0225509	grip and coiled-coil domain-containing	1195	gi|449435578|ref|XP_004135572.1|PREDICTED: uncharacterized protein LOC101216708 [Cucumis sativus]	XP_004135572	0	80	1529.61	1306	1052	NA	NA
MELO3C015238	5940.1	8288.87	3591.33	0.433271	-1.20666	0.00113299	0.0291004	hydrophobic protein lti6b	57	gi|169743283|gb|ACA66247.1|cold-induced plasma membrane protein [Musa ABB Group]	ACA66247	3.18643e-20	94	84.7297	57	54	NA	GO:0042538 ; GO:0009414 ; GO:0009409 ; GO:0005624 ; GO:0016023 ; GO:0005886 ; GO:0032940 ; GO:0009737 ; GO:0016021
MELO3C015250	348.357	200.608	496.107	2.47301	1.30627	0.00121057	0.0304611	pentatricopeptide repeat-containing protein	606	gi|449435950|ref|XP_004135757.1|PREDICTED: putative pentatricopeptide repeat-containing protein At1g56570-like [Cucumis sativus]	XP_004135757	0	98	1184.09	606	594	NA	GO:0050832 ; GO:0009737 ; GO:0009749 ; GO:0005739 ; GO:0009651
MELO3C015265	31.8682	6.90895	56.8274	8.22519	3.04005	2.36438e-07	2.73828e-05	uncharacterized loc101205246	435	gi|449435972|ref|XP_004135768.1|PREDICTED: uncharacterized protein LOC101205246 [Cucumis sativus]	XP_004135768	0	90	694.501	409	372	NA	NA
MELO3C015266	28.0319	5.90487	50.1588	8.49448	3.08653	8.20707e-07	7.89665e-05	uncharacterized loc101205246	279	gi|449435972|ref|XP_004135768.1|PREDICTED: uncharacterized protein LOC101205246 [Cucumis sativus]	XP_004135768	1.00132e-113	75	345.895	284	214	NA	NA
MELO3C015377	1048.94	1622.23	475.643	0.293203	-1.77003	4.17368e-06	0.000315062	light-inducible protein cprf2-like	383	gi|449435740|ref|XP_004135652.1|PREDICTED: light-inducible protein CPRF2-like [Cucumis sativus] >gi|449522915|ref|XP_004168471.1| PREDICTED: light-inducible protein CPRF2-like [Cucumis sativus]	XP_004135652	0	96	675.241	383	368	NA	GO:0003700 ; GO:0043565 ; GO:0005667
MELO3C015386	809.977	1143.54	476.416	0.416616	-1.26321	0.000998062	0.0264394	uncharacterized n-acetyltransferase p20-like	192	gi|449435756|ref|XP_004135660.1|PREDICTED: uncharacterized N-acetyltransferase YoaA-like [Cucumis sativus] >gi|449485810|ref|XP_004157280.1| PREDICTED: uncharacterized N-acetyltransferase YoaA-like [Cucumis sativus]	XP_004135660	2.30783e-113	97	331.643	172	167	NA	GO:0008080 ; GO:0016020 ; GO:0042967
MELO3C015387	1491.64	2315.46	667.825	0.288421	-1.79375	2.66481e-06	0.000217998	NA	NA	NA	NA	NA	NA	NA	NA	NA	NA	NA
MELO3C015402	3698.6	6467.94	929.26	0.143672	-2.79915	7.95305e-13	3.51639e-10	cytidine deaminase	187	gi|449435770|ref|XP_004135667.1|PREDICTED: guanine deaminase-like [Cucumis sativus] >gi|449518621|ref|XP_004166335.1| PREDICTED: guanine deaminase-like [Cucumis sativus]	XP_004135667	1.67422e-121	98	352.443	187	185	NA	GO:0005829 ; GO:0008892 ; GO:0008270 ; GO:0006144
MELO3C015419	14.325	1.12607	27.524	24.4424	4.61131	2.88386e-05	0.00155227	probable pectinesterase 53-like	387	gi|449489800|ref|XP_004158420.1|PREDICTED: probable pectinesterase 53-like [Cucumis sativus]	XP_004158420	0	98	732.25	362	356	NA	GO:0009813 ; GO:0009505 ; GO:0042545 ; GO:0016023 ; GO:0030599 ; GO:0045330 ; GO:0009411 ; GO:0005982 ; GO:0005985
MELO3C015421	7269.16	10178.7	4359.61	0.428306	-1.22328	0.000873435	0.0239231	conserved hypothetical protein	76	gi|255546295|ref|XP_002514207.1|conserved hypothetical protein [Ricinus communis] >gi|223546663|gb|EEF48161.1| conserved hypothetical protein [Ricinus communis]	XP_002514207	1.68338e-29	84	109.768	70	59	NA	NA
MELO3C015423	282.997	431.744	134.25	0.310947	-1.68526	4.9848e-05	0.00241062	uncharacterized loc101216138	154	gi|449436054|ref|XP_004135809.1|PREDICTED: uncharacterized protein LOC101216138 [Cucumis sativus] >gi|449489911|ref|XP_004158456.1| PREDICTED: uncharacterized LOC101216138 [Cucumis sativus]	XP_004135809	3.75483e-59	89	191.43	157	141	NA	NA
MELO3C015469	9168.04	13956.8	4379.23	0.31377	-1.67222	6.79385e-06	0.000470753	low quality protein: beta-galactosidase-like	576	gi|449436074|ref|XP_004135819.1|PREDICTED: beta-galactosidase-like [Cucumis sativus]	XP_004135819	0	99	1172.53	576	571	NA	GO:0048046 ; GO:0005618 ; GO:0030246 ; GO:0004565 ; GO:0043169 ; GO:0006012 ; GO:0006027 ; GO:0006687 ; GO:0009341 ; GO:0046486
MELO3C015470	11765.5	17405.6	6125.47	0.351925	-1.50666	5.06009e-05	0.00244067	beta-galactosidase-like	701	gi|449435860|ref|XP_004135712.1|PREDICTED: beta-galactosidase-like [Cucumis sativus]	XP_004135712	0	99	1437.17	701	698	NA	GO:0048046 ; GO:0005618 ; GO:0030246 ; GO:0005622 ; GO:0008270 ; GO:0004565 ; GO:0006012 ; GO:0006027 ; GO:0006687 ; GO:0009341 ; GO:0046486
MELO3C015480	1140.43	1572.76	708.098	0.450226	-1.15128	0.00219354	0.0473651	at5g56980 mhm17_10	225	gi|255546113|ref|XP_002514116.1|conserved hypothetical protein [Ricinus communis] >gi|223546572|gb|EEF48070.1| conserved hypothetical protein [Ricinus communis]	XP_002514116	1.22542e-34	54	133.265	237	129	NA	NA
MELO3C015490	368.131	157.998	578.264	3.65994	1.87182	1.29776e-06	0.000117558	calmodulin-binding protein	535	gi|449452739|ref|XP_004144116.1|PREDICTED: uncharacterized protein LOC101207749 [Cucumis sativus] >gi|449489955|ref|XP_004158468.1| PREDICTED: uncharacterized LOC101207749 [Cucumis sativus]	XP_004144116	0	96	963.755	535	516	NA	GO:0031348 ; GO:0009595 ; GO:0010119 ; GO:0009867 ; GO:0009697 ; GO:0009862 ; GO:0006944 ; GO:0010363 ; GO:0010310 ; GO:0002679 ; GO:0010200 ; GO:0043900 ; GO:0006612 ; GO:0050832 ; GO:0042742 ; GO:0009625 ; GO:0043069 ; GO:0005737 ; GO:0002831 ; GO:0010197 ; GO:0000165 ; GO:0006569 ; GO:0009684 ; GO:0006829 ; GO:0009646 ; GO:0002237 ; GO:0005516 ; GO:0030968 ; GO:0005634 ; GO:0009581
MELO3C015506	567.13	785.607	348.653	0.443801	-1.17201	0.00234326	0.049336	ring-h2 finger protein atl1-like	165	gi|449452749|ref|XP_004144121.1|PREDICTED: RING-H2 finger protein ATL1-like [Cucumis sativus]	XP_004144121	3.70076e-74	93	230.335	159	148	NA	GO:0008270 ; GO:0005515
MELO3C015509	6253.16	10239.5	2266.84	0.221382	-2.17539	1.11206e-08	1.89459e-06	ultraviolet-b-repressible protein	123	gi|449452548|ref|XP_004144021.1|PREDICTED: uncharacterized protein LOC101206220 [Cucumis sativus]	XP_004144021	1.16731e-49	95	164.851	123	117	NA	GO:0009523 ; GO:0015979
MELO3C015524	264.25	141.224	387.276	2.74228	1.45537	0.000238713	0.00875024	kinase-like protein	267	gi|449452574|ref|XP_004144034.1|PREDICTED: serine/threonine-protein kinase At5g01020-like [Cucumis sativus] >gi|449500502|ref|XP_004161115.1| PREDICTED: serine/threonine-protein kinase At5g01020-like [Cucumis sativus]	XP_004144034	1.8882e-167	96	481.485	267	257	NA	GO:0031348 ; GO:0016036 ; GO:0006499 ; GO:0009611 ; GO:0019375 ; GO:0009867 ; GO:0004715 ; GO:0009697 ; GO:0009862 ; GO:0010363 ; GO:0042631 ; GO:0006612 ; GO:0050832 ; GO:0042742 ; GO:0009625 ; GO:0043069 ; GO:0042538 ; GO:0006468 ; GO:0004674 ; GO:0000165 ; GO:0005622 ; GO:0009409 ; GO:0009738 ; GO:0009963 ; GO:0030968 ; GO:0005524 ; GO:0009069
MELO3C015556	778.285	1212.5	344.071	0.28377	-1.8172	3.50653e-06	0.000274752	lysine-ketoglutarate reductase saccharopine dehydrogenase bifunctional enzyme	1023	gi|449452622|ref|XP_004144058.1|PREDICTED: alpha-aminoadipic semialdehyde synthase-like [Cucumis sativus]	XP_004144058	0	95	2040.39	1050	1007	NA	GO:0005829 ; GO:0016926 ; GO:0055114 ; GO:0009744 ; GO:0009750 ; GO:0019477 ; GO:0010228 ; GO:0004755 ; GO:0047130 ; GO:0000166 ; GO:0050665 ; GO:0080167 ; GO:0009085
MELO3C015580	316.843	523.529	110.157	0.210412	-2.24871	3.00076e-08	4.49388e-06	NA	NA	NA	NA	NA	NA	NA	NA	NA	NA	NA
MELO3C015601	4087.2	5714.32	2460.07	0.43051	-1.21588	0.000988296	0.0262422	snf1-related protein kinase regulatory subunit beta-1	240	gi|449452696|ref|XP_004144095.1|PREDICTED: SNF1-related protein kinase regulatory subunit beta-1-like isoform 1 [Cucumis sativus]	XP_004144095	3.39029e-172	99	487.263	240	239	NA	GO:0009744 ; GO:0016310 ; GO:0005515 ; GO:0043562 ; GO:0004679 ; GO:0009750 ; GO:0009069
MELO3C015717	1172.48	1646.92	698.027	0.423837	-1.23842	0.00102624	0.0269934	adrenodoxin-like mitochondrial-like	164	gi|449462439|ref|XP_004148948.1|PREDICTED: adrenodoxin-like protein, mitochondrial-like [Cucumis sativus] >gi|449522097|ref|XP_004168064.1| PREDICTED: adrenodoxin-like protein, mitochondrial-like [Cucumis sativus]	XP_004148948	7.32009e-95	98	283.108	164	161	NA	GO:0051536 ; GO:0009055 ; GO:0009853 ; GO:0006511 ; GO:0080129 ; GO:0009507 ; GO:0051788 ; GO:0005739
MELO3C015772	6954.73	10903.3	3006.19	0.275714	-1.85875	6.29197e-07	6.14957e-05	photosystem ii reaction center w chloroplast	138	gi|449458436|ref|XP_004146953.1|PREDICTED: photosystem II reaction center W protein, chloroplastic-like [Cucumis sativus] >gi|449517209|ref|XP_004165638.1| PREDICTED: photosystem II reaction center W protein, chloroplastic-like isoform 2 [Cucumis sativus]	XP_004146953	1.43288e-40	98	142.51	95	94	NA	GO:0006364 ; GO:0009535 ; GO:0009657 ; GO:0009523 ; GO:0010207 ; GO:0042549
MELO3C015818	55.3635	88.5987	22.1283	0.249759	-2.00139	0.000554995	0.0170093	protein	263	gi|449458530|ref|XP_004147000.1|PREDICTED: uncharacterized protein LOC101209224 [Cucumis sativus]	XP_004147000	1.0376e-107	91	323.939	273	250	NA	GO:0045892
MELO3C015924	19965.6	35425.3	4505.98	0.127197	-2.97487	2.99266e-14	1.91633e-11	calvin cycle protein cp12- chloroplastic-like	125	gi|449436429|ref|XP_004135995.1|PREDICTED: calvin cycle protein CP12-1, chloroplastic-like [Cucumis sativus]	XP_004135995	1.55709e-77	96	235.728	125	120	NA	GO:0050896 ; GO:0009507
MELO3C015948	83.1491	130.404	35.8939	0.275251	-1.86118	7.87789e-05	0.00355079	binding protein	154	gi|449436451|ref|XP_004136006.1|PREDICTED: uncharacterized protein LOC101203703 [Cucumis sativus] >gi|449505329|ref|XP_004162437.1| PREDICTED: uncharacterized LOC101203703 [Cucumis sativus]	XP_004136006	4.05985e-63	98	201.445	154	151	NA	NA
MELO3C015965	32.2991	58.2112	6.38709	0.109723	-3.18807	2.83105e-05	0.00153636	NA	NA	NA	NA	NA	NA	NA	NA	NA	NA	NA
MELO3C015995	176323	263681	88965.5	0.337398	-1.56748	2.08416e-05	0.0012057	indole-3-acetic acid-induced protein	105	gi|449436481|ref|XP_004136021.1|PREDICTED: indole-3-acetic acid-induced protein ARG2-like [Cucumis sativus]	XP_004136021	1.58819e-40	95	140.198	105	100	NA	GO:0006950
MELO3C016000	797.047	1097.13	496.966	0.452969	-1.14252	0.00231841	0.0489794	translocase oep16	130	gi|449436491|ref|XP_004136026.1|PREDICTED: outer envelope pore protein 16-4, chloroplastic-like [Cucumis sativus] >gi|449498503|ref|XP_004160555.1| PREDICTED: outer envelope pore protein 16-4, chloroplastic-like [Cucumis sativus]	XP_004136026	1.21464e-68	100	213.772	130	130	NA	GO:0015450 ; GO:0009527 ; GO:0005744 ; GO:0016021 ; GO:0015031 ; GO:0009941
MELO3C016017	1925.83	3260.2	591.474	0.181423	-2.46257	2.39425e-10	5.70015e-08	peripheral-type benzodiazepine receptor	191	gi|449436787|ref|XP_004136174.1|PREDICTED: translocator protein homolog [Cucumis sativus] >gi|449498542|ref|XP_004160565.1| PREDICTED: translocator protein homolog [Cucumis sativus]	XP_004136174	3.18343e-111	95	326.635	191	183	NA	GO:0009651 ; GO:0005795 ; GO:0006778 ; GO:0009737 ; GO:0020037 ; GO:0005783 ; GO:0016021
MELO3C016053	182.094	307.902	56.2854	0.182803	-2.45164	3.40661e-08	5.0207e-06	glutaredoxin	104	gi|449436545|ref|XP_004136053.1|PREDICTED: monothiol glutaredoxin-S1-like [Cucumis sativus] >gi|449520875|ref|XP_004167458.1| PREDICTED: monothiol glutaredoxin-S1-like [Cucumis sativus]	XP_004136053	2.98398e-68	100	210.69	102	102	NA	GO:0009055 ; GO:0045454 ; GO:0008794 ; GO:0048653 ; GO:0015035
MELO3C016055	100.567	186.281	14.8533	0.0797358	-3.64863	9.2673e-12	2.86823e-09	glutaredoxin	102	gi|449436547|ref|XP_004136054.1|PREDICTED: glutaredoxin-C11-like [Cucumis sativus] >gi|449520869|ref|XP_004167455.1| PREDICTED: glutaredoxin-C11-like [Cucumis sativus]	XP_004136054	1.0086e-68	100	211.46	102	102	NA	GO:0045454 ; GO:0020037 ; GO:0009055 ; GO:0015035
MELO3C016056	710.065	1153.3	266.831	0.231363	-2.11177	5.88955e-08	8.04183e-06	glutaredoxin	103	gi|449436549|ref|XP_004136055.1|PREDICTED: monothiol glutaredoxin-S11-like [Cucumis sativus] >gi|449498431|ref|XP_004160535.1| PREDICTED: monothiol glutaredoxin-S11-like [Cucumis sativus]	XP_004136055	1.69527e-69	100	213.772	103	103	NA	GO:0009055 ; GO:0045454 ; GO:0008794 ; GO:0048653 ; GO:0015035
MELO3C016181	9319.06	12795.9	5842.22	0.45657	-1.13109	0.00198203	0.0442383	photosystem ii 10 kda polypeptide	114	gi|449460036|ref|XP_004147752.1|PREDICTED: photosystem II 10 kDa polypeptide, chloroplastic-like isoform 1 [Cucumis sativus] >gi|449460038|ref|XP_004147753.1| PREDICTED: photosystem II 10 kDa polypeptide, chloroplastic-like isoform 2 [Cucumis sativus] >gi|449502146|ref|XP_004161556.1| PREDICTED: photosystem II 10 kDa polypeptide, chloroplastic-like isoform 1 [Cucumis sativus] >gi|449502150|ref|XP…	XP_004147752	5.27928e-65	96	204.142	108	104	NA	GO:0010270 ; GO:0009535 ; GO:0009654
MELO3C016198	912.173	1272.22	552.122	0.433983	-1.20429	0.00169491	0.0395938	60s ribosomal protein l27	135	gi|449460012|ref|XP_004147740.1|PREDICTED: 60S ribosomal protein L27-like [Cucumis sativus] >gi|449519545|ref|XP_004166795.1| PREDICTED: 60S ribosomal protein L27-like [Cucumis sativus]	XP_004147740	5.11643e-77	100	235.343	135	135	NA	GO:0003735 ; GO:0001510 ; GO:0022625 ; GO:0016020 ; GO:0006412 ; GO:0042254
MELO3C016220	20368.8	31327.2	9410.37	0.30039	-1.73509	4.12534e-06	0.000312684	NA	NA	NA	NA	NA	NA	NA	NA	NA	NA	NA
MELO3C016357	1390.72	1934.82	846.61	0.437564	-1.19243	0.0014475	0.0352295	uncharacterized loc101210126	164	gi|449457570|ref|XP_004146521.1|PREDICTED: uncharacterized protein LOC101210126 [Cucumis sativus] >gi|449499929|ref|XP_004160957.1| PREDICTED: uncharacterized LOC101210126 [Cucumis sativus]	XP_004146521	5.15139e-91	98	273.092	164	162	NA	NA
MELO3C016465	107.374	165.742	49.0067	0.295681	-1.75789	0.000331913	0.0114779	probable peptide nitrate transporter at1g59740-like	471	gi|449431892|ref|XP_004133734.1|PREDICTED: probable peptide/nitrate transporter At1g59740-like [Cucumis sativus]	XP_004133734	0	95	813.527	472	452	NA	GO:0004872 ; GO:0009624 ; GO:0006857 ; GO:0005886 ; GO:0016021 ; GO:0010089 ; GO:0010382 ; GO:0005215 ; GO:0007165
MELO3C016541	2581.18	3826.5	1335.85	0.349105	-1.51827	4.36768e-05	0.00219804	peroxisomal membrane 22 kda (mpv17 pmp22) family protein	376	gi|449463132|ref|XP_004149288.1|PREDICTED: uncharacterized protein LOC101205134 [Cucumis sativus] >gi|449528619|ref|XP_004171301.1| PREDICTED: uncharacterized protein LOC101228605 [Cucumis sativus]	XP_004149288	0	96	676.396	361	350	NA	GO:0016023 ; GO:0016021 ; GO:0009536
MELO3C016551	470.978	690.607	251.349	0.363954	-1.45817	0.000309679	0.01083	monodehydroascorbate reductase	552	gi|449463142|ref|XP_004149293.1|PREDICTED: monodehydroascorbate reductase-like [Cucumis sativus]	XP_004149293	0	97	964.911	552	538	NA	GO:0005829 ; GO:0042744 ; GO:0009753 ; GO:0055114 ; GO:0009414 ; GO:0009651 ; GO:0009610 ; GO:0009055 ; GO:0016656 ; GO:0050660 ; GO:0006096 ; GO:0043903 ; GO:0006094 ; GO:0010043 ; GO:0009507 ; GO:0046686 ; GO:0005782 ; GO:0005886 ; GO:0048046 ; GO:0019852
MELO3C016556	8967.16	14418.7	3515.61	0.243823	-2.03609	6.46757e-08	8.61328e-06	chlorophyll a-b binding protein chloroplastic-like	264	gi|449463148|ref|XP_004149296.1|PREDICTED: chlorophyll a-b binding protein 13, chloroplastic-like [Cucumis sativus] >gi|449532805|ref|XP_004173369.1| PREDICTED: chlorophyll a-b binding protein 13, chloroplastic-like [Cucumis sativus]	XP_004149296	1.44348e-176	98	498.434	250	246	NA	GO:0046872 ; GO:0009765 ; GO:0030076 ; GO:0009523 ; GO:0018298 ; GO:0016168 ; GO:0016021 ; GO:0009522 ; GO:0009535 ; GO:0005198
MELO3C016588	36.0203	66.1992	5.84144	0.0882403	-3.50242	3.3473e-06	0.000265054	(-)-germacrene d synthase	571	gi|410591629|sp|B2KSJ5.1|GCSY1_CUCMERecName: Full=(+)-gamma-cadinene synthase; Short=CmTpsNY; AltName: Full=(+)-delta-cadinene synthase >gi|162285971|gb|ABX83200.1| terpene synthase [Cucumis melo]	B2KSJ5	0	99	1124	571	568	NA	GO:0008152 ; GO:0000287 ; GO:0010333
MELO3C016601	1337.97	1960.2	715.73	0.365131	-1.45352	0.000111151	0.00465932	solute carrier family 22 member 15-like	517	gi|449464442|ref|XP_004149938.1|PREDICTED: organic cation/carnitine transporter 4-like [Cucumis sativus]	XP_004149938	0	97	967.992	517	502	NA	GO:0055085 ; GO:0016021 ; GO:0022857
MELO3C016602	409.133	637.87	180.396	0.282811	-1.82209	5.22847e-06	0.000380756	uncharacterized loc101213465	142	gi|449518300|ref|XP_004166180.1|PREDICTED: uncharacterized LOC101213465 [Cucumis sativus]	XP_004166180	6.56505e-68	95	212.616	143	136	NA	NA
MELO3C016688	5221.98	7340.96	3103.01	0.422698	-1.2423	0.000735233	0.0211351	60s ribosomal protein l18a-1-like	153	gi|449456534|ref|XP_004146004.1|PREDICTED: 60S ribosomal protein L18a-1-like [Cucumis sativus] >gi|449524020|ref|XP_004169021.1| PREDICTED: 60S ribosomal protein L18a-1-like [Cucumis sativus]	XP_004146004	2.84346e-65	95	206.838	153	146	NA	GO:0006623 ; GO:0005515 ; GO:0016192 ; GO:0003735 ; GO:0005840 ; GO:0006412 ; GO:0042254
MELO3C016704	107.301	193.76	20.8409	0.10756	-3.21678	4.76348e-10	1.04068e-07	zinc finger family protein	161	gi|449447215|ref|XP_004141364.1|PREDICTED: RING-H2 finger protein ATL10-like [Cucumis sativus]	XP_004141364	8.23208e-83	96	251.906	161	156	NA	GO:0005515 ; GO:0008270
MELO3C016712	3076.93	4445.5	1708.37	0.384292	-1.37973	0.000209363	0.00795064	stem-specific protein tsjt1-like	194	gi|449446945|ref|XP_004141230.1|PREDICTED: stem-specific protein TSJT1-like [Cucumis sativus]	XP_004141230	1.54904e-120	98	352.829	192	190	NA	GO:0009862 ; GO:0009744 ; GO:0010310 ; GO:0009506 ; GO:0005886 ; GO:0005515 ; GO:0001666 ; GO:0009750 ; GO:0005634 ; GO:0005829
MELO3C016746	1229.55	1762.83	696.273	0.394974	-1.34017	0.000365896	0.0123315	protein	97	gi|359492046|ref|XP_003634357.1|PREDICTED: probable calcium-binding protein CML10-like [Vitis vinifera]	XP_003634357	8.68965e-17	65	78.1814	82	54	NA	GO:0005509
MELO3C016754	663.518	400.48	926.556	2.31362	1.21015	0.00183186	0.0418937	cold regulated protein 27	224	gi|449446999|ref|XP_004141257.1|PREDICTED: uncharacterized protein LOC101214397 isoform 1 [Cucumis sativus]	XP_004141257	1.21056e-149	95	427.943	224	214	NA	GO:0009628
MELO3C016768	353.914	172.618	535.209	3.10054	1.63252	3.63071e-05	0.00187284	uncharacterized acetyltransferase at3g50280-like	462	gi|449447257|ref|XP_004141385.1|PREDICTED: uncharacterized acetyltransferase At3g50280-like [Cucumis sativus] >gi|449525319|ref|XP_004169665.1| PREDICTED: uncharacterized acetyltransferase At3g50280-like [Cucumis sativus]	XP_004141385	0	95	894.034	464	443	NA	GO:0016747 ; GO:0003723
MELO3C016769	82.2777	27.7273	136.828	4.93478	2.30299	2.48849e-06	0.000205383	uncharacterized acetyltransferase at3g50280-like	455	gi|449447257|ref|XP_004141385.1|PREDICTED: uncharacterized acetyltransferase At3g50280-like [Cucumis sativus] >gi|449525319|ref|XP_004169665.1| PREDICTED: uncharacterized acetyltransferase At3g50280-like [Cucumis sativus]	XP_004141385	0	86	731.865	448	387	NA	GO:0016747
MELO3C016834	433.011	621.578	244.445	0.393266	-1.34642	0.000614094	0.0183635	pinus taeda anonymous locus cl3702contig1_01 genomic sequence	104	gi|224129812|ref|XP_002320677.1|predicted protein [Populus trichocarpa] >gi|118484452|gb|ABK94102.1| unknown [Populus trichocarpa] >gi|222861450|gb|EEE98992.1| predicted protein [Populus trichocarpa]	XP_002320677	3.58253e-38	81	134.42	90	73	NA	NA
MELO3C016852	1783.05	2803.79	762.309	0.271885	-1.87893	6.02978e-07	6.0097e-05	ccch-type zinc finger protein	351	gi|449447095|ref|XP_004141305.1|PREDICTED: zinc finger CCCH domain-containing protein 49-like [Cucumis sativus] >gi|449521397|ref|XP_004167716.1| PREDICTED: zinc finger CCCH domain-containing protein 49-like [Cucumis sativus]	XP_004141305	0	98	659.448	351	345	NA	GO:0006979 ; GO:0003676 ; GO:0006355 ; GO:0044424 ; GO:0005886 ; GO:0008270
MELO3C016879	253.157	128.288	378.025	2.94668	1.55909	0.000190994	0.00743904	thromboxane-a synthase-like	524	gi|449447130|ref|XP_004141322.1|PREDICTED: thromboxane-A synthase-like [Cucumis sativus] >gi|449524601|ref|XP_004169310.1| PREDICTED: thromboxane-A synthase-like [Cucumis sativus]	XP_004141322	0	98	878.626	450	445	NA	GO:0009934 ; GO:0009611 ; GO:0016117 ; GO:0009805 ; GO:0010363 ; GO:0070330 ; GO:0020037 ; GO:0009055 ; GO:0006612 ; GO:0019825 ; GO:0009926 ; GO:0010223 ; GO:0055114 ; GO:0009963 ; GO:0005739
MELO3C016914	268.466	391.089	145.844	0.372917	-1.42307	0.000425353	0.0139802	PREDICTED: uncharacterized protein LOC100247309	119	gi|225429684|ref|XP_002280018.1|PREDICTED: uncharacterized protein LOC100247309 [Vitis vinifera]	XP_002280018	4.10633e-18	75	83.1889	109	82	NA	NA
MELO3C016920	212.481	112.249	312.713	2.7859	1.47814	0.000209977	0.0079577	kinase-like protein	419	gi|449447361|ref|XP_004141437.1|PREDICTED: putative receptor-like protein kinase At1g72540-like [Cucumis sativus] >gi|449486801|ref|XP_004157407.1| PREDICTED: putative receptor-like protein kinase At1g72540-like [Cucumis sativus]	XP_004141437	0	97	806.979	419	408	NA	GO:0031348 ; GO:0016036 ; GO:0006499 ; GO:0009611 ; GO:0019375 ; GO:0009867 ; GO:0004715 ; GO:0009697 ; GO:0009862 ; GO:0010363 ; GO:0042631 ; GO:0006612 ; GO:0050832 ; GO:0042742 ; GO:0009625 ; GO:0043069 ; GO:0042538 ; GO:0006468 ; GO:0004674 ; GO:0000165 ; GO:0005622 ; GO:0009409 ; GO:0009738 ; GO:0009963 ; GO:0030968 ; GO:0005524 ; GO:0009069
MELO3C016943	313.898	518.538	109.258	0.210704	-2.24671	4.87194e-08	6.85394e-06	peroxidase 46-like	327	gi|449455675|ref|XP_004145577.1|PREDICTED: peroxidase 46-like [Cucumis sativus] >gi|449485318|ref|XP_004157132.1| PREDICTED: peroxidase 46-like [Cucumis sativus]	XP_004145577	0	98	642.114	327	323	NA	GO:0006979 ; GO:0016788 ; GO:0020037 ; GO:0006397 ; GO:0004601 ; GO:0055114
MELO3C016976	89.9661	132.851	47.0811	0.35439	-1.49659	0.0015286	0.0366271	zinc finger protein 3-like	210	gi|449485297|ref|XP_004157126.1|PREDICTED: zinc finger protein 1-like [Cucumis sativus]	XP_004157126	1.10712e-94	82	286.189	215	177	NA	GO:0009640 ; GO:0008270
MELO3C017014	146.134	217.255	75.0118	0.34527	-1.5342	0.000370594	0.0124223	transcription activator-related protein	101	gi|357114190|ref|XP_003558883.1|PREDICTED: uncharacterized protein LOC100823816 [Brachypodium distachyon]	XP_003558883	1.96589e-21	73	91.2781	75	55	NA	NA
MELO3C017047	1359.33	1979.69	738.968	0.373275	-1.42169	0.000172603	0.00688056	ring-h2 finger protein atl80-like	185	gi|449455635|ref|XP_004145558.1|PREDICTED: RING-H2 finger protein ATL80-like [Cucumis sativus] >gi|449530265|ref|XP_004172116.1| PREDICTED: RING-H2 finger protein ATL80-like [Cucumis sativus]	XP_004145558	1.8815e-113	99	332.028	185	184	NA	GO:0010075 ; GO:0009744 ; GO:0010014 ; GO:0010200 ; GO:0009944 ; GO:0009750 ; GO:0008270 ; GO:0009855 ; GO:0005515
MELO3C017048	1000.38	1506.99	493.762	0.327647	-1.60978	2.82274e-05	0.00153636	multiple chloroplast division site 1	360	gi|449455623|ref|XP_004145552.1|PREDICTED: uncharacterized protein LOC101205591 [Cucumis sativus] >gi|449485086|ref|XP_004157065.1| PREDICTED: uncharacterized protein LOC101232095 [Cucumis sativus]	XP_004145552	0	96	697.967	356	345	NA	GO:0010020 ; GO:0009706
MELO3C017060	366.942	219.158	514.725	2.34865	1.23183	0.00204721	0.0451506	auxin efflux carrier-like protein	421	gi|449455645|ref|XP_004145562.1|PREDICTED: uncharacterized protein LOC101208244 [Cucumis sativus]	XP_004145562	0	97	738.799	399	391	NA	GO:0009926 ; GO:0016023 ; GO:0015824 ; GO:0009672 ; GO:0019344 ; GO:0016021 ; GO:0055085 ; GO:0006812
MELO3C017146	520.609	734.3	306.918	0.417974	-1.25852	0.00123469	0.0308174	nodulin-like and major facilitator domain-containing protein	543	gi|449477604|ref|XP_004155069.1|PREDICTED: LOW QUALITY PROTEIN: uncharacterized protein LOC101230019 [Cucumis sativus]	XP_004155069	0	96	989.564	543	524	NA	GO:0016021 ; GO:0055085
MELO3C017180	9321.88	14702.1	3941.61	0.268098	-1.89917	3.45426e-07	3.7512e-05	chlorophyll a-b binding protein chloroplastic-like	252	gi|449440798|ref|XP_004138171.1|PREDICTED: chlorophyll a-b binding protein P4, chloroplastic-like [Cucumis sativus] >gi|449477217|ref|XP_004154963.1| PREDICTED: chlorophyll a-b binding protein P4, chloroplastic-like [Cucumis sativus]	XP_004138171	5.55593e-164	99	465.692	252	250	NA	GO:0009522 ; GO:0016168 ; GO:0030076 ; GO:0016021 ; GO:0046872 ; GO:0018298 ; GO:0009941 ; GO:0009535 ; GO:0009523 ; GO:0030003 ; GO:0010287 ; GO:0070838 ; GO:0009765 ; GO:0019344 ; GO:0080167
MELO3C017200	283.98	152.412	415.549	2.72648	1.44704	0.000272275	0.00968612	probable lrr receptor-like serine threonine-protein kinase at1g74360-like	1097	gi|449477563|ref|XP_004155058.1|PREDICTED: probable LRR receptor-like serine/threonine-protein kinase At1g74360-like [Cucumis sativus]	XP_004155058	0	98	2026.52	1075	1059	NA	GO:0031348 ; GO:0004721 ; GO:0009595 ; GO:0009867 ; GO:0009862 ; GO:0006944 ; GO:0010363 ; GO:0010310 ; GO:0002679 ; GO:0010200 ; GO:0006612 ; GO:0050832 ; GO:0042742 ; GO:0016021 ; GO:0043069 ; GO:0007169 ; GO:0006468 ; GO:0004674 ; GO:0000165 ; GO:0052542 ; GO:0004872 ; GO:0030968 ; GO:0005524 ; GO:0009581 ; GO:0005739 ; GO:0005515 ; GO:0004713 ; GO:0006470 ; GO:0009069
MELO3C017207	324.153	463.024	185.282	0.400156	-1.32136	0.000916293	0.0247976	pinus taeda anonymous locus 0_14360_01 genomic sequence	90	gi|449477178|ref|XP_004154952.1|PREDICTED: protein ISD11-like [Cucumis sativus]	XP_004154952	4.55868e-43	94	145.591	90	85	NA	GO:0005739 ; GO:0003824
MELO3C017220	493.74	738.872	248.607	0.336468	-1.57146	5.77081e-05	0.00273377	hydrolyzing o-glycosyl	206	gi|449440842|ref|XP_004138193.1|PREDICTED: glucan endo-1,3-beta-glucosidase-like protein 2-like isoform 1 [Cucumis sativus]	XP_004138193	2.90262e-91	95	277.33	206	196	NA	GO:0009505 ; GO:0046658 ; GO:0052543 ; GO:0009506 ; GO:0016787 ; GO:0001872
MELO3C017251	181.833	256.379	107.286	0.418465	-1.25682	0.00213647	0.0465114	dirigent-like protein	183	gi|449522292|ref|XP_004168161.1|PREDICTED: uncharacterized LOC101212940 [Cucumis sativus]	XP_004168161	1.78065e-125	98	362.073	182	179	NA	NA
MELO3C017268	1047.81	398.73	1696.88	4.25573	2.08941	6.13899e-08	8.32124e-06	enolase chloroplastic-like	496	gi|449440860|ref|XP_004138202.1|PREDICTED: enolase 1, chloroplastic-like [Cucumis sativus] >gi|449532822|ref|XP_004173377.1| PREDICTED: enolase 1, chloroplastic-like [Cucumis sativus]	XP_004138202	0	99	910.983	448	445	NA	GO:0055114 ; GO:0010090 ; GO:0000015 ; GO:0016491 ; GO:0000287 ; GO:0006096 ; GO:0009570 ; GO:0004634 ; GO:0000162 ; GO:0006094 ; GO:0006571 ; GO:0009094
MELO3C017297	1613.5	932.954	2294.05	2.4589	1.29802	0.000443785	0.0145089	protein aspartic protease in guard cell 1-like	487	gi|449440933|ref|XP_004138238.1|PREDICTED: protein ASPARTIC PROTEASE IN GUARD CELL 1-like [Cucumis sativus]	XP_004138238	0	94	758.444	487	461	NA	GO:0006508 ; GO:0004190
MELO3C017306	8217.4	12048.3	4386.53	0.36408	-1.45767	7.36693e-05	0.00336955	uncharacterized loc101219468	162	gi|449440941|ref|XP_004138242.1|PREDICTED: uncharacterized protein LOC101219468 [Cucumis sativus] >gi|449477062|ref|XP_004154918.1| PREDICTED: uncharacterized LOC101219468 [Cucumis sativus]	XP_004138242	5.54177e-112	96	326.25	162	157	NA	NA
MELO3C017345	1140.41	685.671	1595.14	2.3264	1.2181	0.0010843	0.0280438	mate efflux family protein 7-like	460	gi|449497524|ref|XP_004160426.1|PREDICTED: MATE efflux family protein 5-like [Cucumis sativus]	XP_004160426	0	97	853.203	449	440	NA	GO:0006855 ; GO:0015297 ; GO:0009624 ; GO:0015238 ; GO:0005886
MELO3C017349	53.4173	105.497	1.33734	0.0126765	-6.3017	3.03789e-13	1.48457e-10	dna-binding protein escarola-like	277	gi|449497591|ref|XP_004160444.1|PREDICTED: LOW QUALITY PROTEIN: putative DNA-binding protein ESCAROLA-like [Cucumis sativus]	XP_004160444	0	99	525.783	277	276	NA	GO:0003677 ; GO:0009791 ; GO:0009416
MELO3C017419	36.0097	14.3504	57.669	4.01863	2.0067	0.00169757	0.0396029	protein	68	gi|449457203|ref|XP_004146338.1|PREDICTED: uncharacterized protein LOC101203895 [Cucumis sativus] >gi|449502983|ref|XP_004161797.1| PREDICTED: uncharacterized protein LOC101224555 [Cucumis sativus]	XP_004146338	3.83934e-41	100	139.043	68	68	NA	NA
MELO3C017480	19809.8	30752.8	8866.77	0.288324	-1.79424	1.48586e-06	0.00013077	xyloglucan endotransglucosylase hydrolase protein 22-like	287	gi|115334952|gb|ABI94062.1|xyloglucan endotransglucosylase/hydrolase 2 [Cucumis melo]	ABI94062	3.84493e-173	99	491.5	287	286	NA	GO:0004553 ; GO:0016762 ; GO:0005794 ; GO:0005618 ; GO:0006073 ; GO:0048046
MELO3C017493	548.261	922.56	173.963	0.188566	-2.40686	1.84304e-09	3.60266e-07	NA	NA	NA	NA	NA	NA	NA	NA	NA	NA	NA
MELO3C017496	589.277	960.873	217.681	0.226545	-2.14213	4.49109e-08	6.36638e-06	pathogenesis-related protein pr-1	171	gi|449457129|ref|XP_004146301.1|PREDICTED: pathogenesis-related protein PR-1-like [Cucumis sativus] >gi|449528154|ref|XP_004171071.1| PREDICTED: pathogenesis-related protein PR-1-like [Cucumis sativus]	XP_004146301	5.62129e-99	90	293.893	172	156	NA	GO:0048765 ; GO:0050896 ; GO:0016023 ; GO:0005576
MELO3C017500	5709.47	9233.38	2185.55	0.236701	-2.07886	4.02645e-08	5.79621e-06	zinc finger protein constans-like 5-like	375	gi|449520712|ref|XP_004167377.1|PREDICTED: zinc finger protein CONSTANS-LIKE 5-like [Cucumis sativus]	XP_004167377	0	98	643.269	375	369	NA	GO:0009628 ; GO:0005622 ; GO:0006355 ; GO:0007154 ; GO:0051716 ; GO:0008270 ; GO:0005515
MELO3C017501	770.656	1189.11	352.199	0.296186	-1.75542	5.62086e-06	0.000406145	zinc finger protein constans-like 5-like	364	gi|449457121|ref|XP_004146297.1|PREDICTED: zinc finger protein CONSTANS-LIKE 5-like [Cucumis sativus] >gi|449520710|ref|XP_004167376.1| PREDICTED: zinc finger protein CONSTANS-LIKE 5-like [Cucumis sativus]	XP_004146297	0	95	650.973	366	348	NA	GO:0009628 ; GO:0005622 ; GO:0006355 ; GO:0007154 ; GO:0051716 ; GO:0008270 ; GO:0005515
MELO3C017556	37.2859	17.3486	57.2233	3.29843	1.72178	0.000564351	0.0171522	proline-rich receptor-like protein kinase perk4-like	176	gi|449516230|ref|XP_004165150.1|PREDICTED: proline-rich receptor-like protein kinase PERK4-like [Cucumis sativus]	XP_004165150	3.28305e-48	69	176.022	183	128	NA	NA
MELO3C017581	21624.8	31106.3	12143.3	0.39038	-1.35705	0.00018405	0.00722583	inositol-3-phosphate synthase-like	457	gi|449509092|ref|XP_004163490.1|PREDICTED: inositol-3-phosphate synthase-like [Cucumis sativus]	XP_004163490	0	99	926.391	450	449	NA	GO:0010264 ; GO:0042742 ; GO:0006021 ; GO:0004512 ; GO:0009408 ; GO:0009791 ; GO:0000166 ; GO:0005737 ; GO:0009644 ; GO:0050832 ; GO:0042542 ; GO:0051607 ; GO:0006659 ; GO:0019872
MELO3C017600	2116.26	3053.62	1178.9	0.386066	-1.37308	0.000221592	0.0082796	g protein-coupled receptor-like protein	419	gi|449458281|ref|XP_004146876.1|PREDICTED: lanC-like protein 2-like [Cucumis sativus] >gi|449522456|ref|XP_004168242.1| PREDICTED: lanC-like protein 2-like [Cucumis sativus]	XP_004146876	0	96	806.979	419	405	NA	GO:0004872 ; GO:0008152 ; GO:0019898 ; GO:0003824 ; GO:0007165
MELO3C017620	8733.12	12143.8	5322.47	0.438288	-1.19005	0.00114733	0.0292664	uncharacterized loc101221715	132	gi|449458301|ref|XP_004146886.1|PREDICTED: uncharacterized protein LOC101221715 [Cucumis sativus] >gi|449513141|ref|XP_004164244.1| PREDICTED: uncharacterized LOC101221715 [Cucumis sativus]	XP_004146886	2.06525e-70	91	218.394	134	122	NA	NA
MELO3C017630	874.811	1207.36	542.263	0.449131	-1.15479	0.00215952	0.0469039	PREDICTED: uncharacterized protein LOC101203258	165	gi|449458319|ref|XP_004146895.1|PREDICTED: uncharacterized protein LOC101203258 [Cucumis sativus]	XP_004146895	1.3666e-05	83	50.447	71	59	NA	NA
MELO3C017645	806.188	1152.29	460.087	0.39928	-1.32453	0.000503767	0.015829	ethylene-responsive transcription factor	200	gi|449458407|ref|XP_004146939.1|PREDICTED: ethylene-responsive transcription factor ERF104-like [Cucumis sativus] >gi|449520393|ref|XP_004167218.1| PREDICTED: ethylene-responsive transcription factor ERF104-like [Cucumis sativus]	XP_004146939	4.40563e-104	92	308.916	202	186	NA	GO:0003700 ; GO:0003677 ; GO:0006355 ; GO:0005667
MELO3C017764	4076.87	5635.35	2518.38	0.44689	-1.16201	0.00159694	0.0377639	PREDICTED: uncharacterized protein LOC101225826 isoform 2	131	gi|449484731|ref|XP_004156964.1|PREDICTED: uncharacterized protein LOC101225826 isoform 2 [Cucumis sativus]	XP_004156964	2.84002e-69	97	215.312	131	128	NA	NA
MELO3C017794	71.3763	35.5348	107.218	3.01726	1.59324	0.00202908	0.0449643	uncharacterized partial	535	gi|449469210|ref|XP_004152314.1|PREDICTED: uncharacterized protein LOC101222760 [Cucumis sativus]	XP_004152314	0	92	947.192	535	497	NA	NA
MELO3C017809	363.496	204.993	521.998	2.54642	1.34847	0.000334013	0.0115076	phenylalanine ammonia-lyase-like	713	gi|449468892|ref|XP_004152155.1|PREDICTED: phenylalanine ammonia-lyase-like [Cucumis sativus]	XP_004152155	0	98	1442.17	713	703	NA	GO:0005737 ; GO:0046244 ; GO:0045548 ; GO:0009555 ; GO:0006979 ; GO:0010224 ; GO:0009819 ; GO:0009800 ; GO:0006559 ; GO:0046274 ; GO:0080167 ; GO:0006570 ; GO:0009821
MELO3C017810	418.031	159.626	676.436	4.23763	2.08326	9.79173e-08	1.26273e-05	phenylalanine ammonia-lyase-like	713	gi|449468898|ref|XP_004152158.1|PREDICTED: phenylalanine ammonia-lyase-like [Cucumis sativus]	XP_004152158	0	99	1452.19	713	707	NA	GO:0005737 ; GO:0046244 ; GO:0045548 ; GO:0009555 ; GO:0006979 ; GO:0010224 ; GO:0009819 ; GO:0009800 ; GO:0006559 ; GO:0046274 ; GO:0080167 ; GO:0006570 ; GO:0009821
MELO3C017811	1079.15	494.189	1664.1	3.36735	1.75161	2.4054e-06	0.000200306	phenylalanine ammonia-lyase-like	708	gi|449468892|ref|XP_004152155.1|PREDICTED: phenylalanine ammonia-lyase-like [Cucumis sativus]	XP_004152155	0	98	1424.45	707	696	NA	GO:0005737 ; GO:0046244 ; GO:0045548 ; GO:0009555 ; GO:0006979 ; GO:0010224 ; GO:0009819 ; GO:0009800 ; GO:0006559 ; GO:0046274 ; GO:0080167 ; GO:0006570 ; GO:0009821
MELO3C017832	204.564	297.195	111.933	0.37663	-1.40878	0.000652641	0.0193603	periplasmic lipoprotein	116	gi|449484799|ref|XP_004156983.1|PREDICTED: uncharacterized protein LOC101230248 [Cucumis sativus]	XP_004156983	6.722e-68	94	210.69	118	111	NA	NA
MELO3C017856	59.5032	100.394	18.612	0.185389	-2.43138	1.8191e-05	0.00107926	NA	NA	NA	NA	NA	NA	NA	NA	NA	NA	NA
MELO3C017900	836.478	1310.76	362.198	0.276327	-1.85555	1.53182e-06	0.000133549	uncharacterized rna-binding	146	gi|449469006|ref|XP_004152212.1|PREDICTED: uncharacterized RNA-binding protein C17H9.04c-like [Cucumis sativus] >gi|449530863|ref|XP_004172411.1| PREDICTED: uncharacterized RNA-binding protein C17H9.04c-like [Cucumis sativus]	XP_004152212	2.61473e-67	97	211.46	146	143	NA	GO:0005622 ; GO:0008270
MELO3C017907	2182.8	3939.41	426.186	0.108185	-3.20842	1.52931e-15	1.57774e-12	cytochrome c oxidase subunit vb	179	gi|449469018|ref|XP_004152218.1|PREDICTED: cytochrome c oxidase subunit 5b-2, mitochondrial-like [Cucumis sativus] >gi|449484203|ref|XP_004156815.1| PREDICTED: cytochrome c oxidase subunit 5b-2, mitochondrial-like [Cucumis sativus]	XP_004152218	7.24091e-61	97	197.593	126	123	NA	GO:0005740 ; GO:0004129 ; GO:0006123 ; GO:0015992 ; GO:0045277
MELO3C017917	126.716	188.134	65.2972	0.347078	-1.52667	0.000302913	0.0106335	chloroplast protein 12	128	gi|449469032|ref|XP_004152225.1|PREDICTED: calvin cycle protein CP12-2, chloroplastic-like [Cucumis sativus] >gi|449484218|ref|XP_004156820.1| PREDICTED: calvin cycle protein CP12-2, chloroplastic-like [Cucumis sativus]	XP_004152225	4.6854e-83	99	249.98	128	127	NA	GO:0009744 ; GO:0043234 ; GO:0018316 ; GO:0010114 ; GO:0080153 ; GO:0009637 ; GO:0010155 ; GO:0005515 ; GO:0070417 ; GO:0009570 ; GO:0071454 ; GO:0034605 ; GO:0010218 ; GO:0009644
MELO3C017938	922.265	564.927	1279.6	2.26508	1.17956	0.00167302	0.0391778	fumarate hydratase mitochondrial-like	494	gi|449469056|ref|XP_004152237.1|PREDICTED: fumarate hydratase 1, mitochondrial-like [Cucumis sativus] >gi|449484240|ref|XP_004156827.1| PREDICTED: fumarate hydratase 1, mitochondrial-like [Cucumis sativus]	XP_004152237	0	99	1011.91	493	490	NA	GO:0048868 ; GO:0006979 ; GO:0005829 ; GO:0005739 ; GO:0009651 ; GO:0004333 ; GO:0042128 ; GO:0005515 ; GO:0045239 ; GO:0006106 ; GO:0019643
MELO3C018003	13181.7	24883.1	1480.34	0.0594916	-4.07117	2.93611e-23	1.36309e-19	NA	NA	NA	NA	NA	NA	NA	NA	NA	NA	NA
MELO3C018004	133.028	247.786	18.2697	0.0737317	-3.76157	7.01856e-13	3.17889e-10	NA	NA	NA	NA	NA	NA	NA	NA	NA	NA	NA
MELO3C018005	2006.3	3533.24	479.362	0.135672	-2.8818	2.41812e-13	1.32072e-10	two inhibitor peptide topologies precursor 2	75	gi|449469138|ref|XP_004152278.1|PREDICTED: trypsin inhibitor 1-like [Cucumis sativus]	XP_004152278	4.10035e-29	87	108.612	80	70	NA	GO:0004867
MELO3C018007	26.4384	50.7978	2.0791	0.0409289	-4.61074	1.06816e-06	9.86851e-05	PREDICTED: uncharacterized protein LOC101232593	103	gi|449484368|ref|XP_004156863.1|PREDICTED: uncharacterized protein LOC101232593 [Cucumis sativus]	XP_004156863	3.28054e-07	54	52.7582	71	39	NA	NA
MELO3C018008	184.038	310.354	57.7226	0.18599	-2.4267	6.98641e-08	9.20125e-06	PREDICTED: uncharacterized protein LOC101232593	104	gi|449484368|ref|XP_004156863.1|PREDICTED: uncharacterized protein LOC101232593 [Cucumis sativus]	XP_004156863	1.90086e-08	58	56.225	72	42	NA	NA
MELO3C018031	975.731	1402.13	549.327	0.391779	-1.35189	0.000375662	0.0125468	protein	452	gi|449465107|ref|XP_004150270.1|PREDICTED: uncharacterized protein LOC101221491 [Cucumis sativus]	XP_004150270	0	97	748.429	454	443	NA	NA
MELO3C018122	138.911	203.663	74.1592	0.364128	-1.45748	0.00111961	0.0288765	thioredoxin-like protein	119	gi|4928460|gb|AAD33596.1|AF133127_1thioredoxin h [Hevea brasiliensis]	AAD33596	4.36748e-49	82	163.31	116	96	NA	GO:0006467 ; GO:0009055 ; GO:0045454 ; GO:0006662 ; GO:0003756 ; GO:0005829 ; GO:0015035
MELO3C018144	1729.78	982.395	2477.17	2.52156	1.33432	0.000271802	0.00968612	gras family transcription factor	594	gi|449468516|ref|XP_004151967.1|PREDICTED: chitin-inducible gibberellin-responsive protein 1-like [Cucumis sativus] >gi|449496935|ref|XP_004160267.1| PREDICTED: chitin-inducible gibberellin-responsive protein 1-like [Cucumis sativus]	XP_004151967	0	98	1126.31	594	583	NA	GO:0006355
MELO3C018149	556.289	875.033	237.545	0.27147	-1.88113	2.17899e-06	0.000184767	beta-glucosidase 41-like	289	gi|449496961|ref|XP_004160275.1|PREDICTED: putative beta-glucosidase 41-like [Cucumis sativus]	XP_004160275	0	98	581.252	285	280	NA	GO:0005975 ; GO:0009505 ; GO:0008422 ; GO:0043169
MELO3C018228	16879	24388.4	9369.55	0.38418	-1.38015	0.000204467	0.00781266	NA	NA	NA	NA	NA	NA	NA	NA	NA	NA	NA
MELO3C018366	260.449	385.151	135.748	0.352453	-1.5045	0.000229801	0.00851777	NA	NA	NA	NA	NA	NA	NA	NA	NA	NA	NA
MELO3C018368	1168.59	1855.69	481.495	0.25947	-1.94636	4.4456e-07	4.69062e-05	NA	NA	NA	NA	NA	NA	NA	NA	NA	NA	NA
MELO3C018426	6922.86	10773.4	3072.3	0.285174	-1.81008	1.42667e-06	0.000126158	NA	NA	NA	NA	NA	NA	NA	NA	NA	NA	NA
MELO3C018449	821.644	1185.23	458.055	0.386468	-1.37158	0.000354663	0.0121515	NA	NA	NA	NA	NA	NA	NA	NA	NA	NA	NA
MELO3C018463	81.2476	32.6281	129.867	3.98023	1.99285	6.71091e-06	0.000466748	NA	NA	NA	NA	NA	NA	NA	NA	NA	NA	NA
MELO3C018464	142.995	39.8866	246.104	6.1701	2.62529	1.64233e-08	2.62915e-06	NA	NA	NA	NA	NA	NA	NA	NA	NA	NA	NA
MELO3C018503	254.743	388.491	120.994	0.311447	-1.68294	3.35694e-05	0.00176097	NA	NA	NA	NA	NA	NA	NA	NA	NA	NA	NA
MELO3C018539	170.148	40.3136	299.983	7.44123	2.89554	8.24966e-12	2.59655e-09	NA	NA	NA	NA	NA	NA	NA	NA	NA	NA	NA
MELO3C018580	11859.2	16563.8	7154.58	0.43194	-1.2111	0.000734309	0.0211351	NA	NA	NA	NA	NA	NA	NA	NA	NA	NA	NA
MELO3C018598	367.644	574.834	160.454	0.279132	-1.84098	4.10652e-06	0.000312533	NA	NA	NA	NA	NA	NA	NA	NA	NA	NA	NA
MELO3C018599	183.344	289.953	76.7341	0.264643	-1.91788	1.03785e-05	0.000676241	NA	NA	NA	NA	NA	NA	NA	NA	NA	NA	NA
MELO3C018600	1165.82	1771.85	559.787	0.315934	-1.6623	1.3953e-05	0.000866582	NA	NA	NA	NA	NA	NA	NA	NA	NA	NA	NA
MELO3C018618	93.4765	139.669	47.2844	0.338547	-1.56257	0.000285681	0.0100666	NA	NA	NA	NA	NA	NA	NA	NA	NA	NA	NA
MELO3C018623	497.835	305.549	690.122	2.25863	1.17545	0.00221016	0.0476687	NA	NA	NA	NA	NA	NA	NA	NA	NA	NA	NA
MELO3C018636	469.793	283.058	656.528	2.31941	1.21376	0.00201887	0.0447956	NA	NA	NA	NA	NA	NA	NA	NA	NA	NA	NA
MELO3C018657	1129.86	1598.19	661.528	0.413924	-1.27256	0.000494683	0.0156495	NA	NA	NA	NA	NA	NA	NA	NA	NA	NA	NA
MELO3C018715	506.006	710.013	302	0.425344	-1.2333	0.00190787	0.0429783	NA	NA	NA	NA	NA	NA	NA	NA	NA	NA	NA
MELO3C018748	1321.36	1946.17	696.544	0.357905	-1.48235	7.61477e-05	0.00345818	NA	NA	NA	NA	NA	NA	NA	NA	NA	NA	NA
MELO3C018760	40.7967	74.2648	7.32858	0.0986818	-3.34107	1.03603e-07	1.32683e-05	NA	NA	NA	NA	NA	NA	NA	NA	NA	NA	NA
MELO3C018765	10676.9	17527.2	3826.52	0.218318	-2.1955	7.33272e-09	1.28461e-06	NA	NA	NA	NA	NA	NA	NA	NA	NA	NA	NA
MELO3C018774	655.049	930.672	379.427	0.407691	-1.29445	0.000697879	0.0203448	NA	NA	NA	NA	NA	NA	NA	NA	NA	NA	NA
MELO3C018785	123.156	206.752	39.56	0.19134	-2.38579	2.25998e-07	2.65619e-05	NA	NA	NA	NA	NA	NA	NA	NA	NA	NA	NA
MELO3C018790	49.168	20.9708	77.3651	3.68917	1.8833	0.00104852	0.027431	NA	NA	NA	NA	NA	NA	NA	NA	NA	NA	NA
MELO3C018801	201.444	315.02	87.8677	0.278927	-1.84204	9.71849e-06	0.000644544	NA	NA	NA	NA	NA	NA	NA	NA	NA	NA	NA
MELO3C018822	390.261	635.116	145.405	0.228942	-2.12694	1.27259e-07	1.56503e-05	NA	NA	NA	NA	NA	NA	NA	NA	NA	NA	NA
MELO3C018824	14.0442	4.6263	23.462	5.07144	2.3424	0.00156865	0.0372113	NA	NA	NA	NA	NA	NA	NA	NA	NA	NA	NA
MELO3C018843	1282.65	788.179	1777.13	2.25473	1.17295	0.00122473	0.0306925	NA	NA	NA	NA	NA	NA	NA	NA	NA	NA	NA
MELO3C018862	269.406	413.014	125.798	0.304585	-1.71508	2.12103e-05	0.00121943	NA	NA	NA	NA	NA	NA	NA	NA	NA	NA	NA
MELO3C018880	122478	199887	45068.6	0.225471	-2.14899	1.21871e-08	2.05741e-06	NA	NA	NA	NA	NA	NA	NA	NA	NA	NA	NA
MELO3C018882	5624.97	7983.06	3266.89	0.409228	-1.28902	0.000453654	0.0147537	NA	NA	NA	NA	NA	NA	NA	NA	NA	NA	NA
MELO3C018884	51980.6	72824.5	31136.8	0.42756	-1.2258	0.000954495	0.0254906	NA	NA	NA	NA	NA	NA	NA	NA	NA	NA	NA
MELO3C018890	128.225	246.104	10.3455	0.0420373	-4.57219	6.45039e-18	1.08894e-14	NA	NA	NA	NA	NA	NA	NA	NA	NA	NA	NA
MELO3C018927	213.831	305.488	122.175	0.399932	-1.32217	0.00154644	0.0368171	NA	NA	NA	NA	NA	NA	NA	NA	NA	NA	NA
MELO3C018972	325.804	506.117	145.49	0.287464	-1.79855	6.69488e-06	0.000466748	NA	NA	NA	NA	NA	NA	NA	NA	NA	NA	NA
MELO3C018994	3635.84	2175	5096.68	2.3433	1.22854	0.00106732	0.0277205	NA	NA	NA	NA	NA	NA	NA	NA	NA	NA	NA
MELO3C019236	89.7885	44.0718	135.505	3.07465	1.62042	0.00104879	0.027431	NA	NA	NA	NA	NA	NA	NA	NA	NA	NA	NA
MELO3C019243	446.534	802.272	90.7956	0.113173	-3.1434	2.62978e-13	1.39529e-10	NA	NA	NA	NA	NA	NA	NA	NA	NA	NA	NA
MELO3C019297	247.816	60.5994	435.032	7.17882	2.84375	3.90928e-10	8.85309e-08	NA	NA	NA	NA	NA	NA	NA	NA	NA	NA	NA
MELO3C019335	1018.51	1447.33	589.686	0.40743	-1.29537	0.000704895	0.0204304	NA	NA	NA	NA	NA	NA	NA	NA	NA	NA	NA
MELO3C019384	441.889	269.057	614.721	2.28472	1.19202	0.00226864	0.0483682	NA	NA	NA	NA	NA	NA	NA	NA	NA	NA	NA
MELO3C019497	4978.41	7118.34	2838.48	0.398757	-1.32642	0.000360577	0.0121991	NA	NA	NA	NA	NA	NA	NA	NA	NA	NA	NA
MELO3C019573	172.796	86.2856	259.307	3.00522	1.58747	0.000276621	0.0098219	NA	NA	NA	NA	NA	NA	NA	NA	NA	NA	NA
MELO3C019633	1019.18	618.443	1419.91	2.29594	1.19909	0.00148447	0.0358009	NA	NA	NA	NA	NA	NA	NA	NA	NA	NA	NA
MELO3C019649	175.968	279.361	72.5759	0.259792	-1.94457	8.08933e-06	0.000550252	NA	NA	NA	NA	NA	NA	NA	NA	NA	NA	NA
MELO3C019677	20067	31542.6	8591.37	0.272373	-1.87634	5.16935e-07	5.36284e-05	NA	NA	NA	NA	NA	NA	NA	NA	NA	NA	NA
MELO3C019762	3539.02	4977.22	2100.82	0.422087	-1.24439	0.000744786	0.0213108	NA	NA	NA	NA	NA	NA	NA	NA	NA	NA	NA
MELO3C019790	1620.56	1000.85	2240.27	2.23836	1.16244	0.00184937	0.042096	NA	NA	NA	NA	NA	NA	NA	NA	NA	NA	NA
MELO3C019800	6891.48	9658.08	4124.88	0.427092	-1.22738	0.000890221	0.0242752	NA	NA	NA	NA	NA	NA	NA	NA	NA	NA	NA
MELO3C019814	337.369	194.049	480.689	2.47715	1.30868	0.0009048	0.0246005	NA	NA	NA	NA	NA	NA	NA	NA	NA	NA	NA
MELO3C019818	104.348	165.676	43.0191	0.259658	-1.94532	7.10264e-05	0.00326475	NA	NA	NA	NA	NA	NA	NA	NA	NA	NA	NA
MELO3C019835	240.556	348.823	132.289	0.379243	-1.39881	0.000568726	0.0172151	NA	NA	NA	NA	NA	NA	NA	NA	NA	NA	NA
MELO3C019981	9344.43	13235.4	5453.43	0.412033	-1.27917	0.000498022	0.0157016	NA	NA	NA	NA	NA	NA	NA	NA	NA	NA	NA
MELO3C019994	457.747	267.715	647.779	2.41966	1.2748	0.000826208	0.0230198	NA	NA	NA	NA	NA	NA	NA	NA	NA	NA	NA
MELO3C020143	308.89	474.104	143.675	0.303046	-1.72239	2.83776e-05	0.00153636	NA	NA	NA	NA	NA	NA	NA	NA	NA	NA	NA
MELO3C020163	76.9179	120.467	33.369	0.276998	-1.85205	7.61657e-05	0.00345818	NA	NA	NA	NA	NA	NA	NA	NA	NA	NA	NA
MELO3C020210	52.5463	81.6733	23.4193	0.286744	-1.80217	0.000835792	0.0231652	NA	NA	NA	NA	NA	NA	NA	NA	NA	NA	NA
MELO3C020464	63.1858	27.6663	98.7053	3.56771	1.835	0.00028116	0.00993483	NA	NA	NA	NA	NA	NA	NA	NA	NA	NA	NA
MELO3C020485	181.638	263.122	100.153	0.380635	-1.39352	0.00100705	0.0266017	NA	NA	NA	NA	NA	NA	NA	NA	NA	NA	NA
MELO3C020504	148.325	237.494	59.1562	0.249085	-2.00529	6.18488e-06	0.000440051	NA	NA	NA	NA	NA	NA	NA	NA	NA	NA	NA
MELO3C020535	146.188	229.351	63.0256	0.2748	-1.86355	1.6649e-05	0.00100055	NA	NA	NA	NA	NA	NA	NA	NA	NA	NA	NA
MELO3C020536	1897.22	1146.12	2648.32	2.31069	1.20832	0.00114727	0.0292664	NA	NA	NA	NA	NA	NA	NA	NA	NA	NA	NA
MELO3C020561	120.494	180.334	60.6542	0.336343	-1.57199	0.000158227	0.00642948	NA	NA	NA	NA	NA	NA	NA	NA	NA	NA	NA
MELO3C020592	35.8636	58.5607	13.1664	0.224833	-2.15307	0.000168022	0.00676824	NA	NA	NA	NA	NA	NA	NA	NA	NA	NA	NA
MELO3C020596	71.9347	108.321	35.548	0.328171	-1.60748	0.000728354	0.021035	NA	NA	NA	NA	NA	NA	NA	NA	NA	NA	NA
MELO3C020597	1433.23	2379.53	486.933	0.204635	-2.28888	3.01254e-09	5.7673e-07	NA	NA	NA	NA	NA	NA	NA	NA	NA	NA	NA
MELO3C020653	613.277	905.128	321.425	0.355116	-1.49364	9.53515e-05	0.00414679	NA	NA	NA	NA	NA	NA	NA	NA	NA	NA	NA
MELO3C020798	820.933	1133.51	508.355	0.448479	-1.15689	0.00211611	0.0461823	NA	NA	NA	NA	NA	NA	NA	NA	NA	NA	NA
MELO3C020799	801.866	1355.68	248.055	0.182975	-2.45028	3.1781e-10	7.37715e-08	NA	NA	NA	NA	NA	NA	NA	NA	NA	NA	NA
MELO3C020805	240.331	110.316	370.347	3.35716	1.74724	1.12391e-05	0.000722183	NA	NA	NA	NA	NA	NA	NA	NA	NA	NA	NA
MELO3C020864	75.4824	113.741	37.224	0.32727	-1.61145	0.00219197	0.0473651	NA	NA	NA	NA	NA	NA	NA	NA	NA	NA	NA
MELO3C020875	1311.25	722.292	1900.21	2.6308	1.3955	0.000258069	0.00928304	NA	NA	NA	NA	NA	NA	NA	NA	NA	NA	NA
MELO3C020877	3879.66	5367.32	2392	0.445661	-1.16598	0.0013566	0.0334594	NA	NA	NA	NA	NA	NA	NA	NA	NA	NA	NA
MELO3C020880	245.346	353.069	137.623	0.389791	-1.35923	0.000955382	0.0254906	NA	NA	NA	NA	NA	NA	NA	NA	NA	NA	NA
MELO3C020913	4325.72	6277.13	2374.3	0.378246	-1.4026	0.000140366	0.00574141	NA	NA	NA	NA	NA	NA	NA	NA	NA	NA	NA
MELO3C020934	15.5057	27.9408	3.07052	0.109894	-3.18582	0.000792146	0.0222881	NA	NA	NA	NA	NA	NA	NA	NA	NA	NA	NA
MELO3C020942	3086.8	4323.59	1850	0.427886	-1.2247	0.000841881	0.0232992	NA	NA	NA	NA	NA	NA	NA	NA	NA	NA	NA
MELO3C020958	477.039	288.778	665.301	2.30385	1.20405	0.0019613	0.0439342	NA	NA	NA	NA	NA	NA	NA	NA	NA	NA	NA
MELO3C020984	176.011	252.314	99.7076	0.395173	-1.33944	0.00125281	0.0312279	NA	NA	NA	NA	NA	NA	NA	NA	NA	NA	NA
MELO3C020986	199.758	292.782	106.733	0.364547	-1.45582	0.000550179	0.0169153	NA	NA	NA	NA	NA	NA	NA	NA	NA	NA	NA
MELO3C021047	660.488	953.732	367.245	0.38506	-1.37684	0.000312891	0.0109218	NA	NA	NA	NA	NA	NA	NA	NA	NA	NA	NA
MELO3C021091	803.452	1276.06	330.844	0.25927	-1.94747	4.8691e-07	5.10843e-05	PREDICTED: uncharacterized protein LOC101232147	304	gi|449475375|ref|XP_004154430.1|PREDICTED: uncharacterized protein LOC101232147 [Cucumis sativus]	XP_004154430	5.70226e-180	91	510.375	305	279	NA	NA
MELO3C021148	2852.87	4078.8	1626.95	0.398879	-1.32598	0.000367567	0.0123483	autophagy-related protein 8f-like	117	gi|224067661|ref|XP_002302521.1|predicted protein [Populus trichocarpa] >gi|222844247|gb|EEE81794.1| predicted protein [Populus trichocarpa]	XP_002302521	5.44589e-74	96	226.483	117	113	NA	NA
MELO3C021167	2433.21	3565.86	1300.56	0.364724	-1.45512	0.000101526	0.00436423	saur family protein	174	gi|449495343|ref|XP_004159805.1|PREDICTED: auxin-induced protein 6B-like [Cucumis sativus]	XP_004159805	7.66084e-64	94	204.142	150	142	NA	NA
MELO3C021245	19.5536	6.37641	32.7308	5.1331	2.35983	0.00106021	0.0276131	polygalacturonase at1g48100-like	475	gi|449441508|ref|XP_004138524.1|PREDICTED: polygalacturonase At1g48100-like [Cucumis sativus]	XP_004138524	0	98	918.302	475	469	NA	NA
MELO3C021260	3906.63	5930.1	1883.16	0.31756	-1.6549	1.07541e-05	0.000695831	transcription factor bhlh147	206	gi|449462138|ref|XP_004148798.1|PREDICTED: transcription factor bHLH147-like isoform 1 [Cucumis sativus] >gi|449462140|ref|XP_004148799.1| PREDICTED: transcription factor bHLH147-like isoform 2 [Cucumis sativus]	XP_004148798	6.46651e-113	99	332.413	182	181	NA	NA
MELO3C021281	11577.9	16520.5	6635.29	0.40164	-1.31603	0.000313794	0.0109328	beta xylosidase	673	gi|449466797|ref|XP_004151112.1|PREDICTED: beta-D-xylosidase 1-like [Cucumis sativus]	XP_004151112	0	98	1168.3	609	601	NA	NA
MELO3C021294	66.7577	24.9566	108.559	4.3499	2.12098	6.2876e-06	0.000445652	bet v 1 allergen	159	gi|449523189|ref|XP_004168607.1|PREDICTED: major allergen Pru ar 1-like [Cucumis sativus]	XP_004168607	3.37473e-84	96	255.373	159	154	NA	NA
MELO3C021297	15.0692	2.96769	27.1708	9.15554	3.19465	0.00182074	0.0417938	peroxidase 5-like	268	gi|449436719|ref|XP_004136140.1|PREDICTED: peroxidase 5-like [Cucumis sativus]	XP_004136140	3.26297e-159	95	457.603	268	256	NA	NA
MELO3C021306	62773.1	95990.2	29556	0.307906	-1.69944	6.54023e-06	0.000460046	ethylene-responsive transcription factor rap2-3-like	233	gi|449470742|ref|XP_004153075.1|PREDICTED: ethylene-responsive transcription factor RAP2-3-like [Cucumis sativus] >gi|449532515|ref|XP_004173226.1| PREDICTED: ethylene-responsive transcription factor RAP2-3-like [Cucumis sativus]	XP_004153075	1.26589e-108	91	323.553	233	214	NA	NA
MELO3C021312	1588.48	2194.33	982.621	0.4478	-1.15907	0.00222613	0.0479018	ring-h2 finger protein atl2-like	244	gi|449465577|ref|XP_004150504.1|PREDICTED: RING-H2 finger protein ATL2-like [Cucumis sativus] >gi|449516425|ref|XP_004165247.1| PREDICTED: RING-H2 finger protein ATL2-like [Cucumis sativus]	XP_004150504	9.34902e-98	87	296.59	239	209	NA	NA
MELO3C021350	499.821	912.713	86.9298	0.0952433	-3.39224	1.87772e-15	1.74346e-12	glutaredoxin family protein	102	gi|449450668|ref|XP_004143084.1|PREDICTED: monothiol glutaredoxin-S2-like [Cucumis sativus] >gi|449524844|ref|XP_004169431.1| PREDICTED: monothiol glutaredoxin-S2-like [Cucumis sativus]	XP_004143084	4.75667e-68	100	209.92	102	102	NA	NA
MELO3C021351	222.142	339.538	104.746	0.308497	-1.69667	6.91378e-05	0.00322585	monothiol glutaredoxin-s10-like	103	gi|449496691|ref|XP_004160199.1|PREDICTED: LOW QUALITY PROTEIN: monothiol glutaredoxin-S10-like [Cucumis sativus]	XP_004160199	7.13494e-58	99	184.111	103	102	NA	NA
MELO3C021373	89.1353	130.191	48.0798	0.369302	-1.43713	0.00105778	0.0275885	peroxidase 24-like	327	gi|449454604|ref|XP_004145044.1|PREDICTED: peroxidase 24-like [Cucumis sativus] >gi|449473288|ref|XP_004153839.1| PREDICTED: peroxidase 24-like [Cucumis sativus] >gi|449507673|ref|XP_004163098.1| PREDICTED: peroxidase 24-like [Cucumis sativus]	XP_004145044	0	94	598.201	327	308	NA	NA
MELO3C021406	4761.16	7130.7	2391.62	0.335397	-1.57606	2.05052e-05	0.00119367	basic 7s globulin-like	419	gi|449466574|ref|XP_004151001.1|PREDICTED: basic 7S globulin-like [Cucumis sativus]	XP_004151001	0	93	676.011	419	392	NA	NA
MELO3C021407	18403	25207.9	11598.1	0.460099	-1.11998	0.00230793	0.0488692	stem-specific protein tsjt1-like	202	gi|449463092|ref|XP_004149268.1|PREDICTED: stem-specific protein TSJT1-like [Cucumis sativus]	XP_004149268	1.65737e-130	94	378.252	199	188	NA	NA
MELO3C021431	27.2665	43.6918	10.8413	0.24813	-2.01083	0.000989206	0.0262422	fatty acyl- reductase 3-like	487	gi|449456126|ref|XP_004145801.1|PREDICTED: fatty acyl-CoA reductase 3-like [Cucumis sativus]	XP_004145801	0	98	965.681	488	480	NA	NA
MELO3C021445	12.898	0.593537	25.2024	42.4614	5.40808	0.00023464	0.00866255	atp-binding cassette	1133	gi|449456092|ref|XP_004145784.1|PREDICTED: pleiotropic drug resistance protein 2-like [Cucumis sativus]	XP_004145784	0	97	2117.43	1140	1111	NA	NA
MELO3C021447	164.208	265.982	62.4337	0.234729	-2.09093	1.25933e-06	0.000114636	stress responsive a b barrel domain family protein	108	gi|449456098|ref|XP_004145787.1|PREDICTED: uncharacterized protein At5g22580-like isoform 1 [Cucumis sativus] >gi|449456100|ref|XP_004145788.1| PREDICTED: uncharacterized protein At5g22580-like isoform 2 [Cucumis sativus] >gi|449456102|ref|XP_004145789.1| PREDICTED: uncharacterized protein At5g22580-like isoform 3 [Cucumis sativus] >gi|449496254|ref|XP_004160085.1| PREDICTED: uncharacterized prot…	XP_004145787	2.4835e-70	100	216.083	108	108	NA	NA
MELO3C021495	50.5132	1.18707	99.8393	84.1053	6.39412	6.0057e-13	2.78814e-10	metalloendoproteinase 1-like	319	gi|449449419|ref|XP_004142462.1|PREDICTED: metalloendoproteinase 1-like [Cucumis sativus] >gi|449492747|ref|XP_004159088.1| PREDICTED: metalloendoproteinase 1-like [Cucumis sativus]	XP_004142462	0	97	570.081	286	278	NA	NA
MELO3C021529	267.513	385.531	149.495	0.387764	-1.36675	0.000794344	0.0223161	protein	182	gi|297828602|ref|XP_002882183.1|hypothetical protein ARALYDRAFT_896109 [Arabidopsis lyrata subsp. lyrata] >gi|297328023|gb|EFH58442.1| hypothetical protein ARALYDRAFT_896109 [Arabidopsis lyrata subsp. lyrata]	XP_002882183	1.29999e-37	57	137.887	171	99	NA	NA
MELO3C021546	179.643	90.9424	268.343	2.95069	1.56105	0.000358044	0.0121789	uncharacterized loc101205581	425	gi|449450107|ref|XP_004142805.1|PREDICTED: uncharacterized protein LOC101205581 [Cucumis sativus] >gi|449483757|ref|XP_004156681.1| PREDICTED: uncharacterized LOC101205581 [Cucumis sativus]	XP_004142805	0	99	835.869	425	424	NA	NA
MELO3C021550	802.586	417.242	1187.93	2.8471	1.50949	4.97533e-05	0.00241062	cinnamoyl reductase	363	gi|449450099|ref|XP_004142801.1|PREDICTED: cinnamoyl-CoA reductase 1-like [Cucumis sativus]	XP_004142801	0	95	693.73	363	348	NA	NA
MELO3C021552	2858.62	4068.05	1649.19	0.405401	-1.30258	0.000421001	0.0138863	universal stress protein family protein	175	gi|449450095|ref|XP_004142799.1|PREDICTED: universal stress protein A-like protein-like [Cucumis sativus]	XP_004142799	2.88543e-120	97	348.206	175	171	NA	NA
MELO3C021553	550.547	832.288	268.806	0.322973	-1.63052	2.81328e-05	0.00153636	50s ribosomal protein chloroplastic-like	183	gi|449450097|ref|XP_004142800.1|PREDICTED: 50S ribosomal protein L12, chloroplastic-like [Cucumis sativus]	XP_004142800	1.48999e-82	94	253.062	183	173	NA	NA
MELO3C021645	25.0809	42.2912	7.8706	0.186105	-2.42581	3.96017e-05	0.00201481	casp-like protein rcom_1206790-like	155	gi|449450161|ref|XP_004142832.1|PREDICTED: CASP-like protein RCOM_1206790-like [Cucumis sativus]	XP_004142832	8.91175e-58	97	187.963	155	151	NA	NA
MELO3C021658	1784.07	1032.11	2536.03	2.45713	1.29698	0.000492433	0.0156049	heat shock protein 70	634	gi|449449986|ref|XP_004142745.1|PREDICTED: heat shock cognate 70 kDa protein-like [Cucumis sativus]	XP_004142745	0	96	1163.67	618	598	NA	NA
MELO3C021682	163.331	283.99	42.6732	0.150263	-2.73444	4.34119e-10	9.68403e-08	tnfr cd27 30 40 95 cysteine-rich region	112	gi|147771012|emb|CAN77938.1|hypothetical protein VITISV_033631 [Vitis vinifera]	CAN77938	4.49321e-17	66	79.337	77	51	NA	NA
MELO3C021686	1151.21	1845.32	457.095	0.247705	-2.0133	1.40847e-07	1.70949e-05	xyloglucan endotransglucosylase hydrolase	296	gi|449443706|ref|XP_004139618.1|PREDICTED: probable xyloglucan endotransglucosylase/hydrolase protein 7-like [Cucumis sativus]	XP_004139618	6.13646e-180	92	514.612	294	273	NA	NA
MELO3C021763	263.653	32.5061	494.8	15.2218	3.92806	2.61719e-16	2.8589e-13	protein phloem protein 2-like a9-like	184	gi|449487668|ref|XP_004157741.1|PREDICTED: protein PHLOEM PROTEIN 2-LIKE A9-like [Cucumis sativus]	XP_004157741	7.15973e-127	96	365.925	184	178	NA	NA
MELO3C021766	7173.39	10613	3733.74	0.351807	-1.50714	4.95713e-05	0.00240979	phloem filament protein	202	gi|449513051|ref|XP_004164214.1|PREDICTED: uncharacterized protein LOC101229086 [Cucumis sativus]	XP_004164214	1.78212e-98	81	295.049	202	164	NA	NA
MELO3C021781	134.831	195.75	73.9132	0.377591	-1.40511	0.000764021	0.0216319	casp-like protein 9-like	207	gi|449474375|ref|XP_004154154.1|PREDICTED: CASP-like protein 9-like [Cucumis sativus] >gi|449487684|ref|XP_004157749.1| PREDICTED: CASP-like protein 9-like [Cucumis sativus]	XP_004154154	1.58793e-119	92	348.977	208	192	NA	NA
MELO3C021788	7618.46	10965.9	4271.06	0.389487	-1.36035	0.000213082	0.00804253	at1g31330 t19e23_1	226	gi|449465832|ref|XP_004150631.1|PREDICTED: photosystem I reaction center subunit III, chloroplastic-like [Cucumis sativus] >gi|449487680|ref|XP_004157747.1| PREDICTED: photosystem I reaction center subunit III, chloroplastic-like [Cucumis sativus]	XP_004150631	4.66215e-108	98	321.242	226	222	NA	NA
MELO3C021818	2456.6	3464.85	1448.36	0.418015	-1.25837	0.000556007	0.01701	protein	249	gi|449435938|ref|XP_004135751.1|PREDICTED: uncharacterized protein LOC101221199 [Cucumis sativus]	XP_004135751	3.85109e-84	93	259.996	137	128	NA	NA
MELO3C021821	88.4983	51.2413	125.755	2.45418	1.29524	0.00173499	0.0403743	cellulose synthase-like protein d3-like	1146	gi|449460738|ref|XP_004148102.1|PREDICTED: cellulose synthase-like protein D3-like [Cucumis sativus] >gi|449483998|ref|XP_004156754.1| PREDICTED: cellulose synthase-like protein D3-like [Cucumis sativus]	XP_004148102	0	99	2347.39	1146	1145	NA	NA
MELO3C021823	493.069	129.492	856.645	6.61544	2.72584	2.67402e-11	7.41142e-09	atp-binding cassette	1413	gi|296081973|emb|CBI20978.3|unnamed protein product [Vitis vinifera]	CBI20978	0	88	2246.08	1437	1276	NA	NA
MELO3C021853	974.124	1433.2	515.049	0.35937	-1.47646	0.000105336	0.0044673	gamma-glutamylcyclotransferase at3g02910-like	177	gi|449455242|ref|XP_004145362.1|PREDICTED: putative gamma-glutamylcyclotransferase At3g02910-like [Cucumis sativus] >gi|449473423|ref|XP_004153876.1| PREDICTED: putative gamma-glutamylcyclotransferase At3g02910-like [Cucumis sativus] >gi|449515518|ref|XP_004164796.1| PREDICTED: putative gamma-glutamylcyclotransferase At3g02910-like [Cucumis sativus]	XP_004145362	2.75372e-108	98	318.161	177	174	NA	NA
MELO3C021932	283.186	405.226	161.146	0.39767	-1.33035	0.00105213	0.0274796	NA	NA	NA	NA	NA	NA	NA	NA	NA	NA	NA
MELO3C021934	8543.84	13054.5	4033.22	0.308953	-1.69454	5.66962e-06	0.000406915	NA	NA	NA	NA	NA	NA	NA	NA	NA	NA	NA
MELO3C021940	6262.39	9589	2935.77	0.30616	-1.70764	4.6966e-06	0.000347473	cold-regulated 413 plasma membrane protein 2-like	202	gi|449455212|ref|XP_004145347.1|PREDICTED: cold-regulated 413 plasma membrane protein 2-like [Cucumis sativus] >gi|449474966|ref|XP_004154334.1| PREDICTED: cold-regulated 413 plasma membrane protein 2-like [Cucumis sativus] >gi|449502386|ref|XP_004161626.1| PREDICTED: cold-regulated 413 plasma membrane protein 2-like [Cucumis sativus]	XP_004145347	8.36719e-127	98	367.081	202	199	NA	NA
MELO3C021942	354.77	507.077	202.464	0.399277	-1.32454	0.00088615	0.0241997	ring-h2 finger protein atl65-like	409	gi|449455322|ref|XP_004145402.1|PREDICTED: RING-H2 finger protein ATL65-like [Cucumis sativus] >gi|449472703|ref|XP_004153673.1| PREDICTED: RING-H2 finger protein ATL65-like [Cucumis sativus] >gi|449532533|ref|XP_004173235.1| PREDICTED: RING-H2 finger protein ATL65-like [Cucumis sativus]	XP_004145402	0	98	618.616	381	375	NA	NA
MELO3C021993	713.634	1165.89	261.378	0.224187	-2.15722	4.19595e-08	5.99375e-06	NA	NA	NA	NA	NA	NA	NA	NA	NA	NA	NA
MELO3C022018	232.742	100.911	364.573	3.61283	1.85313	8.73861e-06	0.000585834	chorismate chloroplastic-like	316	gi|449447402|ref|XP_004141457.1|PREDICTED: chorismate mutase, chloroplastic-like [Cucumis sativus]	XP_004141457	0	97	537.339	295	288	NA	NA
MELO3C022039	1234.35	1837.25	631.439	0.343687	-1.54083	3.97545e-05	0.00201705	receptor-like protein kinase feronia-like	108	gi|449447667|ref|XP_004141589.1|PREDICTED: receptor-like protein kinase FERONIA-like [Cucumis sativus]	XP_004141589	2.47561e-30	80	123.635	100	80	NA	NA
MELO3C022208	184.646	106.388	262.904	2.47117	1.3052	0.00191169	0.0429783	protein	107	gi|449447605|ref|XP_004141558.1|PREDICTED: uncharacterized protein LOC101207831 [Cucumis sativus]	XP_004141558	2.00248e-32	95	119.398	62	59	NA	NA
MELO3C022228	885.727	1345.14	426.315	0.31693	-1.65776	1.46724e-05	0.000905206	alpha beta-hydrolase domain-containing protein	233	gi|449526804|ref|XP_004170403.1|PREDICTED: LOW QUALITY PROTEIN: uncharacterized LOC101210518 [Cucumis sativus]	XP_004170403	1.08927e-147	96	425.631	233	224	NA	GO:0010103 ; GO:0016787 ; GO:0019344 ; GO:0009570
MELO3C022249	787.181	488.046	1086.31	2.22584	1.15435	0.00224234	0.0480982	uncharacterized loc101216647	385	gi|449445712|ref|XP_004140616.1|PREDICTED: uncharacterized protein LOC101216647 [Cucumis sativus]	XP_004140616	2.7463e-139	88	414.075	398	353	NA	NA
MELO3C022251	211.804	309.608	114.001	0.36821	-1.4414	0.000656706	0.0194188	protein	333	gi|449445716|ref|XP_004140618.1|PREDICTED: uncharacterized protein LOC101217115 [Cucumis sativus]	XP_004140618	0	93	545.428	333	310	NA	NA
MELO3C022302	274.412	388.07	160.754	0.41424	-1.27146	0.00194104	0.0435854	protein lhy-like	733	gi|449445533|ref|XP_004140527.1|PREDICTED: protein LHY-like [Cucumis sativus]	XP_004140527	0	98	1315.44	733	720	NA	GO:0003682 ; GO:0003677 ; GO:0000785
MELO3C022324	26.5612	9.90713	43.2152	4.36203	2.125	0.00203701	0.0450371	core-2 i-branching beta- -n-acetylglucosaminyltransferase family protein	274	gi|449487453|ref|XP_004157634.1|PREDICTED: uncharacterized protein LOC101232245 [Cucumis sativus]	XP_004157634	6.4749e-151	90	444.891	266	242	NA	NA
MELO3C022341	15	29.1584	0.841625	0.0288639	-5.11459	2.37711e-05	0.00134173	bidirectional sugar transporter n3-like	273	gi|449487389|ref|XP_004157602.1|PREDICTED: bidirectional sugar transporter SWEET15-like [Cucumis sativus]	XP_004157602	0	98	518.85	262	258	NA	GO:0010150 ; GO:0005887 ; GO:0071446 ; GO:0071470 ; GO:0008515 ; GO:0071215 ; GO:0015770
MELO3C022354	1932.9	2916.52	949.278	0.325483	-1.61934	1.51297e-05	0.000927255	light-regulated protein	113	gi|449445590|ref|XP_004140555.1|PREDICTED: light-regulated protein-like [Cucumis sativus] >gi|493636|dbj|BAA06153.1| CR9 [Cucumis sativus] >gi|322505875|emb|CBZ13178.1| putative cytokinin-repressed protein [Cucumis sativus] >gi|746031|prf||2016504A cytokinin-repressed protein CR9	XP_004140555	9.27376e-68	96	211.075	113	109	NA	NA
MELO3C022436	3755.01	5202.66	2307.36	0.443497	-1.173	0.00154208	0.0367821	uncharacterized loc101207511	466	gi|449473767|ref|XP_004153977.1|PREDICTED: uncharacterized protein LOC101217709 [Cucumis sativus]	XP_004153977	0	94	872.463	466	440	NA	NA
MELO3C022507	649.42	895.495	403.345	0.450416	-1.15067	0.00210506	0.0461522	fasciclin-like arabinogalactan protein 8-like	423	gi|449454512|ref|XP_004144998.1|PREDICTED: fasciclin-like arabinogalactan protein 8-like [Cucumis sativus] >gi|449473469|ref|XP_004153890.1| PREDICTED: fasciclin-like arabinogalactan protein 8-like [Cucumis sativus] >gi|449498890|ref|XP_004160662.1| PREDICTED: fasciclin-like arabinogalactan protein 8-like [Cucumis sativus]	XP_004144998	0	98	617.461	406	399	NA	GO:0009505 ; GO:0007389 ; GO:0046658 ; GO:0008361 ; GO:0016023 ; GO:0009664 ; GO:0009926 ; GO:0010015 ; GO:0009832 ; GO:0040007 ; GO:0048046
MELO3C022604	156.162	65.2397	247.084	3.78732	1.92118	5.34898e-06	0.00038801	lignin-forming anionic peroxidase-like	316	gi|449445298|ref|XP_004140410.1|PREDICTED: lignin-forming anionic peroxidase-like [Cucumis sativus] >gi|449445300|ref|XP_004140411.1| PREDICTED: lignin-forming anionic peroxidase-like [Cucumis sativus] >gi|449526367|ref|XP_004170185.1| PREDICTED: lignin-forming anionic peroxidase-like [Cucumis sativus]	XP_004140410	0	98	635.95	316	311	NA	GO:0042744 ; GO:0020037 ; GO:0004601 ; GO:0005576 ; GO:0055114
MELO3C022678	682.271	406.718	957.825	2.35501	1.23573	0.000951765	0.0254906	protein tify 10b-like	182	gi|449453375|ref|XP_004144433.1|PREDICTED: protein TIFY 10B-like [Cucumis sativus]	XP_004144433	1.68471e-111	96	327.791	169	163	NA	NA
MELO3C022688	165.684	243.5	87.8677	0.360853	-1.47052	0.000484405	0.0154612	saur family protein	127	gi|449517407|ref|XP_004165737.1|PREDICTED: LOW QUALITY PROTEIN: uncharacterized protein LOC101226768 [Cucumis sativus]	XP_004165737	7.8848e-52	91	170.629	127	116	NA	GO:0009733 ; GO:0016126
MELO3C022734	2620.28	3626.87	1613.69	0.444926	-1.16836	0.0018025	0.0414475	udp-glycosyltransferase 74f1-like	320	gi|449506103|ref|XP_004162653.1|PREDICTED: UDP-glycosyltransferase 74F1-like [Cucumis sativus]	XP_004162653	0	96	558.91	314	304	NA	GO:0016757 ; GO:0008152
MELO3C022772	800.969	448.638	1153.3	2.57067	1.36214	0.000365825	0.0123315	nitrate reductase	915	gi|449445126|ref|XP_004140324.1|PREDICTED: nitrate reductase [NADH]-like [Cucumis sativus] >gi|307949708|gb|ADN96689.1| nitrate reductase 2 [Cucumis sativus]	XP_004140324	0	99	1812.35	915	906	NA	GO:0050660 ; GO:0005773 ; GO:0005886 ; GO:0009055 ; GO:0009610 ; GO:0006809 ; GO:0042128 ; GO:0009703 ; GO:0030151 ; GO:0020037 ; GO:0050463 ; GO:0043546 ; GO:0009416 ; GO:0055114 ; GO:0009325
MELO3C022783	2195.8	3026.36	1365.24	0.451116	-1.14843	0.0019479	0.0436865	salt tolerant protein	135	gi|449445118|ref|XP_004140320.1|PREDICTED: transmembrane protein 50 homolog [Cucumis sativus] >gi|449525329|ref|XP_004169670.1| PREDICTED: transmembrane protein 50 homolog [Cucumis sativus]	XP_004140320	3.80945e-61	99	194.897	135	134	NA	GO:0016023 ; GO:0006661 ; GO:0016021
MELO3C022965	515.599	864.367	166.831	0.193009	-2.37326	4.2144e-09	7.82615e-07	protein	202	gi|224062619|ref|XP_002300862.1|predicted protein [Populus trichocarpa] >gi|222842588|gb|EEE80135.1| predicted protein [Populus trichocarpa]	XP_002300862	8.50397e-70	81	222.246	184	150	NA	NA
MELO3C022987	220.639	338.212	103.067	0.30474	-1.71435	1.56354e-05	0.000945766	NA	NA	NA	NA	NA	NA	NA	NA	NA	NA	NA
MELO3C022992	379.034	675.723	82.344	0.121861	-3.0367	1.28278e-13	7.44413e-11	NA	NA	NA	NA	NA	NA	NA	NA	NA	NA	NA
MELO3C022993	536.353	837.925	234.782	0.280194	-1.8355	2.13228e-06	0.000181635	NA	NA	NA	NA	NA	NA	NA	NA	NA	NA	NA
MELO3C022997	187.342	94.5811	280.103	2.96151	1.56634	0.000107952	0.00454323	myb-related transcription factor	284	gi|449458822|ref|XP_004147145.1|PREDICTED: myb-related protein Myb4-like [Cucumis sativus]	XP_004147145	2.54482e-153	96	441.425	286	276	NA	GO:0052542 ; GO:0035556 ; GO:0009414 ; GO:0009867 ; GO:0006355 ; GO:0009611 ; GO:0009751 ; GO:0009695 ; GO:0042538 ; GO:0002679 ; GO:0003677 ; GO:0009733 ; GO:0010200 ; GO:0003700 ; GO:0009738 ; GO:0046686 ; GO:0009873 ; GO:0003682 ; GO:0005667 ; GO:0000785
MELO3C023027	30124.5	41777.5	18471.5	0.44214	-1.17743	0.00114285	0.0292664	protein phloem protein 2-like a1-like	154	gi|21686474|gb|AAM74923.1|AF517156_117 kDa phloem lectin Lec17-1 [Cucumis melo] >gi|21745313|gb|AAM77341.1|AF520577_1 17 kDa phloem lectin [Cucumis melo]	AAM74923	1.70873e-103	96	303.908	154	149	NA	GO:0030246
MELO3C023049	18.8205	32.0956	5.54546	0.17278	-2.53299	0.000371556	0.0124321	plasma membrane associated protein	180	gi|449458914|ref|XP_004147191.1|PREDICTED: uncharacterized protein LOC101215543 [Cucumis sativus] >gi|449521335|ref|XP_004167685.1| PREDICTED: uncharacterized LOC101215543 [Cucumis sativus]	XP_004147191	1.61062e-99	99	296.204	180	179	NA	GO:0016020 ; GO:0016023
MELO3C023070	1462.65	2074.1	851.199	0.410394	-1.28492	0.000636341	0.0189677	small acidic protein 1	62	gi|449458884|ref|XP_004147176.1|PREDICTED: uncharacterized protein LOC101211445 [Cucumis sativus] >gi|449515702|ref|XP_004164887.1| PREDICTED: uncharacterized LOC101211445 [Cucumis sativus]	XP_004147176	6.3375e-21	100	86.6557	43	43	NA	GO:0040029 ; GO:0009733
MELO3C023076	1675.18	2304.13	1046.22	0.454065	-1.13903	0.00201906	0.0447956	gata transcription factor 1-like	288	gi|449465254|ref|XP_004150343.1|PREDICTED: GATA transcription factor 1-like [Cucumis sativus] >gi|449514819|ref|XP_004164489.1| PREDICTED: GATA transcription factor 1-like [Cucumis sativus]	XP_004150343	1.2941e-143	94	416.772	288	272	NA	GO:0008270 ; GO:0044212 ; GO:0009416 ; GO:0007623 ; GO:0043565 ; GO:0003700 ; GO:0045893 ; GO:0005667
MELO3C023115	68.5358	124.943	12.1287	0.0970736	-3.36478	7.13442e-10	1.52283e-07	PREDICTED: uncharacterized protein LOC100250289	94	gi|225441803|ref|XP_002277885.1|PREDICTED: uncharacterized protein LOC100250289 [Vitis vinifera]	XP_002277885	3.27641e-09	66	58.5362	96	64	NA	NA
MELO3C023144	400.839	572.774	228.904	0.399641	-1.32322	0.000801231	0.0224417	low quality protein: dtw domain-containing protein 2-like	142	gi|449510541|ref|XP_004163694.1|PREDICTED: LOW QUALITY PROTEIN: DTW domain-containing protein 2-like [Cucumis sativus]	XP_004163694	0.000214407	87	47.7506	48	42	NA	NA
MELO3C023145	274.865	397.418	152.312	0.383255	-1.38362	0.000759911	0.0216103	dtw domain-containing protein	108	gi|449463356|ref|XP_004149400.1|PREDICTED: DTW domain-containing protein 2-like [Cucumis sativus]	XP_004149400	3.75092e-66	98	210.305	108	106	NA	NA
MELO3C023203	74.7382	120.312	29.1645	0.242408	-2.04449	2.82007e-05	0.00153636	defensin protein	79	gi|449459166|ref|XP_004147317.1|PREDICTED: defensin-like protein-like [Cucumis sativus] >gi|449528006|ref|XP_004170998.1| PREDICTED: defensin-like protein-like [Cucumis sativus]	XP_004147317	2.27949e-38	98	132.494	79	78	NA	GO:0006952
MELO3C023263	106.566	157.186	55.9467	0.355927	-1.49035	0.00197306	0.0440972	ring-h2 finger protein atl78-like	230	gi|449459292|ref|XP_004147380.1|PREDICTED: RING-H2 finger protein ATL78-like [Cucumis sativus] >gi|449526275|ref|XP_004170139.1| PREDICTED: RING-H2 finger protein ATL78-like [Cucumis sativus]	XP_004147380	3.18768e-107	88	320.087	237	210	NA	GO:0005515 ; GO:0008270
MELO3C023266	234.183	332.99	135.376	0.406547	-1.2985	0.00205706	0.0453139	trihelix transcription factor gt-2-like	500	gi|449525323|ref|XP_004169667.1|PREDICTED: trihelix transcription factor GT-2-like [Cucumis sativus]	XP_004169667	0	98	788.104	501	491	NA	GO:0003677 ; GO:0003682 ; GO:0000785
MELO3C023276	40.8764	0.593537	81.1592	136.738	7.09527	1.52471e-12	6.29197e-10	myrcene chloroplastic-like	598	gi|449503017|ref|XP_004161807.1|PREDICTED: LOW QUALITY PROTEIN: (-)-alpha-terpineol synthase-like [Cucumis sativus]	XP_004161807	0	95	1142.87	599	572	NA	GO:0009753 ; GO:0034002 ; GO:0034768 ; GO:0016099 ; GO:0009611 ; GO:0043693 ; GO:0050550 ; GO:0080015 ; GO:0009625 ; GO:0000287 ; GO:0050551 ; GO:0016106 ; GO:0005829 ; GO:0052578 ; GO:0050552 ; GO:0009536
MELO3C023304	487.188	149.775	824.601	5.50559	2.4609	1.16218e-09	2.39796e-07	isoflavone reductase homolog	306	gi|449462218|ref|XP_004148838.1|PREDICTED: isoflavone reductase homolog [Cucumis sativus] >gi|449507334|ref|XP_004163002.1| PREDICTED: isoflavone reductase homolog [Cucumis sativus]	XP_004148838	0	99	626.32	306	304	NA	GO:0032442 ; GO:0046686 ; GO:0000166
MELO3C023310	412.997	181.05	644.945	3.56225	1.83279	2.70187e-06	0.000219677	glucose-1-phosphate adenylyltransferase large subunit 1-like	526	gi|2625086|gb|AAB91463.1|ADP-glucose pyrophosphorylase large subunit [Cucumis melo]	AAB91463	0	97	1055.82	526	512	NA	GO:0005978 ; GO:0010170 ; GO:0019252 ; GO:0009507 ; GO:0008878 ; GO:0005829 ; GO:0005985
MELO3C023345	106.059	55.5461	156.571	2.81876	1.49506	0.00199664	0.0444576	mate efflux family protein chloroplastic-like	469	gi|449464858|ref|XP_004150146.1|PREDICTED: MATE efflux family protein 4, chloroplastic-like [Cucumis sativus]	XP_004150146	0	94	692.189	468	441	NA	GO:0015238 ; GO:0031348 ; GO:0005739 ; GO:0006855 ; GO:0009941 ; GO:0016020 ; GO:0009624 ; GO:0015297 ; GO:0009697
MELO3C023354	4691.58	6846.57	2536.58	0.370489	-1.4325	8.72303e-05	0.00383854	probable fructose-bisphosphate aldolase chloroplastic-like	399	gi|449464838|ref|XP_004150136.1|PREDICTED: probable fructose-bisphosphate aldolase 2, chloroplastic-like [Cucumis sativus]	XP_004150136	0	98	768.459	386	380	NA	GO:0010287 ; GO:0009941 ; GO:0022626 ; GO:0046686 ; GO:0031977 ; GO:0009737 ; GO:0006096 ; GO:0004332 ; GO:0016020 ; GO:0048046 ; GO:0006000 ; GO:0006013 ; GO:0006020 ; GO:0006094 ; GO:0006098 ; GO:0015976
MELO3C023360	77.9806	38.7465	117.215	3.02517	1.59702	0.000258446	0.00928304	NA	NA	NA	NA	NA	NA	NA	NA	NA	NA	NA
MELO3C023390	683.356	1000.39	366.324	0.366182	-1.44937	0.000172663	0.00688056	at3g15630 msj11_3	122	gi|147768005|emb|CAN71657.1|hypothetical protein VITISV_030821 [Vitis vinifera]	CAN71657	1.46201e-34	72	125.946	116	84	NA	GO:0009536
MELO3C023391	253.58	141.149	366.012	2.59308	1.37467	0.000935328	0.0251919	agenet domain-containing protein	366	gi|449436106|ref|XP_004135835.1|PREDICTED: uncharacterized protein LOC101203701 [Cucumis sativus] >gi|449519190|ref|XP_004166618.1| PREDICTED: uncharacterized protein LOC101230291 [Cucumis sativus]	XP_004135835	0	95	682.174	366	351	NA	NA
MELO3C023405	569.957	871.447	268.468	0.308071	-1.69867	1.29678e-05	0.000808091	at1g80180 f18b13_26	116	gi|449491141|ref|XP_004158812.1|PREDICTED: uncharacterized protein At1g15400-like [Cucumis sativus]	XP_004158812	7.20917e-72	96	220.705	116	112	NA	GO:0005886
MELO3C023408	3159.08	4958.2	1359.96	0.274285	-1.86625	6.57946e-07	6.39689e-05	lactoylglutathione lyase glyoxalase i-like protein	169	gi|449436156|ref|XP_004135860.1|PREDICTED: uncharacterized protein LOC101209593 [Cucumis sativus] >gi|449491017|ref|XP_004158775.1| PREDICTED: uncharacterized LOC101209593 [Cucumis sativus]	XP_004135860	4.06687e-103	99	304.294	152	151	NA	GO:0042538 ; GO:0009414 ; GO:0005975 ; GO:0009744 ; GO:0046482 ; GO:0016740 ; GO:0009750 ; GO:0004462 ; GO:0006090
MELO3C023474	384.254	587.601	180.907	0.307873	-1.69959	1.838e-05	0.00108355	hydroxycinnamoyl shikimate quinate hydroxycinnamoyltransferase	138	gi|449491082|ref|XP_004158793.1|PREDICTED: LOW QUALITY PROTEIN: shikimate O-hydroxycinnamoyltransferase-like [Cucumis sativus]	XP_004158793	9.53122e-89	98	275.404	136	134	NA	GO:0047172 ; GO:0009809 ; GO:0047205 ; GO:0047672 ; GO:0009963 ; GO:0010252 ; GO:0042967 ; GO:0009805 ; GO:0009811
MELO3C023493	600.346	125.018	1075.67	8.60415	3.10503	5.6768e-14	3.51394e-11	4-coumarate: ligase	556	gi|449436224|ref|XP_004135893.1|PREDICTED: 4-coumarate--CoA ligase 1-like [Cucumis sativus]	XP_004135893	0	96	1056.97	556	536	NA	GO:0009611 ; GO:0005524 ; GO:0016207 ; GO:0009411 ; GO:0009620 ; GO:0009805 ; GO:0009809 ; GO:0009811
MELO3C023497	166.486	244.26	88.7129	0.363191	-1.4612	0.000215491	0.00811699	lipid transfer protein	115	gi|449436232|ref|XP_004135897.1|PREDICTED: non-specific lipid-transfer protein 8-like [Cucumis sativus] >gi|449491102|ref|XP_004158800.1| PREDICTED: non-specific lipid-transfer protein 8-like [Cucumis sativus]	XP_004135897	5.68982e-48	96	159.844	114	110	NA	GO:0020037 ; GO:0006869 ; GO:0016705 ; GO:0004497 ; GO:0009055 ; GO:0055114 ; GO:0008289
MELO3C023520	148.064	77.6125	218.516	2.81547	1.49338	0.000778589	0.0219399	siroheme synthase-like	372	gi|449436257|ref|XP_004135909.1|PREDICTED: siroheme synthase-like [Cucumis sativus] >gi|449489084|ref|XP_004158210.1| PREDICTED: siroheme synthase-like [Cucumis sativus]	XP_004135909	0	99	696.041	372	369	NA	GO:0019354 ; GO:0043115 ; GO:0006567 ; GO:0004851 ; GO:0032259 ; GO:0009507 ; GO:0055114 ; GO:0015994
MELO3C023529	168.717	335.254	2.17896	0.00649944	-7.26547	2.43348e-27	2.25948e-23	protease inhibitor seed storage lipid transfer protein family protein	104	gi|449436265|ref|XP_004135913.1|PREDICTED: putative lipid-transfer protein DIR1-like [Cucumis sativus] >gi|449521936|ref|XP_004167985.1| PREDICTED: putative lipid-transfer protein DIR1-like [Cucumis sativus]	XP_004135913	3.23846e-61	97	192.586	104	101	NA	GO:0006869 ; GO:0006508 ; GO:0008289 ; GO:0008233
MELO3C023539	695.876	1075.33	316.426	0.29426	-1.76484	5.84709e-06	0.000417618	NA	NA	NA	NA	NA	NA	NA	NA	NA	NA	NA
MELO3C023543	172.563	245.818	99.3081	0.403991	-1.30761	0.00222989	0.0479272	protein	150	gi|449436289|ref|XP_004135925.1|PREDICTED: uncharacterized protein LOC101205320 [Cucumis sativus]	XP_004135925	1.21477e-93	97	278.87	150	146	NA	GO:0009536
MELO3C023613	138.243	37.815	238.67	6.31153	2.65799	4.38931e-09	8.07025e-07	peroxidase 5-like	315	gi|449436381|ref|XP_004135971.1|PREDICTED: peroxidase 5-like [Cucumis sativus]	XP_004135971	0	96	609.757	306	294	NA	GO:0020037 ; GO:0004601 ; GO:0055114 ; GO:0006979
MELO3C023620	334.644	484.137	185.15	0.382433	-1.38672	0.000384601	0.0127994	short-chain dehydrogenase reductase 3b-like	131	gi|449436375|ref|XP_004135968.1|PREDICTED: short-chain dehydrogenase reductase 3b-like isoform 1 [Cucumis sativus] >gi|449488768|ref|XP_004158165.1| PREDICTED: short-chain dehydrogenase reductase 3b-like isoform 1 [Cucumis sativus]	XP_004135968	5.3409e-74	94	231.876	124	117	NA	GO:0008667 ; GO:0000166 ; GO:0055114 ; GO:0019290
MELO3C023626	975.851	567.728	1383.97	2.43774	1.28554	0.000593088	0.0178218	probable protein phosphatase 2c 49-like	393	gi|449436385|ref|XP_004135973.1|PREDICTED: probable protein phosphatase 2C 49-like [Cucumis sativus] >gi|449524230|ref|XP_004169126.1| PREDICTED: probable protein phosphatase 2C 49-like [Cucumis sativus]	XP_004135973	0	98	700.279	393	389	NA	GO:0008287 ; GO:0046872 ; GO:0004722 ; GO:0010200 ; GO:0006470
MELO3C023644	1585.88	2218.94	952.818	0.429402	-1.2196	0.00125811	0.0313178	subtilisin-like protease-like	123	gi|449531033|ref|XP_004172492.1|PREDICTED: subtilisin-like protease-like [Cucumis sativus]	XP_004172492	1.13348e-48	95	162.155	86	82	NA	GO:0042802 ; GO:0004252 ; GO:0005886 ; GO:0006661 ; GO:0005829 ; GO:0043086
MELO3C023658	660.572	994.354	326.789	0.328645	-1.6054	3.64903e-05	0.00187581	mate efflux family protein 9-like	166	gi|449443875|ref|XP_004139701.1|PREDICTED: multidrug and toxin extrusion protein 2-like [Cucumis sativus]	XP_004139701	1.03006e-89	95	281.182	166	159	NA	GO:0009062 ; GO:0015238 ; GO:0006855 ; GO:0016020 ; GO:0015297
MELO3C023694	1655.05	764.763	2545.35	3.32828	1.73478	4.47052e-06	0.00033207	pathogen-related protein	240	gi|449443818|ref|XP_004139673.1|PREDICTED: pathogen-related protein-like [Cucumis sativus]	XP_004139673	2.69576e-170	98	480.715	240	236	NA	NA
MELO3C023736	18.1932	6.43741	29.949	4.65233	2.21795	0.001416	0.0346901	NA	NA	NA	NA	NA	NA	NA	NA	NA	NA	NA
MELO3C023840	257.844	149.076	366.613	2.45923	1.29821	0.000703302	0.0204304	nucleic acid binding	184	gi|449459930|ref|XP_004147699.1|PREDICTED: zinc finger protein ZAT11-like [Cucumis sativus] >gi|449533948|ref|XP_004173932.1| PREDICTED: zinc finger protein ZAT11-like [Cucumis sativus]	XP_004147699	5.79477e-91	95	274.633	184	176	NA	GO:0009628 ; GO:0006950 ; GO:0008270 ; GO:0005622
MELO3C023879	5269.92	8507.45	2032.38	0.238895	-2.06555	3.52648e-08	5.11615e-06	ribulose bisphosphate carboxylase oxygenase activase chloroplastic-like	439	gi|449459892|ref|XP_004147680.1|PREDICTED: ribulose bisphosphate carboxylase/oxygenase activase 1, chloroplastic-like [Cucumis sativus]	XP_004147680	0	94	838.18	443	420	NA	GO:0005618 ; GO:0009753 ; GO:0046863 ; GO:0043531 ; GO:0042742 ; GO:0009416 ; GO:0009409 ; GO:0009941 ; GO:0005524 ; GO:0009535 ; GO:0010150 ; GO:0010287 ; GO:0050790 ; GO:0005634 ; GO:0010319 ; GO:0048046
MELO3C023881	815.256	1142.46	488.056	0.427199	-1.22702	0.00135675	0.0334594	dna-binding protein escarola-like	267	gi|449503261|ref|XP_004161914.1|PREDICTED: putative DNA-binding protein ESCAROLA-like [Cucumis sativus]	XP_004161914	1.59053e-107	97	323.553	269	263	NA	NA
MELO3C023912	9.45003	1.12607	17.774	15.784	3.98039	0.00121997	0.030627	cucumisin-like	747	gi|449464472|ref|XP_004149953.1|PREDICTED: cucumisin-like [Cucumis sativus]	XP_004149953	0	97	1352.04	742	724	NA	GO:0004252 ; GO:0006508 ; GO:0042802 ; GO:0043086
MELO3C023924	17606.6	32091.3	3121.97	0.097284	-3.36165	3.15639e-17	4.88452e-14	NA	NA	NA	NA	NA	NA	NA	NA	NA	NA	NA
MELO3C023928	3300.36	4701.1	1899.61	0.404078	-1.30729	0.000531997	0.0165204	protein	88	gi|255542255|ref|XP_002512191.1|conserved hypothetical protein [Ricinus communis] >gi|223548735|gb|EEF50225.1| conserved hypothetical protein [Ricinus communis]	XP_002512191	4.5912e-25	72	99.3673	84	61	NA	GO:0009061 ; GO:0016023
MELO3C023932	196.975	316.871	77.08	0.243254	-2.03947	1.54131e-06	0.000133748	cysteine histidine-rich c1 domain-containing protein	178	gi|449467685|ref|XP_004151553.1|PREDICTED: probable nucleoredoxin 1-1-like [Cucumis sativus] >gi|449524190|ref|XP_004169106.1| PREDICTED: probable nucleoredoxin 1-1-like [Cucumis sativus]	XP_004151553	3.20602e-92	95	277.33	168	160	NA	GO:0009987 ; GO:0006810 ; GO:0032502 ; GO:0006950
MELO3C023962	371.725	580.734	162.715	0.280189	-1.83553	5.12206e-06	0.000377447	leucine-rich repeat receptor-like protein	363	gi|449463767|ref|XP_004149603.1|PREDICTED: DNA-damage-repair/toleration protein DRT100-like [Cucumis sativus] >gi|449530883|ref|XP_004172421.1| PREDICTED: DNA-damage-repair/toleration protein DRT100-like [Cucumis sativus]	XP_004149603	0	95	609.372	349	333	NA	GO:0004872 ; GO:0006952 ; GO:0042493 ; GO:0016301 ; GO:0009506 ; GO:0016310 ; GO:0005618 ; GO:0007165 ; GO:0032440 ; GO:0009650 ; GO:0009507 ; GO:0016020 ; GO:0048046 ; GO:0055114 ; GO:0005515
MELO3C023969	557.714	811.763	303.666	0.374082	-1.41857	0.000252983	0.00917558	protein	66	gi|118483978|gb|ABK93876.1|unknown [Populus trichocarpa]	ABK93876	7.62099e-30	87	110.153	66	58	NA	GO:0006661
MELO3C023975	619.391	912.706	326.076	0.357263	-1.48494	0.000119043	0.00495658	protein	344	gi|449463787|ref|XP_004149613.1|PREDICTED: uncharacterized protein LOC101209149 [Cucumis sativus] >gi|449518423|ref|XP_004166241.1| PREDICTED: uncharacterized LOC101209149 [Cucumis sativus]	XP_004149613	0	95	604.364	348	334	NA	NA
MELO3C023985	277.216	400.414	154.017	0.384645	-1.3784	0.000682516	0.0200861	af370611_1 protein	126	gi|224106107|ref|XP_002314045.1|predicted protein [Populus trichocarpa] >gi|222850453|gb|EEE88000.1| predicted protein [Populus trichocarpa]	XP_002314045	8.4452e-25	62	100.908	125	78	NA	GO:0009536
MELO3C023994	1838.96	2543.66	1134.26	0.445916	-1.16516	0.0015391	0.0367821	structural constituent of ribosome	287	gi|449464014|ref|XP_004149724.1|PREDICTED: uncharacterized protein LOC101217857 [Cucumis sativus] >gi|449525644|ref|XP_004169826.1| PREDICTED: uncharacterized LOC101217857 [Cucumis sativus]	XP_004149724	1.49689e-167	96	477.633	289	280	NA	GO:0005739 ; GO:0009706
MELO3C024042	34.125	8.59806	59.6519	6.93783	2.79449	1.94429e-06	0.000166384	protein	110	gi|224123488|ref|XP_002319090.1|predicted protein [Populus trichocarpa] >gi|222857466|gb|EEE95013.1| predicted protein [Populus trichocarpa]	XP_002319090	4.49744e-18	64	82.8037	104	67	NA	NA
MELO3C024107	53.9655	94.3651	13.5659	0.143759	-2.79827	3.64601e-06	0.000284481	fasciclin-like arabinogalactan family protein	198	gi|449463404|ref|XP_004149424.1|PREDICTED: uncharacterized protein LOC101220860 [Cucumis sativus] >gi|449496897|ref|XP_004160256.1| PREDICTED: uncharacterized LOC101220860 [Cucumis sativus]	XP_004149424	1.60881e-131	97	378.637	198	193	NA	NA
MELO3C024161	109.524	187.166	31.8819	0.170341	-2.55351	1.06605e-07	1.35593e-05	NA	NA	NA	NA	NA	NA	NA	NA	NA	NA	NA
MELO3C024163	125.835	232.908	18.7618	0.0805547	-3.63389	4.17025e-12	1.51846e-09	NA	NA	NA	NA	NA	NA	NA	NA	NA	NA	NA
MELO3C024206	16308.4	28006.7	4610.22	0.164611	-2.60286	1.38659e-11	4.05312e-09	chlorophyll a b binding protein	265	gi|449453598|ref|XP_004144543.1|PREDICTED: chlorophyll a-b binding protein 151, chloroplastic-like [Cucumis sativus] >gi|449511798|ref|XP_004164056.1| PREDICTED: chlorophyll a-b binding protein 151, chloroplastic-like [Cucumis sativus]	XP_004144543	0	99	538.495	265	264	NA	GO:0009522 ; GO:0010114 ; GO:0016168 ; GO:0016021 ; GO:0046872 ; GO:0018298 ; GO:0009941 ; GO:0005774 ; GO:0009637 ; GO:0009535 ; GO:0009523 ; GO:0010287 ; GO:0010218 ; GO:0009765 ; GO:0005886
MELO3C024208	33.7447	67.4894	0	0	#NAME?	1.35083e-11	4.04595e-09	fasciclin-like arabinogalactan family protein	197	gi|449463404|ref|XP_004149424.1|PREDICTED: uncharacterized protein LOC101220860 [Cucumis sativus] >gi|449496897|ref|XP_004160256.1| PREDICTED: uncharacterized LOC101220860 [Cucumis sativus]	XP_004149424	1.06427e-117	90	343.584	197	178	NA	NA
MELO3C024248	1815.61	2539.35	1091.86	0.429975	-1.21768	0.000964506	0.0256971	dynein light chain	96	gi|449448176|ref|XP_004141842.1|PREDICTED: rho guanine nucleotide exchange factor 8-like [Cucumis sativus]	XP_004141842	3.56733e-60	98	204.527	95	94	NA	GO:0003777 ; GO:0005089 ; GO:0005875 ; GO:0000226 ; GO:0080147 ; GO:0009860 ; GO:0019861 ; GO:0005737 ; GO:0005634 ; GO:0005874 ; GO:0043087
MELO3C024255	1237.59	1741.73	733.447	0.421104	-1.24775	0.000880093	0.0240697	30s ribosomal protein s17	164	gi|449448022|ref|XP_004141765.1|PREDICTED: 30S ribosomal protein S17, chloroplastic-like [Cucumis sativus] >gi|449519627|ref|XP_004166836.1| PREDICTED: 30S ribosomal protein S17, chloroplastic-like [Cucumis sativus]	XP_004141765	7.26041e-52	96	173.326	137	132	NA	GO:0000312 ; GO:0032544 ; GO:0019843 ; GO:0003735 ; GO:0009941 ; GO:0022627 ; GO:0009534 ; GO:0009570 ; GO:0042254
MELO3C024259	161.679	235.925	87.4328	0.370596	-1.43208	0.000834484	0.0231635	pentatricopeptide repeat-containing protein at3g46870-like	230	gi|449448168|ref|XP_004141838.1|PREDICTED: pentatricopeptide repeat-containing protein At3g46870-like [Cucumis sativus] >gi|449491766|ref|XP_004158997.1| PREDICTED: pentatricopeptide repeat-containing protein At3g46870-like [Cucumis sativus]	XP_004141838	4.42134e-141	96	405.601	230	223	NA	GO:0003723 ; GO:0009658 ; GO:0000373 ; GO:0009507
MELO3C024263	17136.7	32094.8	2178.47	0.0678759	-3.88096	1.59953e-21	4.95055e-18	mip tip subfamily	248	gi|449448010|ref|XP_004141759.1|PREDICTED: aquaporin TIP2-1-like [Cucumis sativus] >gi|449491770|ref|XP_004158998.1| PREDICTED: aquaporin TIP2-1-like [Cucumis sativus]	XP_004141759	1.33859e-150	99	431.409	248	247	NA	GO:0015204 ; GO:0016021 ; GO:0015250 ; GO:0009941 ; GO:0051739 ; GO:0071918 ; GO:0009705 ; GO:0009505 ; GO:0072489 ; GO:0015200 ; GO:0006833 ; GO:0000326 ; GO:0042807 ; GO:0005886
MELO3C024304	43.7519	18.4442	69.0596	3.74424	1.90467	0.00160044	0.0377639	ring-h2 finger protein atl3-like	270	gi|449492548|ref|XP_004159030.1|PREDICTED: RING-H2 finger protein ATL60-like [Cucumis sativus]	XP_004159030	2.61293e-171	94	485.337	270	254	NA	GO:0005515 ; GO:0008270
MELO3C024348	780.663	436.618	1124.71	2.57595	1.36511	0.0002389	0.00875024	lipoxygenase	907	gi|449447902|ref|XP_004141705.1|PREDICTED: linoleate 13S-lipoxygenase 3-1, chloroplastic-like [Cucumis sativus]	XP_004141705	0	99	1753.8	907	899	NA	GO:0052542 ; GO:0009753 ; GO:0010193 ; GO:0055114 ; GO:0009620 ; GO:0009611 ; GO:0040007 ; GO:0080086 ; GO:0009695 ; GO:0009617 ; GO:0010200 ; GO:0009555 ; GO:0009534 ; GO:0009570 ; GO:0016165 ; GO:0009901 ; GO:0005506 ; GO:0009873 ; GO:0005515
MELO3C024375	3569.89	5023.04	2116.74	0.421406	-1.24672	0.000734657	0.0211351	translocase of inner mitochondrial membrane tim23	190	gi|449447872|ref|XP_004141690.1|PREDICTED: mitochondrial import inner membrane translocase subunit tim23-like isoform 1 [Cucumis sativus] >gi|449480553|ref|XP_004155928.1| PREDICTED: mitochondrial import inner membrane translocase subunit tim23-like isoform 1 [Cucumis sativus]	XP_004141690	4.13587e-113	100	331.257	190	190	NA	GO:0015450 ; GO:0016021 ; GO:0005744 ; GO:0016558 ; GO:0006626 ; GO:0006891 ; GO:0006869 ; GO:0010351 ; GO:0009941
MELO3C024396	646.433	965.339	327.527	0.339288	-1.55942	6.04689e-05	0.00285002	cytochrome p450 probable 6-deoxoteasterone to 3-dehydro 6-deoxoteasterone or teasterone to 3-dehydro teasterone	676	gi|307136277|gb|ADN34104.1|cytochrome p450 [Cucumis melo subsp. melo]	ADN34104	0	100	1263.83	676	676	NA	GO:0016132 ; GO:0016709 ; GO:0048443 ; GO:0009055 ; GO:0020037 ; GO:0048441 ; GO:0048366 ; GO:0019825 ; GO:0022900
MELO3C024400	150.911	56.2616	245.561	4.36463	2.12586	1.83132e-06	0.000157442	inorganic pyrophosphatase 2-like	273	gi|449447842|ref|XP_004141676.1|PREDICTED: inorganic pyrophosphatase 2-like [Cucumis sativus] >gi|449480589|ref|XP_004155938.1| PREDICTED: inorganic pyrophosphatase 2-like [Cucumis sativus]	XP_004141676	0	98	552.747	273	270	NA	GO:0051262 ; GO:0016311 ; GO:0016036 ; GO:0004427 ; GO:0052731 ; GO:0052732 ; GO:0006119
MELO3C024458	106.694	45.9439	167.444	3.64454	1.86573	8.47697e-05	0.00376597	cysteine-type peptidase	340	gi|449482446|ref|XP_004156284.1|PREDICTED: uncharacterized LOC101220515 [Cucumis sativus]	XP_004156284	0	96	586.26	340	327	NA	NA
MELO3C024459	100.209	149.825	50.5937	0.337687	-1.56624	0.000736617	0.0211422	transcription factor tcp11-like	207	gi|449451034|ref|XP_004143267.1|PREDICTED: transcription factor TCP11-like [Cucumis sativus]	XP_004143267	6.44739e-113	98	332.413	193	190	NA	NA
MELO3C024477	210.834	301.814	119.853	0.397109	-1.33239	0.00102279	0.0269407	probable pectate lyase 12-like	481	gi|449451058|ref|XP_004143279.1|PREDICTED: probable pectate lyase 12-like [Cucumis sativus]	XP_004143279	0	97	821.617	472	459	NA	GO:0031225 ; GO:0030570 ; GO:0042547 ; GO:0009814
MELO3C024483	6466.86	10130.2	2803.52	0.276749	-1.85335	6.27104e-07	6.14957e-05	tonoplast intrinsic protein	250	gi|449451068|ref|XP_004143284.1|PREDICTED: aquaporin TIP1-1-like [Cucumis sativus]	XP_004143284	7.26698e-146	99	419.468	250	249	NA	GO:0009705 ; GO:0009941 ; GO:0006833 ; GO:0080170 ; GO:0009740 ; GO:0000326 ; GO:0006816 ; GO:0009651 ; GO:0016021 ; GO:0015250 ; GO:0009698 ; GO:0006972 ; GO:0007030 ; GO:0006096 ; GO:0006598 ; GO:0042398 ; GO:0046686 ; GO:0009409 ; GO:0042807 ; GO:0009737 ; GO:0015204 ; GO:0015840 ; GO:0009269
MELO3C024498	2283.56	3315.56	1251.55	0.377478	-1.40554	0.000159931	0.00648454	threonine dehydratase chloroplastic-like	93	gi|449482383|ref|XP_004156265.1|PREDICTED: LOW QUALITY PROTEIN: threonine dehydratase biosynthetic, chloroplastic-like [Cucumis sativus]	XP_004156265	7.47539e-48	92	169.859	93	86	NA	GO:0004794 ; GO:0009097 ; GO:0006544 ; GO:0006563 ; GO:0006566
MELO3C024508	527.374	276.604	778.143	2.8132	1.49221	0.00013956	0.00572104	pyruvate kinase	391	gi|449482372|ref|XP_004156261.1|PREDICTED: LOW QUALITY PROTEIN: pyruvate kinase, cytosolic isozyme-like [Cucumis sativus]	XP_004156261	0	98	736.873	370	364	NA	GO:0004743 ; GO:0046686 ; GO:0005886 ; GO:0016310 ; GO:0030955 ; GO:0000287 ; GO:0006096 ; GO:0005829 ; GO:0006094 ; GO:0006144 ; GO:0015976
MELO3C024523	92.8097	43.9803	141.639	3.22051	1.68729	0.000470335	0.0151109	abc transporter g family member 39-like	587	gi|449511856|ref|XP_004164072.1|PREDICTED: ABC transporter G family member 39-like [Cucumis sativus]	XP_004164072	0	99	1186.4	587	585	NA	GO:0015416 ; GO:0006200 ; GO:0005524 ; GO:0005886 ; GO:0015716 ; GO:0015748
MELO3C024536	2769.13	4148.9	1389.35	0.334871	-1.57832	2.23399e-05	0.00127457	uridine nucleosidase 1-like	332	gi|449451126|ref|XP_004143313.1|PREDICTED: uridine nucleosidase 1-like [Cucumis sativus] >gi|449482364|ref|XP_004156258.1| PREDICTED: uridine nucleosidase 1-like [Cucumis sativus]	XP_004143313	0	99	662.144	332	329	NA	GO:0045437 ; GO:0047622 ; GO:0072585 ; GO:0006218 ; GO:0006152 ; GO:0047724 ; GO:0005829 ; GO:0006206 ; GO:0006144
MELO3C024538	4121.58	5685.8	2557.36	0.44978	-1.15271	0.00179837	0.0414339	zinc finger a20 and an1 domain-containing stress-associated protein 7	173	gi|449451130|ref|XP_004143315.1|PREDICTED: zinc finger A20 and AN1 domain-containing stress-associated protein 4-like isoform 1 [Cucumis sativus] >gi|449451132|ref|XP_004143316.1| PREDICTED: zinc finger A20 and AN1 domain-containing stress-associated protein 4-like isoform 2 [Cucumis sativus] >gi|449451134|ref|XP_004143317.1| PREDICTED: zinc finger A20 and AN1 domain-containing stress-associated …	XP_004143315	1.95196e-69	99	219.164	173	172	NA	GO:0003677 ; GO:0009506 ; GO:0008270
MELO3C024545	35.1248	58.4668	11.7828	0.201529	-2.31094	0.000228116	0.00847223	af446877_1 at3g52740 f3c22_140	129	gi|358248812|ref|NP_001239944.1|uncharacterized protein LOC100792377 [Glycine max] >gi|255646786|gb|ACU23865.1| unknown [Glycine max]	NP_001239944	1.09076e-19	64	88.9669	87	56	NA	GO:0080167
MELO3C024559	354.937	628.889	80.9849	0.128775	-2.95708	6.07424e-12	2.01426e-09	NA	NA	NA	NA	NA	NA	NA	NA	NA	NA	NA
MELO3C024574	92.745	138.409	47.0811	0.340159	-1.55572	0.00189773	0.0428721	pinus taeda anonymous locus 0_11531_01 genomic sequence	149	gi|255578595|ref|XP_002530159.1|conserved hypothetical protein [Ricinus communis] >gi|223530320|gb|EEF32214.1| conserved hypothetical protein [Ricinus communis]	XP_002530159	3.89961e-39	76	141.354	109	83	NA	GO:0045892
MELO3C024605	78321.5	118241	38401.8	0.324775	-1.62249	9.87624e-06	0.000652675	cysteine proteinase inhibitor 1-like	94	gi|388505810|gb|AFK40971.1|unknown [Lotus japonicus]	AFK40971	3.24654e-15	58	74.3294	86	50	NA	GO:0004869
MELO3C024633	162.253	72.0267	252.48	3.50537	1.80957	3.39433e-05	0.00177058	probable protein abil5-like	175	gi|449506620|ref|XP_004162800.1|PREDICTED: probable protein ABIL5-like [Cucumis sativus]	XP_004162800	2.96184e-81	97	250.751	149	146	NA	NA
MELO3C024695	398.928	241.893	555.964	2.29839	1.20062	0.0018559	0.042096	bark storage protein a-like	254	gi|449449519|ref|XP_004142512.1|PREDICTED: bark storage protein A-like [Cucumis sativus] >gi|449528543|ref|XP_004171263.1| PREDICTED: bark storage protein A-like [Cucumis sativus]	XP_004142512	2.90668e-176	96	500.36	254	246	NA	GO:0009116 ; GO:0003824
MELO3C024799	1233.11	1747.64	718.58	0.411172	-1.28219	0.000558691	0.017036	transcription factor myb44-like	284	gi|449468313|ref|XP_004151866.1|PREDICTED: transcription factor MYB44-like [Cucumis sativus] >gi|449484037|ref|XP_004156766.1| PREDICTED: transcription factor MYB44-like [Cucumis sativus]	XP_004151866	0	90	512.301	301	271	NA	GO:0009725 ; GO:0003682 ; GO:0003677 ; GO:0000785
MELO3C024809	354.475	526.368	182.583	0.346873	-1.52752	9.70827e-05	0.00420475	PREDICTED: uncharacterized protein LOC101222931	291	gi|449439003|ref|XP_004137277.1|PREDICTED: uncharacterized protein LOC101222931 [Cucumis sativus]	XP_004137277	1.59781e-129	92	384.8	277	257	NA	NA
MELO3C024830	127.333	187.529	67.1375	0.358011	-1.48192	0.00048586	0.0154759	NA	NA	NA	NA	NA	NA	NA	NA	NA	NA	NA
MELO3C024841	483.68	775.515	191.844	0.247377	-2.01522	3.57049e-07	3.85488e-05	PREDICTED: uncharacterized protein LOC100241938	124	gi|359475656|ref|XP_003631727.1|PREDICTED: uncharacterized protein LOC100241938 [Vitis vinifera]	XP_003631727	1.64934e-06	67	51.9878	52	35	NA	NA
MELO3C024842	246.194	405.751	86.6374	0.213523	-2.22753	1.83567e-07	2.18515e-05	conserved hypothetical protein	110	gi|255563268|ref|XP_002522637.1|conserved hypothetical protein [Ricinus communis] >gi|223538113|gb|EEF39724.1| conserved hypothetical protein [Ricinus communis]	XP_002522637	2.51828e-06	48	50.8322	130	63	NA	NA
MELO3C024949	10118.4	14837.9	5398.86	0.363857	-1.45856	8.40626e-05	0.00375551	rpm1-interacting protein 4 family protein	88	gi|449462389|ref|XP_004148923.1|PREDICTED: RPM1-interacting protein 4-like [Cucumis sativus]	XP_004148923	3.80949e-36	95	127.102	67	64	NA	GO:0048193 ; GO:0010167 ; GO:0006944 ; GO:0005622 ; GO:0005886
MELO3C024964	1342.8	1898.95	786.644	0.414253	-1.27142	0.000765437	0.0216349	ring u-box domain-containing protein	315	gi|449463372|ref|XP_004149408.1|PREDICTED: E3 ubiquitin protein ligase RIE1-like [Cucumis sativus]	XP_004149408	0	97	552.362	315	307	NA	GO:0008270 ; GO:0016020 ; GO:0005515
MELO3C024989	2899.03	4951.11	846.955	0.171064	-2.54739	7.15136e-11	1.84446e-08	ethylene-responsive transcription factor abr1-like	313	gi|449503778|ref|XP_004162172.1|PREDICTED: ethylene-responsive transcription factor ABR1-like [Cucumis sativus]	XP_004162172	2.43626e-100	84	308.531	314	266	NA	GO:0003700 ; GO:0003677 ; GO:0006355 ; GO:0005667
MELO3C025079	60.9817	92.2069	29.7565	0.322714	-1.63167	0.000694853	0.0202884	adenine nucleotide alpha hydrolases-like protein	137	gi|255575216|ref|XP_002528512.1|conserved hypothetical protein [Ricinus communis] >gi|223532072|gb|EEF33881.1| conserved hypothetical protein [Ricinus communis]	XP_002528512	1.11909e-57	79	187.193	129	102	NA	GO:0002238 ; GO:0005886 ; GO:0006950
MELO3C025164	34376.8	49350.5	19403	0.393167	-1.34678	0.000251984	0.00915722	aquaporin pip1-4	142	gi|307136039|gb|ADN33892.1|aquaporin [Cucumis melo subsp. melo]	ADN33892	6.99431e-95	100	286.574	141	141	NA	GO:0016132 ; GO:0055085 ; GO:0009750 ; GO:0009414 ; GO:0009651 ; GO:0016021 ; GO:0009506 ; GO:0006084 ; GO:0015250 ; GO:0009266 ; GO:0010106 ; GO:0006972 ; GO:0006826 ; GO:0005515 ; GO:0006833 ; GO:0007030 ; GO:0006096 ; GO:0009507 ; GO:0046686 ; GO:0005886 ; GO:0016126
MELO3C025219	7000.03	9826.01	4174.06	0.424798	-1.23515	0.000656189	0.0194188	lipid transfer protein	125	gi|449467971|ref|XP_004151695.1|PREDICTED: non-specific lipid-transfer protein 3-like isoform 1 [Cucumis sativus] >gi|449521019|ref|XP_004167529.1| PREDICTED: non-specific lipid-transfer protein 3-like isoform 1 [Cucumis sativus]	XP_004151695	7.92995e-70	92	216.083	125	115	NA	GO:0006869 ; GO:0008289
MELO3C025288	239.459	339.81	139.107	0.409366	-1.28854	0.00150588	0.0361295	della protein	535	gi|449500239|ref|XP_004161044.1|PREDICTED: DELLA protein GAI-like [Cucumis sativus]	XP_004161044	0	99	966.837	535	530	NA	GO:0006355
MELO3C025298	811.823	1227.32	396.33	0.322924	-1.63073	2.42423e-05	0.00136418	probable inactive receptor kinase at2g26730-like	665	gi|449520207|ref|XP_004167125.1|PREDICTED: LOW QUALITY PROTEIN: probable inactive receptor kinase At2g26730-like [Cucumis sativus]	XP_004167125	0	98	1077.39	647	639	NA	GO:0006468 ; GO:0004674 ; GO:0016021 ; GO:0010075 ; GO:0004872 ; GO:0007169 ; GO:0016491 ; GO:0005524 ; GO:0050321 ; GO:0005886 ; GO:0005515 ; GO:0004713 ; GO:0009069
MELO3C025324	25.7358	42.2137	9.25788	0.21931	-2.18896	0.000912133	0.0247275	extensin-like protein	771	gi|449526636|ref|XP_004170319.1|PREDICTED: leucine-rich repeat extensin-like protein 4-like [Cucumis sativus]	XP_004170319	0	99	771.541	368	367	NA	GO:0005199 ; GO:0005515 ; GO:0009506 ; GO:0009505 ; GO:0042546
MELO3C025332	3547.17	5921.19	1173.15	0.198128	-2.3355	1.39572e-09	2.84818e-07	protein	85	gi|15220581|ref|NP_176958.1|uncharacterized protein [Arabidopsis thaliana] >gi|334183733|ref|NP_001185348.1| uncharacterized protein [Arabidopsis thaliana] >gi|12324085|gb|AAG52013.1|AC012563_23 hypothetical protein; 72581-72856 [Arabidopsis thaliana] >gi|48309996|gb|AAT41734.1| At1g67910 [Arabidopsis thaliana] >gi|56121922|gb|AAV74242.1| At1g67910 [Arabidopsis thaliana] >gi|110737610|dbj|BAF0074…	NP_176958	1.16747e-07	64	53.5286	56	36	NA	NA
MELO3C025357	68.8297	102.311	35.3483	0.345498	-1.53325	0.00145712	0.0353465	transcription factor tcp7-like	265	gi|449464308|ref|XP_004149871.1|PREDICTED: transcription factor TCP7-like [Cucumis sativus] >gi|449518077|ref|XP_004166070.1| PREDICTED: transcription factor TCP7-like [Cucumis sativus]	XP_004149871	3.31035e-138	98	401.364	252	247	NA	GO:0003700 ; GO:0006355 ; GO:0005667
MELO3C025367	31.667	12.0983	51.2356	4.23495	2.08235	0.00210863	0.0461761	conserved hypothetical protein	104	gi|255563885|ref|XP_002522942.1|conserved hypothetical protein [Ricinus communis] >gi|223537754|gb|EEF39372.1| conserved hypothetical protein [Ricinus communis]	XP_002522942	5.16444e-16	86	77.0258	59	51	NA	NA
MELO3C025369	25.3524	46.8425	3.86221	0.0824511	-3.60032	6.38374e-09	1.13987e-06	ribonuclease uk114-like	187	gi|449518759|ref|XP_004166403.1|PREDICTED: rutC family protein C23G10.2-like [Cucumis sativus] >gi|75266004|gb|ABA18632.1| plastid-lipid associated protein [Cucumis sativus] >gi|75266175|gb|ABA18633.1| plastid-lipid associated protein [Cucumis sativus]	XP_004166403	7.31795e-123	96	355.91	187	180	NA	NA
MELO3C025401	278.385	150.216	406.554	2.70646	1.43641	0.000437219	0.0143448	glucose-6-phosphate phosphate translocator chloroplastic-like	339	gi|449470465|ref|XP_004152937.1|PREDICTED: glucose-6-phosphate/phosphate translocator 2, chloroplastic-like [Cucumis sativus] >gi|449513491|ref|XP_004164339.1| PREDICTED: glucose-6-phosphate/phosphate translocator 2, chloroplastic-like [Cucumis sativus]	XP_004152937	0	97	578.556	320	312	NA	GO:0007276 ; GO:0009749 ; GO:0015120 ; GO:0009744 ; GO:0015713 ; GO:0016021 ; GO:0015760 ; GO:0035436 ; GO:0005315 ; GO:0010109 ; GO:0009553 ; GO:0005774 ; GO:0034389 ; GO:0010152 ; GO:0007033 ; GO:0071917 ; GO:0009643 ; GO:0015152 ; GO:0080167 ; GO:0009624 ; GO:0015297 ; GO:0005886 ; GO:0009790 ; GO:0015714 ; GO:0006817
MELO3C025408	4073.16	5680.62	2465.71	0.434056	-1.20405	0.000907524	0.0246385	thiazole biosynthetic enzyme	359	gi|449470423|ref|XP_004152916.1|PREDICTED: thiamine thiazole synthase, chloroplastic-like [Cucumis sativus] >gi|449531549|ref|XP_004172748.1| PREDICTED: thiamine thiazole synthase, chloroplastic-like [Cucumis sativus]	XP_004152916	0	98	644.425	359	355	NA	GO:0046777 ; GO:0018131 ; GO:0008270 ; GO:0005739 ; GO:0042742 ; GO:0009409 ; GO:0009941 ; GO:0009637 ; GO:0009579 ; GO:0010155 ; GO:0000023 ; GO:0019252 ; GO:0009228 ; GO:0009570 ; GO:0042803 ; GO:0043085 ; GO:0010319 ; GO:0006974
MELO3C025499	190.894	294.708	87.0796	0.295477	-1.75888	2.72734e-05	0.00150734	protein	381	gi|449452176|ref|XP_004143836.1|PREDICTED: uncharacterized protein LOC101221230 [Cucumis sativus]	XP_004143836	0	88	527.709	326	289	NA	NA
MELO3C025539	22.2741	44.1023	0.44578	0.0101078	-6.62838	1.16225e-07	1.44852e-05	uncharacterized loc101217424	91	gi|449443694|ref|XP_004139612.1|PREDICTED: uncharacterized protein LOC101217424 [Cucumis sativus] >gi|449505598|ref|XP_004162517.1| PREDICTED: uncharacterized LOC101217424 [Cucumis sativus]	XP_004139612	2.73643e-43	92	149.058	89	82	NA	NA
MELO3C025563	6657.98	10836	2480.01	0.228868	-2.12741	1.51759e-08	2.47208e-06	tonoplast dicarboxylate transporter-like	538	gi|449443554|ref|XP_004139542.1|PREDICTED: tonoplast dicarboxylate transporter-like [Cucumis sativus] >gi|449513611|ref|XP_004164371.1| PREDICTED: tonoplast dicarboxylate transporter-like [Cucumis sativus]	XP_004139542	0	97	1026.54	538	525	NA	GO:0015140 ; GO:0050072 ; GO:0030145 ; GO:0006635 ; GO:0016020 ; GO:0005773 ; GO:0051453 ; GO:0016558 ; GO:0031087 ; GO:0016441 ; GO:0000287 ; GO:0017153 ; GO:0000932 ; GO:0042803 ; GO:0006814 ; GO:0010072 ; GO:0003729 ; GO:0071423 ; GO:0006820
MELO3C025570	94.1756	143.556	44.795	0.312038	-1.68021	0.000609199	0.018276	sister chromatid cohesion protein pds5	940	gi|449443672|ref|XP_004139601.1|PREDICTED: sister chromatid cohesion protein PDS5 homolog B-like [Cucumis sativus]	XP_004139601	0	97	1800.02	939	916	NA	GO:0005829 ; GO:0007067 ; GO:0005739 ; GO:0005634 ; GO:0009507 ; GO:0005488
MELO3C025587	3993.26	6175.28	1811.25	0.293306	-1.76952	2.32453e-06	0.000195324	photosystem i subunit o	176	gi|449443468|ref|XP_004139499.1|PREDICTED: uncharacterized protein LOC101209111 [Cucumis sativus]	XP_004139499	7.18513e-75	80	231.876	176	141	NA	GO:0009522 ; GO:0006098 ; GO:0035304 ; GO:0030003 ; GO:0010207 ; GO:0009507 ; GO:0070838 ; GO:0019344 ; GO:0009657 ; GO:0009768 ; GO:0006364
MELO3C025596	1151.85	1588.19	715.512	0.45052	-1.15034	0.00209735	0.0460921	protein	330	gi|449456675|ref|XP_004146074.1|PREDICTED: uncharacterized protein LOC101219186 [Cucumis sativus] >gi|449524022|ref|XP_004169022.1| PREDICTED: uncharacterized protein LOC101229182 [Cucumis sativus]	XP_004146074	2.01863e-172	97	493.426	330	322	NA	NA
MELO3C025611	164.684	248.326	81.0421	0.326354	-1.61549	0.000210459	0.00795974	protein cup-shaped cotyledon 2-like	359	gi|449456725|ref|XP_004146099.1|PREDICTED: protein CUP-SHAPED COTYLEDON 2-like [Cucumis sativus] >gi|449507122|ref|XP_004162939.1| PREDICTED: protein CUP-SHAPED COTYLEDON 2-like [Cucumis sativus]	XP_004146099	0	98	662.914	360	354	NA	GO:0010014 ; GO:0009908 ; GO:0010016 ; GO:0003700 ; GO:0050794 ; GO:0048645 ; GO:0009790 ; GO:0003677 ; GO:0005667
MELO3C025613	3112.38	4934.6	1290.15	0.261449	-1.9354	2.73905e-07	3.1205e-05	tyrosine aminotransferase	412	gi|288310300|gb|ADC45389.1|aromatic amino acid transaminase [Cucumis melo]	ADC45389	0	100	818.92	412	412	NA	GO:0010189 ; GO:0030170 ; GO:0004838 ; GO:0033855 ; GO:0080130 ; GO:0006826 ; GO:0009536 ; GO:0000162 ; GO:0006103 ; GO:0006536 ; GO:0006571 ; GO:0009094 ; GO:0009821
MELO3C025649	7.32496	0	14.6499	Inf	Inf	0.000466892	0.0150263	protein transport protein sec61 subunit alpha-like	476	gi|449528195|ref|XP_004171091.1|PREDICTED: protein transport protein Sec61 subunit alpha-like [Cucumis sativus]	XP_004171091	0	99	956.822	476	474	NA	GO:0015450 ; GO:0005886 ; GO:0005739 ; GO:0015031 ; GO:0009941
MELO3C025663	1118.03	646.305	1589.75	2.45975	1.29851	0.00055813	0.017036	probable leucine-rich repeat receptor-like serine threonine-protein kinase at3g14840-like	382	gi|449503668|ref|XP_004162117.1|PREDICTED: probable leucine-rich repeat receptor-like serine/threonine-protein kinase At3g14840-like [Cucumis sativus]	XP_004162117	0	99	746.888	368	365	NA	GO:0004872 ; GO:0004715 ; GO:0009506 ; GO:0005886 ; GO:0006468 ; GO:0005524 ; GO:0032440 ; GO:0004674 ; GO:0055114 ; GO:0007165 ; GO:0009069
MELO3C025681	472.938	665.049	280.828	0.422266	-1.24378	0.00188548	0.0426993	peroxidase 4-like	325	gi|449465783|ref|XP_004150607.1|PREDICTED: peroxidase 4-like [Cucumis sativus]	XP_004150607	0	94	546.969	326	309	NA	GO:0006979 ; GO:0005794 ; GO:0005515 ; GO:0020037 ; GO:0005618 ; GO:0004601 ; GO:0005829 ; GO:0048046 ; GO:0055114
MELO3C025698	73.6178	113.574	33.6614	0.296382	-1.75447	0.000239588	0.00875815	NA	NA	NA	NA	NA	NA	NA	NA	NA	NA	NA
MELO3C025759	9586.4	16721	2451.79	0.146629	-2.76975	1.21673e-12	5.25456e-10	conserved hypothetical protein	75	gi|255570843|ref|XP_002526374.1|conserved hypothetical protein [Ricinus communis] >gi|223534333|gb|EEF36045.1| conserved hypothetical protein [Ricinus communis]	XP_002526374	1.88625e-14	78	70.4774	60	47	NA	NA
MELO3C025761	26.1145	9.2526	42.9764	4.6448	2.21562	0.000176629	0.00700853	mlo-like protein 6-like	437	gi|449508693|ref|XP_004163384.1|PREDICTED: MLO-like protein 6-like [Cucumis sativus]	XP_004163384	0	99	747.658	437	434	NA	GO:0031348 ; GO:0010150 ; GO:0009817 ; GO:0005886 ; GO:0052542 ; GO:0008219 ; GO:0016021 ; GO:0005516
MELO3C025763	967.478	1386.45	548.504	0.395616	-1.33783	0.000417155	0.0138331	protein transport protein sec61 beta subunit	109	gi|449463643|ref|XP_004149541.1|PREDICTED: protein transport protein Sec61 subunit beta-like [Cucumis sativus] >gi|449533016|ref|XP_004173473.1| PREDICTED: protein transport protein Sec61 subunit beta-like [Cucumis sativus]	XP_004149541	8.14329e-39	100	135.961	91	91	NA	GO:0015031 ; GO:0005794 ; GO:0008565 ; GO:0005886
MELO3C025772	18890.3	28613.6	9167.06	0.320374	-1.64217	1.03059e-05	0.000674131	mip pip subfamily	283	gi|449456004|ref|XP_004145740.1|PREDICTED: aquaporin PIP2-7-like [Cucumis sativus] >gi|449525120|ref|XP_004169567.1| PREDICTED: aquaporin PIP2-7-like [Cucumis sativus]	XP_004145740	0	98	535.028	283	279	NA	GO:0048767 ; GO:0016021 ; GO:0009269 ; GO:0015250 ; GO:0031625 ; GO:0006970 ; GO:0009737 ; GO:0080170 ; GO:0006833 ; GO:0009507 ; GO:0005773 ; GO:0005886
MELO3C025773	444.808	629.204	260.412	0.413875	-1.27273	0.00093605	0.0251919	uncharacterized loc101217269	162	gi|449456006|ref|XP_004145741.1|PREDICTED: uncharacterized protein LOC101215539 [Cucumis sativus] >gi|449516802|ref|XP_004165435.1| PREDICTED: uncharacterized protein LOC101231271 [Cucumis sativus]	XP_004145741	4.26273e-79	92	243.047	168	155	NA	NA
MELO3C025784	284.129	124.697	443.561	3.55712	1.83071	1.1884e-05	0.000760989	protein binding	716	gi|449456026|ref|XP_004145751.1|PREDICTED: uncharacterized protein LOC101217919 [Cucumis sativus] >gi|449519591|ref|XP_004166818.1| PREDICTED: uncharacterized LOC101217919 [Cucumis sativus]	XP_004145751	0	97	1377.07	716	700	NA	GO:0004672 ; GO:0000166 ; GO:0005515 ; GO:0008270
MELO3C025860	5945.35	9119.99	2770.71	0.303806	-1.71878	4.45732e-06	0.00033207	pleckstrin homology domain-containing protein 1	119	gi|449450808|ref|XP_004143154.1|PREDICTED: pleckstrin homology domain-containing protein 1-like isoform 2 [Cucumis sativus] >gi|449530339|ref|XP_004172153.1| PREDICTED: pleckstrin homology domain-containing protein 1-like isoform 2 [Cucumis sativus]	XP_004143154	6.52331e-82	100	246.514	119	119	NA	GO:0035091 ; GO:0007165 ; GO:0005515
MELO3C025865	466.844	722.559	211.13	0.292197	-1.77498	7.35679e-06	0.000505984	thylakoid soluble phosphoprotein	96	gi|449450924|ref|XP_004143212.1|PREDICTED: uncharacterized protein LOC101205268 [Cucumis sativus] >gi|449496590|ref|XP_004160173.1| PREDICTED: uncharacterized protein LOC101232525 [Cucumis sativus]	XP_004143212	3.94617e-37	95	130.568	97	93	NA	GO:0009507
MELO3C025887	699.77	1104.75	294.793	0.266842	-1.90594	8.31612e-07	7.96033e-05	NA	NA	NA	NA	NA	NA	NA	NA	NA	NA	NA
MELO3C025940	811.861	226.431	1397.29	6.17095	2.62549	6.62259e-11	1.73213e-08	zinc finger protein constans-like 9-like	415	gi|449444452|ref|XP_004139988.1|PREDICTED: zinc finger protein CONSTANS-LIKE 9-like [Cucumis sativus] >gi|449475645|ref|XP_004154511.1| PREDICTED: zinc finger protein CONSTANS-LIKE 9-like [Cucumis sativus]	XP_004139988	0	97	742.651	415	406	NA	GO:0048579 ; GO:0006355 ; GO:0007623 ; GO:0005515 ; GO:0005634 ; GO:0005886 ; GO:0008270
MELO3C026019	1161.55	1630.75	692.35	0.42456	-1.23596	0.00106293	0.0276452	abscisic acid receptor pyl4-like	205	gi|449461793|ref|XP_004148626.1|PREDICTED: abscisic acid receptor PYL4-like [Cucumis sativus] >gi|449531513|ref|XP_004172730.1| PREDICTED: abscisic acid receptor PYL4-like [Cucumis sativus]	XP_004148626	3.006e-144	99	411.764	205	203	NA	GO:0009738 ; GO:0004872
MELO3C026033	61.5742	96.9083	26.2402	0.270773	-1.88484	0.000360612	0.0121991	seed maturation protein pm41	78	gi|449461747|ref|XP_004148603.1|PREDICTED: uncharacterized protein LOC101209719 [Cucumis sativus] >gi|449513239|ref|XP_004164271.1| PREDICTED: uncharacterized protein LOC101223335 [Cucumis sativus]	XP_004148603	2.84103e-46	100	152.525	78	78	NA	GO:0009536
MELO3C026077	4051.31	6011.72	2090.91	0.347805	-1.52365	4.44504e-05	0.00222492	proline-rich protein	299	gi|449443496|ref|XP_004139513.1|PREDICTED: uncharacterized protein LOC101212464 [Cucumis sativus]	XP_004139513	1.35213e-31	98	128.642	63	62	NA	GO:0030001 ; GO:0046872 ; GO:0009506
MELO3C026160	1676.56	2388	965.119	0.404153	-1.30702	0.000422659	0.0139163	magnesium-protoporphyrin ix methyltransferase	316	gi|307136012|gb|ADN33868.1|magnesium-protoporphyrin O-methyltransferase [Cucumis melo subsp. melo]	ADN33868	0	100	561.222	316	316	NA	GO:0046777 ; GO:0046406 ; GO:0006364 ; GO:0019288 ; GO:0015995 ; GO:0009941 ; GO:0006479 ; GO:0010155 ; GO:0009535 ; GO:0015979 ; GO:0008276
MELO3C026207	431.625	711.465	151.785	0.213341	-2.22876	4.97768e-08	6.95004e-06	f-box protein at1g67340-like	353	gi|449440552|ref|XP_004138048.1|PREDICTED: F-box protein At1g67340-like [Cucumis sativus] >gi|449519733|ref|XP_004166889.1| PREDICTED: F-box protein At1g67340-like [Cucumis sativus]	XP_004138048	0	96	631.328	354	342	NA	GO:0005634 ; GO:0008270 ; GO:0005515
MELO3C026226	23.5837	38.3054	8.86203	0.231352	-2.11184	0.00229426	0.0487465	hypothetical protein VITISV_004037	84	gi|147817638|emb|CAN64497.1|hypothetical protein VITISV_004037 [Vitis vinifera]	CAN64497	5.1876e-10	89	63.1586	38	34	NA	NA
MELO3C026229	14845.7	21699.6	7991.85	0.368296	-1.44106	0.000104394	0.00445654	argininosuccinate synthase	366	gi|449440568|ref|XP_004138056.1|PREDICTED: argininosuccinate synthase, chloroplastic-like [Cucumis sativus] >gi|449501398|ref|XP_004161355.1| PREDICTED: argininosuccinate synthase, chloroplastic-like [Cucumis sativus]	XP_004138056	0	99	734.947	362	360	NA	GO:0006526 ; GO:0009165 ; GO:0005524 ; GO:0006567 ; GO:0009570 ; GO:0004055 ; GO:0006522 ; GO:0006531 ; GO:0006560
MELO3C026498	1348.32	2078.43	618.217	0.297445	-1.74931	4.34002e-06	0.000326292	uncharacterized loc101218869	317	gi|449531822|ref|XP_004172884.1|PREDICTED: uncharacterized LOC101218869 [Cucumis sativus]	XP_004172884	0	92	604.364	330	304	NA	GO:0005739
MELO3C026502	1365.58	1921.12	810.037	0.421649	-1.24588	0.00115001	0.0292944	phytochrome a	1123	gi|449458035|ref|XP_004146753.1|PREDICTED: phytochrome A-like [Cucumis sativus]	XP_004146753	0	99	2188.69	1102	1095	NA	GO:0009630 ; GO:0031516 ; GO:0017148 ; GO:0016020 ; GO:0010203 ; GO:0017006 ; GO:0018106 ; GO:0023014 ; GO:0009585 ; GO:0006355 ; GO:0009638 ; GO:0018298 ; GO:0046685 ; GO:0009640 ; GO:0009584 ; GO:0008020 ; GO:0010161 ; GO:0016604 ; GO:0000155 ; GO:0010201 ; GO:0042803 ; GO:0005524 ; GO:0000160 ; GO:0007623 ; GO:0005739 ; GO:0007187 ; GO:0009365
MELO3C026545	26.8851	42.7792	10.9911	0.256925	-1.96058	0.000367722	0.0123483	uncharacterized loc101207424	286	gi|449453079|ref|XP_004144286.1|PREDICTED: uncharacterized protein LOC101207424 [Cucumis sativus] >gi|449489416|ref|XP_004158305.1| PREDICTED: uncharacterized LOC101207424 [Cucumis sativus]	XP_004144286	3.42339e-170	97	484.182	286	279	NA	NA
MELO3C026548	61.5393	94.8556	28.223	0.297537	-1.74886	0.00076337	0.0216319	cytokinin riboside 5 -monophosphate phosphoribohydrolase log5-like	220	gi|449453077|ref|XP_004144285.1|PREDICTED: cytokinin riboside 5'-monophosphate phosphoribohydrolase LOG5-like [Cucumis sativus]	XP_004144285	1.4037e-143	96	411.379	227	219	NA	GO:0005829 ; GO:0016787 ; GO:0005634 ; GO:0016829
MELO3C026609	804.839	1177.53	432.145	0.366992	-1.44618	0.000191084	0.00743904	b- -glucanase	628	gi|449446738|ref|XP_004141128.1|PREDICTED: lysosomal beta glucosidase-like [Cucumis sativus]	XP_004141128	0	99	1148.27	628	624	NA	GO:0005975 ; GO:0008422
MELO3C026611	2216.15	3209.67	1222.63	0.380919	-1.39244	0.000170268	0.00684389	NA	NA	NA	NA	NA	NA	NA	NA	NA	NA	NA
MELO3C026615	370.578	210.588	530.569	2.51946	1.33312	0.000705006	0.0204304	glycosyltransferase-like protein	467	gi|449527873|ref|XP_004170933.1|PREDICTED: probable glycosyltransferase At5g03795-like [Cucumis sativus]	XP_004170933	0	96	849.351	467	452	NA	GO:0016020 ; GO:0005794 ; GO:0016740
MELO3C026630	1530.92	2394.11	667.726	0.278903	-1.84216	1.53016e-06	0.000133549	at3g15630 msj11_3	127	gi|359484646|ref|XP_003633137.1|PREDICTED: uncharacterized protein LOC100854031 [Vitis vinifera]	XP_003633137	3.54438e-40	73	140.584	126	92	NA	GO:0009536
MELO3C026725	4766.54	7465.52	2067.57	0.276949	-1.85231	9.4042e-07	8.82e-05	uncharacterized loc101209235	108	gi|313586599|gb|ADR71310.1|hypothetical protein 32 [Hevea brasiliensis]	ADR71310	2.1353e-53	93	173.326	106	99	NA	GO:0006511 ; GO:0005747 ; GO:0051788 ; GO:0080129 ; GO:0009853
MELO3C026732	10155.3	15835.9	4474.8	0.282574	-1.8233	8.75543e-07	8.29532e-05	chaperone protein dnaj chloroplastic-like	161	gi|356523203|ref|XP_003530231.1|PREDICTED: chaperone protein dnaJ 8, chloroplastic-like [Glycine max]	XP_003530231	5.3812e-66	88	209.149	113	100	NA	GO:0006457 ; GO:0006950 ; GO:0031072 ; GO:0009570 ; GO:0051082 ; GO:0005634 ; GO:0009416
MELO3C026745	484.369	257.48	711.258	2.76238	1.46591	0.000123193	0.00510644	cinnamoyl- reductase	330	gi|449439773|ref|XP_004137660.1|PREDICTED: cinnamoyl-CoA reductase 1-like [Cucumis sativus]	XP_004137660	0	98	550.436	276	273	NA	GO:0009809 ; GO:0016621 ; GO:0050662 ; GO:0000166 ; GO:0055114 ; GO:0009409 ; GO:0009805 ; GO:0009811
MELO3C026755	562.84	889.793	235.887	0.265103	-1.91538	1.39831e-06	0.000124747	xyloglucan endotransglucosylase hydrolase protein a	296	gi|449446793|ref|XP_004141155.1|PREDICTED: probable xyloglucan endotransglucosylase/hydrolase protein 5-like [Cucumis sativus] >gi|449518521|ref|XP_004166290.1| PREDICTED: probable xyloglucan endotransglucosylase/hydrolase protein 5-like [Cucumis sativus]	XP_004141155	0	99	561.992	269	268	NA	GO:0016762 ; GO:0004553 ; GO:0009505 ; GO:0009612 ; GO:0009645 ; GO:0009826 ; GO:0006073 ; GO:0009733 ; GO:0009507 ; GO:0016020 ; GO:0048046
MELO3C026762	143.671	203.569	83.7739	0.411527	-1.28094	0.00212511	0.0463184	auxin-responsive protein iaa14-like	256	gi|449530945|ref|XP_004172452.1|PREDICTED: auxin-responsive protein IAA14-like [Cucumis sativus]	XP_004172452	7.27474e-150	98	430.254	256	252	NA	GO:0010102 ; GO:0009753 ; GO:0006417 ; GO:0009414 ; GO:0009416 ; GO:0006355 ; GO:0009611 ; GO:0009536 ; GO:0046983 ; GO:0009630 ; GO:0009734 ; GO:0005634
MELO3C026768	1356.09	1880.45	831.73	0.442304	-1.17689	0.00226747	0.0483682	sieve element-occluding protein	690	gi|449521567|ref|XP_004167801.1|PREDICTED: uncharacterized protein LOC101227691 [Cucumis sativus]	XP_004167801	0	96	1303.12	690	663	NA	NA
MELO3C026769	688.076	963.978	412.173	0.427575	-1.22575	0.00190942	0.0429783	sieve element-occluding protein	690	gi|449465439|ref|XP_004150435.1|PREDICTED: uncharacterized protein LOC101204570, partial [Cucumis sativus]	XP_004150435	0	97	1127.46	582	570	NA	NA
MELO3C026773	2184.52	3128.22	1240.81	0.396652	-1.33406	0.000548799	0.0169008	sieve element-occluding protein	676	gi|449465382|ref|XP_004150407.1|PREDICTED: uncharacterized protein LOC101217067 [Cucumis sativus]	XP_004150407	0	95	1263.06	674	645	NA	NA
MELO3C026824	337.167	515.56	158.775	0.307966	-1.69916	2.90154e-05	0.00155727	cytochrome p450	529	gi|449457460|ref|XP_004146466.1|PREDICTED: cytokinin hydroxylase-like [Cucumis sativus]	XP_004146466	0	97	1056.97	529	517	NA	GO:0016132 ; GO:0009987 ; GO:0055114 ; GO:0016705 ; GO:0009055 ; GO:0004497 ; GO:0019825 ; GO:0020037
MELO3C026828	285.477	433.861	137.092	0.315982	-1.66209	7.77353e-05	0.00351227	asparagine synthetase	471	gi|449450826|ref|XP_004143163.1|PREDICTED: asparagine synthetase [glutamine-hydrolyzing] 1-like [Cucumis sativus]	XP_004143163	0	99	939.488	472	468	NA	GO:0009744 ; GO:0004066 ; GO:0006529 ; GO:0043617 ; GO:0005524 ; GO:0009749 ; GO:0009750 ; GO:0006522 ; GO:0006531
MELO3C026846	549.038	812.323	285.753	0.351773	-1.50729	0.000100165	0.00431571	NA	NA	NA	NA	NA	NA	NA	NA	NA	NA	NA
MELO3C026868	294.978	418.543	171.413	0.409546	-1.2879	0.00137861	0.0339084	cysteine proteinase inhibitor 5-like	125	gi|449527163|ref|XP_004170582.1|PREDICTED: cysteine proteinase inhibitor 5-like [Cucumis sativus]	XP_004170582	0.000358336	63	44.669	66	42	NA	NA
MELO3C026869	53.9129	2.25215	105.574	46.8768	5.5508	1.74057e-14	1.24317e-11	peroxidase 4-like	313	gi|449463288|ref|XP_004149366.1|PREDICTED: peroxidase 4-like [Cucumis sativus]	XP_004149366	0	94	596.66	313	297	NA	GO:0006979 ; GO:0020037 ; GO:0004601 ; GO:0005576 ; GO:0055114
MELO3C026897	1440.44	1997.76	883.117	0.442054	-1.17771	0.00166059	0.0389851	thioredoxin-like 1-1	193	gi|449446772|ref|XP_004141145.1|PREDICTED: thioredoxin-like 1-1, chloroplastic-like [Cucumis sativus] >gi|449489523|ref|XP_004158337.1| PREDICTED: thioredoxin-like 1-1, chloroplastic-like [Cucumis sativus]	XP_004141145	1.02105e-111	93	332.413	200	186	NA	GO:0016671 ; GO:0009055 ; GO:0045454 ; GO:0006662 ; GO:0031969 ; GO:0009570 ; GO:0015035
MELO3C026908	753.146	432.481	1073.81	2.48291	1.31203	0.000521768	0.0162571	metal ion binding	300	gi|449456040|ref|XP_004145758.1|PREDICTED: uncharacterized protein LOC101219496 [Cucumis sativus]	XP_004145758	3.21597e-105	96	318.931	265	255	NA	GO:0030001 ; GO:0046872
MELO3C026936	147.673	218.363	76.9837	0.35255	-1.5041	0.000281169	0.00993483	arabinogalactan peptide 16-like	67	gi|449463468|ref|XP_004149456.1|PREDICTED: arabinogalactan peptide 16-like [Cucumis sativus] >gi|449530806|ref|XP_004172383.1| PREDICTED: arabinogalactan peptide 16-like [Cucumis sativus]	XP_004149456	5.12808e-16	85	74.3294	70	60	NA	NA
MELO3C026961	103.099	167.537	38.6612	0.230762	-2.11552	1.2634e-05	0.000790928	zinc finger	220	gi|449496296|ref|XP_004160096.1|PREDICTED: RING-H2 finger protein ATL32-like [Cucumis sativus]	XP_004160096	1.80567e-44	86	157.532	145	125	NA	GO:0005515 ; GO:0008270
MELO3C026972	539.431	281.198	797.664	2.83667	1.5042	0.000117121	0.00488751	3-hydroxyisobutyryl- hydrolase-like protein 5-like	388	gi|449453774|ref|XP_004144631.1|PREDICTED: 3-hydroxyisobutyryl-CoA hydrolase-like protein 5-like [Cucumis sativus] >gi|449519142|ref|XP_004166594.1| PREDICTED: 3-hydroxyisobutyryl-CoA hydrolase-like protein 5-like [Cucumis sativus]	XP_004144631	0	98	728.398	367	362	NA	GO:0006635 ; GO:0003860 ; GO:0004300 ; GO:0080167 ; GO:0006550 ; GO:0006552 ; GO:0006574 ; GO:0019482 ; GO:0006554 ; GO:0006568 ; GO:0006633 ; GO:0018874 ; GO:0046251
MELO3C026974	685.367	413.89	956.843	2.31183	1.20904	0.00119364	0.0301166	aspartic proteinase nepenthesin-2-like	562	gi|449519146|ref|XP_004166596.1|PREDICTED: protein ASPARTIC PROTEASE IN GUARD CELL 1-like [Cucumis sativus]	XP_004166596	0	97	990.334	562	547	NA	GO:0005840 ; GO:0003677 ; GO:0003735 ; GO:0010200 ; GO:0016023 ; GO:0004190 ; GO:0050832 ; GO:0006508 ; GO:0006412 ; GO:0042254
MELO3C027006	302.87	534.936	70.8036	0.132359	-2.91747	6.87187e-12	2.23878e-09	NA	NA	NA	NA	NA	NA	NA	NA	NA	NA	NA
MELO3C027040	34943.7	51438.5	18448.9	0.358659	-1.47932	4.92076e-05	0.00239924	protein phloem protein 2-like a1-like	154	gi|21686474|gb|AAM74923.1|AF517156_117 kDa phloem lectin Lec17-1 [Cucumis melo] >gi|21745313|gb|AAM77341.1|AF520577_1 17 kDa phloem lectin [Cucumis melo]	AAM74923	5.50426e-110	100	320.472	154	154	NA	GO:0030246
MELO3C027057	205.326	75.9374	334.714	4.40777	2.14005	5.22094e-07	5.38371e-05	9-cis-epoxycarotenoid dioxygenase	591	gi|449460068|ref|XP_004147768.1|PREDICTED: 9-cis-epoxycarotenoid dioxygenase NCED1, chloroplastic-like [Cucumis sativus]	XP_004147768	0	98	1096.65	577	570	NA	GO:0042538 ; GO:0009414 ; GO:0003834 ; GO:0045549 ; GO:0009570 ; GO:0009535 ; GO:0055114 ; GO:0042572
MELO3C027122	71.9867	22.6905	121.283	5.34511	2.41822	2.37406e-07	2.73828e-05	u-box domain-containing protein 21-like	445	gi|449449104|ref|XP_004142305.1|PREDICTED: U-box domain-containing protein 21-like [Cucumis sativus] >gi|449523075|ref|XP_004168550.1| PREDICTED: U-box domain-containing protein 21-like [Cucumis sativus]	XP_004142305	0	96	797.349	445	428	NA	GO:0032491 ; GO:0000151 ; GO:0004842 ; GO:0016567 ; GO:0005488
MELO3C027127	20.0765	34.2117	5.94131	0.173663	-2.52564	0.00224882	0.0481667	ORF137	94	gi|145408582|ref|YP_001152206.1|ORF137 [Pinus koraiensis] >gi|145048831|gb|ABP35449.1| ORF137 [Pinus koraiensis]	YP_001152206	1.66781e-50	90	166.007	94	85	NA	GO:0009507
MELO3C027169	119.912	176.867	62.9576	0.35596	-1.49021	0.00156613	0.0372113	probable linoleate 9s-lipoxygenase 5-like	463	gi|449482821|ref|XP_004156414.1|PREDICTED: probable linoleate 9S-lipoxygenase 4-like [Cucumis sativus]	XP_004156414	0	96	855.899	455	438	NA	GO:0031408 ; GO:0005506 ; GO:0016165 ; GO:0055114 ; GO:0005515
MELO3C027219	1549.09	2428.54	669.645	0.27574	-1.85862	9.55875e-07	8.9199e-05	anthranilate n-benzoyltransferase	280	gi|339716254|gb|AEJ88365.1|hydroxycinnamoyltransferase [Cucumis sativus]	AEJ88365	0	98	572.392	280	275	NA	GO:0010363 ; GO:0005829 ; GO:0009805 ; GO:0009611 ; GO:0047672 ; GO:0009963 ; GO:0047172 ; GO:0047205 ; GO:0006612 ; GO:0010252 ; GO:0009809 ; GO:0042967 ; GO:0009811
MELO3C027288	4056.11	6018.51	2093.72	0.34788	-1.52334	4.6009e-05	0.00228446	threonine dehydratase chloroplastic-like	470	gi|449451078|ref|XP_004143289.1|PREDICTED: threonine dehydratase biosynthetic, chloroplastic-like [Cucumis sativus]	XP_004143289	0	94	806.594	470	444	NA	GO:0006094 ; GO:0006566 ; GO:0009097 ; GO:0010498 ; GO:0007010 ; GO:0004794 ; GO:0030170 ; GO:0006544 ; GO:0006563
MELO3C027290	15.1308	26.8452	3.41643	0.127264	-2.9741	0.00107473	0.0278351	transcription factor bhlh135-like	96	gi|449458023|ref|XP_004146747.1|PREDICTED: transcription factor bHLH135-like [Cucumis sativus] >gi|449505683|ref|XP_004162540.1| PREDICTED: transcription factor bHLH135-like [Cucumis sativus]	XP_004146747	6.83364e-47	97	155.606	80	78	NA	GO:0005773 ; GO:0009826 ; GO:0048510 ; GO:0009640 ; GO:0009741 ; GO:0009536 ; GO:0005739 ; GO:0046983
MELO3C027325	330.281	481.529	179.034	0.371803	-1.42739	0.000457168	0.014842	probable linoleate 9s-lipoxygenase 5-like	303	gi|449466534|ref|XP_004150981.1|PREDICTED: probable linoleate 9S-lipoxygenase 5-like [Cucumis sativus]	XP_004150981	0	96	587.415	303	292	NA	GO:0031408 ; GO:0005506 ; GO:0016165 ; GO:0055114
MELO3C027362	458.408	640.486	276.331	0.431439	-1.21277	0.00185405	0.042096	PREDICTED: uncharacterized protein LOC101206077	220	gi|449462025|ref|XP_004148742.1|PREDICTED: uncharacterized protein LOC101206077 [Cucumis sativus] >gi|449515275|ref|XP_004164675.1| PREDICTED: uncharacterized protein LOC101223337 [Cucumis sativus]	XP_004148742	5.11148e-102	94	305.834	226	214	NA	NA
MELO3C027370	47.9708	75.6464	20.2952	0.268291	-1.89813	0.000235962	0.00867687	-norcoclaurine 6-o-methyltransferase-like	104	gi|449454366|ref|XP_004144926.1|PREDICTED: (RS)-norcoclaurine 6-O-methyltransferase-like [Cucumis sativus] >gi|449473763|ref|XP_004153975.1| PREDICTED: (RS)-norcoclaurine 6-O-methyltransferase-like [Cucumis sativus] >gi|449519784|ref|XP_004166914.1| PREDICTED: (RS)-norcoclaurine 6-O-methyltransferase-like [Cucumis sativus]	XP_004144926	2.15797e-65	99	211.846	104	103	NA	GO:0008171 ; GO:0008757
Complete list of CHT DEGs regulated by infection with FOM1.2 at 48 hpi
id	baseMean	baseMeanA	baseMeanB	foldChange	log2FoldChange	pval	padj	V2	V3	V4	V5	V6	V7	V8	V9	V10	V11	ALL_GO_ID
MELO3C000003	2754.42	1343.6	4165.24	3.10005	1.63229	0.00010642	0.00208399	ozone-responsive stress related protein	79	gi|449463344|ref|XP_004149394.1|PREDICTED: uncharacterized protein LOC101213065 isoform 1 [Cucumis sativus] >gi|449463346|ref|XP_004149395.1| PREDICTED: uncharacterized protein LOC101213065 isoform 2 [Cucumis sativus] >gi|449463348|ref|XP_004149396.1| PREDICTED: uncharacterized protein LOC101213065 isoform 3 [Cucumis sativus] >gi|449510545|ref|XP_004163695.1| PREDICTED: uncharacterized LOC1012130…	XP_004149394	1.07492e-45	94	151.369	77	73	NA	GO:0010193 ; GO:0016020 ; GO:0016023 ; GO:0005777 ; GO:0000302 ; GO:0009617 ; GO:0005739 ; GO:0009536
MELO3C000009	364.353	534.946	193.76	0.362205	-1.46512	0.0012888	0.0154523	abc transporter b family member 1-like	573	gi|449440133|ref|XP_004137839.1|PREDICTED: ABC transporter B family member 1-like [Cucumis sativus]	XP_004137839	0	94	990.719	602	569	NA	GO:0010048 ; GO:0010541 ; GO:0015408 ; GO:0007155 ; GO:0009793 ; GO:0045010 ; GO:0009958 ; GO:0009624 ; GO:0016021 ; GO:0043481 ; GO:0010329 ; GO:0009640 ; GO:0010540 ; GO:0010090 ; GO:0008361 ; GO:0010315 ; GO:0009637 ; GO:0048765 ; GO:0008559 ; GO:0010228 ; GO:0009506 ; GO:0006200 ; GO:0005886 ; GO:0005516 ; GO:0005524 ; GO:0048443 ; GO:0048440 ; GO:0071555 ; GO:0015682 ; GO:0006855
MELO3C000019	2245	844.846	3645.15	4.31457	2.10922	1.94463e-07	9.79375e-06	zinc finger protein zat10-like	264	gi|449438625|ref|XP_004137088.1|PREDICTED: zinc finger protein ZAT10-like [Cucumis sativus] >gi|449478762|ref|XP_004155412.1| PREDICTED: zinc finger protein ZAT10-like [Cucumis sativus]	XP_004137088	4.06068e-95	86	291.197	228	197	NA	GO:0009628 ; GO:0006950 ; GO:0008270 ; GO:0005622
MELO3C000030	805.455	549.203	1061.71	1.93318	0.950973	0.00537436	0.0458653	probable wrky transcription factor 48-like	325	gi|449462188|ref|XP_004148823.1|PREDICTED: probable WRKY transcription factor 48-like [Cucumis sativus]	XP_004148823	4.00073e-83	90	259.996	165	149	NA	GO:0003700 ; GO:0043565 ; GO:0006355 ; GO:0005667
MELO3C000147	123.136	33.781	212.491	6.29025	2.65312	3.6998e-08	2.37094e-06	NA	NA	NA	NA	NA	NA	NA	NA	NA	NA	NA
MELO3C000165	93.5773	146.776	40.3782	0.2751	-1.86197	0.000388466	0.00598972	u5 small nuclear ribonucleoprotein helicase	176	gi|449517355|ref|XP_004165711.1|PREDICTED: LOW QUALITY PROTEIN: U5 small nuclear ribonucleoprotein 200 kDa helicase-like [Cucumis sativus]	XP_004165711	6.87629e-115	98	369.392	176	174	NA	NA
MELO3C000201	106.736	57.4021	156.07	2.71888	1.44301	0.00502059	0.043579	dof zinc finger protein	173	gi|449530372|ref|XP_004172169.1|PREDICTED: dof zinc finger protein DOF2.3-like [Cucumis sativus]	XP_004172169	1.76499e-109	98	320.857	173	170	NA	GO:0003677 ; GO:0008270 ; GO:0006355
MELO3C000217	349.917	504.258	195.575	0.387846	-1.36644	0.00362554	0.0342189	rna recognition motif-containing protein	390	gi|449516543|ref|XP_004165306.1|PREDICTED: uncharacterized LOC101212980 [Cucumis sativus]	XP_004165306	6.28329e-141	95	428.713	381	364	NA	GO:0000166 ; GO:0003723
MELO3C000249	71.7868	109.925	33.6485	0.306104	-1.70791	0.00194036	0.0211866	importin subunit beta-1-like	146	gi|449456395|ref|XP_004145935.1|PREDICTED: importin subunit beta-1-like [Cucumis sativus]	XP_004145935	2.02998e-77	99	256.144	146	145	NA	GO:0005643 ; GO:0006886 ; GO:0008565 ; GO:0005488 ; GO:0006913
MELO3C000289	9.10647	0.693944	17.519	25.2455	4.65796	0.0012026	0.0146638	NA	NA	NA	NA	NA	NA	NA	NA	NA	NA	NA
MELO3C000307	108.036	39.2508	176.822	4.50492	2.1715	0.000103418	0.00203162	dna-binding protein escarola-like	263	gi|449432239|ref|XP_004133907.1|PREDICTED: putative DNA-binding protein ESCAROLA-like [Cucumis sativus]	XP_004133907	2.0237e-141	99	409.068	263	261	NA	GO:0016132 ; GO:0010359 ; GO:0000041 ; GO:0009640 ; GO:0003680 ; GO:0009647 ; GO:0010228 ; GO:0005634
MELO3C000394	369.469	123.036	615.902	5.00586	2.32362	1.03647e-05	0.000306979	m030_arath ame: full=uncharacterized mitochondrial protein g00030 ame: full=orf107a	58	gi|13449292|ref|NP_085475.1|hypothetical protein ArthMp003 [Arabidopsis thaliana] >gi|41017293|sp|P93276.1|M030_ARATH RecName: Full=Uncharacterized mitochondrial protein AtMg00030; AltName: Full=ORF107a >gi|1785675|emb|CAA69780.1| unnamed protein product [Arabidopsis thaliana]	NP_085475	2.93102e-22	89	91.2781	47	42	NA	GO:0005739
MELO3C000452	180.806	277.882	83.7309	0.301318	-1.73064	0.000145152	0.00269211	coiled-coil domain-containing protein 94 homolog	89	gi|449462800|ref|XP_004149128.1|PREDICTED: coiled-coil domain-containing protein 94 homolog [Cucumis sativus] >gi|449494611|ref|XP_004159597.1| PREDICTED: coiled-coil domain-containing protein 94 homolog [Cucumis sativus]	XP_004149128	4.24912e-40	100	144.436	65	65	NA	NA
MELO3C000458	37.0336	7.90097	66.1662	8.37444	3.06599	0.000161491	0.0029225	NA	NA	NA	NA	NA	NA	NA	NA	NA	NA	NA
MELO3C000508	270.799	126.13	415.469	3.29398	1.71983	0.00202988	0.021996	NA	NA	NA	NA	NA	NA	NA	NA	NA	NA	NA
MELO3C000538	666.507	350.454	982.561	2.80368	1.48732	0.000609519	0.00861454	uncharacterized loc101216261	166	gi|449505261|ref|XP_004162419.1|PREDICTED: uncharacterized LOC101216261 [Cucumis sativus]	XP_004162419	4.80225e-103	97	304.294	168	163	NA	NA
MELO3C000664	1203.3	1709.67	696.925	0.407637	-1.29464	0.00469347	0.041535	elongation factor ef-2	274	gi|449456130|ref|XP_004145803.1|PREDICTED: elongation factor 2-like [Cucumis sativus]	XP_004145803	0	99	559.681	274	272	NA	GO:0005829 ; GO:0005507 ; GO:0003746 ; GO:0005730 ; GO:0009409 ; GO:0006184 ; GO:0003924 ; GO:0009507 ; GO:0005525 ; GO:0005886 ; GO:0005840 ; GO:0006448
MELO3C000667	215.658	67.0903	364.227	5.4289	2.44066	5.83029e-06	0.000188763	ribosomal protein s10	68	gi|94502665|ref|YP_588403.1|hypothetical protein ZeamMp158 [Zea mays subsp. mays] >gi|40795104|gb|AAR91148.1| hypothetical protein (mitochondrion) [Zea mays]	YP_588403	8.81428e-25	87	98.2117	56	49	NA	GO:0005739
MELO3C000684	109.441	37.8223	181.059	4.7871	2.25915	9.62111e-06	0.000289753	linoleate 13s-lipoxygenase 2- chloroplastic-like	215	gi|449529766|ref|XP_004171869.1|PREDICTED: LOW QUALITY PROTEIN: linoleate 13S-lipoxygenase 2-1, chloroplastic-like, partial [Cucumis sativus]	XP_004171869	1.07059e-139	94	402.905	215	204	NA	GO:0006633 ; GO:0046872 ; GO:0016702 ; GO:0055114
MELO3C000704	310.971	163.208	458.734	2.81073	1.49095	0.000505651	0.00740506	proteasome subunit beta type	85	gi|449442012|ref|XP_004138776.1|PREDICTED: proteasome subunit beta type-6-like [Cucumis sativus] >gi|449499516|ref|XP_004160837.1| PREDICTED: proteasome subunit beta type-6-like [Cucumis sativus]	XP_004138776	2.56708e-40	100	142.51	69	69	NA	GO:0005774 ; GO:0051788 ; GO:0006635 ; GO:0006833 ; GO:0043161 ; GO:0010363 ; GO:0009651 ; GO:0009407 ; GO:0004298 ; GO:0080129 ; GO:0005839 ; GO:0006972 ; GO:0005829 ; GO:0007030 ; GO:0010043 ; GO:0006096 ; GO:0046686 ; GO:0009266 ; GO:0005886 ; GO:0005634
MELO3C000776	605.765	329.908	881.621	2.67232	1.41809	0.00135644	0.0160356	aquaporin pip1-3	140	gi|449463042|ref|XP_004149243.1|PREDICTED: probable aquaporin PIP1-4-like isoform 1 [Cucumis sativus] >gi|449463044|ref|XP_004149244.1| PREDICTED: probable aquaporin PIP1-4-like isoform 2 [Cucumis sativus]	XP_004149243	1.27793e-93	100	283.493	140	140	NA	GO:0016132 ; GO:0055085 ; GO:0009414 ; GO:0005739 ; GO:0009651 ; GO:0016021 ; GO:0006084 ; GO:0015250 ; GO:0009941 ; GO:0010106 ; GO:0006826 ; GO:0005515 ; GO:0006833 ; GO:0046658 ; GO:0005773 ; GO:0016126
MELO3C000887	755.515	167.282	1343.75	8.03284	3.00591	3.05604e-12	5.51393e-10	protein	178	gi|449442847|ref|XP_004139192.1|PREDICTED: miraculin-like [Cucumis sativus]	XP_004139192	2.68998e-121	97	351.673	178	174	NA	GO:0004866
MELO3C000909	40.1379	17.825	62.4508	3.50355	1.80882	0.000778334	0.0104588	ankyrin repeat-containing protein at2g01680-like	59	gi|449518225|ref|XP_004166143.1|PREDICTED: ankyrin repeat-containing protein At2g01680-like [Cucumis sativus]	XP_004166143	3.57231e-26	96	105.531	55	53	NA	NA
MELO3C001026	15.3044	3.13863	27.4701	8.75227	3.12966	0.0015254	0.0176624	NA	NA	NA	NA	NA	NA	NA	NA	NA	NA	NA
MELO3C001175	570.232	169.812	970.652	5.71603	2.51501	1.66847e-08	1.19479e-06	glutathione s-transferase u9-like	107	gi|449524914|ref|XP_004169466.1|PREDICTED: glutathione S-transferase U9-like [Cucumis sativus]	XP_004169466	5.92205e-45	97	155.606	107	104	NA	GO:0003824
MELO3C001192	2123.41	913.568	3333.25	3.64861	1.86735	0.000207627	0.00360274	NA	NA	NA	NA	NA	NA	NA	NA	NA	NA	NA
MELO3C001202	49.9333	8.2003	91.6663	11.1784	3.48264	3.31373e-07	1.53572e-05	protein tify 5a-like	94	gi|351721400|ref|NP_001236696.1|uncharacterized protein LOC100500349 [Glycine max] >gi|255630099|gb|ACU15403.1| unknown [Glycine max]	NP_001236696	4.07938e-20	69	87.8113	94	65	NA	NA
MELO3C001274	3949.91	1823.71	6076.11	3.33173	1.73627	1.74185e-05	0.000463762	mitochondrial dicarboxylate carrier	133	gi|449461373|ref|XP_004148416.1|PREDICTED: mitochondrial uncoupling protein 4-like [Cucumis sativus]	XP_004148416	3.74079e-76	98	239.58	133	131	NA	GO:0005310 ; GO:0006835 ; GO:0055085 ; GO:0006839 ; GO:0016021 ; GO:0031966
MELO3C001310	23.1339	6.2455	40.0223	6.40819	2.67992	0.000255351	0.00426366	protein phloem protein 2-like a9-like	76	gi|449455471|ref|XP_004145476.1|PREDICTED: protein PHLOEM PROTEIN 2-LIKE A9-like [Cucumis sativus]	XP_004145476	2.88927e-38	92	134.035	77	71	NA	NA
MELO3C001323	150.212	72.406	228.017	3.14915	1.65496	0.000210179	0.00363685	transmembrane protein 184c-like	66	gi|449464764|ref|XP_004150099.1|PREDICTED: transmembrane protein 184C-like [Cucumis sativus] >gi|449522586|ref|XP_004168307.1| PREDICTED: transmembrane protein 184C-like [Cucumis sativus]	XP_004150099	9.26234e-37	100	134.035	66	66	NA	GO:0016021
MELO3C001354	13.5693	25.0773	2.0614	0.082202	-3.60468	0.00118066	0.0144637	receptor-like serine threonine-protein kinase ncrk-like	98	gi|449456024|ref|XP_004145750.1|PREDICTED: receptor-like serine/threonine-protein kinase NCRK-like [Cucumis sativus]	XP_004145750	4.61037e-45	98	162.155	80	79	NA	GO:0005524
MELO3C001419	44.2467	14.7769	73.7165	4.98863	2.31864	0.000112811	0.00218839	mitochondrial chaperone bcs1	66	gi|449468033|ref|XP_004151726.1|PREDICTED: probable mitochondrial chaperone BCS1-B-like [Cucumis sativus]	XP_004151726	3.81401e-31	100	119.783	56	56	NA	GO:0005524
MELO3C001441	146.911	79.1502	214.673	2.71222	1.43947	0.000957504	0.0123144	NA	NA	NA	NA	NA	NA	NA	NA	NA	NA	NA
MELO3C001505	80.7093	17.9925	143.426	7.97141	2.99483	2.6594e-06	9.46788e-05	NA	NA	NA	NA	NA	NA	NA	NA	NA	NA	NA
MELO3C001561	663.303	972.291	354.315	0.364413	-1.45635	4.5831e-05	0.00103869	21 kda	87	gi|449460862|ref|XP_004148163.1|PREDICTED: 21 kDa protein-like [Cucumis sativus]	XP_004148163	1.83209e-36	97	130.954	87	85	NA	GO:0030599 ; GO:0043086 ; GO:0004857 ; GO:0005982 ; GO:0005985
MELO3C001702	181.679	90.6891	272.668	3.00662	1.58814	0.000742427	0.010071	glutathione s-transferase u9-like	72	gi|449467957|ref|XP_004151688.1|PREDICTED: glutathione S-transferase U9-like [Cucumis sativus]	XP_004151688	1.50289e-26	98	106.301	72	71	NA	NA
MELO3C001727	17864.8	2954.18	32775.5	11.0946	3.47178	3.6687e-13	7.92781e-11	hypothetical protein SORBIDRAFT_1368s002010	79	gi|253759791|ref|XP_002488947.1|hypothetical protein SORBIDRAFT_1368s002010 [Sorghum bicolor] >gi|241947119|gb|EES20264.1| hypothetical protein SORBIDRAFT_1368s002010 [Sorghum bicolor]	XP_002488947	4.77954e-36	92	126.716	69	64	NA	NA
MELO3C001763	26709.7	4525.19	48894.1	10.8049	3.43361	5.92418e-13	1.20984e-10	rrna intron-encoded homing endonuclease	56	gi|253760055|ref|XP_002488965.1|hypothetical protein SORBIDRAFT_1138s002030 [Sorghum bicolor] >gi|241946995|gb|EES20140.1| hypothetical protein SORBIDRAFT_1138s002030 [Sorghum bicolor]	XP_002488965	6.64721e-24	85	95.1301	55	47	NA	NA
MELO3C001782	52.3348	12.7903	91.8793	7.18349	2.84469	0.000116715	0.00225002	NA	NA	NA	NA	NA	NA	NA	NA	NA	NA	NA
MELO3C001815	10492.2	1285.6	19698.7	15.3227	3.9376	1.33236e-16	7.28253e-14	protein	55	gi|356545596|ref|XP_003541224.1|PREDICTED: uncharacterized protein LOC100800109 [Glycine max]	XP_003541224	1.67379e-27	94	105.145	55	52	NA	NA
MELO3C001965	172.887	81.2185	264.555	3.25732	1.70369	0.000641343	0.00893525	upf0426 protein chloroplastic-like	128	gi|449439251|ref|XP_004137400.1|PREDICTED: UPF0426 protein At1g28150, chloroplastic-like [Cucumis sativus] >gi|449507137|ref|XP_004162943.1| PREDICTED: UPF0426 protein At1g28150, chloroplastic-like [Cucumis sativus]	XP_004137400	2.24348e-59	96	189.889	113	109	NA	GO:0006259 ; GO:0008026 ; GO:0000166 ; GO:0010287 ; GO:0016020
MELO3C001976	120.685	178.444	62.9272	0.352645	-1.50371	0.00502018	0.043579	pentatricopeptide repeat-containing protein	769	gi|449524916|ref|XP_004169467.1|PREDICTED: LOW QUALITY PROTEIN: putative pentatricopeptide repeat-containing protein At1g74580-like [Cucumis sativus]	XP_004169467	0	96	1501.49	769	745	NA	GO:0005515
MELO3C001978	137.979	63.1854	212.773	3.36743	1.75165	0.000730251	0.00994212	glutathione s-transferase u9-like	133	gi|449467957|ref|XP_004151688.1|PREDICTED: glutathione S-transferase U9-like [Cucumis sativus]	XP_004151688	1.89739e-68	97	216.853	109	106	NA	GO:0004364 ; GO:0004462 ; GO:0005515 ; GO:0006749 ; GO:0005975 ; GO:0006090
MELO3C001986	139.045	51.5012	226.588	4.39966	2.13739	2.65758e-05	0.000663823	conserved hypothetical protein	91	gi|255547379|ref|XP_002514747.1|conserved hypothetical protein [Ricinus communis] >gi|223546351|gb|EEF47853.1| conserved hypothetical protein [Ricinus communis]	XP_002514747	3.03912e-20	63	87.0409	92	58	NA	NA
MELO3C001987	226.92	327.232	126.607	0.386903	-1.36996	0.000794357	0.010628	dof zinc finger	438	gi|449439623|ref|XP_004137585.1|PREDICTED: dof zinc finger protein DOF3.3-like [Cucumis sativus]	XP_004137585	0	95	769.229	438	419	NA	GO:0003677 ; GO:0008270
MELO3C001988	55.7612	7.90097	103.621	13.115	3.71315	5.07932e-08	3.10507e-06	probable calcium-binding protein cml45-like	211	gi|449439625|ref|XP_004137586.1|PREDICTED: probable calcium-binding protein CML45-like [Cucumis sativus]	XP_004137586	1.49935e-86	82	265.388	218	179	NA	GO:0005509
MELO3C001995	1859.65	722.798	2996.51	4.14571	2.05162	2.6643e-07	1.26633e-05	uncharacterized endoplasmic reticulum membrane	199	gi|449522865|ref|XP_004168446.1|PREDICTED: uncharacterized endoplasmic reticulum membrane protein C16E8.02-like [Cucumis sativus]	XP_004168446	3.96871e-128	97	370.163	186	182	NA	GO:0031347 ; GO:0009627
MELO3C001999	150.068	224.897	75.2383	0.334545	-1.57973	0.0012276	0.0149012	two-component response regulator-like aprr1-like	556	gi|449486993|ref|XP_004157464.1|PREDICTED: LOW QUALITY PROTEIN: two-component response regulator-like APRR1-like [Cucumis sativus]	XP_004157464	0	98	1018.07	557	550	NA	GO:0035556 ; GO:0000160 ; GO:0005622 ; GO:0000156 ; GO:0006355 ; GO:0005515
MELO3C002002	211.923	356.848	66.9985	0.187751	-2.41311	1.91333e-07	9.66234e-06	formin-like protein 20-like	1241	gi|449439635|ref|XP_004137591.1|PREDICTED: formin-like protein 20-like [Cucumis sativus]	XP_004137591	0	96	2066.2	1243	1195	NA	GO:0003779 ; GO:0030036
MELO3C002014	3804.82	1730.73	5878.91	3.39679	1.76417	6.40299e-06	0.000203407	snap25 homologous protein snap33-like	292	gi|449439301|ref|XP_004137424.1|PREDICTED: SNAP25 homologous protein SNAP33-like [Cucumis sativus] >gi|449486974|ref|XP_004157458.1| PREDICTED: SNAP25 homologous protein SNAP33-like [Cucumis sativus]	XP_004137424	0	98	569.696	293	289	NA	GO:0031348 ; GO:0006499 ; GO:0000299 ; GO:0009595 ; GO:0009611 ; GO:0009867 ; GO:0009697 ; GO:0006862 ; GO:0009862 ; GO:0005484 ; GO:0000911 ; GO:0006944 ; GO:0010363 ; GO:0010310 ; GO:0009612 ; GO:0002679 ; GO:0010200 ; GO:0015802 ; GO:0043900 ; GO:0006612 ; GO:0050832 ; GO:0042742 ; GO:0009507 ; GO:0009625 ; GO:0043069 ; GO:0002831 ; GO:0043090 ; GO:0015696 ; GO:0000165 ; GO:0006820 ; GO:000688…
MELO3C002027	1928.49	1113.97	2743.01	2.46239	1.30006	0.00301702	0.0295563	mitochondrial f1- gamma subunit	322	gi|449439313|ref|XP_004137430.1|PREDICTED: ATP synthase subunit gamma, mitochondrial-like [Cucumis sativus] >gi|449519214|ref|XP_004166630.1| PREDICTED: ATP synthase subunit gamma, mitochondrial-like [Cucumis sativus]	XP_004137430	0	98	636.336	322	316	NA	GO:0051788 ; GO:0046961 ; GO:0009853 ; GO:0008270 ; GO:0046933 ; GO:0080129 ; GO:0009507 ; GO:0005618 ; GO:0005794 ; GO:0005730 ; GO:0006511 ; GO:0005754 ; GO:0015986 ; GO:0019243 ; GO:0006119
MELO3C002035	1294.25	678.566	1909.94	2.81466	1.49296	0.000641392	0.00893525	mitochondrial import receptor subunit tom5 homolog	69	gi|449439337|ref|XP_004137442.1|PREDICTED: mitochondrial import receptor subunit TOM5 homolog [Cucumis sativus] >gi|449486936|ref|XP_004157447.1| PREDICTED: mitochondrial import receptor subunit TOM5 homolog [Cucumis sativus]	XP_004137442	1.26275e-41	100	140.198	69	69	NA	GO:0005739 ; GO:0009536
MELO3C002036	720.567	329.88	1111.25	3.36866	1.75217	0.000202506	0.00352706	at5g08050 f13g24_250	197	gi|449439329|ref|XP_004137438.1|PREDICTED: uncharacterized protein LOC101204037 [Cucumis sativus] >gi|449486926|ref|XP_004157444.1| PREDICTED: uncharacterized protein LOC101227416 [Cucumis sativus]	XP_004137438	2.43394e-121	98	352.829	197	195	NA	GO:0006098 ; GO:0009773 ; GO:0015995 ; GO:0009658 ; GO:0009535 ; GO:0045893 ; GO:0080167
MELO3C002037	1370.63	671.777	2069.49	3.08062	1.62322	7.91581e-05	0.00163271	PREDICTED: uncharacterized protein LOC101204278 isoform 1	126	gi|449439331|ref|XP_004137439.1|PREDICTED: uncharacterized protein LOC101204278 isoform 1 [Cucumis sativus] >gi|449439333|ref|XP_004137440.1| PREDICTED: uncharacterized protein LOC101204278 isoform 2 [Cucumis sativus] >gi|449486930|ref|XP_004157445.1| PREDICTED: uncharacterized protein LOC101227646 isoform 1 [Cucumis sativus] >gi|449486932|ref|XP_004157446.1| PREDICTED: uncharacterized protein LO…	XP_004137439	3.73911e-70	97	217.238	126	123	NA	GO:0005739 ; GO:0009536
MELO3C002047	1306.85	578.835	2034.87	3.51546	1.81371	1.83348e-05	0.000486069	alpha- -glucan-protein synthase	361	gi|449439663|ref|XP_004137605.1|PREDICTED: alpha-1,4-glucan-protein synthase [UDP-forming] 2-like [Cucumis sativus]	XP_004137605	0	99	746.503	361	360	NA	GO:0005794 ; GO:0009506 ; GO:0005618 ; GO:0030244 ; GO:0008466 ; GO:0005576 ; GO:0007047 ; GO:0016866
MELO3C002055	17.529	3.83257	31.2254	8.14737	3.02633	0.00157724	0.0181158	dof zinc finger	152	gi|449439667|ref|XP_004137607.1|PREDICTED: dof zinc finger protein DOF1.2-like [Cucumis sativus] >gi|449487052|ref|XP_004157480.1| PREDICTED: dof zinc finger protein DOF1.2-like [Cucumis sativus]	XP_004137607	1.27094e-73	88	228.024	155	137	NA	GO:0003677 ; GO:0008270 ; GO:0006355
MELO3C002073	253.104	120.22	385.988	3.21068	1.68288	0.000134741	0.00253445	general transcription factor iie subunit 1-like	165	gi|224121364|ref|XP_002318564.1|predicted protein [Populus trichocarpa] >gi|222859237|gb|EEE96784.1| predicted protein [Populus trichocarpa]	XP_002318564	4.58735e-29	76	114.775	98	75	NA	NA
MELO3C002083	581.179	225.677	936.682	4.15055	2.0533	3.65086e-06	0.000126581	uncharacterized protein LOC100306435	235	gi|351724117|ref|NP_001234999.1|uncharacterized protein LOC100306435 [Glycine max] >gi|255628529|gb|ACU14609.1| unknown [Glycine max]	NP_001234999	2.88364e-20	54	94.3597	247	134	NA	NA
MELO3C002084	360.112	136.612	583.612	4.27205	2.09493	7.86485e-07	3.26981e-05	NA	NA	NA	NA	NA	NA	NA	NA	NA	NA	NA
MELO3C002086	3263.68	1194.7	5332.65	4.46358	2.1582	3.15951e-07	1.46791e-05	nadh dehydrogenase	105	gi|449439399|ref|XP_004137473.1|PREDICTED: NADH dehydrogenase [ubiquinone] 1 beta subcomplex subunit 10-B-like isoform 1 [Cucumis sativus] >gi|449439401|ref|XP_004137474.1| PREDICTED: NADH dehydrogenase [ubiquinone] 1 beta subcomplex subunit 10-B-like isoform 2 [Cucumis sativus] >gi|449503123|ref|XP_004161845.1| PREDICTED: NADH dehydrogenase [ubiquinone] 1 beta subcomplex subunit 10-B-like [Cucum…	XP_004137473	6.82848e-57	100	181.8	105	105	NA	GO:0009853 ; GO:0005747
MELO3C002092	214.52	128.506	300.534	2.33868	1.22569	0.00438796	0.0394895	g-type lectin s-receptor-like serine threonine-protein kinase b120-like	387	gi|449439411|ref|XP_004137479.1|PREDICTED: G-type lectin S-receptor-like serine/threonine-protein kinase B120-like [Cucumis sativus] >gi|449516693|ref|XP_004165381.1| PREDICTED: G-type lectin S-receptor-like serine/threonine-protein kinase B120-like [Cucumis sativus]	XP_004137479	0	97	714.916	388	377	NA	GO:0005739 ; GO:0004872 ; GO:0005524 ; GO:0000186 ; GO:0004709 ; GO:0000165 ; GO:0004713 ; GO:0007178 ; GO:0009069
MELO3C002105	556.576	233.129	880.022	3.77483	1.91641	5.23073e-07	2.29355e-05	probable serine threonine-protein kinase at1g18390-like	656	gi|449439695|ref|XP_004137621.1|PREDICTED: probable serine/threonine-protein kinase At1g18390-like [Cucumis sativus]	XP_004137621	0	96	1274.23	656	635	NA	GO:0071216 ; GO:0034976 ; GO:0002679 ; GO:0010200 ; GO:0010583 ; GO:0009407 ; GO:0005886 ; GO:0006984 ; GO:0005524 ; GO:0006468 ; GO:0004713
MELO3C002134	128.385	186.866	69.9039	0.374085	-1.41856	0.00407519	0.0373255	protection of telomeres 1 protein	372	gi|449439461|ref|XP_004137504.1|PREDICTED: protection of telomeres protein 1a-like [Cucumis sativus] >gi|449503109|ref|XP_004161838.1| PREDICTED: protection of telomeres protein 1a-like [Cucumis sativus]	XP_004137504	0	96	733.021	372	360	NA	GO:0006259 ; GO:0003676
MELO3C002138	488.826	238.87	738.782	3.09282	1.62892	0.00125883	0.015191	PREDICTED: uncharacterized protein At3g17950-like	144	gi|449526786|ref|XP_004170394.1|PREDICTED: uncharacterized protein At3g17950-like [Cucumis sativus]	XP_004170394	2.72982e-78	95	240.736	144	138	NA	NA
MELO3C002147	1020.03	371.466	1668.59	4.4919	2.16733	2.50761e-07	1.2146e-05	protein	73	gi|356520683|ref|XP_003528990.1|PREDICTED: uncharacterized protein LOC100781046 [Glycine max]	XP_003528990	6.64012e-17	81	77.0258	55	45	NA	NA
MELO3C002151	1988.56	1192.86	2784.25	2.33408	1.22286	0.00426531	0.0387233	protein b-cell receptor-associated 31-like protein	129	gi|449439487|ref|XP_004137517.1|PREDICTED: uncharacterized protein LOC101203379 [Cucumis sativus] >gi|449520936|ref|XP_004167488.1| PREDICTED: uncharacterized protein LOC101228810 [Cucumis sativus]	XP_004137517	3.23355e-86	100	258.07	129	129	NA	GO:0016023 ; GO:0006886 ; GO:0016021 ; GO:0005783
MELO3C002157	38.3117	9.4294	67.194	7.12601	2.83309	0.000225126	0.00384534	zf-hd homeobox protein at4g24660-like	179	gi|449439493|ref|XP_004137520.1|PREDICTED: ZF-HD homeobox protein At4g24660-like [Cucumis sativus] >gi|449534323|ref|XP_004174113.1| PREDICTED: ZF-HD homeobox protein At4g24660-like [Cucumis sativus]	XP_004137520	1.96858e-94	96	283.108	179	173	NA	GO:0003677
MELO3C002159	3163.22	1645.44	4681.01	2.84485	1.50835	0.000378019	0.00588861	transcription factor btf3-like	165	gi|449439495|ref|XP_004137521.1|PREDICTED: transcription factor BTF3-like isoform 1 [Cucumis sativus] >gi|449439497|ref|XP_004137522.1| PREDICTED: transcription factor BTF3-like isoform 2 [Cucumis sativus] >gi|449503095|ref|XP_004161831.1| PREDICTED: transcription factor BTF3-like [Cucumis sativus]	XP_004137521	1.49141e-91	96	274.633	165	160	NA	GO:0009651
MELO3C002167	1252.59	682.124	1823.06	2.67262	1.41826	0.000425716	0.00645837	succinyl- ligase	342	gi|449439511|ref|XP_004137529.1|PREDICTED: succinyl-CoA ligase [ADP-forming] subunit alpha-1, mitochondrial-like [Cucumis sativus]	XP_004137529	0	99	608.601	342	341	NA	GO:0005507 ; GO:0005618 ; GO:0006105 ; GO:0005739 ; GO:0003878 ; GO:0006104 ; GO:0009220 ; GO:0006626 ; GO:0004775 ; GO:0005524 ; GO:0004776 ; GO:0046686 ; GO:0048037 ; GO:0019643 ; GO:0042709
MELO3C002175	1984.86	596.258	3373.46	5.65771	2.50022	5.38915e-09	4.45892e-07	miraculin-like protein	205	gi|449439521|ref|XP_004137534.1|PREDICTED: miraculin-like [Cucumis sativus] >gi|449516852|ref|XP_004165460.1| PREDICTED: miraculin-like [Cucumis sativus]	XP_004137534	1.08387e-128	97	372.089	205	200	NA	GO:0010951 ; GO:0005618 ; GO:0004866 ; GO:0048046
MELO3C002177	11.6993	1.81426	21.5844	11.8971	3.57254	0.000626659	0.00880082	tumor-related protein	207	gi|449439731|ref|XP_004137639.1|PREDICTED: miraculin-like [Cucumis sativus]	XP_004137639	3.75872e-129	97	373.244	205	200	NA	GO:0008152 ; GO:0004866
MELO3C002208	5058.65	2607.01	7510.28	2.8808	1.52647	0.00094653	0.012207	uncharacterized loc101214681	204	gi|449469466|ref|XP_004152441.1|PREDICTED: uncharacterized protein LOC101214681 [Cucumis sativus] >gi|449528984|ref|XP_004171481.1| PREDICTED: uncharacterized LOC101214681 [Cucumis sativus]	XP_004152441	8.19208e-55	90	183.726	108	98	NA	GO:0009535
MELO3C002219	536.875	760.256	313.494	0.412352	-1.27805	0.00488386	0.0427516	hipl1 protein	696	gi|449469480|ref|XP_004152448.1|PREDICTED: HIPL1 protein-like [Cucumis sativus] >gi|449487801|ref|XP_004157807.1| PREDICTED: HIPL1 protein-like [Cucumis sativus]	XP_004152448	0	99	1290.02	658	652	NA	GO:0016901 ; GO:0005975 ; GO:0046658 ; GO:0016023 ; GO:0048038
MELO3C002221	316.791	104.663	528.919	5.05353	2.33729	7.50452e-08	4.35825e-06	mitochondrial chaperone bcs1	473	gi|449469671|ref|XP_004152542.1|PREDICTED: probable mitochondrial chaperone BCS1-B-like [Cucumis sativus] >gi|449487875|ref|XP_004157844.1| PREDICTED: probable mitochondrial chaperone BCS1-B-like [Cucumis sativus]	XP_004152542	0	97	873.618	473	459	NA	GO:0005524 ; GO:0009737 ; GO:0017111 ; GO:0005783 ; GO:0005739
MELO3C002223	931.357	604.324	1258.39	2.08231	1.05818	0.00273535	0.027597	probable beta- -galactosyltransferase 19-like	664	gi|449469484|ref|XP_004152450.1|PREDICTED: probable beta-1,3-galactosyltransferase 19-like [Cucumis sativus] >gi|449529096|ref|XP_004171537.1| PREDICTED: probable beta-1,3-galactosyltransferase 19-like [Cucumis sativus]	XP_004152450	0	98	1213.75	664	651	NA	GO:0047220 ; GO:0005794 ; GO:0030246 ; GO:0006486 ; GO:0016021 ; GO:0009507 ; GO:0007020 ; GO:0030206
MELO3C002224	243.017	148.83	337.203	2.26568	1.17995	0.00298359	0.0293226	axonemal dynein light	264	gi|449469673|ref|XP_004152543.1|PREDICTED: uncharacterized protein LOC101220241 [Cucumis sativus]	XP_004152543	2.20333e-158	83	453.366	290	242	NA	GO:0005875 ; GO:0007017 ; GO:0005515
MELO3C002231	740.056	404.513	1075.6	2.65899	1.41088	0.00065384	0.00906788	protein	57	gi|356512833|ref|XP_003525120.1|PREDICTED: uncharacterized protein LOC100527671 [Glycine max]	XP_003525120	8.02118e-23	89	91.2781	56	50	NA	GO:0016023
MELO3C002240	567.012	308.505	825.52	2.67587	1.42001	0.000362385	0.00567361	u-box domain-containing protein 38-like	540	gi|449528657|ref|XP_004171320.1|PREDICTED: U-box domain-containing protein 38-like [Cucumis sativus]	XP_004171320	0	95	991.875	540	517	NA	GO:0016567 ; GO:0004842 ; GO:0070696 ; GO:0000151
MELO3C002243	134.814	33.731	235.896	6.99347	2.80601	8.88177e-07	3.64368e-05	gonadotropin beta chain	84	gi|449469513|ref|XP_004152464.1|PREDICTED: snakin-2-like [Cucumis sativus]	XP_004152464	3.5328e-35	98	125.946	84	83	NA	NA
MELO3C002246	2199.3	664.446	3734.16	5.61996	2.49056	1.13894e-08	8.71032e-07	ring-h2 finger protein atl3i	82	gi|449469515|ref|XP_004152465.1|PREDICTED: RING-H2 finger protein ATL48-like [Cucumis sativus] >gi|449487774|ref|XP_004157794.1| PREDICTED: RING-H2 finger protein ATL48-like [Cucumis sativus]	XP_004152465	1.44499e-40	100	138.272	82	82	NA	GO:0016021 ; GO:0001666 ; GO:0008270
MELO3C002255	50.3735	14.7769	85.9702	5.81788	2.54049	2.53449e-05	0.000637362	pinus taeda anonymous locus 0_5128_01 genomic sequence	135	gi|449469689|ref|XP_004152551.1|PREDICTED: uncharacterized protein LOC101222125 [Cucumis sativus] >gi|449533981|ref|XP_004173948.1| PREDICTED: uncharacterized LOC101222125 [Cucumis sativus]	XP_004152551	5.67628e-36	72	129.413	111	80	NA	GO:0045492 ; GO:0010413 ; GO:0008270 ; GO:0005515
MELO3C002285	249.105	350.139	148.071	0.422892	-1.24164	0.00194816	0.021247	carboxyl-terminal proteinase	272	gi|449469560|ref|XP_004152487.1|PREDICTED: uncharacterized protein LOC101205708 [Cucumis sativus]	XP_004152487	3.72347e-146	98	427.557	214	210	NA	NA
MELO3C002298	406.223	201.896	610.551	3.02409	1.5965	0.00378319	0.0352592	protein	136	gi|356562674|ref|XP_003549594.1|PREDICTED: uncharacterized protein LOC100813902 [Glycine max]	XP_003549594	6.75544e-39	69	138.658	141	98	NA	NA
MELO3C002318	1411.9	2268.09	555.711	0.245013	-2.02907	1.36859e-06	5.23331e-05	btb poz and taz domain-containing protein 1-like	344	gi|449469588|ref|XP_004152501.1|PREDICTED: BTB/POZ and TAZ domain-containing protein 1-like [Cucumis sativus] >gi|449503696|ref|XP_004162131.1| PREDICTED: BTB/POZ and TAZ domain-containing protein 1-like [Cucumis sativus]	XP_004152501	0	97	629.787	335	326	NA	GO:0009611 ; GO:0008270 ; GO:0042542 ; GO:0004402 ; GO:0003712 ; GO:0009734 ; GO:0006355 ; GO:0009651 ; GO:0009753 ; GO:0005737 ; GO:0009751 ; GO:0051973 ; GO:0010182 ; GO:0080134 ; GO:0009555 ; GO:0010167 ; GO:0009553 ; GO:0009409 ; GO:0009738 ; GO:0005516 ; GO:0016573 ; GO:0007623 ; GO:0000123 ; GO:0042967 ; GO:0005667
MELO3C002341	160.491	73.0675	247.915	3.39295	1.76254	0.00455145	0.0406264	PREDICTED: uncharacterized protein LOC100818618	74	gi|356513945|ref|XP_003525668.1|PREDICTED: uncharacterized protein LOC100818618 [Glycine max]	XP_003525668	9.27754e-10	63	58.5362	73	46	NA	NA
MELO3C002342	17799.3	8216.8	27381.7	3.33241	1.73657	5.11911e-05	0.00113389	glyceraldehyde-3-phosphate dehydrogenase	337	gi|307136112|gb|ADN33958.1|glyceraldehyde-3-phosphate dehydrogenase [Cucumis melo subsp. melo]	ADN33958	0	100	614.764	337	337	NA	GO:0051287 ; GO:0050661 ; GO:0005774 ; GO:0004365 ; GO:0055114 ; GO:0006094 ; GO:0006096
MELO3C002345	343.714	169.068	518.36	3.06599	1.61635	0.000387346	0.00598726	protein	275	gi|307136109|gb|ADN33955.1|hypothetical protein [Cucumis melo subsp. melo]	ADN33955	7.65517e-175	100	494.967	275	275	NA	NA
MELO3C002349	748.667	422.993	1074.34	2.53986	1.34475	0.00126675	0.0152739	adenylate kinase b-like	181	gi|307136105|gb|ADN33951.1|adenylate kinase [Cucumis melo subsp. melo]	ADN33951	1.09381e-126	100	365.925	181	181	NA	GO:0004017 ; GO:0005507 ; GO:0046686 ; GO:0005886 ; GO:0005774 ; GO:0005524 ; GO:0046899 ; GO:0005739 ; GO:0046939 ; GO:0006144 ; GO:0046034 ; GO:0006206
MELO3C002351	236.158	348.075	124.241	0.356938	-1.48625	0.000334846	0.00532317	probable inactive leucine-rich repeat receptor-like protein kinase at3g03770-like	584	gi|449469629|ref|XP_004152521.1|PREDICTED: probable inactive leucine-rich repeat receptor-like protein kinase At3g03770-like [Cucumis sativus] >gi|449530901|ref|XP_004172430.1| PREDICTED: probable inactive leucine-rich repeat receptor-like protein kinase At3g03770-like [Cucumis sativus]	XP_004152521	0	97	886.33	579	564	NA	GO:0016491 ; GO:0004672 ; GO:0005524 ; GO:0006468 ; GO:0005515
MELO3C002366	3028.07	1090.34	4965.8	4.55436	2.18725	2.8635e-07	1.35753e-05	protein transport protein sec61 gamma subunit	69	gi|449454822|ref|XP_004145153.1|PREDICTED: protein transport protein Sec61 subunit gamma-like [Cucumis sativus] >gi|449474264|ref|XP_004154122.1| PREDICTED: protein transport protein Sec61 subunit gamma-like [Cucumis sativus] >gi|449503678|ref|XP_004162122.1| PREDICTED: protein transport protein Sec61 subunit gamma-like [Cucumis sativus]	XP_004145153	1.34577e-29	100	109.768	69	69	NA	GO:0009627 ; GO:0015450 ; GO:0006457 ; GO:0009644 ; GO:0034976 ; GO:0005886 ; GO:0042542 ; GO:0006605 ; GO:0009408 ; GO:0009941
MELO3C002394	42.6582	67.7342	17.5822	0.259576	-1.94577	0.00168272	0.0190101	receptor-like protein 12-like	794	gi|449454937|ref|XP_004145210.1|PREDICTED: probable leucine-rich repeat receptor-like protein kinase At1g35710-like [Cucumis sativus]	XP_004145210	0	70	941.414	903	637	NA	NA
MELO3C002422	19.7447	1.41965	38.0698	26.8164	4.74504	4.58162e-06	0.000154248	protein	155	gi|449454907|ref|XP_004145195.1|PREDICTED: uncharacterized protein LOC101214497 [Cucumis sativus] >gi|449472075|ref|XP_004153489.1| PREDICTED: uncharacterized protein LOC101209742 [Cucumis sativus]	XP_004145195	4.7366e-98	94	290.426	156	147	NA	NA
MELO3C002433	26.5778	2.41293	50.7426	21.0295	4.39434	1.1135e-06	4.43111e-05	protein	138	gi|255554805|ref|XP_002518440.1|conserved hypothetical protein [Ricinus communis] >gi|223542285|gb|EEF43827.1| conserved hypothetical protein [Ricinus communis]	XP_002518440	3.30001e-37	73	134.42	109	80	NA	NA
MELO3C002441	35.7658	11.5612	59.9703	5.18719	2.37495	0.00289526	0.028773	ankyrin repeat-containing protein at5g02620-like	647	gi|449472332|ref|XP_004153560.1|PREDICTED: ankyrin repeat-containing protein At5g02620-like [Cucumis sativus]	XP_004153560	0	93	1079.7	658	615	NA	NA
MELO3C002450	812.858	513.3	1112.42	2.16718	1.11582	0.00186831	0.0205691	5 -adenylylsulfate reductase chloroplastic-like	465	gi|307136221|gb|ADN34058.1|adenylyl-sulfate reductase [Cucumis melo subsp. melo]	ADN34058	0	100	920.998	465	465	NA	GO:0009684 ; GO:0004604 ; GO:0009973 ; GO:0045454 ; GO:0009534 ; GO:0009570 ; GO:0033741 ; GO:0019761 ; GO:0019344 ; GO:0019379
MELO3C002460	518.98	295.619	742.341	2.51114	1.32834	0.00312769	0.030416	predicted protein	117	gi|224076238|ref|XP_002304911.1|predicted protein [Populus trichocarpa] >gi|222847875|gb|EEE85422.1| predicted protein [Populus trichocarpa]	XP_002304911	2.34091e-19	63	86.2705	122	78	NA	NA
MELO3C002462	29.2157	4.03663	54.3948	13.4753	3.75224	6.10321e-05	0.0013158	hypothetical protein VITISV_038837	114	gi|147774139|emb|CAN76789.1|hypothetical protein VITISV_038837 [Vitis vinifera]	CAN76789	5.73183e-14	76	71.633	94	72	NA	NA
MELO3C002480	137.473	62.5638	212.382	3.39464	1.76326	0.000132318	0.00249898	probable xyloglucan endotransglucosylase hydrolase protein 8-like	301	gi|449454714|ref|XP_004145099.1|PREDICTED: probable xyloglucan endotransglucosylase/hydrolase protein 8-like [Cucumis sativus] >gi|449471949|ref|XP_004153451.1| PREDICTED: probable xyloglucan endotransglucosylase/hydrolase protein 8-like [Cucumis sativus] >gi|449533377|ref|XP_004173652.1| PREDICTED: probable xyloglucan endotransglucosylase/hydrolase protein 8-like [Cucumis sativus]	XP_004145099	0	99	596.66	301	298	NA	GO:0004553 ; GO:0016762 ; GO:0016023 ; GO:0005618 ; GO:0006073 ; GO:0048046
MELO3C002483	19.174	4.82585	33.5221	6.94636	2.79626	0.00113539	0.0140014	gibberellin 2-beta-dioxygenase 8-like	332	gi|449454861|ref|XP_004145172.1|PREDICTED: gibberellin 2-beta-dioxygenase 8-like [Cucumis sativus] >gi|449471968|ref|XP_004153456.1| PREDICTED: gibberellin 2-beta-dioxygenase 8-like [Cucumis sativus] >gi|449488484|ref|XP_004158050.1| PREDICTED: gibberellin 2-beta-dioxygenase 8-like [Cucumis sativus]	XP_004145172	0	94	629.787	337	318	NA	GO:0009685 ; GO:0016707 ; GO:0052634 ; GO:0052635 ; GO:0055114 ; GO:0016102
MELO3C002490	299.915	177.042	422.788	2.38807	1.25584	0.000833546	0.0110097	cysteine-rich receptor-like protein kinase 25-like	664	gi|449472233|ref|XP_004153532.1|PREDICTED: cysteine-rich receptor-like protein kinase 25-like [Cucumis sativus]	XP_004153532	0	94	1080.86	652	615	NA	GO:0043231 ; GO:0010033 ; GO:0045491 ; GO:0009617 ; GO:0007154 ; GO:0000041 ; GO:0033554 ; GO:0006952 ; GO:0044444 ; GO:0005524 ; GO:0006468 ; GO:0004674 ; GO:0004713 ; GO:0009069
MELO3C002500	1051.62	1425.92	677.312	0.474999	-1.074	0.00600322	0.0499167	sulfite exporter family protein	455	gi|449454696|ref|XP_004145090.1|PREDICTED: uncharacterized protein LOC101208650 [Cucumis sativus] >gi|449470720|ref|XP_004153064.1| PREDICTED: uncharacterized protein LOC101220005 [Cucumis sativus]	XP_004145090	0	94	739.569	455	432	NA	GO:0010363 ; GO:0015706 ; GO:0005622 ; GO:0009963 ; GO:0006612 ; GO:0010167 ; GO:0016021
MELO3C002503	76.5574	39.0832	114.032	2.91766	1.54481	0.00111553	0.0138207	cysteine-rich receptor-like protein kinase 29-like	151	gi|449473403|ref|XP_004153871.1|PREDICTED: cysteine-rich receptor-like protein kinase 28-like, partial [Cucumis sativus]	XP_004153871	2.34285e-96	96	288.886	151	146	NA	GO:0004672 ; GO:0005524 ; GO:0006468
MELO3C002506	25.7478	8.09151	43.4042	5.36416	2.42335	0.000326355	0.00521944	cysteine-rich receptor-like protein kinase 29-like	651	gi|449471053|ref|XP_004153194.1|PREDICTED: cysteine-rich receptor-like protein kinase 29-like [Cucumis sativus]	XP_004153194	0	63	609.757	617	393	NA	GO:0006468 ; GO:0004674 ; GO:0005524 ; GO:0004713 ; GO:0009069
MELO3C002521	144.713	205.145	84.2822	0.410843	-1.28334	0.00206375	0.0222844	serine threonine protein kinase	380	gi|224114215|ref|XP_002316699.1|predicted protein [Populus trichocarpa] >gi|222859764|gb|EEE97311.1| predicted protein [Populus trichocarpa]	XP_002316699	8.63477e-46	51	170.629	315	163	NA	GO:0046777 ; GO:0004674 ; GO:0009069
MELO3C002522	46.1306	69.8843	22.3769	0.320199	-1.64296	0.00177264	0.0197488	transcription factor bhlh123-like	329	gi|449488490|ref|XP_004158053.1|PREDICTED: LOW QUALITY PROTEIN: polygalacturonase-like [Cucumis sativus]	XP_004158053	7.72672e-146	93	466.077	262	244	NA	NA
MELO3C002555	91.964	38.1082	145.82	3.82647	1.93602	8.56881e-05	0.00173836	nad h dehydrogenase mitochondrial-like	584	gi|449457690|ref|XP_004146581.1|PREDICTED: NAD(P)H dehydrogenase B3, mitochondrial-like [Cucumis sativus]	XP_004146581	0	99	1208.36	584	582	NA	GO:0050660 ; GO:0008137 ; GO:0031314 ; GO:0005509 ; GO:0009536 ; GO:0006120 ; GO:0006744 ; GO:0006814 ; GO:0015992
MELO3C002607	113.606	175.854	51.3571	0.292043	-1.77575	7.30215e-05	0.00152819	protein	211	gi|449457737|ref|XP_004146604.1|PREDICTED: uncharacterized protein LOC101209953 [Cucumis sativus] >gi|449529090|ref|XP_004171534.1| PREDICTED: uncharacterized protein LOC101228307 [Cucumis sativus]	XP_004146604	1.16702e-145	97	418.698	212	206	NA	NA
MELO3C002611	2147.52	1170.15	3124.88	2.67051	1.41712	0.000288834	0.00473835	vq motif-containing protein	250	gi|449457743|ref|XP_004146607.1|PREDICTED: uncharacterized protein LOC101210697 [Cucumis sativus] >gi|449517078|ref|XP_004165573.1| PREDICTED: uncharacterized protein LOC101226163 [Cucumis sativus]	XP_004146607	2.63782e-143	99	412.92	250	249	NA	GO:0003677 ; GO:0010200
MELO3C002619	331.009	192.553	469.466	2.43811	1.28576	0.002645	0.0269076	mitochondrial substrate carrier family protein s-like	305	gi|449457753|ref|XP_004146612.1|PREDICTED: mitochondrial substrate carrier family protein S-like [Cucumis sativus] >gi|449511666|ref|XP_004164021.1| PREDICTED: mitochondrial substrate carrier family protein S-like [Cucumis sativus]	XP_004146612	0	97	579.326	305	298	NA	GO:0015837 ; GO:0000064 ; GO:0005290 ; GO:0005743 ; GO:0015189 ; GO:0015817 ; GO:0015181 ; GO:0006839 ; GO:0015822 ; GO:0016021 ; GO:0015819 ; GO:0015809
MELO3C002623	175.421	85.0234	265.818	3.12641	1.64451	0.000789708	0.0105811	ethylene-responsive transcription factor 12-like	163	gi|449457761|ref|XP_004146616.1|PREDICTED: ethylene-responsive transcription factor 12-like [Cucumis sativus]	XP_004146616	1.5097e-81	92	249.21	165	153	NA	GO:0006857 ; GO:0003677 ; GO:0003700 ; GO:0045892 ; GO:0016020 ; GO:0009873 ; GO:0005667
MELO3C002627	363.37	522.282	204.458	0.391471	-1.35302	0.000655221	0.00907349	receptor-like protein kinase hsl1-like	1000	gi|449511652|ref|XP_004164018.1|PREDICTED: receptor-like protein kinase HSL1-like [Cucumis sativus]	XP_004164018	0	98	1830.84	973	963	NA	GO:0009630 ; GO:0009880 ; GO:0048653 ; GO:0008270 ; GO:0009825 ; GO:0009664 ; GO:2000034 ; GO:0010075 ; GO:0016491 ; GO:0048825 ; GO:0051301 ; GO:0016021 ; GO:0043481 ; GO:0048767 ; GO:0010564 ; GO:0007169 ; GO:0007020 ; GO:0008361 ; GO:0006468 ; GO:0010030 ; GO:0004674 ; GO:0000271 ; GO:0003677 ; GO:0045595 ; GO:0009926 ; GO:0003700 ; GO:0048366 ; GO:0009832 ; GO:0055114 ; GO:0009932 ; GO:004589…
MELO3C002649	137.274	51.2836	223.264	4.3535	2.12218	4.80945e-05	0.00107556	dof zinc finger protein	178	gi|359483726|ref|XP_002266522.2|PREDICTED: dof zinc finger protein DOF1.5-like [Vitis vinifera]	XP_002266522	5.45936e-61	68	197.208	167	115	NA	GO:0003677 ; GO:0008270 ; GO:0006355
MELO3C002655	70.0717	102.246	37.8977	0.370654	-1.43186	0.00322464	0.0311631	at1g29190 f28n24_12	198	gi|449464988|ref|XP_004150211.1|PREDICTED: uncharacterized protein LOC101205379 [Cucumis sativus]	XP_004150211	8.23021e-73	95	228.794	183	174	NA	GO:0009507
MELO3C002673	227.907	117.566	338.248	2.87708	1.5246	0.000475326	0.00704985	hypothetical protein	147	gi|62149097|dbj|BAD93608.1|hypothetical protein [Cucumis melo]	BAD93608	1.29204e-40	100	142.124	95	95	NA	NA
MELO3C002676	600.552	346.426	854.678	2.46713	1.30283	0.000979733	0.0125309	gtp-binding protein	218	gi|449459304|ref|XP_004147386.1|PREDICTED: ras-related protein RABA1c-like [Cucumis sativus] >gi|449500802|ref|XP_004161198.1| PREDICTED: ras-related protein RABA1c-like [Cucumis sativus]	XP_004147386	4.59291e-158	100	447.588	218	218	NA	GO:0005525 ; GO:0032588 ; GO:0009506 ; GO:0005886 ; GO:0031901 ; GO:0005774 ; GO:0016192 ; GO:0005634 ; GO:0005829 ; GO:0007264 ; GO:0003924 ; GO:0006184 ; GO:0006886 ; GO:0006913
MELO3C002694	112.107	172.375	51.8394	0.300736	-1.73343	0.000308426	0.00500156	#NAME?	935	gi|449459382|ref|XP_004147425.1|PREDICTED: alpha,alpha-trehalose-phosphate synthase [UDP-forming] 1-like [Cucumis sativus]	XP_004147425	0	96	1781.92	931	895	NA	GO:0003825 ; GO:0004805 ; GO:0051301 ; GO:0005992 ; GO:0009664 ; GO:0009832 ; GO:0005737 ; GO:0010182 ; GO:0009793 ; GO:0005982 ; GO:0005985
MELO3C002703	2339.05	1349.71	3328.39	2.466	1.30217	0.00310233	0.0302169	60s ribosomal protein l32	119	gi|449459332|ref|XP_004147400.1|PREDICTED: 60S ribosomal protein L32-1-like [Cucumis sativus] >gi|449500584|ref|XP_004161138.1| PREDICTED: 60S ribosomal protein L32-1-like isoform 1 [Cucumis sativus] >gi|449500587|ref|XP_004161139.1| PREDICTED: 60S ribosomal protein L32-1-like isoform 2 [Cucumis sativus] >gi|449500590|ref|XP_004161140.1| PREDICTED: 60S ribosomal protein L32-1-like isoform 3 [Cucu…	XP_004147400	2.95069e-61	100	194.512	103	103	NA	GO:0005730 ; GO:0005794 ; GO:0003735 ; GO:0042254 ; GO:0022625 ; GO:0006412
MELO3C002715	7363.95	3473.86	11254	3.23964	1.69583	5.95002e-05	0.00129177	40s ribosomal protein s14-2-like	173	gi|449459348|ref|XP_004147408.1|PREDICTED: 40S ribosomal protein S14-2-like isoform 1 [Cucumis sativus]	XP_004147408	3.92476e-100	98	296.975	162	159	NA	GO:0005730 ; GO:0022626 ; GO:0003735 ; GO:0005886 ; GO:0009507 ; GO:0006412 ; GO:0042254
MELO3C002719	781.528	421.704	1141.35	2.70653	1.43644	0.00159503	0.01823	protein	178	gi|449459356|ref|XP_004147412.1|PREDICTED: 60S ribosomal protein L18a-like [Cucumis sativus] >gi|449515807|ref|XP_004164939.1| PREDICTED: 60S ribosomal protein L18a-like [Cucumis sativus]	XP_004147412	5.07332e-129	100	370.933	178	178	NA	GO:0003735 ; GO:0005886 ; GO:0005774 ; GO:0022625 ; GO:0006412 ; GO:0042254
MELO3C002729	1455.56	2021.44	889.689	0.440127	-1.18401	0.00126735	0.0152739	probable purine permease 9-like	402	gi|449459410|ref|XP_004147439.1|PREDICTED: probable purine permease 9-like [Cucumis sativus] >gi|449515813|ref|XP_004164942.1| PREDICTED: probable purine permease 9-like [Cucumis sativus]	XP_004147439	0	97	704.131	386	378	NA	GO:0006863 ; GO:0016021 ; GO:0009624 ; GO:0005345
MELO3C002739	22.1287	1.08855	43.1689	39.6571	5.30951	1.55905e-07	8.13018e-06	predicted protein	58	gi|224114269|ref|XP_002316714.1|predicted protein [Populus trichocarpa] >gi|222859779|gb|EEE97326.1| predicted protein [Populus trichocarpa]	XP_002316714	8.82722e-10	84	58.9214	50	42	NA	NA
MELO3C002741	2363.2	777.397	3948.99	5.07976	2.34476	1.14382e-09	1.13672e-07	protein tify 5a-like	120	gi|449507380|ref|XP_004163015.1|PREDICTED: protein TIFY 5A-like [Cucumis sativus]	XP_004163015	1.7086e-44	81	151.369	121	99	NA	NA
MELO3C002746	688.058	336.25	1039.87	3.09254	1.62879	0.0001595	0.00290034	pyruvate dehydrogenase e1 component subunit beta	410	gi|449463905|ref|XP_004149671.1|PREDICTED: pyruvate dehydrogenase E1 component subunit beta-like isoform 2 [Cucumis sativus]	XP_004149671	0	97	723.005	410	401	NA	GO:0016132 ; GO:0048868 ; GO:0004739 ; GO:0008270 ; GO:0004802 ; GO:0006084 ; GO:0009941 ; GO:0016126 ; GO:0006094 ; GO:0006096 ; GO:0009097 ; GO:0009098 ; GO:0009099 ; GO:0045254 ; GO:0006098 ; GO:0015976
MELO3C002759	1716.42	721.094	2711.75	3.76061	1.91097	9.92187e-07	4.01717e-05	class iv chitinase	275	gi|449454971|ref|XP_004145227.1|PREDICTED: endochitinase PR4-like [Cucumis sativus] >gi|449474530|ref|XP_004154205.1| PREDICTED: endochitinase PR4-like [Cucumis sativus] >gi|449506294|ref|XP_004162706.1| PREDICTED: endochitinase PR4-like [Cucumis sativus]	XP_004145227	9.97811e-169	97	479.559	278	271	NA	GO:0005618 ; GO:0015706 ; GO:0006032 ; GO:0009626 ; GO:0016998 ; GO:0002679 ; GO:0008061 ; GO:0010262 ; GO:0010200 ; GO:0015824 ; GO:0010167 ; GO:0004568
MELO3C002773	2963.07	1704.22	4221.92	2.47733	1.30879	0.000663529	0.00914764	phospholipase a1- chloroplastic-like	535	gi|449520455|ref|XP_004167249.1|PREDICTED: phospholipase A1-Igamma2, chloroplastic-like [Cucumis sativus]	XP_004167249	0	97	989.178	535	519	NA	GO:0047714 ; GO:0004806 ; GO:0009507 ; GO:0010214 ; GO:0071310 ; GO:0008970 ; GO:0007165 ; GO:0031668 ; GO:0031347 ; GO:0033554 ; GO:0045087 ; GO:0044249 ; GO:0005739 ; GO:0046486 ; GO:0009395
MELO3C002800	557.955	269.236	846.673	3.14472	1.65293	3.12367e-05	0.000759821	50s ribosomal protein l33	57	gi|449435542|ref|XP_004135554.1|PREDICTED: 50S ribosomal protein L33-like [Cucumis sativus] >gi|449488522|ref|XP_004158068.1| PREDICTED: 50S ribosomal protein L33-like [Cucumis sativus]	XP_004135554	1.96358e-32	100	115.931	57	57	NA	GO:0003735 ; GO:0015934 ; GO:0006412 ; GO:0005739 ; GO:0042254
MELO3C002837	69.6994	108.845	30.5535	0.280706	-1.83287	0.00263521	0.0268638	atp binding	980	gi|449435888|ref|XP_004135726.1|PREDICTED: uncharacterized protein LOC101214300 [Cucumis sativus]	XP_004135726	0	94	1592.79	983	928	NA	NA
MELO3C002839	81.8789	44.1449	119.613	2.70955	1.43805	0.00144718	0.0169361	reticuline oxidase-like	543	gi|449435514|ref|XP_004135540.1|PREDICTED: reticuline oxidase-like protein-like [Cucumis sativus] >gi|449488542|ref|XP_004158078.1| PREDICTED: reticuline oxidase-like protein-like [Cucumis sativus]	XP_004135540	0	97	993.416	512	500	NA	GO:0050660 ; GO:0006979 ; GO:0008762 ; GO:0009793 ; GO:0010197 ; GO:0009055 ; GO:0005618 ; GO:0050468 ; GO:0055114 ; GO:0006040 ; GO:0009821
MELO3C002843	259.603	114.597	404.61	3.53072	1.81996	4.09124e-05	0.000952777	reticuline oxidase-like	532	gi|449435882|ref|XP_004135723.1|PREDICTED: reticuline oxidase-like protein-like [Cucumis sativus] >gi|449488588|ref|XP_004158100.1| PREDICTED: LOW QUALITY PROTEIN: reticuline oxidase-like protein-like [Cucumis sativus]	XP_004135723	0	97	961.444	532	521	NA	GO:0009407 ; GO:0050660 ; GO:0010583 ; GO:0008762 ; GO:0009055 ; GO:0006865 ; GO:0055114 ; GO:0050468 ; GO:0006040 ; GO:0009821
MELO3C002844	393.787	121.546	666.028	5.47965	2.45408	5.27399e-09	4.39515e-07	protein	543	gi|449435880|ref|XP_004135722.1|PREDICTED: reticuline oxidase-like protein-like [Cucumis sativus]	XP_004135722	0	98	1027.7	543	535	NA	GO:0050660 ; GO:0055114 ; GO:0008762 ; GO:0006040
MELO3C002848	32.4213	5.12519	59.7175	11.6518	3.54248	1.71583e-05	0.000459467	reticuline oxidase-like	537	gi|449466957|ref|XP_004151192.1|PREDICTED: reticuline oxidase-like protein-like [Cucumis sativus]	XP_004151192	0	95	914.45	509	487	NA	GO:0008762 ; GO:0050660 ; GO:0055114 ; GO:0006040
MELO3C002850	98.5023	32.6836	164.321	5.02762	2.32988	4.5136e-06	0.000152788	reticuline oxidase-like	536	gi|449435908|ref|XP_004135736.1|PREDICTED: LOW QUALITY PROTEIN: reticuline oxidase-like protein-like [Cucumis sativus]	XP_004135736	0	95	957.207	537	512	NA	GO:0008762 ; GO:0050660 ; GO:0055114 ; GO:0006040
MELO3C002851	16.0029	1.75074	30.255	17.2812	4.11114	7.04191e-05	0.00148039	reticuline oxidase-like	532	gi|449488556|ref|XP_004158085.1|PREDICTED: reticuline oxidase-like protein-like [Cucumis sativus]	XP_004158085	0	93	947.962	543	507	NA	GO:0008762 ; GO:0050660 ; GO:0055114 ; GO:0006040
MELO3C002874	46395.9	66894.4	25897.4	0.387138	-1.36908	0.000153197	0.00280218	phloem protein 2	226	gi|21686470|gb|AAM74921.1|AF517154_126 kDa phloem lectin [Cucumis melo]	AAM74921	1.98633e-166	100	469.544	226	226	NA	GO:0030246
MELO3C002879	302.778	174.08	431.477	2.47861	1.30953	0.00496708	0.043324	protein	234	gi|449452120|ref|XP_004143808.1|PREDICTED: uncharacterized protein LOC101213359 [Cucumis sativus] >gi|449525730|ref|XP_004169869.1| PREDICTED: uncharacterized protein LOC101223596 [Cucumis sativus]	XP_004143808	7.36431e-152	97	433.335	236	230	NA	GO:0005739 ; GO:0001510
MELO3C002880	3441.85	1226.91	5656.78	4.61057	2.20495	2.32473e-07	1.13992e-05	conserved hypothetical protein	213	gi|255577687|ref|XP_002529720.1|conserved hypothetical protein [Ricinus communis] >gi|223530822|gb|EEF32686.1| conserved hypothetical protein [Ricinus communis]	XP_002529720	1.50948e-11	44	68.9366	202	89	NA	NA
MELO3C002921	3602.16	5759.07	1445.25	0.250953	-1.99451	4.96018e-08	3.04224e-06	cysteine proteinase inhibitor 5-like	104	gi|242035327|ref|XP_002465058.1|hypothetical protein SORBIDRAFT_01g031440 [Sorghum bicolor] >gi|241918912|gb|EER92056.1| hypothetical protein SORBIDRAFT_01g031440 [Sorghum bicolor]	XP_002465058	4.35595e-05	49	46.9802	85	42	NA	NA
MELO3C002926	3094.8	677.796	5511.8	8.13195	3.0236	2.06138e-12	3.86957e-10	cysteine proteinase inhibitor 5-like	106	gi|449467074|ref|XP_004151250.1|PREDICTED: cysteine proteinase inhibitor 5-like [Cucumis sativus] >gi|449508995|ref|XP_004163463.1| PREDICTED: cysteine proteinase inhibitor 5-like [Cucumis sativus]	XP_004151250	7.38449e-07	56	51.9878	88	50	NA	GO:0004869
MELO3C002936	2750.16	1005.53	4494.79	4.47008	2.1603	9.66197e-08	5.35994e-06	metalloendoproteinase 1-like	362	gi|449452078|ref|XP_004143787.1|PREDICTED: metalloendoproteinase 1-like [Cucumis sativus] >gi|449486509|ref|XP_004157318.1| PREDICTED: metalloendoproteinase 1-like [Cucumis sativus]	XP_004143787	0	96	608.986	351	338	NA	GO:0030968 ; GO:0009693 ; GO:0004222 ; GO:0010200 ; GO:0031225 ; GO:0006508 ; GO:0008270 ; GO:0031012
MELO3C002952	4540.74	2690.28	6391.19	2.37566	1.24833	0.000319691	0.00513495	phosphate transporter pho1 homolog 3-like	800	gi|449452068|ref|XP_004143782.1|PREDICTED: phosphate transporter PHO1 homolog 3-like [Cucumis sativus] >gi|449515115|ref|XP_004164595.1| PREDICTED: phosphate transporter PHO1 homolog 3-like [Cucumis sativus]	XP_004143782	0	99	1471.45	800	794	NA	GO:0005829 ; GO:0016021 ; GO:0010468 ; GO:0004872 ; GO:0045793 ; GO:0009960 ; GO:0080113 ; GO:0016036 ; GO:0010017 ; GO:0005634 ; GO:0006817 ; GO:0005886
MELO3C003015	1517.89	228.342	2807.44	12.2949	3.61999	5.10289e-18	3.79328e-15	allene oxide cyclase	250	gi|449502454|ref|XP_004161644.1|PREDICTED: allene oxide cyclase 3, chloroplastic-like [Cucumis sativus]	XP_004161644	4.69073e-97	95	295.434	237	226	NA	GO:0009941 ; GO:0009269 ; GO:0009409 ; GO:0046423 ; GO:0005886 ; GO:0010319 ; GO:0009570 ; GO:0009535 ; GO:0009651 ; GO:0009620
MELO3C003020	98.1406	58.5407	137.741	2.3529	1.23444	0.00485886	0.0425728	NA	NA	NA	NA	NA	NA	NA	NA	NA	NA	NA
MELO3C003038	4116.77	1824.75	6408.79	3.51214	1.81235	3.83476e-05	0.000897547	ubiquitin-fold modifier 1	90	gi|449445140|ref|XP_004140331.1|PREDICTED: ubiquitin-fold modifier 1-like [Cucumis sativus] >gi|449527113|ref|XP_004170557.1| PREDICTED: ubiquitin-fold modifier 1-like [Cucumis sativus]	XP_004140331	1.12382e-56	100	180.259	90	90	NA	GO:0006661
MELO3C003110	369.599	212.8	526.399	2.47368	1.30666	0.00231888	0.0243607	actin-depolymerizing factor 1-like	139	gi|449448653|ref|XP_004142080.1|PREDICTED: actin-depolymerizing factor 1-like [Cucumis sativus] >gi|449525341|ref|XP_004169676.1| PREDICTED: actin-depolymerizing factor 1-like [Cucumis sativus]	XP_004142080	4.74927e-97	99	286.574	139	138	NA	GO:0006979 ; GO:0005739 ; GO:0042742 ; GO:0009870 ; GO:0003779 ; GO:0009507 ; GO:0046686 ; GO:0005634 ; GO:0005886 ; GO:0015629 ; GO:0030042
MELO3C003112	79.099	35.0418	123.156	3.51455	1.81334	0.00187226	0.0206003	protein	121	gi|449448912|ref|XP_004142209.1|PREDICTED: uncharacterized protein LOC101207834 [Cucumis sativus] >gi|449525345|ref|XP_004169678.1| PREDICTED: uncharacterized LOC101207834 [Cucumis sativus]	XP_004142209	6.17362e-37	100	132.109	110	110	NA	NA
MELO3C003114	4713.74	1869.3	7558.19	4.04333	2.01554	3.75119e-06	0.000129576	mitochondrial atp synthase subunit	84	gi|449448651|ref|XP_004142079.1|PREDICTED: uncharacterized protein LOC101216317 [Cucumis sativus] >gi|449522560|ref|XP_004168294.1| PREDICTED: uncharacterized protein LOC101229099 [Cucumis sativus]	XP_004142079	3.72468e-31	98	113.62	55	54	NA	GO:0005750 ; GO:0005794 ; GO:0009853 ; GO:0016787 ; GO:0005753 ; GO:0009536
MELO3C003119	10034.1	6441.82	13626.3	2.11529	1.08085	0.0033568	0.0321065	heat shock protein 70	647	gi|449448645|ref|XP_004142076.1|PREDICTED: probable mediator of RNA polymerase II transcription subunit 37e-like [Cucumis sativus] >gi|449502554|ref|XP_004161675.1| PREDICTED: probable mediator of RNA polymerase II transcription subunit 37e-like [Cucumis sativus]	XP_004142076	0	100	1220.68	647	647	NA	GO:0009615 ; GO:0005618 ; GO:0055114 ; GO:0005730 ; GO:0009409 ; GO:0009941 ; GO:0009408 ; GO:0009617 ; GO:0005524 ; GO:0032440 ; GO:0005773 ; GO:0046686 ; GO:0022626 ; GO:0080167 ; GO:0005886 ; GO:0048046
MELO3C003141	8.33321	1.02504	15.6414	15.2593	3.93162	0.0021609	0.0230662	far-red-elongated hypocotyl1-like protein	201	gi|255581516|ref|XP_002531564.1|hypothetical protein RCOM_0452240 [Ricinus communis] >gi|223528825|gb|EEF30830.1| hypothetical protein RCOM_0452240 [Ricinus communis]	XP_002531564	2.34591e-08	67	60.077	56	38	NA	NA
MELO3C003148	2187.37	1165.78	3208.95	2.75262	1.4608	6.54523e-05	0.00139492	avr9 cf-9 rapidly elicited protein	456	gi|449448890|ref|XP_004142198.1|PREDICTED: uncharacterized protein LOC101204955 [Cucumis sativus]	XP_004142198	0	96	899.812	456	440	NA	NA
MELO3C003155	562.76	112.274	1013.25	9.02473	3.17388	3.37796e-13	7.43378e-11	aldo-keto reductase family 4 member c9-like	316	gi|449531346|ref|XP_004172647.1|PREDICTED: aldo-keto reductase family 4 member C9-like [Cucumis sativus]	XP_004172647	0	94	568.54	316	299	NA	GO:0070401 ; GO:0009414 ; GO:0009409 ; GO:0008106 ; GO:0016229 ; GO:0009507 ; GO:0005634 ; GO:0005829 ; GO:0009651 ; GO:0055114 ; GO:0006094 ; GO:0006096 ; GO:0019384 ; GO:0046486
MELO3C003163	69.7955	8.32733	131.264	15.763	3.97847	4.44034e-10	4.8828e-08	cysteine histidine-rich c1 domain-containing protein	286	gi|449529465|ref|XP_004171720.1|PREDICTED: uncharacterized LOC101223041 [Cucumis sativus]	XP_004171720	7.24363e-101	94	307.76	174	165	NA	NA
MELO3C003170	10.0166	0.693944	19.3393	27.8686	4.80057	0.000460473	0.00687343	NA	NA	NA	NA	NA	NA	NA	NA	NA	NA	NA
MELO3C003173	667.25	404.755	929.745	2.29706	1.19979	0.00503239	0.043661	proteasome subunit alpha type-4-like isoform 1	250	gi|449456526|ref|XP_004146000.1|PREDICTED: proteasome subunit alpha type-4-like [Cucumis sativus] >gi|449518445|ref|XP_004166252.1| PREDICTED: proteasome subunit alpha type-4-like isoform 1 [Cucumis sativus] >gi|449518447|ref|XP_004166253.1| PREDICTED: proteasome subunit alpha type-4-like isoform 2 [Cucumis sativus]	XP_004146000	6.23745e-171	99	483.026	250	249	NA	GO:0006511 ; GO:0003676 ; GO:0009651 ; GO:0004298 ; GO:0006096 ; GO:0019773 ; GO:0006094 ; GO:0005773 ; GO:0046686 ; GO:0022626 ; GO:0005634
MELO3C003184	102.992	46.3895	159.595	3.44033	1.78255	0.00258754	0.0265952	conserved hypothetical protein	128	gi|255587953|ref|XP_002534451.1|conserved hypothetical protein [Ricinus communis] >gi|223525263|gb|EEF27931.1| conserved hypothetical protein [Ricinus communis]	XP_002534451	7.0932e-05	60	47.3654	97	59	NA	NA
MELO3C003188	599.126	162.56	1035.69	6.37114	2.67155	9.18454e-10	9.27639e-08	probable glutathione s-transferase-like	219	gi|449519525|ref|XP_004166785.1|PREDICTED: probable glutathione S-transferase-like [Cucumis sativus]	XP_004166785	2.49839e-120	94	352.058	219	208	NA	GO:0042221 ; GO:0016740 ; GO:0005515
MELO3C003194	349.259	85.2646	613.254	7.19236	2.84646	4.65229e-10	5.02664e-08	probable glutathione s-transferase-like	220	gi|449519527|ref|XP_004166786.1|PREDICTED: probable glutathione S-transferase-like [Cucumis sativus]	XP_004166786	1.86225e-120	94	352.443	219	208	NA	GO:0005515
MELO3C003201	674.596	218.911	1130.28	5.16321	2.36827	3.77076e-08	2.4081e-06	probable glutathione s-transferase-like	221	gi|449519527|ref|XP_004166786.1|PREDICTED: probable glutathione S-transferase-like [Cucumis sativus]	XP_004166786	3.19162e-87	81	268.085	217	177	NA	GO:0005515
MELO3C003210	776.576	287.845	1265.31	4.39579	2.13612	5.67967e-09	4.64983e-07	phosphatidylinositol:ceramide inositolphosphotransferase 2-like	324	gi|449460337|ref|XP_004147902.1|PREDICTED: phosphatidylinositol:ceramide inositolphosphotransferase 2-like [Cucumis sativus]	XP_004147902	0	99	527.324	279	277	NA	GO:0010363 ; GO:0045140 ; GO:0030148 ; GO:0010200 ; GO:0006612 ; GO:0006944 ; GO:0043069 ; GO:0005802 ; GO:0009723 ; GO:0050832 ; GO:0016020
MELO3C003213	273.136	2.17711	544.095	249.917	7.9653	1.6173e-35	7.51398e-32	laccase-7- partial	538	gi|449460389|ref|XP_004147928.1|PREDICTED: laccase-7-like, partial [Cucumis sativus]	XP_004147928	0	98	1049.27	520	512	NA	GO:0046688 ; GO:0005507 ; GO:0010106 ; GO:0052716 ; GO:0015706 ; GO:0010167 ; GO:0006826 ; GO:0048046 ; GO:0010228 ; GO:0046274 ; GO:0055114
MELO3C003230	328.358	86.2349	570.482	6.61543	2.72584	4.96879e-09	4.19727e-07	bahd acyltransferase dcr-like	471	gi|449460313|ref|XP_004147890.1|PREDICTED: BAHD acyltransferase DCR-like [Cucumis sativus]	XP_004147890	0	96	838.565	471	456	NA	GO:0016747
MELO3C003231	124.933	49.3924	200.473	4.05879	2.02105	0.00023416	0.00396324	uncharacterized loc101216064	122	gi|225440634|ref|XP_002274086.1|PREDICTED: uncharacterized protein LOC100254499 [Vitis vinifera] >gi|147783058|emb|CAN62121.1| hypothetical protein VITISV_037026 [Vitis vinifera]	XP_002274086	1.31019e-10	60	63.1586	118	71	NA	NA
MELO3C003298	8054.52	11463.6	4645.43	0.405233	-1.30318	0.000777325	0.0104528	high mobility group protein b1	170	gi|449461783|ref|XP_004148621.1|PREDICTED: high mobility group B protein 1-like [Cucumis sativus]	XP_004148621	1.27494e-27	99	111.309	123	122	NA	GO:0000785 ; GO:0003700 ; GO:0003677 ; GO:0006333 ; GO:0003682 ; GO:0030527 ; GO:0006007 ; GO:0005667
MELO3C003312	341.346	483.643	199.049	0.411561	-1.28082	0.00257169	0.0265377	atp binding	363	gi|449461237|ref|XP_004148348.1|PREDICTED: serine/threonine-protein kinase STN7, chloroplastic-like [Cucumis sativus]	XP_004148348	0	97	636.721	363	353	NA	GO:0004672 ; GO:0006468 ; GO:0005524 ; GO:0009507
MELO3C003332	7268.24	4538.45	9998.04	2.20297	1.13945	0.00518825	0.044721	bax inhibitor 1	250	gi|449461265|ref|XP_004148362.1|PREDICTED: bax inhibitor 1-like isoform 2 [Cucumis sativus] >gi|449517834|ref|XP_004165949.1| PREDICTED: bax inhibitor 1-like isoform 2 [Cucumis sativus]	XP_004148362	4.32318e-150	99	430.254	237	236	NA	GO:0000038 ; GO:0010363 ; GO:0006983 ; GO:0009862 ; GO:0031348 ; GO:0009414 ; GO:0009867 ; GO:0016021 ; GO:0009409 ; GO:0006916 ; GO:0006612 ; GO:0005515 ; GO:0030968 ; GO:0009738 ; GO:0005635 ; GO:0050832 ; GO:0005783 ; GO:0009605 ; GO:0000165
MELO3C003336	85.1469	14.2417	156.052	10.9574	3.45383	3.59159e-12	6.2968e-10	expansin-like b1-like	254	gi|449461307|ref|XP_004148383.1|PREDICTED: expansin-like B1-like [Cucumis sativus] >gi|449517840|ref|XP_004165952.1| PREDICTED: expansin-like B1-like [Cucumis sativus]	XP_004148383	3.82631e-174	98	491.5	254	251	NA	GO:0005576 ; GO:0019953 ; GO:0009828 ; GO:0009826
MELO3C003339	425.667	135.024	716.31	5.30506	2.40737	1.31253e-09	1.29058e-07	calcineurin b-like protein 1	213	gi|449461271|ref|XP_004148365.1|PREDICTED: calcineurin B-like protein 1-like [Cucumis sativus] >gi|449505233|ref|XP_004162412.1| PREDICTED: calcineurin B-like protein 1-like [Cucumis sativus]	XP_004148365	5.48565e-148	98	421.779	213	210	NA	GO:0031348 ; GO:0009611 ; GO:0009605 ; GO:0030007 ; GO:0009867 ; GO:0009862 ; GO:0009414 ; GO:0010363 ; GO:0010118 ; GO:0006612 ; GO:0005509 ; GO:0050832 ; GO:0043069 ; GO:0005737 ; GO:0042538 ; GO:0000165 ; GO:0042539 ; GO:0005513 ; GO:0052542 ; GO:0009409 ; GO:0019722 ; GO:0009738 ; GO:0010107 ; GO:0005886 ; GO:0030968 ; GO:0009723 ; GO:0009733 ; GO:0019900
MELO3C003346	355.509	172.583	538.434	3.11986	1.64148	0.000379751	0.00590568	membrane lipoprotein	60	gi|449461285|ref|XP_004148372.1|PREDICTED: uncharacterized protein LOC101212897 [Cucumis sativus] >gi|449530889|ref|XP_004172424.1| PREDICTED: uncharacterized LOC101212897 [Cucumis sativus]	XP_004148372	6.68681e-33	96	117.087	60	58	NA	GO:0016023
MELO3C003360	242.729	143.936	341.521	2.37272	1.24654	0.00300706	0.0294854	sbp (s-ribonuclease binding protein) family protein	328	gi|449534077|ref|XP_004173995.1|PREDICTED: uncharacterized protein LOC101229955 [Cucumis sativus]	XP_004173995	2.83613e-170	98	487.649	328	324	NA	GO:0031347 ; GO:0008270 ; GO:0016874 ; GO:0005515
MELO3C003373	473.563	200.88	746.246	3.71488	1.89332	3.45633e-05	0.000823492	allyl alcohol dehydrogenase-like protein	99	gi|449461541|ref|XP_004148500.1|PREDICTED: uncharacterized protein LOC101203507 [Cucumis sativus] >gi|449510790|ref|XP_004163759.1| PREDICTED: uncharacterized LOC101203507 [Cucumis sativus]	XP_004148500	3.31424e-55	93	177.178	99	93	NA	GO:0009941
MELO3C003393	139.581	208.034	71.1271	0.341902	-1.54835	0.000343846	0.00543833	protein	535	gi|449461559|ref|XP_004148509.1|PREDICTED: protein lap1-like [Cucumis sativus]	XP_004148509	0	98	959.518	527	517	NA	GO:0004721 ; GO:0005515 ; GO:0006470
MELO3C003403	387.471	192.289	582.653	3.03009	1.59936	0.000159886	0.00290452	PREDICTED: uncharacterized protein LOC101232706	159	gi|449522825|ref|XP_004168426.1|PREDICTED: uncharacterized protein LOC101232706 [Cucumis sativus]	XP_004168426	2.65231e-59	86	191.43	138	120	NA	NA
MELO3C003405	343.24	176.647	509.832	2.88616	1.52915	0.000196201	0.0034301	mitochondrial carnitine acylcarnitine carrier-like	296	gi|449522827|ref|XP_004168427.1|PREDICTED: mitochondrial carnitine/acylcarnitine carrier-like protein-like [Cucumis sativus]	XP_004168427	2.64374e-179	98	508.064	296	291	NA	GO:0016021 ; GO:0015822 ; GO:0005739 ; GO:0009507 ; GO:0055085
MELO3C003411	45.6539	7.93272	83.375	10.5103	3.39373	1.37583e-06	5.25018e-05	at5g46770 mza15_19	111	gi|224126267|ref|XP_002329513.1|predicted protein [Populus trichocarpa] >gi|222870222|gb|EEF07353.1| predicted protein [Populus trichocarpa]	XP_002329513	3.38201e-17	62	80.1073	105	66	NA	NA
MELO3C003412	1968.55	2792.8	1144.3	0.409734	-1.28724	0.000472212	0.00700925	transcription factor myc2-like	689	gi|449461491|ref|XP_004148475.1|PREDICTED: transcription factor MYC2-like [Cucumis sativus]	XP_004148475	0	97	1096.26	688	674	NA	GO:0070887 ; GO:0009725 ; GO:0006355 ; GO:0016491 ; GO:0006950 ; GO:0046983
MELO3C003428	616.865	960.845	272.886	0.284006	-1.81601	2.85361e-05	0.000702541	abc transporter b family member 2-like	1286	gi|449437236|ref|XP_004136398.1|PREDICTED: ABC transporter B family member 2-like [Cucumis sativus]	XP_004136398	0	98	2302.71	1213	1197	NA	GO:0010048 ; GO:0010541 ; GO:0016021 ; GO:0043481 ; GO:0010329 ; GO:0010540 ; GO:0010315 ; GO:0042626 ; GO:0055085 ; GO:0006200 ; GO:0005886 ; GO:0005524 ; GO:0048440 ; GO:0005739
MELO3C003436	31.0534	54.5905	7.51634	0.137686	-2.86055	0.000311836	0.00504805	probable transcription factor kan2-like	286	gi|449533705|ref|XP_004173812.1|PREDICTED: probable transcription factor KAN3-like, partial [Cucumis sativus]	XP_004173812	3.3572e-149	96	431.795	272	262	NA	GO:0009944 ; GO:0003677 ; GO:0048481 ; GO:0003682 ; GO:0000785
MELO3C003460	107.263	160.569	53.9582	0.336044	-1.57328	0.0020721	0.0223234	ice binding	429	gi|449437252|ref|XP_004136406.1|PREDICTED: uncharacterized protein LOC101221437 [Cucumis sativus]	XP_004136406	0	92	585.489	419	387	NA	GO:0005515 ; GO:0005543
MELO3C003465	267.86	156.105	379.614	2.43179	1.28202	0.00368019	0.0345942	PREDICTED: uncharacterized protein LOC101217801 isoform 1	126	gi|449436882|ref|XP_004136221.1|PREDICTED: uncharacterized protein LOC101217801 isoform 1 [Cucumis sativus] >gi|449517239|ref|XP_004165653.1| PREDICTED: uncharacterized protein LOC101225552 isoform 1 [Cucumis sativus]	XP_004136221	4.75873e-41	97	141.739	92	90	NA	NA
MELO3C003468	1093.14	705.029	1481.26	2.10098	1.07107	0.00123084	0.0149113	homeobox-leucine zipper protein athb-8-like	842	gi|449436888|ref|XP_004136224.1|PREDICTED: homeobox-leucine zipper protein ATHB-8-like [Cucumis sativus]	XP_004136224	0	99	1715.28	842	839	NA	GO:0006355 ; GO:0010072 ; GO:0045597 ; GO:0043565 ; GO:0009733 ; GO:0010089 ; GO:0003700 ; GO:0008284 ; GO:0010067 ; GO:0005667
MELO3C003483	854.529	301.56	1407.5	4.66739	2.22261	7.61866e-07	3.18169e-05	plastid-specific ribosomal protein 6	106	gi|255537906|ref|XP_002510018.1|50S ribosomal protein CL25, chloroplast precursor, putative [Ricinus communis] >gi|223550719|gb|EEF52205.1| 50S ribosomal protein CL25, chloroplast precursor, putative [Ricinus communis]	XP_002510018	6.95168e-23	69	95.5153	100	69	NA	GO:0005840 ; GO:0003735 ; GO:0009507 ; GO:0006412 ; GO:0019843 ; GO:0042254
MELO3C003486	653.572	926.031	381.112	0.411555	-1.28084	0.00245183	0.0254837	receptor-like protein kinase hsl1-like	920	gi|449437262|ref|XP_004136411.1|PREDICTED: receptor-like protein kinase HSL1-like [Cucumis sativus] >gi|449516063|ref|XP_004165067.1| PREDICTED: receptor-like protein kinase HSL1-like [Cucumis sativus]	XP_004136411	0	99	1739.16	920	914	NA	GO:0010103 ; GO:0016023 ; GO:0000186 ; GO:0010363 ; GO:0032440 ; GO:0006612 ; GO:0016021 ; GO:0010051 ; GO:0000165 ; GO:0004709 ; GO:0055114 ; GO:0009963 ; GO:0004872 ; GO:0002237 ; GO:0005524 ; GO:0048443 ; GO:0005515 ; GO:0004713 ; GO:0007178 ; GO:0009069
MELO3C003492	231.728	120.556	342.9	2.84432	1.50809	0.00232029	0.0243617	transcription factor bhlh93-like	340	gi|449436924|ref|XP_004136242.1|PREDICTED: transcription factor bHLH93-like [Cucumis sativus]	XP_004136242	4.49023e-174	90	497.664	344	310	NA	NA
MELO3C003544	86.9729	34.4249	139.521	4.05291	2.01896	0.000188576	0.0033155	ring-h2 finger protein atl11-like	350	gi|449437294|ref|XP_004136427.1|PREDICTED: RING-H2 finger protein ATL11-like [Cucumis sativus] >gi|449532382|ref|XP_004173160.1| PREDICTED: RING-H2 finger protein ATL11-like [Cucumis sativus]	XP_004136427	0	96	534.258	336	324	NA	GO:0033591 ; GO:0009416 ; GO:0004842 ; GO:0016567 ; GO:0005515 ; GO:0008270
MELO3C003547	656.067	254.98	1057.15	4.14602	2.05173	8.93755e-05	0.00180147	blue copper	199	gi|449436978|ref|XP_004136269.1|PREDICTED: blue copper protein-like [Cucumis sativus] >gi|449530626|ref|XP_004172295.1| PREDICTED: blue copper protein-like [Cucumis sativus]	XP_004136269	2.05607e-64	84	207.994	199	168	NA	GO:0005507 ; GO:0009055
MELO3C003555	388.718	137.305	640.132	4.66211	2.22098	2.93219e-07	1.38262e-05	NA	NA	NA	NA	NA	NA	NA	NA	NA	NA	NA
MELO3C003565	117.317	52.6168	182.018	3.45931	1.79049	0.000755833	0.0102007	protein	327	gi|449524048|ref|XP_004169035.1|PREDICTED: uncharacterized LOC101211728 [Cucumis sativus]	XP_004169035	0	98	514.227	307	303	NA	GO:0009505
MELO3C003566	5283.09	2897.72	7668.47	2.64638	1.40402	0.000237193	0.00400728	phi-1 protein	308	gi|449437006|ref|XP_004136283.1|PREDICTED: uncharacterized protein LOC101211963 [Cucumis sativus] >gi|449520503|ref|XP_004167273.1| PREDICTED: uncharacterized LOC101211963 [Cucumis sativus]	XP_004136283	9.00683e-162	97	464.537	283	275	NA	GO:0009505 ; GO:0009741
MELO3C003594	48.4295	18.3419	78.5171	4.28075	2.09786	0.000269588	0.00446313	protein	101	gi|255551074|ref|XP_002516585.1|conserved hypothetical protein [Ricinus communis] >gi|223544405|gb|EEF45926.1| conserved hypothetical protein [Ricinus communis]	XP_002516585	1.21762e-17	64	81.2629	89	57	NA	NA
MELO3C003628	67.6888	30.4065	104.971	3.45226	1.78754	0.00532301	0.0455656	peroxidase atp8a	263	gi|449437064|ref|XP_004136312.1|PREDICTED: peroxidase 45-like [Cucumis sativus] >gi|449522946|ref|XP_004168486.1| PREDICTED: peroxidase 45-like [Cucumis sativus]	XP_004136312	0	99	525.783	257	255	NA	GO:0006979 ; GO:0010106 ; GO:0015706 ; GO:0020037 ; GO:0010167 ; GO:0004601 ; GO:0006826 ; GO:0055114
MELO3C003682	1757.82	978.708	2536.92	2.59211	1.37413	0.00129145	0.0154687	ubiquinol-cytochrome c reductase subunit 7	122	gi|449437124|ref|XP_004136342.1|PREDICTED: cytochrome b-c1 complex subunit 7-2-like [Cucumis sativus] >gi|449503536|ref|XP_004162051.1| PREDICTED: cytochrome b-c1 complex subunit 7-2-like [Cucumis sativus]	XP_004136342	1.97194e-62	98	197.208	122	120	NA	GO:0006511 ; GO:0008121 ; GO:0051788 ; GO:0005750 ; GO:0009536 ; GO:0080129 ; GO:0005774 ; GO:0006122 ; GO:0009060 ; GO:0006096 ; GO:0009853 ; GO:0046686 ; GO:0005886 ; GO:0045153 ; GO:0015992
MELO3C003688	94.6169	139.823	49.4105	0.353378	-1.50072	0.00435785	0.0392376	gpi inositol-deacylase	737	gi|449525467|ref|XP_004169739.1|PREDICTED: LOW QUALITY PROTEIN: uncharacterized protein LOC101231349 [Cucumis sativus]	XP_004169739	0	97	1435.24	730	713	NA	GO:0006505 ; GO:0016788 ; GO:0016023 ; GO:0005774 ; GO:0006886 ; GO:0031227
MELO3C003732	85.4387	41.6002	129.277	3.10761	1.63581	0.00371527	0.0347964	early tobacco anther	160	gi|449437180|ref|XP_004136370.1|PREDICTED: uncharacterized protein At5g48480-like [Cucumis sativus]	XP_004136370	5.80892e-88	96	265.003	160	155	NA	GO:0005829
MELO3C003735	688.158	242.856	1133.46	4.6672	2.22256	8.92543e-09	6.99874e-07	probable cinnamyl alcohol dehydrogenase 6-like	297	gi|449437186|ref|XP_004136373.1|PREDICTED: probable cinnamyl alcohol dehydrogenase 6-like [Cucumis sativus] >gi|449528943|ref|XP_004171461.1| PREDICTED: probable cinnamyl alcohol dehydrogenase 6-like [Cucumis sativus]	XP_004136373	0	98	556.214	294	290	NA	GO:0046029 ; GO:0000166 ; GO:0055114 ; GO:0008270
MELO3C003743	151.589	216.117	87.0612	0.402843	-1.31171	0.00560393	0.0473594	receptor protein kinase clavata1	973	gi|449437416|ref|XP_004136488.1|PREDICTED: receptor protein kinase CLAVATA1-like [Cucumis sativus] >gi|449511245|ref|XP_004163903.1| PREDICTED: receptor protein kinase CLAVATA1-like [Cucumis sativus]	XP_004136488	0	98	1863.2	973	959	NA	GO:0009934 ; GO:0000186 ; GO:0043621 ; GO:0032440 ; GO:0016021 ; GO:0007169 ; GO:0000165 ; GO:0030154 ; GO:0004709 ; GO:0007172 ; GO:0055114 ; GO:0004872 ; GO:0033612 ; GO:0005524 ; GO:0004713 ; GO:0007178 ; GO:0009069
MELO3C003745	6230.47	3862.67	8598.27	2.22599	1.15445	0.00119532	0.0146048	thaumatin-like protein 1-like	309	gi|449437194|ref|XP_004136377.1|PREDICTED: thaumatin-like protein 1-like [Cucumis sativus] >gi|449511227|ref|XP_004163898.1| PREDICTED: thaumatin-like protein 1-like [Cucumis sativus]	XP_004136377	0	96	571.622	309	299	NA	GO:0031225 ; GO:0051707
MELO3C003752	4858.24	1235.6	8480.88	6.86377	2.779	3.97365e-12	6.90152e-10	gibberellin-regulated protein	100	gi|449437204|ref|XP_004136382.1|PREDICTED: snakin-2-like [Cucumis sativus] >gi|449505754|ref|XP_004162560.1| PREDICTED: snakin-2-like [Cucumis sativus]	XP_004136382	2.23812e-53	92	172.555	102	94	NA	NA
MELO3C003753	48.4347	21.0224	75.847	3.60791	1.85116	0.00114555	0.0140986	protein	100	gi|449437208|ref|XP_004136384.1|PREDICTED: gibberellin-regulated protein 1-like [Cucumis sativus]	XP_004136384	3.31717e-63	99	197.593	100	99	NA	NA
MELO3C003769	824.705	416.651	1232.76	2.95873	1.56498	0.000152825	0.00280089	protein	53	gi|359492205|ref|XP_003634379.1|PREDICTED: uncharacterized protein LOC100853900 isoform 1 [Vitis vinifera]	XP_003634379	9.6481e-12	94	62.3882	53	50	NA	GO:0015078 ; GO:0000276 ; GO:0015986
MELO3C003791	2128.85	894.118	3363.58	3.7619	1.91146	1.17226e-05	0.000338808	thioredoxin h	112	gi|449460227|ref|XP_004147847.1|PREDICTED: thioredoxin H-type-like [Cucumis sativus] >gi|449476864|ref|XP_004154858.1| PREDICTED: thioredoxin H-type-like [Cucumis sativus]	XP_004147847	4.93573e-71	96	218.394	112	108	NA	GO:0006979 ; GO:0010035 ; GO:0009055 ; GO:0045454 ; GO:0006662 ; GO:0009507 ; GO:0016020 ; GO:0015035 ; GO:0071944
MELO3C003821	546.176	161.186	931.165	5.77695	2.53031	2.44415e-08	1.66993e-06	jacalin-like lectin domain-containing protein	380	gi|449460291|ref|XP_004147879.1|PREDICTED: uncharacterized protein LOC101206551 [Cucumis sativus]	XP_004147879	0	90	645.966	378	341	NA	GO:0050896 ; GO:0048029 ; GO:0044424
MELO3C003868	47.9184	6.34077	89.496	14.1144	3.81909	1.49903e-07	7.84732e-06	cytochrome p450	470	gi|449460157|ref|XP_004147812.1|PREDICTED: cytochrome P450 734A6-like [Cucumis sativus]	XP_004147812	0	91	842.417	504	459	NA	GO:0010268 ; GO:0016131 ; GO:0008395 ; GO:0009741 ; GO:0009416 ; GO:0009055 ; GO:0020037 ; GO:0055114
MELO3C003886	1731.62	621.684	2841.55	4.57073	2.19242	3.83868e-08	2.44308e-06	probable galacturonosyltransferase-like 1-like	342	gi|449460165|ref|XP_004147816.1|PREDICTED: probable galacturonosyltransferase-like 1-like [Cucumis sativus] >gi|449477010|ref|XP_004154902.1| PREDICTED: probable galacturonosyltransferase-like 1-like [Cucumis sativus]	XP_004147816	0	98	671.774	342	338	NA	GO:0032504 ; GO:0010417 ; GO:0052386 ; GO:0010051 ; GO:0048366 ; GO:0016757 ; GO:0005783
MELO3C003889	103.305	56.4271	150.184	2.66156	1.41227	0.00321377	0.0310743	probable calcium-binding protein cml41-like	176	gi|449460169|ref|XP_004147818.1|PREDICTED: probable calcium-binding protein CML41-like [Cucumis sativus] >gi|449530990|ref|XP_004172474.1| PREDICTED: probable calcium-binding protein CML41-like [Cucumis sativus]	XP_004147818	1.20216e-70	92	222.631	181	167	NA	GO:0016491 ; GO:0005509
MELO3C003911	324.058	106.468	541.648	5.08742	2.34693	4.25008e-09	3.64576e-07	protein bonzai 3-like	595	gi|449470289|ref|XP_004152850.1|PREDICTED: protein BONZAI 3-like [Cucumis sativus]	XP_004152850	0	96	1123.61	595	575	NA	GO:0005544 ; GO:0010186 ; GO:0060548 ; GO:0019725 ; GO:0005515
MELO3C003916	209.405	293.965	124.844	0.424691	-1.23552	0.00272265	0.0275138	cellulose synthase a catalytic subunit 7	1032	gi|449470291|ref|XP_004152851.1|PREDICTED: cellulose synthase A catalytic subunit 7 [UDP-forming]-like [Cucumis sativus] >gi|449507532|ref|XP_004163057.1| PREDICTED: LOW QUALITY PROTEIN: cellulose synthase A catalytic subunit 7 [UDP-forming]-like [Cucumis sativus]	XP_004152851	0	99	1984.15	1032	1028	NA	GO:0016760 ; GO:0016761 ; GO:0030244 ; GO:0016021 ; GO:0007047 ; GO:0008270 ; GO:0005515 ; GO:0005982 ; GO:0005985 ; GO:0006011
MELO3C003932	196.388	47.9822	344.794	7.18587	2.84516	1.43812e-10	1.76993e-08	trans-cinnamate 4-monooxygenase	531	gi|449470372|ref|XP_004152891.1|PREDICTED: LOW QUALITY PROTEIN: trans-cinnamate 4-monooxygenase-like [Cucumis sativus]	XP_004152891	0	98	991.104	510	500	NA	GO:0020037 ; GO:0016710 ; GO:0016023 ; GO:0009055 ; GO:0055114 ; GO:0006558 ; GO:0009805 ; GO:0009809 ; GO:0009811
MELO3C003933	167.553	27.5267	307.58	11.1739	3.48206	1.86508e-13	4.60732e-11	trans-cinnamate 4-monooxygenase	526	gi|449470372|ref|XP_004152891.1|PREDICTED: LOW QUALITY PROTEIN: trans-cinnamate 4-monooxygenase-like [Cucumis sativus]	XP_004152891	0	98	951.429	505	495	NA	GO:0020037 ; GO:0016710 ; GO:0016023 ; GO:0009055 ; GO:0055114 ; GO:0006558 ; GO:0009805 ; GO:0009809 ; GO:0009811
MELO3C003934	40.8463	18.3919	63.3006	3.44177	1.78315	0.00206491	0.0222844	trans-cinnamate 4-monooxygenase	535	gi|449470378|ref|XP_004152894.1|PREDICTED: trans-cinnamate 4-monooxygenase-like [Cucumis sativus]	XP_004152894	0	99	983.4	535	531	NA	GO:0020037 ; GO:0016710 ; GO:0009055 ; GO:0055114 ; GO:0006558 ; GO:0009805 ; GO:0009809 ; GO:0009811
MELO3C003938	88.4792	135.007	41.9515	0.310736	-1.68624	0.00306207	0.0299188	auxin response factor 7a	394	gi|449522288|ref|XP_004168159.1|PREDICTED: uncharacterized LOC101205542 [Cucumis sativus]	XP_004168159	0	99	739.569	389	387	NA	GO:0003677 ; GO:0046983 ; GO:0009734 ; GO:0005634 ; GO:0006355
MELO3C003948	25.5258	6.54483	44.5068	6.8003	2.7656	0.00111923	0.0138523	NA	NA	NA	NA	NA	NA	NA	NA	NA	NA	NA
MELO3C003958	74.0465	120.261	27.8319	0.231428	-2.11136	4.45471e-05	0.00102194	heat shock -like protein	918	gi|449463567|ref|XP_004149505.1|PREDICTED: LOW QUALITY PROTEIN: uncharacterized protein LOC101222907 [Cucumis sativus]	XP_004149505	0	93	1160.21	774	720	NA	GO:0048856 ; GO:0007275 ; GO:0019538
MELO3C003975	486.309	708.563	264.055	0.372663	-1.42406	0.000419929	0.00637928	protein chloroplast import apparatus 2-like	441	gi|449463579|ref|XP_004149511.1|PREDICTED: protein CHLOROPLAST IMPORT APPARATUS 2-like [Cucumis sativus]	XP_004149511	0	97	604.749	425	413	NA	GO:0006355 ; GO:0045036 ; GO:0005634 ; GO:0005515
MELO3C003990	701.927	450.297	953.556	2.11762	1.08244	0.00427241	0.0387489	burp domain-containing protein	268	gi|225430043|ref|XP_002284269.1|PREDICTED: dehydration-responsive protein RD22 [Vitis vinifera]	XP_002284269	4.92726e-62	63	209.92	221	140	NA	NA
MELO3C003998	273.983	385.597	162.368	0.421083	-1.24782	0.00419611	0.0382321	transcription factor bzip106	804	gi|449461179|ref|XP_004148319.1|PREDICTED: uncharacterized protein LOC101219989 [Cucumis sativus]	XP_004148319	0	94	1263.44	807	760	NA	GO:0070918 ; GO:0048438 ; GO:0016569 ; GO:0035194 ; GO:0048449 ; GO:0006342 ; GO:0043414
MELO3C003999	9430.08	2480.48	16379.7	6.60343	2.72322	2.39412e-09	2.22462e-07	60s acidic ribosomal protein p3-2	120	gi|449461181|ref|XP_004148320.1|PREDICTED: 60S acidic ribosomal protein P3-2-like isoform 1 [Cucumis sativus] >gi|449461183|ref|XP_004148321.1| PREDICTED: 60S acidic ribosomal protein P3-2-like isoform 2 [Cucumis sativus] >gi|449507401|ref|XP_004163021.1| PREDICTED: 60S acidic ribosomal protein P3-2-like isoform 1 [Cucumis sativus] >gi|449507403|ref|XP_004163022.1| PREDICTED: 60S acidic ribosomal…	XP_004148320	8.39962e-40	100	139.428	69	69	NA	GO:0022626 ; GO:0003735 ; GO:0005886 ; GO:0005634 ; GO:0006414 ; GO:0042254
MELO3C004003	344.062	194.081	494.042	2.54554	1.34797	0.00292482	0.0289738	uncharacterized loc101221328	188	gi|449510559|ref|XP_004163699.1|PREDICTED: uncharacterized LOC101221328 [Cucumis sativus]	XP_004163699	1.20667e-74	89	233.417	142	127	NA	GO:0030003 ; GO:0070838
MELO3C004023	2284.58	3184.97	1384.19	0.434601	-1.20224	0.00439017	0.0394902	cytochrome p450 reductase	708	gi|449461207|ref|XP_004148333.1|PREDICTED: NADPH--cytochrome P450 reductase-like [Cucumis sativus]	XP_004148333	0	99	1371.3	708	705	NA	GO:0005789 ; GO:0009698 ; GO:0003958 ; GO:0005506 ; GO:0010181 ; GO:0055114
MELO3C004050	410.898	610.385	211.411	0.346357	-1.52967	0.000340374	0.00539719	zinc finger protein constans-like 5-like	322	gi|449515347|ref|XP_004164711.1|PREDICTED: zinc finger protein CONSTANS-LIKE 5-like [Cucumis sativus]	XP_004164711	0	95	565.844	322	307	NA	GO:0009628 ; GO:0050794 ; GO:0005622 ; GO:0008270 ; GO:0005515
MELO3C004053	114.26	47.0659	181.455	3.85534	1.94686	1.27233e-05	0.000362097	-mandelonitrile lyase 1-like	461	gi|449465232|ref|XP_004150332.1|PREDICTED: (R)-mandelonitrile lyase 1-like [Cucumis sativus]	XP_004150332	0	98	880.167	461	453	NA	GO:0050660 ; GO:0055114 ; GO:0006066 ; GO:0008812 ; GO:0006544 ; GO:0006563 ; GO:0006566
MELO3C004054	355.75	199.004	512.497	2.57531	1.36475	0.000585157	0.008331	-mandelonitrile lyase 1-like	552	gi|449462699|ref|XP_004149078.1|PREDICTED: (R)-mandelonitrile lyase 2-like [Cucumis sativus] >gi|449506726|ref|XP_004162831.1| PREDICTED: (R)-mandelonitrile lyase 2-like [Cucumis sativus]	XP_004149078	0	95	989.564	552	526	NA	GO:0050660 ; GO:0055114 ; GO:0006066 ; GO:0008812 ; GO:0006544 ; GO:0006563 ; GO:0006566
MELO3C004060	28.2036	10.6315	45.7758	4.30568	2.10624	0.000436463	0.00658913	-mandelonitrile lyase 1-like	495	gi|449462707|ref|XP_004149082.1|PREDICTED: (R)-mandelonitrile lyase 1-like [Cucumis sativus]	XP_004149082	0	98	930.243	495	489	NA	GO:0046202 ; GO:0006952 ; GO:0050660 ; GO:0055114 ; GO:0006066 ; GO:0008812 ; GO:0006544 ; GO:0006563 ; GO:0006566
MELO3C004085	104.029	156.047	52.0115	0.333307	-1.58508	0.00483715	0.0424027	fggy carbohydrate kinase domain-containing	138	gi|449507931|ref|XP_004163170.1|PREDICTED: FGGY carbohydrate kinase domain-containing protein-like [Cucumis sativus]	XP_004163170	7.2067e-84	99	268.085	128	127	NA	GO:0005975 ; GO:0016773 ; GO:0016310 ; GO:0019200 ; GO:0009507
MELO3C004104	1056.19	446.541	1665.84	3.73054	1.89939	1.46294e-05	0.000405176	senescence-associated protein	269	gi|449453924|ref|XP_004144706.1|PREDICTED: uncharacterized protein LOC101213840 [Cucumis sativus]	XP_004144706	1.70266e-146	99	422.55	269	267	NA	GO:0016021 ; GO:0009506 ; GO:0007020 ; GO:0007568 ; GO:0005886
MELO3C004105	3042.08	965.866	5118.3	5.29918	2.40577	1.18184e-08	8.96464e-07	cytochrome c oxidase polypeptide vib	77	gi|449453930|ref|XP_004144709.1|PREDICTED: cytochrome c oxidase subunit 6b-2-like isoform 2 [Cucumis sativus] >gi|449453932|ref|XP_004144710.1| PREDICTED: cytochrome c oxidase subunit 6b-2-like isoform 3 [Cucumis sativus] >gi|449506250|ref|XP_004162693.1| PREDICTED: cytochrome c oxidase subunit 6b-2-like isoform 2 [Cucumis sativus] >gi|449506253|ref|XP_004162694.1| PREDICTED: cytochrome c oxidase…	XP_004144709	3.46563e-50	98	162.54	77	76	NA	GO:0006661 ; GO:0005739 ; GO:0004129 ; GO:0006123 ; GO:0015992 ; GO:0045277
MELO3C004121	51.717	83.1875	20.2465	0.243383	-2.0387	0.00201682	0.0218801	protein	569	gi|449454097|ref|XP_004144792.1|PREDICTED: uncharacterized protein Cbei_0202-like [Cucumis sativus]	XP_004144792	0	97	1035.79	564	550	NA	GO:0050660 ; GO:0046872 ; GO:0016491 ; GO:0009507 ; GO:0015979 ; GO:0055114
MELO3C004127	629.464	241.741	1017.19	4.20776	2.07305	7.1923e-06	0.00022502	low temperature and salt responsive protein	78	gi|449511541|ref|XP_004163984.1|PREDICTED: UPF0057 membrane protein At2g24040-like [Cucumis sativus]	XP_004163984	1.59331e-32	98	117.472	78	77	NA	GO:0042538 ; GO:0009409 ; GO:0006333 ; GO:0050832 ; GO:0042631 ; GO:0016021
MELO3C004143	1401.15	598.196	2204.11	3.6846	1.88151	5.65653e-06	0.000183959	rhicadhesin receptor	219	gi|449528275|ref|XP_004171130.1|PREDICTED: germin-like protein 5-1-like [Cucumis sativus]	XP_004171130	1.85591e-135	98	390.578	198	196	NA	GO:0045735 ; GO:0004872 ; GO:0009505 ; GO:0030145 ; GO:0009409 ; GO:0016023 ; GO:0004784 ; GO:0005634 ; GO:0048046 ; GO:0055114 ; GO:0007165 ; GO:0006801
MELO3C004170	195.332	280.749	109.915	0.391505	-1.3529	0.00509543	0.0440709	neutral invertase	677	gi|449490800|ref|XP_004158710.1|PREDICTED: uncharacterized LOC101218389 [Cucumis sativus]	XP_004158710	0	98	1203.73	601	591	NA	GO:0033926 ; GO:0004575 ; GO:0005982 ; GO:0005985 ; GO:0017177
MELO3C004175	83.0691	37.8946	128.244	3.38421	1.75882	0.00285502	0.0285331	NA	NA	NA	NA	NA	NA	NA	NA	NA	NA	NA
MELO3C004185	31.0654	4.463	57.6677	12.9213	3.69168	1.25112e-06	4.88462e-05	nicotianamine synthase	279	gi|449454137|ref|XP_004144812.1|PREDICTED: nicotianamine synthase 1-like [Cucumis sativus] >gi|449490921|ref|XP_004158749.1| PREDICTED: nicotianamine synthase 1-like [Cucumis sativus]	XP_004144812	4.04416e-177	92	501.13	283	262	NA	GO:0030418 ; GO:0071369 ; GO:0010043 ; GO:0071281 ; GO:0071732 ; GO:0006826 ; GO:0030410
MELO3C004193	207.372	92.4311	322.314	3.48707	1.80202	3.35275e-05	0.000803967	vacuolar h+-translocating inorganic pyrophosphatase	759	gi|449454024|ref|XP_004144756.1|PREDICTED: pyrophosphate-energized vacuolar membrane proton pump 1-like [Cucumis sativus] >gi|449490827|ref|XP_004158719.1| PREDICTED: pyrophosphate-energized vacuolar membrane proton pump 1-like [Cucumis sativus]	XP_004144756	0	99	1452.19	759	756	NA	GO:0055114 ; GO:0009414 ; GO:0005739 ; GO:0009651 ; GO:0009926 ; GO:0009941 ; GO:0009705 ; GO:0004427 ; GO:0048366 ; GO:0032440 ; GO:0010008 ; GO:0015992 ; GO:0009678 ; GO:0005886 ; GO:0006119
MELO3C004202	763.447	321.635	1205.26	3.74728	1.90584	4.25613e-07	1.91053e-05	calmodulin-binding protein	468	gi|449454040|ref|XP_004144764.1|PREDICTED: uncharacterized protein LOC101207106 [Cucumis sativus] >gi|449517904|ref|XP_004165984.1| PREDICTED: uncharacterized protein LOC101229321 [Cucumis sativus]	XP_004144764	6.91291e-122	97	365.54	207	202	NA	NA
MELO3C004207	17.9914	5.06167	30.921	6.10886	2.6109	0.00462816	0.041153	wall-associated receptor kinase-like protein	203	gi|224123684|ref|XP_002330182.1|predicted protein [Populus trichocarpa] >gi|222871638|gb|EEF08769.1| predicted protein [Populus trichocarpa]	XP_002330182	3.23821e-85	79	261.536	202	160	NA	GO:0030247 ; GO:0016301 ; GO:0016310
MELO3C004213	1399.76	631.18	2168.33	3.43536	1.78046	5.62439e-06	0.000183375	f-box protein pp2-b15-like	299	gi|449454149|ref|XP_004144818.1|PREDICTED: F-box protein PP2-B15-like [Cucumis sativus]	XP_004144818	1.09351e-175	90	499.204	305	277	NA	NA
MELO3C004215	5519.29	2606.94	8431.65	3.23431	1.69346	4.80579e-05	0.00107556	60s ribosomal protein l18-3-like	152	gi|449454059|ref|XP_004144773.1|PREDICTED: 60S ribosomal protein L18-3-like [Cucumis sativus] >gi|449490874|ref|XP_004158733.1| PREDICTED: 60S ribosomal protein L18-3-like [Cucumis sativus]	XP_004144773	4.15205e-89	97	268.855	140	136	NA	GO:0003735 ; GO:0005886 ; GO:0005774 ; GO:0022625 ; GO:0009507 ; GO:0006412 ; GO:0042254
MELO3C004224	1144.87	505.729	1784.02	3.52761	1.81869	3.4995e-05	0.000831645	protein ralf-like 33-like	121	gi|449531227|ref|XP_004172589.1|PREDICTED: protein RALF-like 33-like [Cucumis sativus]	XP_004172589	6.17784e-80	98	241.506	121	119	NA	GO:0009506 ; GO:0009505 ; GO:0004871 ; GO:0048046 ; GO:0007267 ; GO:0019722
MELO3C004229	31807.2	16221.8	47392.5	2.92153	1.54672	9.97168e-05	0.00196987	src2-like protein	282	gi|449454083|ref|XP_004144785.1|PREDICTED: uncharacterized protein LOC101212570 [Cucumis sativus]	XP_004144785	3.97361e-100	97	305.834	267	260	NA	GO:0009646 ; GO:0010363 ; GO:0015802 ; GO:0006623 ; GO:0015696 ; GO:0043090 ; GO:0009611 ; GO:0006820 ; GO:0006862 ; GO:0010200 ; GO:0006612 ; GO:0006944 ; GO:0043069 ; GO:0005515 ; GO:0000326 ; GO:0006888 ; GO:0043269 ; GO:0005783 ; GO:0009612
MELO3C004233	362.046	143.614	580.478	4.04193	2.01505	2.12107e-05	0.000548233	PREDICTED: uncharacterized protein LOC101227606	111	gi|449523031|ref|XP_004168528.1|PREDICTED: uncharacterized protein LOC101227606 [Cucumis sativus]	XP_004168528	2.56781e-60	91	190.66	111	102	NA	NA
MELO3C004274	943.048	492.636	1393.46	2.82858	1.50008	9.40077e-05	0.0018725	peroxisomal membrane protein pmp34-like	317	gi|150036255|gb|ABR67418.1|mitochondrial FAD carrier [Cucumis melo subsp. melo]	ABR67418	0	100	606.675	317	317	NA	GO:0010286 ; GO:0051788 ; GO:0009611 ; GO:0006635 ; GO:0015217 ; GO:0009620 ; GO:0009867 ; GO:0043161 ; GO:0009414 ; GO:0015866 ; GO:0010363 ; GO:0010200 ; GO:0009407 ; GO:0090351 ; GO:0080129 ; GO:0006612 ; GO:0005743 ; GO:0016021 ; GO:0043069 ; GO:0005777 ; GO:0005347 ; GO:0042538 ; GO:0015867 ; GO:0007031 ; GO:0009695 ; GO:0080024 ; GO:0009738 ; GO:0009863 ; GO:0009723 ; GO:0006839 ; GO:0035556
MELO3C004286	4960.11	2379.03	7541.2	3.16986	1.66442	6.67014e-05	0.00141504	e3 ubiquitin-protein ligase atl6-like	379	gi|28558782|gb|AAO45753.1|RING/c3HC4/PHD zinc finger-like protein [Cucumis melo subsp. melo]	AAO45753	0	100	645.966	379	379	NA	GO:0009814 ; GO:0044464 ; GO:0009987 ; GO:0008152 ; GO:0008270 ; GO:0005515
MELO3C004287	459.875	150.218	769.531	5.12275	2.35692	1.03887e-06	4.16986e-05	transcription factor bhlh96-like	317	gi|449442845|ref|XP_004139191.1|PREDICTED: transcription factor bHLH96-like [Cucumis sativus] >gi|449524846|ref|XP_004169432.1| PREDICTED: transcription factor bHLH96-like [Cucumis sativus]	XP_004139191	0	99	532.332	317	315	NA	GO:0044444 ; GO:0043231 ; GO:0046983
MELO3C004289	104.875	166.892	42.8587	0.256805	-1.96125	0.000587212	0.00834946	tmv resistance protein n-like	1108	gi|28558777|gb|AAO45748.1|MRGH5 [Cucumis melo subsp. melo]	AAO45748	0	100	2094.32	1092	1092	NA	GO:0006952 ; GO:0043531 ; GO:0007165 ; GO:0005622 ; GO:0005515
MELO3C004296	3906.12	1460.97	6351.27	4.3473	2.12012	1.58478e-07	8.22671e-06	protein	216	gi|449442849|ref|XP_004139193.1|PREDICTED: miraculin-like [Cucumis sativus]	XP_004139193	1.69121e-129	93	375.17	216	202	NA	GO:0004866
MELO3C004305	1764.49	2457.31	1071.66	0.436113	-1.19723	0.00411468	0.0376315	pre-mrna-splicing factor slu7-like	536	gi|449482878|ref|XP_004156430.1|PREDICTED: pre-mRNA-splicing factor SLU7-like [Cucumis sativus]	XP_004156430	0	99	923.309	536	533	NA	GO:0008270 ; GO:0003727 ; GO:0051276 ; GO:0035196 ; GO:0043687 ; GO:0009410 ; GO:0000398 ; GO:0030422 ; GO:0008284 ; GO:0045893
MELO3C004338	71.1192	36.1939	106.045	2.9299	1.55085	0.00446229	0.0399193	acyl carrier protein chloroplastic-like	139	gi|449442875|ref|XP_004139206.1|PREDICTED: acyl carrier protein 1, chloroplastic-like [Cucumis sativus] >gi|449517922|ref|XP_004165993.1| PREDICTED: acyl carrier protein 1, chloroplastic-like [Cucumis sativus]	XP_004139206	1.18918e-77	97	237.269	139	135	NA	GO:0009536 ; GO:0006633 ; GO:0031177
MELO3C004351	160.997	248.088	73.9061	0.297904	-1.74708	0.000182667	0.00324851	hypothetical protein	199	gi|307136053|gb|ADN33904.1|hypothetical protein [Cucumis melo subsp. melo]	ADN33904	2.3006e-145	100	414.075	199	199	NA	NA
MELO3C004362	221.644	95.2832	348.005	3.65232	1.86881	0.000271844	0.00448664	protein	348	gi|449530710|ref|XP_004172336.1|PREDICTED: uncharacterized LOC101219794 [Cucumis sativus]	XP_004172336	1.62174e-147	92	431.795	350	325	NA	GO:0005886
MELO3C004369	39.7075	4.59003	74.825	16.3016	4.02694	2.38547e-07	1.16356e-05	26 protein	124	gi|449442915|ref|XP_004139226.1|PREDICTED: uncharacterized protein LOC101221137 [Cucumis sativus] >gi|449482961|ref|XP_004156455.1| PREDICTED: uncharacterized LOC101221137 [Cucumis sativus]	XP_004139226	1.0833e-43	68	152.525	145	100	NA	NA
MELO3C004373	125.676	58.786	192.566	3.27572	1.71181	0.000387574	0.00598726	hydroxycinnamoyl-coenzyme a shikimate quinate hydroxycinnamoyltransferase	471	gi|449482976|ref|XP_004156459.1|PREDICTED: spermidine hydroxycinnamoyl transferase-like [Cucumis sativus]	XP_004156459	0	96	826.239	473	455	NA	NA
MELO3C004381	469.091	708.55	229.631	0.324086	-1.62555	1.99675e-05	0.000523378	protein	173	gi|449442931|ref|XP_004139234.1|PREDICTED: auxin-induced protein 22D-like [Cucumis sativus] >gi|449531952|ref|XP_004172949.1| PREDICTED: auxin-induced protein 22D-like [Cucumis sativus]	XP_004139234	5.092e-110	95	323.168	173	165	NA	GO:0006417 ; GO:0006355 ; GO:0009536 ; GO:0046983 ; GO:0009734 ; GO:0005634
MELO3C004385	7759.58	1346.28	14172.9	10.5274	3.39608	2.34355e-17	1.55545e-14	pathogenesis-related protein p2-like	142	gi|449442941|ref|XP_004139239.1|PREDICTED: pathogenesis-related protein P2-like [Cucumis sativus] >gi|449483008|ref|XP_004156468.1| PREDICTED: pathogenesis-related protein P2-like [Cucumis sativus]	XP_004139239	1.31635e-96	97	285.804	142	139	NA	GO:0050832 ; GO:0005576 ; GO:0008061 ; GO:0042742 ; GO:0005618
MELO3C004388	709.043	363.209	1054.88	2.90433	1.53821	0.00151925	0.0176021	photosystem ii reaction center w chloroplast	133	gi|449442939|ref|XP_004139238.1|PREDICTED: photosystem II reaction center W protein, chloroplastic-like [Cucumis sativus] >gi|449483001|ref|XP_004156466.1| PREDICTED: photosystem II reaction center W protein, chloroplastic-like [Cucumis sativus]	XP_004139238	4.83528e-25	88	102.064	121	107	NA	GO:0016021 ; GO:0006364 ; GO:0009535 ; GO:0009657 ; GO:0009523 ; GO:0010207 ; GO:0042549
MELO3C004390	881.296	519.618	1242.98	2.3921	1.25827	0.00316099	0.030644	vip3 protein	126	gi|449442953|ref|XP_004139245.1|PREDICTED: probable prefoldin subunit 4-like [Cucumis sativus] >gi|449483025|ref|XP_004156473.1| PREDICTED: probable prefoldin subunit 4-like [Cucumis sativus]	XP_004139245	1.61702e-80	100	243.432	126	126	NA	GO:0006457 ; GO:0016272 ; GO:0051082 ; GO:0051087
MELO3C004406	108.132	12.2369	204.027	16.6731	4.05945	7.9086e-12	1.27803e-09	protein	105	gi|224123488|ref|XP_002319090.1|predicted protein [Populus trichocarpa] >gi|222857466|gb|EEE95013.1| predicted protein [Populus trichocarpa]	XP_002319090	8.76859e-07	58	51.9878	68	40	NA	NA
MELO3C004408	258.92	37.0331	480.807	12.9832	3.69857	3.12041e-15	1.26065e-12	protein	145	gi|224155551|ref|XP_002337613.1|predicted protein [Populus trichocarpa] >gi|222839675|gb|EEE77998.1| predicted protein [Populus trichocarpa]	XP_002337613	1.37857e-08	63	57.7658	65	41	NA	NA
MELO3C004409	148.987	39.1332	258.841	6.61436	2.7256	5.81434e-08	3.50629e-06	protein	137	gi|224115942|ref|XP_002332009.1|predicted protein [Populus trichocarpa] >gi|222875234|gb|EEF12365.1| predicted protein [Populus trichocarpa]	XP_002332009	5.553e-10	89	62.003	39	35	NA	NA
MELO3C004421	983.582	1405.02	562.148	0.400101	-1.32156	0.0015336	0.0177352	l-allo-threonine aldolase	342	gi|449527661|ref|XP_004170828.1|PREDICTED: L-allo-threonine aldolase-like [Cucumis sativus]	XP_004170828	0	99	631.328	320	317	NA	GO:0030170 ; GO:0004793 ; GO:0006567 ; GO:0006544 ; GO:0006563
MELO3C004432	1071.63	382.461	1760.79	4.60386	2.20284	1.12027e-05	0.00032683	NA	NA	NA	NA	NA	NA	NA	NA	NA	NA	NA
MELO3C004433	1925.29	3197.28	653.303	0.204331	-2.29102	6.88459e-08	4.03606e-06	calcium uptake protein mitochondrial-like	505	gi|449443259|ref|XP_004139397.1|PREDICTED: calcium uptake protein 1, mitochondrial-like [Cucumis sativus]	XP_004139397	0	94	823.928	497	471	NA	GO:0016023 ; GO:0005739 ; GO:0005509 ; GO:0009536
MELO3C004435	8958.07	13261.5	4654.67	0.350992	-1.51049	0.000360268	0.00564521	PREDICTED: uncharacterized protein LOC101209187	544	gi|449442985|ref|XP_004139261.1|PREDICTED: uncharacterized protein LOC101209187 [Cucumis sativus]	XP_004139261	0	96	993.801	544	524	NA	GO:0009506 ; GO:0016020
MELO3C004442	30.9255	9.16182	52.6893	5.75096	2.5238	0.00188733	0.0207172	nhl repeat-containing protein	165	gi|357478453|ref|XP_003609512.1|hypothetical protein MTR_4g116500 [Medicago truncatula] >gi|355510567|gb|AES91709.1| hypothetical protein MTR_4g116500 [Medicago truncatula]	XP_003609512	1.59038e-07	70	55.4546	55	39	NA	NA
MELO3C004444	70.659	27.6307	113.687	4.11452	2.04073	0.000536678	0.00778582	protein	109	gi|449443003|ref|XP_004139270.1|PREDICTED: uncharacterized protein LOC101211332 [Cucumis sativus] >gi|449493669|ref|XP_004159403.1| PREDICTED: uncharacterized protein LOC101227888 [Cucumis sativus]	XP_004139270	5.96649e-53	95	172.17	109	104	NA	GO:0048193 ; GO:0006944 ; GO:0005622
MELO3C004449	353.086	499.355	206.818	0.41417	-1.2717	0.00182338	0.0201941	leucine-rich repeat receptor-like protein kinase tdr-like	954	gi|449443009|ref|XP_004139273.1|PREDICTED: leucine-rich repeat receptor-like protein kinase TDR-like [Cucumis sativus] >gi|449493663|ref|XP_004159400.1| PREDICTED: leucine-rich repeat receptor-like protein kinase TDR-like [Cucumis sativus]	XP_004139273	0	98	1808.88	955	941	NA	GO:0006468 ; GO:0010223 ; GO:0055114 ; GO:0004674 ; GO:0016021 ; GO:0004872 ; GO:0007169 ; GO:0004713 ; GO:0005524 ; GO:2000604 ; GO:0010089 ; GO:0005515 ; GO:0032440 ; GO:0010067 ; GO:0007389 ; GO:0005886 ; GO:0009069
MELO3C004454	1304.32	464.873	2143.77	4.61152	2.20524	1.21785e-07	6.5412e-06	blue copper	224	gi|449443069|ref|XP_004139303.1|PREDICTED: blue copper protein-like [Cucumis sativus]	XP_004139303	9.1393e-64	90	208.379	130	117	NA	GO:0005507 ; GO:0009055
MELO3C004455	1359.88	467.749	2252.02	4.81458	2.26741	7.56427e-10	7.72387e-08	blue copper protein	340	gi|449493701|ref|XP_004159419.1|PREDICTED: uncharacterized protein LOC101231385 [Cucumis sativus]	XP_004159419	6.54849e-150	93	436.802	290	270	NA	GO:0005507 ; GO:0009055
MELO3C004465	1497.71	972.932	2022.49	2.07875	1.05572	0.00341772	0.0325718	protein	225	gi|449443049|ref|XP_004139293.1|PREDICTED: calmodulin-like protein 4-like [Cucumis sativus] >gi|449519070|ref|XP_004166558.1| PREDICTED: calmodulin-like protein 4-like [Cucumis sativus]	XP_004139293	6.72889e-120	94	351.673	227	215	NA	GO:0005509
MELO3C004487	251.796	374.757	128.835	0.343782	-1.54043	0.000609531	0.00861454	lysosomal pro-x carboxypeptidase-like	499	gi|449443023|ref|XP_004139280.1|PREDICTED: lysosomal Pro-X carboxypeptidase-like [Cucumis sativus] >gi|449493651|ref|XP_004159394.1| PREDICTED: lysosomal Pro-X carboxypeptidase-like [Cucumis sativus]	XP_004139280	0	98	974.926	499	491	NA	GO:0004185 ; GO:0019761 ; GO:0016023 ; GO:0005764 ; GO:0006508
MELO3C004504	443.62	608.566	278.674	0.45792	-1.12683	0.00332103	0.0319121	spx domain-containing protein 1-like	289	gi|449443079|ref|XP_004139308.1|PREDICTED: SPX domain-containing protein 1-like [Cucumis sativus] >gi|449520703|ref|XP_004167373.1| PREDICTED: SPX domain-containing protein 1-like [Cucumis sativus]	XP_004139308	0	99	576.63	290	289	NA	GO:0004872 ; GO:0019375 ; GO:0045892 ; GO:0005634 ; GO:0080040 ; GO:0006817 ; GO:0007165
MELO3C004505	779.36	468.094	1090.63	2.32993	1.22029	0.00581705	0.0485802	ribosomal protein l31	78	gi|449443081|ref|XP_004139309.1|PREDICTED: uncharacterized protein LOC101220819 [Cucumis sativus]	XP_004139309	5.18514e-34	96	121.324	61	59	NA	GO:0005840 ; GO:0003735 ; GO:0006412 ; GO:0042254
MELO3C004506	278.367	143.764	412.97	2.87255	1.52233	0.000745403	0.010104	bundle-sheath defective protein 2 family	150	gi|449443083|ref|XP_004139310.1|PREDICTED: uncharacterized protein LOC101221053 [Cucumis sativus] >gi|449520705|ref|XP_004167374.1| PREDICTED: uncharacterized LOC101221053 [Cucumis sativus]	XP_004139310	1.85239e-73	88	226.868	150	132	NA	GO:0009507 ; GO:0044237 ; GO:0031072 ; GO:0051082
MELO3C004522	101.281	21.3535	181.209	8.48615	3.08511	3.94261e-07	1.79143e-05	early nodulin-93-like	111	gi|449520647|ref|XP_004167345.1|PREDICTED: early nodulin-93-like [Cucumis sativus]	XP_004167345	3.9437e-59	100	187.963	111	111	NA	GO:0009877 ; GO:0016021
MELO3C004528	884.14	457.185	1311.09	2.86776	1.51992	0.00104212	0.0130812	protein	128	gi|449443113|ref|XP_004139325.1|PREDICTED: uncharacterized protein LOC101204118 isoform 1 [Cucumis sativus] >gi|449443115|ref|XP_004139326.1| PREDICTED: uncharacterized protein LOC101204118 isoform 2 [Cucumis sativus] >gi|449509449|ref|XP_004163592.1| PREDICTED: uncharacterized protein LOC101231537 isoform 1 [Cucumis sativus] >gi|449509451|ref|XP_004163593.1| PREDICTED: uncharacterized protein LO…	XP_004139325	1.1031e-70	96	218.779	130	125	NA	GO:0009507
MELO3C004545	456.507	273.882	639.133	2.33361	1.22256	0.00425464	0.0386452	3-hydroxyisobutyryl- hydrolase-like protein	310	gi|449443139|ref|XP_004139338.1|PREDICTED: 3-hydroxyisobutyryl-CoA hydrolase-like protein 3, mitochondrial-like [Cucumis sativus] >gi|449518115|ref|XP_004166089.1| PREDICTED: 3-hydroxyisobutyryl-CoA hydrolase-like protein 3, mitochondrial-like [Cucumis sativus]	XP_004139338	0	99	585.104	309	306	NA	GO:0006635 ; GO:0016853 ; GO:0016020 ; GO:0003860 ; GO:0005829 ; GO:0004300 ; GO:0006550 ; GO:0006552 ; GO:0006574 ; GO:0019482 ; GO:0006554 ; GO:0006568 ; GO:0006633 ; GO:0018874 ; GO:0046251
MELO3C004553	76.3114	24.3968	128.226	5.25585	2.39392	1.29629e-05	0.000368351	ethylene-responsive transciptional coactivator-like protein	212	gi|449443143|ref|XP_004139340.1|PREDICTED: multiprotein-bridging factor 1c-like [Cucumis sativus] >gi|449521076|ref|XP_004167557.1| PREDICTED: multiprotein-bridging factor 1c-like [Cucumis sativus]	XP_004139340	8.44244e-94	97	281.567	145	142	NA	GO:0034976 ; GO:0009414 ; GO:0006457 ; GO:0005730 ; GO:0009408 ; GO:0043565 ; GO:0009737 ; GO:0003700 ; GO:0003713 ; GO:0045893 ; GO:0009644 ; GO:0042542 ; GO:0009873 ; GO:0005667 ; GO:0045941
MELO3C004554	3181.24	899.046	5463.44	6.07693	2.60334	2.44369e-10	2.87427e-08	arabinogalactan peptide 22-like	63	gi|449443145|ref|XP_004139341.1|PREDICTED: arabinogalactan peptide 22-like [Cucumis sativus] >gi|449521078|ref|XP_004167558.1| PREDICTED: arabinogalactan peptide 22-like [Cucumis sativus]	XP_004139341	3.22213e-26	96	100.523	63	61	NA	NA
MELO3C004564	300.532	141.015	460.05	3.26241	1.70594	0.000391668	0.00602047	PREDICTED: uncharacterized protein LOC101209110	99	gi|449443153|ref|XP_004139345.1|PREDICTED: uncharacterized protein LOC101209110 [Cucumis sativus]	XP_004139345	1.03261e-30	98	114.39	99	98	NA	NA
MELO3C004565	2509.74	1598.24	3421.25	2.14064	1.09804	0.00174726	0.0195621	aim1 protein	724	gi|449443155|ref|XP_004139346.1|PREDICTED: peroxisomal fatty acid beta-oxidation multifunctional protein AIM1-like [Cucumis sativus]	XP_004139346	0	98	1322.76	724	716	NA	GO:0005618 ; GO:0008017 ; GO:0003729 ; GO:0009845 ; GO:0005777 ; GO:0009506 ; GO:0008692 ; GO:0009695 ; GO:0009908 ; GO:0003857 ; GO:0006635 ; GO:0000166 ; GO:0050662 ; GO:0009507 ; GO:0004300 ; GO:0018812 ; GO:0045298 ; GO:0006550 ; GO:0006552 ; GO:0006554 ; GO:0006568 ; GO:0006574 ; GO:0018874 ; GO:0019482 ; GO:0046251
MELO3C004579	257.548	148.816	366.28	2.46129	1.29941	0.000609563	0.00861454	dehydration-responsive element-binding protein 3-like	252	gi|449443341|ref|XP_004139438.1|PREDICTED: dehydration-responsive element-binding protein 3-like [Cucumis sativus] >gi|449516113|ref|XP_004165092.1| PREDICTED: dehydration-responsive element-binding protein 3-like [Cucumis sativus]	XP_004139438	1.76643e-107	96	322.013	253	243	NA	GO:0003700 ; GO:0003677 ; GO:0006355 ; GO:0005667
MELO3C004588	216.459	120.837	312.082	2.58267	1.36886	0.00361162	0.0341049	cytochrome b5-like	115	gi|449446520|ref|XP_004141019.1|PREDICTED: cytochrome b5-like [Cucumis sativus]	XP_004141019	1.38231e-64	100	202.216	95	95	NA	GO:0020037 ; GO:0016126
MELO3C004592	21.5845	5.09343	38.0757	7.47545	2.90216	0.000382829	0.0059436	multidrug and toxin extrusion protein 1-like	500	gi|255546327|ref|XP_002514223.1|multidrug resistance pump, putative [Ricinus communis] >gi|223546679|gb|EEF48177.1| multidrug resistance pump, putative [Ricinus communis]	XP_002514223	0	73	530.791	470	344	NA	GO:0006855 ; GO:0016020 ; GO:0015297 ; GO:0015238 ; GO:0031348 ; GO:0046685
MELO3C004612	1948.53	850.264	3046.79	3.58335	1.84131	2.02352e-05	0.00052742	40s ribosomal protein s30	62	gi|357476845|ref|XP_003608708.1|40S ribosomal protein S30 [Medicago truncatula] >gi|357482045|ref|XP_003611308.1| 40S ribosomal protein S30 [Medicago truncatula] >gi|355509763|gb|AES90905.1| 40S ribosomal protein S30 [Medicago truncatula] >gi|355512643|gb|AES94266.1| 40S ribosomal protein S30 [Medicago truncatula]	XP_003608708	1.77471e-27	100	103.605	62	62	NA	GO:0005730 ; GO:0003735 ; GO:0001510 ; GO:0022627 ; GO:0006412 ; GO:0005739 ; GO:0042254
MELO3C004618	2761.32	1387.92	4134.72	2.97908	1.57487	0.000182021	0.00324012	mitochondrial atp synthase g subunit family protein	122	gi|449446578|ref|XP_004141048.1|PREDICTED: uncharacterized protein LOC101203477 [Cucumis sativus] >gi|449488017|ref|XP_004157915.1| PREDICTED: uncharacterized LOC101203477 [Cucumis sativus]	XP_004141048	4.1385e-84	100	252.292	122	122	NA	GO:0051788 ; GO:0009853 ; GO:0080129 ; GO:0015078 ; GO:0006511 ; GO:0015986 ; GO:0046686 ; GO:0019932 ; GO:0000276
MELO3C004619	302.352	121.708	482.995	3.96848	1.98859	4.57832e-05	0.00103869	1-aminocyclopropane-1-carboxylate oxidase 1-like	122	gi|1183898|emb|CAA64798.1|ACC oxidase [Cucumis melo]	CAA64798	1.88806e-70	98	223.787	110	108	NA	GO:0048027 ; GO:0006101 ; GO:0048046 ; GO:0071732 ; GO:0006833 ; GO:0005773 ; GO:0009693 ; GO:0006102 ; GO:0009651 ; GO:0015979 ; GO:0007033 ; GO:0016706 ; GO:0000302 ; GO:0006972 ; GO:0005829 ; GO:0007030 ; GO:0006096 ; GO:0055072 ; GO:0071398 ; GO:0046686 ; GO:0003994 ; GO:0009506 ; GO:0009266 ; GO:0010382 ; GO:0009815 ; GO:0005886 ; GO:0005507 ; GO:0051365 ; GO:0071281 ; GO:0010089 ; GO:000573…
MELO3C004642	713.924	142.598	1285.25	9.01307	3.17202	2.15601e-12	3.96705e-10	ultraviolet-b-repressible protein	122	gi|449488079|ref|XP_004157934.1|PREDICTED: uncharacterized protein LOC101226875 [Cucumis sativus]	XP_004157934	4.03649e-58	97	186.037	122	119	NA	GO:0009523 ; GO:0015979 ; GO:0009535
[truncated: 1,953 more rows]
