# Supplementary material for: Transcriptome Analysis of the Melon-Fusarium oxysporum f. sp. melonis Race 1.2 Pathosystem in Susceptible and Resistant Plants
Source: Front Plant Sci. 2017 Mar 17;8:362. doi: 10.3389/fpls.2017.00362 (PMC5356040; doi:10.3389/fpls.2017.00362)
Supplement: Supplementary Table 4 — List of selected melon DEGs after FOM1.2 infection. [file Table4.XLSX]

## Sheet: Selected melon DEGs
List of selected melon DEGs after FOM1.2 infection
Functional Category	ID MELONOMICS v3.5	Gene Name	Annotation	log2 Fold Change
				NAD	NAD	CHT	CHT
				24 hpi	48 hpi	24 hpi	48 hpi
SUBTILISIN PROTEASE	MELO3C007609		subtilisin-like protease	1.7649	­	­	­
	MELO3C015526		subtilisin-like protease	1.334	­	­	­
	MELO3C023644		subtilisin-like protease-like	1.4029	­	-1.2196	­
	MELO3C024314		subtilisin-like protease-like	1.2591	­	­	­
LRR PROTEINS	MELO3C014415		leucine-rich repeat family protein	1.5496	­	­	­
	MELO3C026359		leucine-rich repeat family protein	2.3888	­	­	­
	MELO3C014614		leucine-rich repeat receptor-like protein	1.4957	­	­	­
	MELO3C023962		leucine-rich repeat receptor-like protein	2.5494	-1.4943	-1.8355	­
	MELO3C007887		probable lrr receptor-like serine threonine-protein kinase at4g36180-like	1.7031	­	­	­
	MELO3C002662		probable lrr receptor-like serine threonine-protein kinase at2g24230-like	­	1.2392	­	­
	MELO3C023665		leucine-rich repeat receptor-like tyrosine-protein kinase at2g41820-like	­	2.3402	­	­
CELL WALL REINFORCEMENT	MELO3C013954		14 kda proline-rich	2.8971	­	­	­
	MELO3C011271		14 kda proline-rich protein	3.4235	-1.6043	-1.4988	­
	MELO3C013952		14 kda proline-rich protein	2.2769	-3.6414	-3.1566	­
	MELO3C023952		proline-rich family expressed	1.5807	­	­	­
	MELO3C026077		proline-rich protein	1.9929	­	-1.5237	­
	MELO3C007692		hydroxyproline-rich glycoprotein	1.1018	­	­	­
	MELO3C024371		hydroxyproline-rich glycoprotein family protein	­	2.2487	­	1.9105
	MELO3C009532		late embryogenesis abundant hydroxyproline-rich glycoprotein	2.4237	­	­	­
	MELO3C012699		late embryogenesis abundant hydroxyproline-rich glycoprotein	1.6698	­	­	­
	MELO3C014516		late embryogenesis abundant hydroxyproline-rich glycoprotein	2.2698	­	­	­
	MELO3C016302		late embryogenesis abundant hydroxyproline-rich glycoprotein	2.5382	­	­	­
	MELO3C025270		late embryogenesis abundant hydroxyproline-rich glycoprotein	1.2969	­	­	­
	MELO3C022385		cellulose synthase	1.1536	­	­	­
	MELO3C009531		syntaxin-24-like	2.3157	1.5377	­	2.5402
	MELO3C009530		syntaxin-24-like	1.6312	1.487	­	2.2271
PGs	MELO3C009970		polygalacturonase at1g48100-like	2.5885	2.0021	­	1.888
	MELO3C010662		probable polygalacturonase non-catalytic subunit jp650-like	1.6021	­	­	1.2105
	MELO3C017098		polygalacturonase-1 non-catalytic subunit beta	2.0457	­	­	­
	MELO3C016384	PGIP	polygalacturonase-inhibiting protein	1.8739	­	­	1.9456
	MELO3C022704		pectin methylesterase	1.9422	­	­	­
	MELO3C007375		pectin methylesterase	1.7042	­	­	­
	MELO3C006208		pectinesterase 2-like	2.2133	1.3656	­	2.708
	MELO3C010953		pectinesterase 11-like	­	4.8403	­
	MELO3C005291		pectinesterase inhibitor	2.7931	­	­	­
	MELO3C005885		probable pectinesterase pectinesterase inhibitor 34-like	2.0178	­	­	­
	MELO3C015963		probable pectinesterase pectinesterase inhibitor 40-like	1.7048	­	­	­
	MELO3C023253		probable pectinesterase pectinesterase inhibitor 51-like	2.6165	­	­	1.9468
	MELO3C023254		probable pectinesterase pectinesterase inhibitor 51-like	1.8032	­	­	1.441
	MELO3C002319		pectate lyase	2.5742	­	­	­
	MELO3C024477		probable pectate lyase 12-like	2.9979	­	-1.3324	­
XYLEM PROTEINASE	MELO3C023640		xylem serine proteinase 1-like isoform 1	1.5444	­	­	­
	MELO3C024124		xylem serine proteinase 1-like isoform 1	1.2667	­	­	­
DEFENCE RELATED PROTEINS	MELO3C023694	PR1	pathogenesis-related protein pr-1	1.8009	­	-2.1421	­
	MELO3C006572		endo- -beta-d-glucanase-like	1.6299	­	­	1.341
	MELO3C023353		endo- -beta-glucanase	1.8307	­	­	­
	MELO3C010248	PR3	pathogenesis-related protein 3	2.701	3.651	­	2.3512
	MELO3C017677		chitinase-like protein 1-like isoform 2	1.554	­	­	­
	MELO3C006704		chitinase-like protein 2	1.3583	­	­	­
	MELO3C007962		class i chitinase	2.8221	4.62	1.4599	2.3054
	MELO3C026772		acidic endochitinase-like	1.6521	­	­	­
	MELO3C005642		thaumatin-like protein	7.2858	Inf	4.6119	7.7881
	MELO3C009903		thaumatin-like protein	2.9571	­	­	­
	MELO3C002128		thaumatin-like protein	2.7963	­	­	­
	MELO3C013762	TLP1	thaumatin-like protein 1-like	2.6787	­	-1.5932	­
	MELO3C003144		pathogenesis-related thaumatin-like protein	2.4562	­	­	­
	MELO3C011018	TLP1	thaumatin-like protein 1-like	1.7519	­	­	­
	MELO3C005940		pathogenesis-related thaumatin-like protein	2.4562	­	­	­
	MELO3C002457		peroxidase	1.2312	­	­	­
	MELO3C007935		peroxidase 64	2.1259	­	­	­
	MELO3C011348		peroxidase 64	3.7799	­	­	­
	MELO3C014658		peroxidase 2-like	1.1523	­	­	­
	MELO3C021513		peroxidase 31	2.254	­	­	­
	MELO3C015551	FMO1	Flavin monoxigenase	­	Inf	­	­
	MELO3C014767		chalcone synthase	2.1279	­	­	­
	MELO3C007732		E3 Ubiquitin protein ligase ATL6 like	Inf	­	­	­
Ca+2 RELATED PROTEINS	MELO3C014698	CaM	calmodulin	1.1764	­	­	­
	MELO3C004465		calmodulin-like protein 4-like [Cucumis sativus]	7.12179	­	­	­
	MELO3C015088		calmodulin binding	­	2.1814	­	­
ANCHYRIN REPEAT CONTAINING PROTEINS	MELO3C009784		ankyrin repeat protein rf_0381-like	2.3344	­	­	­
	MELO3C011476		ankyrin repeat-containing protein at2g01680-like	1.7413	5.2372	3.2538	2.08
	MELO3C011477		ankyrin	Inf	4.4059	2.5906	4.3743
	MELO3C011475		ankyrin repeat-containing protein at2g01680-like	­	2.6514	­	­
	MELO3C013066		ankyrin repeat-containing protein at5g02620-like	­	2.4148	­	­
ETHYLENE RELATED TFs	MELO3C005088		ap2 erf domain-containing transcription factor	2.3077	­	­	­
	MELO3C005465		ethylene-responsive transcription factor 5-like	1.1043	­	­	­
	MELO3C005734		ap2 erf domain-containing transcription factor	2.6972	­	­	­
	MELO3C005972		ethylene-responsive transcription factor erf034-like	3.1247	­	­	­
	MELO3C006149		ap2 erf domain-containing transcription factor	2.5704	­	­	­
	MELO3C006973		ethylene-responsive transcription factor crf4-like	1.9901	­	­	­
	MELO3C007267		ethylene-responsive transcription factor 4-like	1.4867	­	­	­
	MELO3C010840		ap2 erf domain-containing transcription factor	1.6744	­	-1.3079	­
	MELO3C011286		ap2 erf domain-containing transcription factor	1.9146	­	­	­
	MELO3C013917		ethylene-responsive transcription factor 5-like	1.5464	­	­	­
	MELO3C014181		ethylene-responsive transcription factor 3-like	1.727	­	­	­
	MELO3C014441		ethylene-responsive element binding factor-like protein	1.6693	­	­	­
	MELO3C016285		ethylene-responsive transcription factor erf061-like	1.564	­	­	­
	MELO3C022281		ethylene-responsive transcription factor erf034-like	1.9496	­	­	­
	MELO3C022718		ethylene-responsive transcription factor-like protein	2.1111	­	­	­
	MELO3C022718		ethylene-responsive transcription factor-like protein	2.1111	­	­	­
	MELO3C025608		ethylene-responsive transcription factor 4-like	1.7372	­	­	­
	MELO3C006431		ap2 erf domain-containing transcription factor	­	2.5618	­	-4.6573
	MELO3C015961		ethylene-responsive transcription factor 1b-like	­	2.4758	­	­
LOX	MELO3C005822		lipoxygenase	2.9042	­	­	­
	MELO3C014636		linoleate 13s-lipoxygenase 2- chloroplastic-like	­	4.0603	­	­
	MELO3C004244		probable linoleate 9s-lipoxygenase 5-like	­	1.6822	­	­
	MELO3C004247		probable linoleate 9s-lipoxygenase 5-like	­	1.6297	­	­
AUXIN RELATED GENES	MELO3C013367		auxin influx carrier component	2.4257	­	­	­
	MELO3C003299		auxin influx carrier protein	1.294	­	­	­
	MELO3C003783		auxin-induced protein 5ng4-like	1.9798	­	­	­
	MELO3C000885		auxin-responsive family protein	1.6868	­	­	­
	MELO3C005991		auxin-responsive family protein	1.9871	­	­	­
	MELO3C006371		auxin-responsive protein iaa13	1.4238	­	­	­
	MELO3C023046		auxin-responsive protein iaa13	1.4288	­	­	­
ABA RECEPTORS	MELO3C009136		abscisic acid receptor pyl4-like	2.3773	­	­	­
	MELO3C026019		abscisic acid receptor pyl4-like	2.2033	­	­	­
	MELO3C002656		abscisic acid receptor pyl4-like	1.7283	­	­	­
	MELO3C023724		abscisic acid receptor pyl8	1.1268	­	­	­
	MELO3C013854		abscisic acid receptor pyr1-like	1.1676	­	­	­
MAPK	MELO3C002150	MPKK4	mitogen-activated protein kinase kinase 4-like	1.143	­	­	­
	MELO3C025790	MPKK5	map kinase kinase 5	1.2521	­	­	­
WRKY TF	MELO3C005937	WRKY12	probable wrky transcription factor 12-like	1.3981	­	­	­
	MELO3C007576	WRKY15	probable wrky transcription factor 15-like	2.37			1.3
	MELO3C016774		dna-binding protein wrky	1.1888	­	­	­
	MELO3C016947		dna-binding wrky	2.4238	­	­	­
	MELO3C007409		wrky transcription factor 6-like	­	1.2617	­
Inf: the gene was not expressed in the mock-inoculated plant at the same time point
­ Not differentially expressed genes.
Note: The numbers indicate log2fold change of differentially expressed genes.
