# Supplementary material for: Transcriptome Analysis of the Melon-Fusarium oxysporum f. sp. melonis Race 1.2 Pathosystem in Susceptible and Resistant Plants
Source: Front Plant Sci. 2017 Mar 17;8:362. doi: 10.3389/fpls.2017.00362 (PMC5356040; doi:10.3389/fpls.2017.00362)
Supplement: Supplementary Table 5 — Complete list of FOM1.2 DEGs recovered in CHT at 24 and 48 hpi, as defined in the Results Section. [file Table5.XLSX]

## Sheet: DEGs FOM1.2 in CHT 24 - 48 hpi
Complete list of FOM1.2 DEGs recovered in CHT at 24 hpi
id	baseMean	log2FoldChange	lfcSE	stat	pvalue	padj	Gene.name	Gene.description
FOXG_00017	4.4469	4.4428	1.4906	2.9806	0.00287687	0.0154082	FOXG_00017	conserved hypothetical protein [Source:BROAD_F_oxysporum;Acc:FOXG_00017]
FOXG_00030	7.671	5.056	1.439	3.51346	0.000442303	0.00513015	FOXG_00030	conserved hypothetical protein [Source:BROAD_F_oxysporum;Acc:FOXG_00030]
FOXG_00035	3.2503	4.0756	1.5276	2.668	0.00763035	0.0279013	FOXG_00035	enolase [Source:BROAD_F_oxysporum;Acc:FOXG_00035]
FOXG_00040	2.9652	3.9538	1.5397	2.56788	0.0102324	0.0324055	FOXG_00040	conserved hypothetical protein [Source:BROAD_F_oxysporum;Acc:FOXG_00040]
FOXG_00054	3.5616	4.0805	1.5407	2.64847	0.00808565	0.0289842	FOXG_00054	hypothetical protein similar to thioesterase family protein [Source:BROAD_F_oxysporum;Acc:FOXG_00054]
FOXG_00058	6.0336	4.7903	1.4591	3.28297	0.00102721	0.00831358	FRP1	Frp1 [Source:UniProtKB/TrEMBL;Acc:Q6B957]
FOXG_00072	3.3028	4.1037	1.5224	2.69557	0.0070268	0.0269015	FOXG_00072	hypothetical protein similar to eukaryotic translation initiation factor 3 subunit EifCd [Source:BROAD_F_oxysporum;Acc:FOXG_00072]
FOXG_00082	3.6404	4.2064	1.5146	2.7773	0.00548125	0.0232666	FOXG_00082	conserved hypothetical protein [Source:BROAD_F_oxysporum;Acc:FOXG_00082]
FOXG_00087	2.939	3.9637	1.5365	2.57964	0.00989022	0.0323923	FOXG_00087	conserved hypothetical protein [Source:BROAD_F_oxysporum;Acc:FOXG_00087]
FOXG_00106	3.4341	3.9977	1.551	2.57741	0.00995424	0.0324055	FOXG_00106	glucose-6-phosphate 1-dehydrogenase [Source:BROAD_F_oxysporum;Acc:FOXG_00106]
FOXG_00107	12.87	5.5777	1.41	3.95568	7.63158e-05	0.00170275	FOXG_00107	conserved hypothetical protein [Source:BROAD_F_oxysporum;Acc:FOXG_00107]
FOXG_00125	6.4744	4.8361	1.4618	3.30829	0.000938674	0.00784094	FOXG_00125	conserved hypothetical protein [Source:BROAD_F_oxysporum;Acc:FOXG_00125]
FOXG_00135	5.7204	4.7026	1.4721	3.1944	0.0014012	0.0096286	FOXG_00135	conserved hypothetical protein [Source:BROAD_F_oxysporum;Acc:FOXG_00135]
FOXG_00140	11.0789	5.4995	1.3997	3.92916	8.52427e-05	0.00180168	FOXG_00140	protein disulfide-isomerase precursor [Source:BROAD_F_oxysporum;Acc:FOXG_00140]
FOXG_00142	2.4964	3.7891	1.5539	2.43842	0.0147517	0.0403207	FOXG_00142	cytochrome c peroxidase, mitochondrial precursor [Source:BROAD_F_oxysporum;Acc:FOXG_00142]
FOXG_00146	5.9568	4.7172	1.4736	3.20119	0.00136859	0.00944017	FOXG_00146	14-3-3 protein 6 [Source:BROAD_F_oxysporum;Acc:FOXG_00146]
FOXG_00149	7.1904	3.7012	1.1315	3.27121	0.0010709	0.00840566	FOXG_00149	hypothetical protein [Source:BROAD_F_oxysporum;Acc:FOXG_00149]
FOXG_00172	4.1356	4.3375	1.5024	2.887	0.00388931	0.0188887	FOXG_00172	carbamoyl-phosphate synthase arginine-specific large chain [Source:BROAD_F_oxysporum;Acc:FOXG_00172]
FOXG_00190	7.9823	5.0624	1.4449	3.50351	0.000459167	0.00522589	FOXG_00190	glucosamine-fructose-6-phosphate aminotransferase [Source:BROAD_F_oxysporum;Acc:FOXG_00190]
FOXG_00212	2.8339	3.8857	1.5511	2.50514	0.0122404	0.0366607	FOXG_00212	hypothetical protein [Source:BROAD_F_oxysporum;Acc:FOXG_00212]
FOXG_00228	2.5489	3.8041	1.5521	2.45094	0.0142483	0.0401022	FOXG_00228	conserved hypothetical protein [Source:BROAD_F_oxysporum;Acc:FOXG_00228]
FOXG_00237	14.9537	5.8542	1.3722	4.26632	1.9872e-05	0.00078667	FOXG_00237	60S ribosomal protein L9-B [Source:BROAD_F_oxysporum;Acc:FOXG_00237]
FOXG_00279	4.5782	4.4099	1.5017	2.93651	0.00331928	0.0172205	FOXG_00279	6-phosphogluconate dehydrogenase [Source:BROAD_F_oxysporum;Acc:FOXG_00279]
FOXG_00296	4.552	4.4296	1.4962	2.96049	0.00307151	0.0162593	FOXG_00296	GTP-binding nuclear protein GSP1/Ran [Source:BROAD_F_oxysporum;Acc:FOXG_00296]
FOXG_00307	6.8927	4.9187	1.4513	3.38926	0.000700814	0.00664679	FOXG_00307	60S ribosomal protein L11 [Source:BROAD_F_oxysporum;Acc:FOXG_00307]
FOXG_00308	15.6678	4.7719	1.0638	4.48582	7.26347e-06	0.000389023	FOXG_00308	ATP synthase subunit alpha, mitochondrial precursor [Source:BROAD_F_oxysporum;Acc:FOXG_00308]
FOXG_00329	5.2271	4.6277	1.4736	3.14041	0.00168709	0.0110511	FOXG_00329	FK506-binding protein 4 [Source:BROAD_F_oxysporum;Acc:FOXG_00329]
FOXG_00340	2.5489	3.8041	1.5521	2.45094	0.0142483	0.0401022	FOXG_00340	hypothetical protein [Source:BROAD_F_oxysporum;Acc:FOXG_00340]
FOXG_00366	3.0159	3.9404	1.5478	2.54578	0.0109034	0.0342921	FOXG_00366	conserved hypothetical protein [Source:BROAD_F_oxysporum;Acc:FOXG_00366]
FOXG_00371	12.0167	5.5615	1.3996	3.97357	7.08047e-05	0.00165302	FOXG_00371	60S ribosomal protein L35 [Source:BROAD_F_oxysporum;Acc:FOXG_00371]
FOXG_00377	19.9464	6.1967	1.3473	4.59929	4.2393e-06	0.000266199	FOXG_00377	conserved hypothetical protein [Source:BROAD_F_oxysporum;Acc:FOXG_00377]
FOXG_00379	12.0514	2.2066	0.6793	3.24833	0.00116085	0.00856438	FOXG_00379	ADP-ribosylation factor [Source:BROAD_F_oxysporum;Acc:FOXG_00379]
FOXG_00385	5.7992	4.7464	1.4632	3.24382	0.00117939	0.00856438	FOXG_00385	elongation factor 1-beta [Source:BROAD_F_oxysporum;Acc:FOXG_00385]
FOXG_00394	2.6258	3.7634	1.5676	2.40069	0.0163644	0.0442201	FOXG_00394	cytochrome P450 51 [Source:BROAD_F_oxysporum;Acc:FOXG_00394]
FOXG_00396	8.6088	5.1942	1.4256	3.64358	0.000268867	0.00362672	FOXG_00396	conserved hypothetical protein [Source:BROAD_F_oxysporum;Acc:FOXG_00396]
FOXG_00415	2.3669	3.7104	1.5624	2.37476	0.0175603	0.0453927	FOXG_00415	conserved hypothetical protein [Source:BROAD_F_oxysporum;Acc:FOXG_00415]
FOXG_00444	3.6404	4.2064	1.5146	2.7773	0.00548125	0.0232666	FOXG_00444	zinc-finger transcription factor ace1 [Source:BROAD_F_oxysporum;Acc:FOXG_00444]
FOXG_00479	6.3314	3.5408	1.1352	3.11901	0.00181459	0.0116762	FOXG_00479	hypothetical protein similar to MFS quinate transporter QutD [Source:BROAD_F_oxysporum;Acc:FOXG_00479]
FOXG_00480	28.1407	6.5993	1.3207	4.99694	5.82457e-07	5.58239e-05	CBH-C	Putative exoglucanase type C [Source:UniProtKB/Swiss-Prot;Acc:P46238]
FOXG_00494	3.4585	4.1527	1.5189	2.73397	0.00625763	0.0248802	FOXG_00494	cytochrome c1, mitochondrial precursor [Source:BROAD_F_oxysporum;Acc:FOXG_00494]
FOXG_00520	3.8749	4.2857	1.5051	2.8474	0.00440782	0.020634	FOXG_00520	conserved hypothetical protein [Source:BROAD_F_oxysporum;Acc:FOXG_00520]
FOXG_00527	2.2882	3.6826	1.5661	2.35147	0.0186992	0.0468366	FOXG_00527	ammonium transporter MEP1 [Source:BROAD_F_oxysporum;Acc:FOXG_00527]
FOXG_00537	22.0653	5.2314	1.0426	5.01782	5.22605e-07	5.28702e-05	FOXG_00537	Extracellular matrix protein [Source:UniProtKB/TrEMBL;Acc:Q8X199]
FOXG_00543	3.2766	4.0948	1.5238	2.68721	0.00720518	0.0271087	FOXG_00543	conserved hypothetical protein [Source:BROAD_F_oxysporum;Acc:FOXG_00543]
FOXG_00560	4.9946	4.4854	1.4983	2.99359	0.00275712	0.0150946	FOXG_00560	inorganic pyrophosphatase [Source:BROAD_F_oxysporum;Acc:FOXG_00560]
FOXG_00564	14.875	5.8458	1.3735	4.25611	2.08017e-05	0.000789163	FOXG_00564	conserved hypothetical protein [Source:BROAD_F_oxysporum;Acc:FOXG_00564]
FOXG_00565	6.7895	4.8293	1.4696	3.28608	0.00101591	0.00825877	FOXG_00565	hypothetical protein similar to calnexin [Source:BROAD_F_oxysporum;Acc:FOXG_00565]
FOXG_00583	2.8865	3.9522	1.5377	2.57018	0.0101646	0.0324055	FOXG_00583	conserved hypothetical protein [Source:BROAD_F_oxysporum;Acc:FOXG_00583]
FOXG_00584	15.8653	5.9096	1.37	4.31347	1.60715e-05	0.00066514	FOXG_00584	conserved hypothetical protein [Source:BROAD_F_oxysporum;Acc:FOXG_00584]
FOXG_00585	3.2766	4.0948	1.5238	2.68721	0.00720518	0.0271087	FOXG_00585	serine/threonine-protein kinase psk1 [Source:BROAD_F_oxysporum;Acc:FOXG_00585]
FOXG_00603	2.3932	3.6878	1.5686	2.35097	0.0187243	0.0468366	FOXG_00603	conserved hypothetical protein [Source:BROAD_F_oxysporum;Acc:FOXG_00603]
FOXG_00607	3.7717	4.2061	1.5182	2.77038	0.00559901	0.0236014	FOXG_00607	conserved hypothetical protein [Source:BROAD_F_oxysporum;Acc:FOXG_00607]
FOXG_00618	3.1472	4.0328	1.5307	2.63465	0.00842238	0.029256	FOXG_00618	conserved hypothetical protein [Source:BROAD_F_oxysporum;Acc:FOXG_00618]
FOXG_00627	3.6667	4.2223	1.5115	2.79339	0.00521584	0.0227226	FOXG_00627	conserved hypothetical protein [Source:BROAD_F_oxysporum;Acc:FOXG_00627]
FOXG_00630	9.676	5.2986	1.4219	3.72652	0.000194141	0.00287113	FOXG_00630	S-adenosylmethionine synthetase [Source:BROAD_F_oxysporum;Acc:FOXG_00630]
FOXG_00636	27.1912	5.49	1.0424	5.26682	1.38805e-07	1.89712e-05	FOXG_00636	conserved hypothetical protein [Source:BROAD_F_oxysporum;Acc:FOXG_00636]
FOXG_00655	6.7107	4.8798	1.4558	3.35203	0.000802213	0.00720614	FOXG_00655	tubulin alpha-2B chain [Source:BROAD_F_oxysporum;Acc:FOXG_00655]
FOXG_00661	19.0048	3.5079	0.7653	4.58365	4.56931e-06	0.00026841	FOXG_00661	40S ribosomal protein S15-6 [Source:BROAD_F_oxysporum;Acc:FOXG_00661]
FOXG_00672	6.8401	4.9295	1.4476	3.4053	0.000660924	0.00640183	FOXG_00672	conserved hypothetical protein [Source:BROAD_F_oxysporum;Acc:FOXG_00672]
FOXG_00680	3.3028	4.1037	1.5224	2.69557	0.0070268	0.0269015	FOXG_00680	NADH dehydrogenase iron-sulfur protein 2, mitochondrial precursor [Source:BROAD_F_oxysporum;Acc:FOXG_00680]
FOXG_00683	3.9274	4.2856	1.5064	2.84489	0.00444273	0.0206383	FOXG_00683	ATP synthase subunit 4, mitochondrial precursor [Source:BROAD_F_oxysporum;Acc:FOXG_00683]
FOXG_00687	4.3438	4.3853	1.4991	2.9253	0.00344127	0.0176027	FOXG_00687	conserved hypothetical protein [Source:BROAD_F_oxysporum;Acc:FOXG_00687]
FOXG_00734	2.7308	3.8877	1.5434	2.519	0.0117689	0.0361996	FOXG_00734	acetyl-coenzyme A synthetase [Source:BROAD_F_oxysporum;Acc:FOXG_00734]
FOXG_00754	2.3144	3.7074	1.5614	2.37448	0.0175738	0.0453927	FOXG_00754	conserved hypothetical protein [Source:BROAD_F_oxysporum;Acc:FOXG_00754]
FOXG_00768	2.9127	3.9632	1.5359	2.58035	0.00987001	0.0323923	FOXG_00768	ATP synthase subunit 5, mitochondrial precursor [Source:BROAD_F_oxysporum;Acc:FOXG_00768]
FOXG_00788	2.5489	3.8041	1.5521	2.45094	0.0142483	0.0401022	FOXG_00788	conserved hypothetical protein [Source:BROAD_F_oxysporum;Acc:FOXG_00788]
FOXG_00795	16.2174	4.7404	1.1127	4.26018	2.04267e-05	0.000789163	FOXG_00795	heat shock 70 kDa protein [Source:BROAD_F_oxysporum;Acc:FOXG_00795]
FOXG_00797	2.3407	3.7158	1.5603	2.3815	0.0172422	0.0453927	FOXG_00797	conserved hypothetical protein [Source:BROAD_F_oxysporum;Acc:FOXG_00797]
FOXG_00802	5.9023	4.7315	1.4707	3.21723	0.00129435	0.0091357	FOXG_00802	60S ribosomal protein L15 [Source:BROAD_F_oxysporum;Acc:FOXG_00802]
FOXG_00808	7.2546	4.9763	1.4483	3.43593	0.000590524	0.00616853	FOXG_00808	conserved hypothetical protein [Source:BROAD_F_oxysporum;Acc:FOXG_00808]
FOXG_00817	3.6667	4.2223	1.5115	2.79339	0.00521584	0.0227226	FOXG_00817	hypothetical protein [Source:BROAD_F_oxysporum;Acc:FOXG_00817]
FOXG_00823	8.5426	3.9415	1.1136	3.53934	0.000401127	0.00474319	FOXG_00823	inosine-5'-monophosphate dehydrogenase IMD2 [Source:BROAD_F_oxysporum;Acc:FOXG_00823]
FOXG_00825	7.0746	4.9555	1.4471	3.42433	0.00061632	0.00630516	FOXG_00825	mitochondrial-processing peptidase subunit beta [Source:BROAD_F_oxysporum;Acc:FOXG_00825]
FOXG_00887	3.3816	4.0762	1.5313	2.66192	0.0077696	0.0280167	RPB1	DNA-directed RNA polymerase [Source:UniProtKB/TrEMBL;Acc:E0ZQL6]
FOXG_00893	17.9161	4.2828	0.8974	4.77238	1.82059e-06	0.000150695	FOXG_00893	heat shock protein SSB1 [Source:BROAD_F_oxysporum;Acc:FOXG_00893]
FOXG_00908	3.6667	4.2223	1.5115	2.79339	0.00521584	0.0227226	FOXG_00908	conserved hypothetical protein [Source:BROAD_F_oxysporum;Acc:FOXG_00908]
FOXG_00919	2.2882	3.6826	1.5661	2.35147	0.0186992	0.0468366	FOXG_00919	conserved hypothetical protein [Source:BROAD_F_oxysporum;Acc:FOXG_00919]
FOXG_00928	39.2509	4.2927	0.6579	6.52532	6.78553e-11	4.11882e-08	FOXG_00928	aldehyde dehydrogenase [Source:BROAD_F_oxysporum;Acc:FOXG_00928]
FOXG_00948	8.7663	5.1333	1.4431	3.55723	0.000374781	0.00451971	FOXG_00948	40S ribosomal protein S8-B [Source:BROAD_F_oxysporum;Acc:FOXG_00948]
FOXG_00951	7.1777	4.9927	1.4416	3.46341	0.000533377	0.00574721	FOXG_00951	40S ribosomal protein S6-B [Source:BROAD_F_oxysporum;Acc:FOXG_00951]
FOXG_00954	2.9652	3.9538	1.5397	2.56788	0.0102324	0.0324055	FOXG_00954	vacuolar ATP synthase subunit B [Source:BROAD_F_oxysporum;Acc:FOXG_00954]
FOXG_00956	4.8633	4.5434	1.4811	3.06752	0.00215846	0.0128016	FOXG_00956	hypothetical protein similar to alpha-tubulin B [Source:BROAD_F_oxysporum;Acc:FOXG_00956]
FOXG_00961	5.2534	4.6316	1.4732	3.14393	0.00166696	0.0110221	FOXG_00961	hypothetical protein similar to ubiquinol-cytochrome c reductase complex core protein 2 precursor [Source:BROAD_F_oxysporum;Acc:FOXG_00961]
FOXG_00973	3.0947	4.0319	1.5294	2.63617	0.00838479	0.029256	FOXG_00973	hypothetical protein similar to L-arabinitol 4-dehydrogenase [Source:BROAD_F_oxysporum;Acc:FOXG_00973]
FOXG_00974	3.1734	4.0178	1.5351	2.61726	0.00886375	0.0300017	FOXG_00974	conserved hypothetical protein [Source:BROAD_F_oxysporum;Acc:FOXG_00974]
FOXG_00982	4.3944	4.4125	1.4966	2.94841	0.00319417	0.0168109	FOXG_00982	conserved hypothetical protein [Source:BROAD_F_oxysporum;Acc:FOXG_00982]
FOXG_00985	2.9127	3.9632	1.5359	2.58035	0.00987001	0.0323923	FOXG_00985	conserved hypothetical protein [Source:BROAD_F_oxysporum;Acc:FOXG_00985]
FOXG_00997	2.7045	3.8814	1.5441	2.51372	0.0119464	0.0361996	FOXG_00997	casein kinase II subunit alpha [Source:BROAD_F_oxysporum;Acc:FOXG_00997]
FOXG_01001	8.3743	5.1695	1.4267	3.62331	0.00029086	0.00382295	FOXG_01001	40S ribosomal protein S11 [Source:BROAD_F_oxysporum;Acc:FOXG_01001]
FOXG_01010	2.7833	3.865	1.5504	2.49282	0.0126734	0.037404	FOXG_01010	conserved hypothetical protein [Source:BROAD_F_oxysporum;Acc:FOXG_01010]
FOXG_01025	2.7045	3.8814	1.5441	2.51372	0.0119464	0.0361996	FOXG_01025	hypothetical protein similar to serine/threonine protein kinase Kin4 [Source:BROAD_F_oxysporum;Acc:FOXG_01025]
FOXG_01036	3.4848	4.1653	1.5166	2.74643	0.00602484	0.024439	FOXG_01036	conserved hypothetical protein [Source:BROAD_F_oxysporum;Acc:FOXG_01036]
FOXG_01043	3.3291	4.104	1.523	2.69463	0.00704668	0.0269015	FOXG_01043	conserved hypothetical protein [Source:BROAD_F_oxysporum;Acc:FOXG_01043]
FOXG_01052	3.7455	4.2224	1.5135	2.78983	0.00527349	0.0228101	FOXG_01052	adenine phosphoribosyltransferase [Source:BROAD_F_oxysporum;Acc:FOXG_01052]
FOXG_01060	3.4322	4.1294	1.5236	2.71029	0.00672251	0.0263262	FOXG_01060	conserved hypothetical protein [Source:BROAD_F_oxysporum;Acc:FOXG_01060]
FOXG_01091	3.4848	4.1653	1.5166	2.74643	0.00602484	0.024439	FOXG_01091	predicted protein [Source:BROAD_F_oxysporum;Acc:FOXG_01091]
FOXG_01111	9.4396	5.3071	1.4165	3.74672	0.000179163	0.00276487	FOXG_01111	peptidyl-prolyl cis-trans isomerase, mitochondrial precursor [Source:BROAD_F_oxysporum;Acc:FOXG_01111]
FOXG_01115	2.8865	3.9522	1.5377	2.57018	0.0101646	0.0324055	FOXG_01115	26S proteasome non-ATPase regulatory subunit 14 [Source:BROAD_F_oxysporum;Acc:FOXG_01115]
FOXG_01124	7.6691	4.8859	1.4788	3.304	0.000953152	0.00792552	FOXG_01124	conserved hypothetical protein [Source:BROAD_F_oxysporum;Acc:FOXG_01124]
FOXG_01135	8.6008	2.6945	0.8492	3.1729	0.00150924	0.0101414	FOXG_01135	40S ribosomal protein S21 [Source:BROAD_F_oxysporum;Acc:FOXG_01135]
FOXG_01139	9.2596	5.2578	1.4235	3.69354	0.000221158	0.00307426	FOXG_01139	conserved hypothetical protein [Source:BROAD_F_oxysporum;Acc:FOXG_01139]
FOXG_01149	6.4481	4.8098	1.4674	3.27772	0.0010465	0.00835825	FOXG_01149	homocitrate synthase, mitochondrial precursor [Source:BROAD_F_oxysporum;Acc:FOXG_01149]
FOXG_01161	2.652	3.8254	1.5551	2.45993	0.0138965	0.0401022	FOXG_01161	threonine dehydratase, mitochondrial precursor [Source:BROAD_F_oxysporum;Acc:FOXG_01161]
FOXG_01181	3.0684	4.0165	1.5323	2.62128	0.00876007	0.0299289	FOXG_01181	conserved hypothetical protein [Source:BROAD_F_oxysporum;Acc:FOXG_01181]
FOXG_01284	8.0367	5.11	1.4332	3.56552	0.000363142	0.00443813	FOXG_01284	cerevisin precursor [Source:BROAD_F_oxysporum;Acc:FOXG_01284]
FOXG_01314	2.4964	3.7891	1.5539	2.43842	0.0147517	0.0403207	FOXG_01314	hypothetical protein similar to RhiN protein [Source:BROAD_F_oxysporum;Acc:FOXG_01314]
FOXG_01332	4.837	4.539	1.4817	3.06338	0.00218855	0.0128016	FOXG_01332	hypothetical protein similar to N amino acid permease [Source:BROAD_F_oxysporum;Acc:FOXG_01332]
FOXG_01413	14.3681	4.651	1.0715	4.34045	1.4219e-05	0.000616493	FOXG_01413	40S ribosomal protein S3aE [Source:BROAD_F_oxysporum;Acc:FOXG_01413]
FOXG_01426	3.5373	4.1655	1.5179	2.74419	0.00606613	0.024439	FOXG_01426	hypothetical protein similar to nucleosome assembly protein [Source:BROAD_F_oxysporum;Acc:FOXG_01426]
FOXG_01449	3.7436	4.1215	1.5388	2.67834	0.00739871	0.0275522	FOXG_01449	hypothetical protein similar to tropomyosin 1 [Source:BROAD_F_oxysporum;Acc:FOXG_01449]
FOXG_01453	4.9664	4.5497	1.4844	3.06498	0.00217682	0.0128016	FOXG_01453	peptidyl-prolyl cis-trans isomerase B precursor [Source:BROAD_F_oxysporum;Acc:FOXG_01453]
FOXG_01472	5.3322	4.6163	1.4786	3.12202	0.00179612	0.0115984	FOXG_01472	protein yop-1 [Source:BROAD_F_oxysporum;Acc:FOXG_01472]
FOXG_01492	3.8224	4.2559	1.5109	2.81689	0.00484918	0.0221312	FOXG_01492	hypothetical protein similar to elongation factor 1-gamma 2 [Source:BROAD_F_oxysporum;Acc:FOXG_01492]
FOXG_01529	3.1734	4.0178	1.5351	2.61726	0.00886375	0.0300017	FOXG_01529	conserved hypothetical protein [Source:BROAD_F_oxysporum;Acc:FOXG_01529]
FOXG_01532	2.5226	3.8031	1.5515	2.4512	0.0142382	0.0401022	FOXG_01532	cell division control protein 12 [Source:BROAD_F_oxysporum;Acc:FOXG_01532]
FOXG_01540	3.2766	4.0948	1.5238	2.68721	0.00720518	0.0271087	FOXG_01540	conserved hypothetical protein [Source:BROAD_F_oxysporum;Acc:FOXG_01540]
FOXG_01544	9.7091	2.1004	0.8925	2.35338	0.0186034	0.0468366	FOXG_01544	succinate dehydrogenase flavoprotein subunit, mitochondrial precursor [Source:BROAD_F_oxysporum;Acc:FOXG_01544]
FOXG_01555	3.3816	4.0762	1.5313	2.66192	0.0077696	0.0280167	FOXG_01555	elongation of fatty acids protein 2 [Source:BROAD_F_oxysporum;Acc:FOXG_01555]
FOXG_01556	2.3407	3.7158	1.5603	2.3815	0.0172422	0.0453927	FOXG_01556	hypothetical protein [Source:BROAD_F_oxysporum;Acc:FOXG_01556]
FOXG_01567	2.3407	3.7158	1.5603	2.3815	0.0172422	0.0453927	FOXG_01567	conserved hypothetical protein [Source:BROAD_F_oxysporum;Acc:FOXG_01567]
FOXG_01569	12.1723	5.5899	1.3953	4.00618	6.17081e-05	0.0015607	FOXG_01569	conserved hypothetical protein [Source:BROAD_F_oxysporum;Acc:FOXG_01569]
FOXG_01603	2.5751	3.7922	1.5558	2.43746	0.0147909	0.0403207	FOXG_01603	centromere/microtubule-binding protein cbf5 [Source:BROAD_F_oxysporum;Acc:FOXG_01603]
FOXG_01610	3.6142	4.179	1.5202	2.74899	0.0059779	0.024439	FOXG_01610	cutinase transcription factor 1 beta [Source:BROAD_F_oxysporum;Acc:FOXG_01610]
FOXG_01611	10.3512	5.4135	1.4072	3.84697	0.000119588	0.00216199	FOXG_01611	conserved hypothetical protein [Source:BROAD_F_oxysporum;Acc:FOXG_01611]
FOXG_01615	8.0367	5.11	1.4332	3.56552	0.000363142	0.00443813	FOXG_01615	60S ribosomal protein L4-A [Source:BROAD_F_oxysporum;Acc:FOXG_01615]
FOXG_01618	2.7308	3.8877	1.5434	2.519	0.0117689	0.0361996	FOXG_01618	elongation factor Tu, mitochondrial precursor [Source:BROAD_F_oxysporum;Acc:FOXG_01618]
FOXG_01619	8.672	3.9713	1.1075	3.58565	0.000336241	0.0041938	FOXG_01619	conserved hypothetical protein [Source:BROAD_F_oxysporum;Acc:FOXG_01619]
FOXG_01659	2.6277	3.7118	1.5759	2.35535	0.0185051	0.0468366	FOXG_01659	importin subunit alpha [Source:BROAD_F_oxysporum;Acc:FOXG_01659]
FOXG_01669	3.5616	4.0805	1.5407	2.64847	0.00808565	0.0289842	FOXG_01669	hypothetical protein similar to mitochondrial inner membrane protein [Source:BROAD_F_oxysporum;Acc:FOXG_01669]
FOXG_01670	10.8425	5.4173	1.4162	3.8252	0.000130667	0.00226615	FOXG_01670	conserved hypothetical protein [Source:BROAD_F_oxysporum;Acc:FOXG_01670]
FOXG_01702	3.1715	3.9181	1.5598	2.51194	0.0120069	0.0361996	FOXG_01702	translation initiation factor RLI1 [Source:BROAD_F_oxysporum;Acc:FOXG_01702]
FOXG_01719	2.3144	3.7074	1.5614	2.37448	0.0175738	0.0453927	FOXG_01719	conserved hypothetical protein [Source:BROAD_F_oxysporum;Acc:FOXG_01719]
FOXG_01733	3.7192	4.2298	1.511	2.79926	0.00512205	0.0227226	FOXG_01733	pyruvate carboxylase [Source:BROAD_F_oxysporum;Acc:FOXG_01733]
FOXG_01756	3.9537	4.2749	1.5098	2.83151	0.00463282	0.0213039	FOXG_01756	conserved hypothetical protein [Source:BROAD_F_oxysporum;Acc:FOXG_01756]
FOXG_01760	10.2986	5.4138	1.4065	3.84908	0.000118562	0.00216199	FOXG_01760	40S ribosomal protein S13-1 [Source:BROAD_F_oxysporum;Acc:FOXG_01760]
FOXG_01798	3.5373	4.1655	1.5179	2.74419	0.00606613	0.024439	FOXG_01798	protein SSD1 [Source:BROAD_F_oxysporum;Acc:FOXG_01798]
FOXG_01870	2.7833	3.865	1.5504	2.49282	0.0126734	0.037404	FOXG_01870	hypothetical protein similar to NADH-cytochrome B5 reductase [Source:BROAD_F_oxysporum;Acc:FOXG_01870]
FOXG_01888	2.3932	3.6878	1.5686	2.35097	0.0187243	0.0468366	FOXG_01888	conserved hypothetical protein [Source:BROAD_F_oxysporum;Acc:FOXG_01888]
FOXG_01889	16.2048	5.8946	1.3776	4.27881	1.87892e-05	0.000760335	FOXG_01889	60S ribosomal protein L2 [Source:BROAD_F_oxysporum;Acc:FOXG_01889]
FOXG_01896	7.5678	5.054	1.4363	3.51872	0.000433627	0.00506176	FOXG_01896	60S ribosomal protein L10a [Source:BROAD_F_oxysporum;Acc:FOXG_01896]
FOXG_01898	2.4438	3.7016	1.5714	2.35567	0.0184893	0.0468366	SKP1	SCF complex subunit Skp1 [Source:UniProtKB/TrEMBL;Acc:Q6B956]
FOXG_01903	6.8401	4.9295	1.4476	3.4053	0.000660924	0.00640183	FOXG_01903	conserved hypothetical protein [Source:BROAD_F_oxysporum;Acc:FOXG_01903]
FOXG_01922	3.1472	4.0328	1.5307	2.63465	0.00842238	0.029256	FOXG_01922	conserved hypothetical protein [Source:BROAD_F_oxysporum;Acc:FOXG_01922]
FOXG_01924	2.4701	3.7581	1.56	2.40904	0.0159944	0.0435363	FOXG_01924	conserved hypothetical protein [Source:BROAD_F_oxysporum;Acc:FOXG_01924]
FOXG_01927	13.8612	3.8852	0.9494	4.09213	4.27424e-05	0.00125538	FOXG_01927	40S ribosomal protein S18 [Source:BROAD_F_oxysporum;Acc:FOXG_01927]
FOXG_01929	5.9286	4.7535	1.466	3.24242	0.00118519	0.00856438	FOXG_01929	hypothetical protein [Source:BROAD_F_oxysporum;Acc:FOXG_01929]
FOXG_01937	5.019	4.5803	1.4782	3.0985	0.00194504	0.0120754	FOXG_01937	hypothetical protein similar to transmembrane protein [Source:BROAD_F_oxysporum;Acc:FOXG_01937]
FOXG_01946	6.2924	4.81	1.463	3.28773	0.00101	0.00824757	FOXG_01946	calcium/calmodulin-dependent protein kinase [Source:BROAD_F_oxysporum;Acc:FOXG_01946]
FOXG_01951	5.6698	4.713	1.4665	3.21375	0.00131014	0.00914434	FOXG_01951	ATP synthase gamma chain, mitochondrial precursor [Source:BROAD_F_oxysporum;Acc:FOXG_01951]
FOXG_01952	2.4438	3.7016	1.5714	2.35567	0.0184893	0.0468366	FOXG_01952	hypothetical protein similar to topoisomerase I [Source:BROAD_F_oxysporum;Acc:FOXG_01952]
FOXG_01955	9.5817	4.1056	1.103	3.72212	0.00019756	0.00287113	FOXG_01955	hypothetical protein similar to cutinase G-box binding protein [Source:BROAD_F_oxysporum;Acc:FOXG_01955]
FOXG_01962	3.1715	3.9181	1.5598	2.51194	0.0120069	0.0361996	FOXG_01962	conserved hypothetical protein [Source:BROAD_F_oxysporum;Acc:FOXG_01962]
FOXG_01980	3.6404	4.2064	1.5146	2.7773	0.00548125	0.0232666	FOXG_01980	hypothetical protein [Source:BROAD_F_oxysporum;Acc:FOXG_01980]
FOXG_01985	11.2364	5.4801	1.4064	3.89663	9.75385e-05	0.00190987	FOXG_01985	ATP-dependent RNA helicase eIF4A [Source:BROAD_F_oxysporum;Acc:FOXG_01985]
FOXG_01998	8.3218	5.1646	1.4272	3.61863	0.000296166	0.00385228	FOXG_01998	60S acidic ribosomal protein P0 [Source:BROAD_F_oxysporum;Acc:FOXG_01998]
FOXG_02000	5.0715	4.5887	1.4773	3.10623	0.00189487	0.0120228	FOXG_02000	hypothetical protein similar to protein mitochondrial targeting protein Mas1 [Source:BROAD_F_oxysporum;Acc:FOXG_02000]
FOXG_02003	3.6667	4.2223	1.5115	2.79339	0.00521584	0.0227226	FOXG_02003	glycogen synthase [Source:BROAD_F_oxysporum;Acc:FOXG_02003]
FOXG_02019	12.1324	4.4007	1.0982	4.0073	6.14168e-05	0.0015607	FOXG_02019	ATP-dependent RNA helicase DED1 [Source:BROAD_F_oxysporum;Acc:FOXG_02019]
FOXG_02044	3.9274	4.2856	1.5064	2.84489	0.00444273	0.0206383	FOXG_02044	conserved hypothetical protein [Source:BROAD_F_oxysporum;Acc:FOXG_02044]
FOXG_02068	11.936	5.5805	1.395	4.0005	6.32096e-05	0.00156294	FOXG_02068	conserved hypothetical protein [Source:BROAD_F_oxysporum;Acc:FOXG_02068]
FOXG_02115	5.0715	4.5887	1.4773	3.10623	0.00189487	0.0120228	FOXG_02115	conserved hypothetical protein [Source:BROAD_F_oxysporum;Acc:FOXG_02115]
FOXG_02121	17.6399	3.7603	0.845	4.45003	8.586e-06	0.00042257	FOXG_02121	40S ribosomal protein S12 [Source:BROAD_F_oxysporum;Acc:FOXG_02121]
FOXG_02122	4.9158	4.5378	1.4837	3.05855	0.00222409	0.0128574	FOXG_02122	40S ribosomal protein S22 [Source:BROAD_F_oxysporum;Acc:FOXG_02122]
FOXG_02142	5.8274	4.6135	1.494	3.08812	0.00201424	0.0122673	FOXG_02142	hypothetical protein similar to bete-glucosidase [Source:BROAD_F_oxysporum;Acc:FOXG_02142]
FOXG_02151	5.1221	4.5555	1.4884	3.06063	0.00220868	0.0128499	FOXG_02151	5-aminolevulinate synthase, mitochondrial precursor [Source:BROAD_F_oxysporum;Acc:FOXG_02151]
FOXG_02154	2.6783	3.8625	1.5476	2.4958	0.0125675	0.0373335	FOXG_02154	conserved hypothetical protein [Source:BROAD_F_oxysporum;Acc:FOXG_02154]
FOXG_02162	2.652	3.8254	1.5551	2.45993	0.0138965	0.0401022	FOXG_02162	pyrroline-5-carboxylate reductase [Source:BROAD_F_oxysporum;Acc:FOXG_02162]
FOXG_02180	3.1209	4.0369	1.529	2.64026	0.00828417	0.029256	FOXG_02180	hypothetical protein similar to eukaryotic translation initiation factor 3 subunit EifCa [Source:BROAD_F_oxysporum;Acc:FOXG_02180]
FOXG_02183	2.2882	3.6826	1.5661	2.35147	0.0186992	0.0468366	FOXG_02183	serine/threonine-protein phosphatase PP1 [Source:BROAD_F_oxysporum;Acc:FOXG_02183]
FOXG_02247	11.1276	5.3825	1.4291	3.76648	0.000165564	0.00262756	FOXG_02247	hypothetical protein [Source:BROAD_F_oxysporum;Acc:FOXG_02247]
FOXG_02274	5.878	4.7502	1.4638	3.24523	0.00117356	0.00856438	FOXG_02274	conserved hypothetical protein [Source:BROAD_F_oxysporum;Acc:FOXG_02274]
FOXG_02277	3.2766	4.0948	1.5238	2.68721	0.00720518	0.0271087	FOXG_02277	conserved hypothetical protein [Source:BROAD_F_oxysporum;Acc:FOXG_02277]
FOXG_02283	6.1387	4.7644	1.4676	3.24645	0.00116853	0.00856438	FOXG_02283	predicted protein [Source:BROAD_F_oxysporum;Acc:FOXG_02283]
FOXG_02293	2.7571	3.8831	1.5453	2.5129	0.0119744	0.0361996	FOXG_02293	ATP synthase delta chain, mitochondrial precursor [Source:BROAD_F_oxysporum;Acc:FOXG_02293]
FOXG_02298	3.3554	4.0955	1.5258	2.68412	0.00727214	0.0271994	FOXG_02298	GTP-binding protein SAR1 [Source:BROAD_F_oxysporum;Acc:FOXG_02298]
FOXG_02300	3.3291	4.104	1.523	2.69463	0.00704668	0.0269015	FOXG_02300	hypothetical protein similar to protein translocation complex componenet NpL1 [Source:BROAD_F_oxysporum;Acc:FOXG_02300]
FOXG_02332	3.511	4.1693	1.5163	2.74966	0.00596575	0.024439	FOXG_02332	conserved hypothetical protein [Source:BROAD_F_oxysporum;Acc:FOXG_02332]
FOXG_02339	4.265	4.3951	1.4948	2.94026	0.00327935	0.0171601	FOXG_02339	Beta-tubulin [Source:UniProtKB/TrEMBL;Acc:Q6GUE1]
FOXG_02349	2.4964	3.7891	1.5539	2.43842	0.0147517	0.0403207	FOXG_02349	beta-glucosidase 1 precursor [Source:BROAD_F_oxysporum;Acc:FOXG_02349]
FOXG_02366	9.2324	3.2512	1.0453	3.11031	0.00186892	0.0119414	FOXG_02366	40S ribosomal protein S7 [Source:BROAD_F_oxysporum;Acc:FOXG_02366]
FOXG_02384	3.0947	4.0319	1.5294	2.63617	0.00838479	0.029256	FOXG_02384	arginyl-tRNA synthetase [Source:BROAD_F_oxysporum;Acc:FOXG_02384]
FOXG_02385	11.2083	5.5125	1.3991	3.93996	8.14951e-05	0.0017845	FOXG_02385	hypothetical protein similar to domain membrane protein [Source:BROAD_F_oxysporum;Acc:FOXG_02385]
FOXG_02390	4.6551	4.495	1.4856	3.02578	0.00247992	0.0140683	FOXG_02390	conserved hypothetical protein [Source:BROAD_F_oxysporum;Acc:FOXG_02390]
FOXG_02452	2.3407	3.7158	1.5603	2.3815	0.0172422	0.0453927	FOXG_02452	conserved hypothetical protein [Source:BROAD_F_oxysporum;Acc:FOXG_02452]
FOXG_02457	6.3975	4.8598	1.453	3.3446	0.000824016	0.0072141	FOXG_02457	conserved hypothetical protein [Source:BROAD_F_oxysporum;Acc:FOXG_02457]
FOXG_02459	5.7467	4.7228	1.4679	3.21748	0.00129322	0.0091357	FOXG_02459	hypothetical protein similar to arginine permease [Source:BROAD_F_oxysporum;Acc:FOXG_02459]
FOXG_02474	9.5447	5.3224	1.4141	3.76376	0.000167379	0.00262756	FOXG_02474	hypothetical protein similar to amino acid permease [Source:BROAD_F_oxysporum;Acc:FOXG_02474]
FOXG_02490	4.9664	4.5497	1.4844	3.06498	0.00217682	0.0128016	FOXG_02490	hypothetical protein [Source:BROAD_F_oxysporum;Acc:FOXG_02490]
FOXG_02504	3.1978	3.9905	1.5451	2.58266	0.00980432	0.0323923	FOXG_02504	hypothetical protein similar to Cip1 [Source:BROAD_F_oxysporum;Acc:FOXG_02504]
FOXG_02808	4.0831	4.344	1.4996	2.89684	0.00376942	0.0187798	FOXG_02808	hypothetical protein similar to monosaccharide transporter [Source:BROAD_F_oxysporum;Acc:FOXG_02808]
FOXG_02912	4.4994	4.4478	1.4905	2.98405	0.00284461	0.0152803	EG-1	Endoglucanase type C [Source:UniProtKB/Swiss-Prot;Acc:P46237]
FOXG_02924	2.5226	3.8031	1.5515	2.4512	0.0142382	0.0401022	FOXG_02924	acetyl-CoA hydrolase [Source:BROAD_F_oxysporum;Acc:FOXG_02924]
FOXG_02928	6.6057	4.896	1.4498	3.37691	0.000733054	0.00688089	FOXG_02928	hypothetical protein [Source:BROAD_F_oxysporum;Acc:FOXG_02928]
FOXG_02985	5.878	4.7502	1.4638	3.24523	0.00117356	0.00856438	FOXG_02985	ABC transporter CDR4 [Source:BROAD_F_oxysporum;Acc:FOXG_02985]
FOXG_03015	2.9652	3.9538	1.5397	2.56788	0.0102324	0.0324055	FOXG_03015	vacuolar calcium ion transporter [Source:BROAD_F_oxysporum;Acc:FOXG_03015]
FOXG_03026	4.6551	4.495	1.4856	3.02578	0.00247992	0.0140683	FOXG_03026	conserved hypothetical protein [Source:BROAD_F_oxysporum;Acc:FOXG_03026]
FOXG_03030	2.2882	3.6826	1.5661	2.35147	0.0186992	0.0468366	FOXG_03030	mannose-1-phosphate guanyltransferase [Source:BROAD_F_oxysporum;Acc:FOXG_03030]
FOXG_03049	4.0043	4.3019	1.5076	2.8534	0.00432542	0.020634	FOXG_03049	conserved hypothetical protein [Source:BROAD_F_oxysporum;Acc:FOXG_03049]
FOXG_03055	2.8358	3.7745	1.5727	2.40008	0.0163913	0.0442201	FOXG_03055	conserved hypothetical protein [Source:BROAD_F_oxysporum;Acc:FOXG_03055]
FOXG_03057	18.3724	4.9861	1.0536	4.73233	2.21954e-06	0.000168407	FOXG_03057	conserved hypothetical protein [Source:BROAD_F_oxysporum;Acc:FOXG_03057]
FOXG_03063	4.2387	4.3863	1.4963	2.93134	0.003375	0.0173123	FOXG_03063	conserved hypothetical protein [Source:BROAD_F_oxysporum;Acc:FOXG_03063]
FOXG_03065	10.6625	5.4553	1.4032	3.88766	0.000101214	0.00196068	FOXG_03065	conserved hypothetical protein [Source:BROAD_F_oxysporum;Acc:FOXG_03065]
FOXG_03074	6.2681	4.8245	1.4572	3.3108	0.000930296	0.00780677	FOXG_03074	transaldolase [Source:BROAD_F_oxysporum;Acc:FOXG_03074]
FOXG_03076	6.3206	4.8086	1.4622	3.28859	0.00100692	0.00824757	FOXG_03076	superoxide dismutase [Source:BROAD_F_oxysporum;Acc:FOXG_03076]
FOXG_03083	7.6485	4.8983	1.4738	3.32352	0.000888895	0.00759943	FOXG_03083	40S ribosomal protein S4-A [Source:BROAD_F_oxysporum;Acc:FOXG_03083]
FOXG_03085	3.0947	4.0319	1.5294	2.63617	0.00838479	0.029256	FOXG_03085	fumarate hydratase, mitochondrial precursor [Source:BROAD_F_oxysporum;Acc:FOXG_03085]
FOXG_03099	15.6922	4.7616	1.0752	4.42862	9.48376e-06	0.000442819	FOXG_03099	malate synthase [Source:BROAD_F_oxysporum;Acc:FOXG_03099]
FOXG_03124	9.7022	5.2878	1.4249	3.71102	0.000206426	0.00293673	FOXG_03124	60S ribosomal protein L24 [Source:BROAD_F_oxysporum;Acc:FOXG_03124]
FOXG_03126	4.4732	4.448	1.4899	2.98549	0.0028312	0.0152803	FOXG_03126	hypothetical protein similar to nascent polypeptide-associated complex subunit [Source:BROAD_F_oxysporum;Acc:FOXG_03126]
FOXG_03132	10.4913	4.2185	1.1051	3.81747	0.000134825	0.00231619	FOXG_03132	hypothetical protein [Source:BROAD_F_oxysporum;Acc:FOXG_03132]
FOXG_03133	4.2514	2.9726	1.1829	2.51297	0.0119719	0.0361996	FOXG_03133	conserved hypothetical protein [Source:BROAD_F_oxysporum;Acc:FOXG_03133]
FOXG_03135	3.3028	4.1037	1.5224	2.69557	0.0070268	0.0269015	FOXG_03135	conserved hypothetical protein [Source:BROAD_F_oxysporum;Acc:FOXG_03135]
FOXG_03138	3.2503	4.0756	1.5276	2.668	0.00763035	0.0279013	FOXG_03138	ATP-dependent RNA helicase SUB2 [Source:BROAD_F_oxysporum;Acc:FOXG_03138]
FOXG_03145	2.4964	3.7891	1.5539	2.43842	0.0147517	0.0403207	FOXG_03145	eukaryotic translation initiation factor 1A [Source:BROAD_F_oxysporum;Acc:FOXG_03145]
FOXG_03176	3.2503	4.0756	1.5276	2.668	0.00763035	0.0279013	FOXG_03176	conserved hypothetical protein [Source:BROAD_F_oxysporum;Acc:FOXG_03176]
FOXG_03180	3.0947	4.0319	1.5294	2.63617	0.00838479	0.029256	FOXG_03180	conserved hypothetical protein [Source:BROAD_F_oxysporum;Acc:FOXG_03180]
FOXG_03183	2.4964	3.7891	1.5539	2.43842	0.0147517	0.0403207	FOXG_03183	hypothetical protein similar to zinc finger protein 58 [Source:BROAD_F_oxysporum;Acc:FOXG_03183]
FOXG_03188	3.3554	4.0955	1.5258	2.68412	0.00727214	0.0271994	FOXG_03188	conserved hypothetical protein [Source:BROAD_F_oxysporum;Acc:FOXG_03188]
FOXG_03218	3.4848	4.1653	1.5166	2.74643	0.00602484	0.024439	FOXG_03218	polyadenylate-binding protein [Source:BROAD_F_oxysporum;Acc:FOXG_03218]
FOXG_03223	4.3944	4.4125	1.4966	2.94841	0.00319417	0.0168109	FOXG_03223	conserved hypothetical protein [Source:BROAD_F_oxysporum;Acc:FOXG_03223]
FOXG_03247	3.5635	4.153	1.5217	2.72911	0.00635052	0.0250309	FOXG_03247	hypothetical protein similar to PH domain protein [Source:BROAD_F_oxysporum;Acc:FOXG_03247]
FOXG_03261	5.019	4.5803	1.4782	3.0985	0.00194504	0.0120754	FOXG_03261	hypothetical protein similar to assimilatory sulfite reductase [Source:BROAD_F_oxysporum;Acc:FOXG_03261]
FOXG_03266	3.0421	3.9877	1.5381	2.59262	0.00952476	0.0320602	FOXG_03266	conserved hypothetical protein [Source:BROAD_F_oxysporum;Acc:FOXG_03266]
FOXG_03276	2.7833	3.865	1.5504	2.49282	0.0126734	0.037404	FOXG_03276	nuclear transport factor 2 [Source:BROAD_F_oxysporum;Acc:FOXG_03276]
FOXG_03277	8.9726	5.2482	1.4204	3.69483	0.000220031	0.00307426	FOXG_03277	60S ribosomal protein L8 [Source:BROAD_F_oxysporum;Acc:FOXG_03277]
FOXG_03287	2.3932	3.6878	1.5686	2.35097	0.0187243	0.0468366	FOXG_03287	conserved hypothetical protein [Source:BROAD_F_oxysporum;Acc:FOXG_03287]
FOXG_03298	3.8749	4.2857	1.5051	2.8474	0.00440782	0.020634	FOXG_03298	conserved hypothetical protein [Source:BROAD_F_oxysporum;Acc:FOXG_03298]
FOXG_03336	2.7308	3.8877	1.5434	2.519	0.0117689	0.0361996	FOXG_03336	prion formation protein 1 [Source:BROAD_F_oxysporum;Acc:FOXG_03336]
FOXG_03343	3.4585	4.1527	1.5189	2.73397	0.00625763	0.0248802	FOXG_03343	conserved hypothetical protein [Source:BROAD_F_oxysporum;Acc:FOXG_03343]
FOXG_03359	5.124	4.5783	1.4809	3.09148	0.00199163	0.0121703	FOXG_03359	hypothetical protein similar to Hsp70 family protein [Source:BROAD_F_oxysporum;Acc:FOXG_03359]
FOXG_03365	8.5037	5.1891	1.4254	3.64047	0.000272136	0.00364382	FOXG_03365	hypothetical protein [Source:BROAD_F_oxysporum;Acc:FOXG_03365]
FOXG_03373	4.2387	4.3863	1.4963	2.93134	0.003375	0.0173123	FOXG_03373	ATP synthase D chain, mitochondrial [Source:BROAD_F_oxysporum;Acc:FOXG_03373]
FOXG_03374	2.7571	3.8831	1.5453	2.5129	0.0119744	0.0361996	FOXG_03374	hypothetical protein similar to ATP synthase D chain, mitochondrial [Source:BROAD_F_oxysporum;Acc:FOXG_03374]
FOXG_03375	7.9073	5.0606	1.4418	3.50989	0.000448289	0.00516668	FOXG_03375	60S ribosomal protein L14-B [Source:BROAD_F_oxysporum;Acc:FOXG_03375]
FOXG_03403	2.3144	3.7074	1.5614	2.37448	0.0175738	0.0453927	FOXG_03403	conserved hypothetical protein [Source:BROAD_F_oxysporum;Acc:FOXG_03403]
FOXG_03408	2.5489	3.8041	1.5521	2.45094	0.0142483	0.0401022	FOXG_03408	vacuolar ATP synthase subunit E [Source:BROAD_F_oxysporum;Acc:FOXG_03408]
FOXG_03418	27.0561	5.4894	1.0419	5.26851	1.37536e-07	1.89712e-05	FOXG_03418	phosphoenolpyruvate carboxykinase [Source:BROAD_F_oxysporum;Acc:FOXG_03418]
FOXG_03428	4.3681	4.3841	1.5025	2.9178	0.00352515	0.0178811	FOXG_03428	conserved hypothetical protein [Source:BROAD_F_oxysporum;Acc:FOXG_03428]
FOXG_03446	5.2797	4.6311	1.4738	3.14224	0.00167662	0.0110221	FOXG_03446	conserved hypothetical protein [Source:BROAD_F_oxysporum;Acc:FOXG_03446]
FOXG_03462	7.1758	4.8998	1.4646	3.3454	0.00082165	0.0072141	FOXG_03462	conserved hypothetical protein [Source:BROAD_F_oxysporum;Acc:FOXG_03462]
FOXG_03490	10.896	3.5449	0.9615	3.6868	0.00022709	0.00313281	FOXG_03490	60S ribosomal protein L13-A [Source:BROAD_F_oxysporum;Acc:FOXG_03490]
FOXG_03501	3.2766	4.0948	1.5238	2.68721	0.00720518	0.0271087	FOXG_03501	hypothetical protein [Source:BROAD_F_oxysporum;Acc:FOXG_03501]
FOXG_03515	48.3643	6.234	1.0259	6.07655	1.22795e-09	5.59026e-07	EF1A	Translation elongation factor EF1 alpha [Source:UniProtKB/TrEMBL;Acc:Q64F06]
FOXG_03553	3.3816	4.0762	1.5313	2.66192	0.0077696	0.0280167	FOXG_03553	hypothetical protein similar to coatomer subunit gamma [Source:BROAD_F_oxysporum;Acc:FOXG_03553]
FOXG_03558	10.0398	5.3549	1.4153	3.78369	0.000154518	0.0025122	FOXG_03558	conserved hypothetical protein [Source:BROAD_F_oxysporum;Acc:FOXG_03558]
FOXG_03596	5.9811	4.7807	1.4605	3.27325	0.00106319	0.00838126	FOXG_03596	conserved hypothetical protein [Source:BROAD_F_oxysporum;Acc:FOXG_03596]
FOXG_03600	2.8865	3.9522	1.5377	2.57018	0.0101646	0.0324055	FOXG_03600	sulfate adenylyltransferase [Source:BROAD_F_oxysporum;Acc:FOXG_03600]
FOXG_03605	6.7613	4.9227	1.448	3.39968	0.00067464	0.00646589	FOXG_03605	conserved hypothetical protein [Source:BROAD_F_oxysporum;Acc:FOXG_03605]
FOXG_03619	11.2978	4.3261	1.0929	3.95838	7.54613e-05	0.00170275	FOXG_03619	60S ribosomal protein L21-A [Source:BROAD_F_oxysporum;Acc:FOXG_03619]
FOXG_03620	6.2943	4.8186	1.4592	3.30226	0.000959087	0.00793863	FOXG_03620	conserved hypothetical protein [Source:BROAD_F_oxysporum;Acc:FOXG_03620]
FOXG_03633	31.6869	5.7141	1.0235	5.58261	2.36937e-08	4.92538e-06	FOXG_03633	conserved hypothetical protein [Source:BROAD_F_oxysporum;Acc:FOXG_03633]
FOXG_03675	3.6667	4.2223	1.5115	2.79339	0.00521584	0.0227226	FOXG_03675	protein GCY [Source:BROAD_F_oxysporum;Acc:FOXG_03675]
FOXG_03683	2.8865	3.9522	1.5377	2.57018	0.0101646	0.0324055	FOXG_03683	conserved hypothetical protein [Source:BROAD_F_oxysporum;Acc:FOXG_03683]
FOXG_03689	3.3291	4.104	1.523	2.69463	0.00704668	0.0269015	FOXG_03689	hypothetical protein [Source:BROAD_F_oxysporum;Acc:FOXG_03689]
FOXG_03709	4.8127	4.4197	1.5075	2.93187	0.00336923	0.0173123	FOXG_03709	NADH-ubiquinone oxidoreductase 40 kDa subunit [Source:BROAD_F_oxysporum;Acc:FOXG_03709]
FOXG_03713	14.905	5.7608	1.3932	4.13498	3.54987e-05	0.00111645	FOXG_03713	aconitate hydratase, mitochondrial precursor [Source:BROAD_F_oxysporum;Acc:FOXG_03713]
FOXG_03721	3.6404	4.2064	1.5146	2.7773	0.00548125	0.0232666	FKS1	Glucan synthase catalytic subunit [Source:UniProtKB/TrEMBL;Acc:A7U5Z3]
FOXG_03742	6.4763	4.8577	1.4549	3.33884	0.000841305	0.00726074	FOXG_03742	conserved hypothetical protein [Source:BROAD_F_oxysporum;Acc:FOXG_03742]
FOXG_03760	7.8773	4.9434	1.4703	3.36226	0.000773059	0.00707407	FOXG_03760	conserved hypothetical protein [Source:BROAD_F_oxysporum;Acc:FOXG_03760]
FOXG_03815	3.4585	4.1527	1.5189	2.73397	0.00625763	0.0248802	FOXG_03815	conserved hypothetical protein [Source:BROAD_F_oxysporum;Acc:FOXG_03815]
FOXG_03824	3.4079	4.0439	1.5397	2.6264	0.00862938	0.0297053	FOXG_03824	conserved hypothetical protein [Source:BROAD_F_oxysporum;Acc:FOXG_03824]
FOXG_03864	3.4585	4.1527	1.5189	2.73397	0.00625763	0.0248802	FOXG_03864	predicted protein [Source:BROAD_F_oxysporum;Acc:FOXG_03864]
FOXG_03973	2.3932	3.6878	1.5686	2.35097	0.0187243	0.0468366	FOXG_03973	conserved hypothetical protein [Source:BROAD_F_oxysporum;Acc:FOXG_03973]
FOXG_04007	31.2541	6.6644	1.3273	5.02101	5.13998e-07	5.28702e-05	FOXG_04007	conserved hypothetical protein [Source:BROAD_F_oxysporum;Acc:FOXG_04007]
FOXG_04046	7.1008	4.9469	1.4498	3.41221	0.000644389	0.00640183	FOXG_04046	conserved hypothetical protein [Source:BROAD_F_oxysporum;Acc:FOXG_04046]
FOXG_04074	3.9011	4.289	1.5049	2.84997	0.00437237	0.020634	FOXG_04074	60S ribosomal protein L27a [Source:BROAD_F_oxysporum;Acc:FOXG_04074]
FOXG_04076	2.4964	3.7891	1.5539	2.43842	0.0147517	0.0403207	FOXG_04076	conserved hypothetical protein [Source:BROAD_F_oxysporum;Acc:FOXG_04076]
FOXG_04079	4.3175	4.3947	1.4961	2.93739	0.00330987	0.0172205	FOXG_04079	hypothetical protein [Source:BROAD_F_oxysporum;Acc:FOXG_04079]
FOXG_04081	10.5818	5.3417	1.4296	3.73659	0.000186534	0.00278425	FOXG_04081	hypothetical protein [Source:BROAD_F_oxysporum;Acc:FOXG_04081]
FOXG_04083	2.8865	3.9522	1.5377	2.57018	0.0101646	0.0324055	FOXG_04083	hypothetical protein [Source:BROAD_F_oxysporum;Acc:FOXG_04083]
FOXG_04120	4.5238	4.38	1.5092	2.90216	0.00370594	0.0186423	FOXG_04120	endoglucanase-4 precursor [Source:BROAD_F_oxysporum;Acc:FOXG_04120]
FOXG_04150	2.3144	3.7074	1.5614	2.37448	0.0175738	0.0453927	FOXG_04150	hypothetical protein similar to HET-C2 [Source:BROAD_F_oxysporum;Acc:FOXG_04150]
FOXG_04162	5.3059	4.6263	1.4756	3.13529	0.00171685	0.0111656	CHSV	Class V chitin synthase [Source:UniProtKB/TrEMBL;Acc:Q873Z8]
FOXG_04163	7.1777	4.9927	1.4416	3.46341	0.000533377	0.00574721	FOXG_04163	ChsVb [Source:UniProtKB/TrEMBL;Acc:A7L5W4]
FOXG_04166	3.7192	4.2298	1.511	2.79926	0.00512205	0.0227226	FOXG_04166	cytochrome P450 61 [Source:BROAD_F_oxysporum;Acc:FOXG_04166]
FOXG_04172	14.3019	3.9585	0.9145	4.32883	1.49906e-05	0.000634833	FOXG_04172	eukaryotic translation initiation factor 5A-1 [Source:BROAD_F_oxysporum;Acc:FOXG_04172]
FOXG_04178	2.5751	3.7922	1.5558	2.43746	0.0147909	0.0403207	FOXG_04178	heat shock protein Hsp88 [Source:BROAD_F_oxysporum;Acc:FOXG_04178]
FOXG_04182	2.652	3.8254	1.5551	2.45993	0.0138965	0.0401022	FOXG_04182	hypothetical protein similar to vacuolar H+/Ca2+ exchanger [Source:BROAD_F_oxysporum;Acc:FOXG_04182]
FOXG_04209	6.3469	4.7943	1.4663	3.26975	0.00107644	0.00841285	FOXG_04209	hypothetical protein similar to carnitine acetyl transferase [Source:BROAD_F_oxysporum;Acc:FOXG_04209]
FOXG_04217	6.445	3.5352	1.1412	3.09781	0.00194957	0.0120754	FOXG_04217	60S ribosomal protein L12 [Source:BROAD_F_oxysporum;Acc:FOXG_04217]
FOXG_04224	2.5489	3.8041	1.5521	2.45094	0.0142483	0.0401022	FOXG_04224	conserved hypothetical protein [Source:BROAD_F_oxysporum;Acc:FOXG_04224]
FOXG_04243	4.7972	3.1543	1.1623	2.71374	0.0066528	0.0261658	CLD	Calmodulin [Source:UniProtKB/TrEMBL;Acc:Q70MV8]
FOXG_04248	2.2882	3.6826	1.5661	2.35147	0.0186992	0.0468366	FOXG_04248	hypothetical protein similar to ABC multidrug transporter Mdr2 [Source:BROAD_F_oxysporum;Acc:FOXG_04248]
FOXG_04255	6.7088	4.9009	1.4523	3.3746	0.000739221	0.00690319	FOXG_04255	conserved hypothetical protein [Source:BROAD_F_oxysporum;Acc:FOXG_04255]
FOXG_04262	8.2313	3.862	1.1383	3.3929	0.00069158	0.00659354	FOXG_04262	60S ribosomal protein L17 [Source:BROAD_F_oxysporum;Acc:FOXG_04262]
FOXG_04266	3.3291	4.104	1.523	2.69463	0.00704668	0.0269015	FOXG_04266	conserved hypothetical protein [Source:BROAD_F_oxysporum;Acc:FOXG_04266]
FOXG_04299	5.0958	4.5189	1.4962	3.02027	0.00252548	0.0141645	FOXG_04299	conserved hypothetical protein [Source:BROAD_F_oxysporum;Acc:FOXG_04299]
FOXG_04346	8.922	5.184	1.4343	3.61436	0.000301087	0.00386112	FOXG_04346	heat shock protein 81-1 [Source:BROAD_F_oxysporum;Acc:FOXG_04346]
FOXG_04351	5.4616	4.6736	1.4696	3.18005	0.00147252	0.00999402	FOXG_04351	ATP-binding cassette sub-family F member 2 [Source:BROAD_F_oxysporum;Acc:FOXG_04351]
FOXG_04362	4.9664	4.5497	1.4844	3.06498	0.00217682	0.0128016	FOXG_04362	conserved hypothetical protein [Source:BROAD_F_oxysporum;Acc:FOXG_04362]
FOXG_04369	2.3144	3.7074	1.5614	2.37448	0.0175738	0.0453927	FOXG_04369	alcohol dehydrogenase 2 [Source:BROAD_F_oxysporum;Acc:FOXG_04369]
FOXG_04415	10.0904	5.3904	1.4084	3.82729	0.000129563	0.00226615	FOXG_04415	hypothetical protein [Source:BROAD_F_oxysporum;Acc:FOXG_04415]
FOXG_04427	3.6142	4.179	1.5202	2.74899	0.0059779	0.024439	FOXG_04427	conserved hypothetical protein [Source:BROAD_F_oxysporum;Acc:FOXG_04427]
FOXG_04442	11.7559	5.5555	1.397	3.97669	6.98825e-05	0.00165267	FOXG_04442	60S ribosomal protein L16 [Source:BROAD_F_oxysporum;Acc:FOXG_04442]
FOXG_04579	9.3453	-1.6786	0.6377	-2.63226	0.00848191	0.0293642	FOXG_04579	actin [Source:BROAD_F_oxysporum;Acc:FOXG_04579]
FOXG_04702	6.7876	4.9281	1.4471	3.40547	0.000660508	0.00640183	FOXG_04702	conserved hypothetical protein [Source:BROAD_F_oxysporum;Acc:FOXG_04702]
FOXG_04823	3.7192	4.2298	1.511	2.79926	0.00512205	0.0227226	FOXG_04823	conserved hypothetical protein [Source:BROAD_F_oxysporum;Acc:FOXG_04823]
FOXG_04904	2.3407	3.7158	1.5603	2.3815	0.0172422	0.0453927	FOXG_04904	conserved hypothetical protein [Source:BROAD_F_oxysporum;Acc:FOXG_04904]
FOXG_04966	2.8602	3.9282	1.5424	2.5468	0.0108717	0.0342515	FOXG_04966	conserved hypothetical protein [Source:BROAD_F_oxysporum;Acc:FOXG_04966]
FOXG_04979	2.3144	3.7074	1.5614	2.37448	0.0175738	0.0453927	FOXG_04979	hypothetical protein [Source:BROAD_F_oxysporum;Acc:FOXG_04979]
FOXG_04992	2.5226	3.8031	1.5515	2.4512	0.0142382	0.0401022	FOXG_04992	hypothetical protein similar to xylanase [Source:BROAD_F_oxysporum;Acc:FOXG_04992]
FOXG_05013	3.5373	4.1655	1.5179	2.74419	0.00606613	0.024439	FOXG_05013	conserved hypothetical protein [Source:BROAD_F_oxysporum;Acc:FOXG_05013]
FOXG_05017	2.4438	3.7016	1.5714	2.35567	0.0184893	0.0468366	FOXG_05017	hypothetical protein [Source:BROAD_F_oxysporum;Acc:FOXG_05017]
FOXG_05032	20.4679	6.2238	1.3456	4.62523	3.74183e-06	0.000243353	FOXG_05032	conserved hypothetical protein [Source:BROAD_F_oxysporum;Acc:FOXG_05032]
FOXG_05055	14.0178	5.7757	1.3783	4.19039	2.78472e-05	0.00093907	FOXG_05055	isocitrate dehydrogenase, mitochondrial precursor [Source:BROAD_F_oxysporum;Acc:FOXG_05055]
FOXG_05085	3.2241	4.042	1.5345	2.63416	0.00843461	0.029256	FOXG_05085	methionine aminopeptidase 2B [Source:BROAD_F_oxysporum;Acc:FOXG_05085]
FOXG_05086	13.3408	5.7181	1.383	4.13459	3.55596e-05	0.00111645	FOXG_05086	hypothetical protein similar to protein MSF1 [Source:BROAD_F_oxysporum;Acc:FOXG_05086]
FOXG_05099	6.45	4.8616	1.4535	3.34481	0.00082338	0.0072141	FOXG_05099	conserved hypothetical protein [Source:BROAD_F_oxysporum;Acc:FOXG_05099]
FOXG_05100	2.3669	3.7104	1.5624	2.37476	0.0175603	0.0453927	FOXG_05100	conserved hypothetical protein [Source:BROAD_F_oxysporum;Acc:FOXG_05100]
FOXG_05112	2.7571	3.8831	1.5453	2.5129	0.0119744	0.0361996	FOXG_05112	ubiquinol-cytochrome c reductase complex 14 kDa protein [Source:BROAD_F_oxysporum;Acc:FOXG_05112]
FOXG_05118	2.9127	3.9632	1.5359	2.58035	0.00987001	0.0323923	FOXG_05118	hypothetical protein similar to acyl-CoA dehydrogenase family protein [Source:BROAD_F_oxysporum;Acc:FOXG_05118]
FOXG_05123	2.7045	3.8814	1.5441	2.51372	0.0119464	0.0361996	FOXG_05123	hypothetical protein [Source:BROAD_F_oxysporum;Acc:FOXG_05123]
FOXG_05128	4.3419	4.345	1.5108	2.87599	0.00402767	0.0194031	FOXG_05128	hypothetical protein similar to snodprot-FG [Source:BROAD_F_oxysporum;Acc:FOXG_05128]
FOXG_05138	4.3681	4.3841	1.5025	2.9178	0.00352515	0.0178811	FOXG_05138	hypothetical protein [Source:BROAD_F_oxysporum;Acc:FOXG_05138]
FOXG_05151	9.6497	5.3074	1.4193	3.73945	0.000184422	0.0027758	FOXG_05151	conserved hypothetical protein [Source:BROAD_F_oxysporum;Acc:FOXG_05151]
FOXG_05161	6.0074	4.7874	1.4594	3.28042	0.00103653	0.00831508	FOXG_05161	conserved hypothetical protein [Source:BROAD_F_oxysporum;Acc:FOXG_05161]
FOXG_05162	8.3237	5.1066	1.4401	3.54605	0.000391046	0.00468484	FOXG_05162	conserved hypothetical protein [Source:BROAD_F_oxysporum;Acc:FOXG_05162]
FOXG_05182	32.7123	5.1224	0.8717	5.87623	4.19715e-09	1.27383e-06	FOXG_05182	glutamine synthetase [Source:BROAD_F_oxysporum;Acc:FOXG_05182]
FOXG_05186	3.2503	4.0756	1.5276	2.668	0.00763035	0.0279013	FOXG_05186	eukaryotic translation initiation factor 3 39 kDa subunit [Source:BROAD_F_oxysporum;Acc:FOXG_05186]
FOXG_05190	4.7602	4.4709	1.4939	2.99281	0.00276425	0.0150946	FOXG_05190	E3 ubiquitin-protein ligase pub1 [Source:BROAD_F_oxysporum;Acc:FOXG_05190]
FOXG_05205	5.2778	4.5482	1.4951	3.04208	0.00234953	0.0134968	FOXG_05205	S-(hydroxymethyl)glutathione dehydrogenase [Source:BROAD_F_oxysporum;Acc:FOXG_05205]
FOXG_05227	12.8981	5.6714	1.388	4.08617	4.38559e-05	0.00126765	FOXG_05227	conserved hypothetical protein [Source:BROAD_F_oxysporum;Acc:FOXG_05227]
FOXG_05229	6.0317	4.6943	1.4832	3.16499	0.00155087	0.0103828	FOXG_05229	multiprotein-bridging factor 1 [Source:BROAD_F_oxysporum;Acc:FOXG_05229]
FOXG_05239	3.6667	4.2223	1.5115	2.79339	0.00521584	0.0227226	FOXG_05239	conserved hypothetical protein [Source:BROAD_F_oxysporum;Acc:FOXG_05239]
FOXG_05263	2.3407	3.7158	1.5603	2.3815	0.0172422	0.0453927	FOXG_05263	conserved hypothetical protein [Source:BROAD_F_oxysporum;Acc:FOXG_05263]
FOXG_05269	2.3669	3.7104	1.5624	2.37476	0.0175603	0.0453927	FOXG_05269	endoplasmic reticulum vesicle protein 25 precursor [Source:BROAD_F_oxysporum;Acc:FOXG_05269]
FOXG_05272	13.3895	5.5916	1.414	3.95456	7.66753e-05	0.00170275	FOXG_05272	hypothetical protein [Source:BROAD_F_oxysporum;Acc:FOXG_05272]
FOXG_05275	5.8255	4.7515	1.4625	3.24893	0.00115839	0.00856438	FOXG_05275	conserved hypothetical protein [Source:BROAD_F_oxysporum;Acc:FOXG_05275]
FOXG_05281	10.4543	5.4318	1.4052	3.86542	0.000110899	0.00206068	FOXG_05281	predicted protein [Source:BROAD_F_oxysporum;Acc:FOXG_05281]
FOXG_05288	5.8517	4.7527	1.4626	3.2494	0.00115648	0.00856438	FOXG_05288	ketol-acid reductoisomerase, mitochondrial precursor [Source:BROAD_F_oxysporum;Acc:FOXG_05288]
FOXG_05290	5.1484	4.5842	1.4823	3.09251	0.00198473	0.0121703	FOXG_05290	chitin synthase 1 [Source:BROAD_F_oxysporum;Acc:FOXG_05290]
FOXG_05325	8.3325	3.8889	1.1385	3.41573	0.000636122	0.00639988	FOXG_05325	60S ribosomal protein L22 [Source:BROAD_F_oxysporum;Acc:FOXG_05325]
FOXG_05349	4.3963	4.3429	1.5107	2.87472	0.00404383	0.0194296	FOXG_05349	transketolase [Source:BROAD_F_oxysporum;Acc:FOXG_05349]
FOXG_05357	4.4975	4.3286	1.52	2.84783	0.00440181	0.020634	FOXG_05357	cysteine desulfurase, mitochondrial precursor [Source:BROAD_F_oxysporum;Acc:FOXG_05357]
FOXG_05389	11.2715	4.318	1.0974	3.93471	8.32962e-05	0.0017845	FOXG_05389	hypothetical protein [Source:BROAD_F_oxysporum;Acc:FOXG_05389]
FOXG_05398	14.121	5.7857	1.3777	4.19939	2.67638e-05	0.000919565	FOXG_05398	60S ribosomal protein L5 [Source:BROAD_F_oxysporum;Acc:FOXG_05398]
FOXG_05408	3.3816	4.0762	1.5313	2.66192	0.0077696	0.0280167	FOXG_05408	conserved hypothetical protein [Source:BROAD_F_oxysporum;Acc:FOXG_05408]
FOXG_05428	5.878	4.7502	1.4638	3.24523	0.00117356	0.00856438	FOXG_05428	hypothetical protein similar to casein kinase [Source:BROAD_F_oxysporum;Acc:FOXG_05428]
FOXG_05445	6.7613	4.9227	1.448	3.39968	0.00067464	0.00646589	FOXG_05445	delta-aminolevulinic acid dehydratase [Source:BROAD_F_oxysporum;Acc:FOXG_05445]
FOXG_05473	5.6679	4.6426	1.4849	3.12663	0.00176822	0.0114588	FOXG_05473	conserved hypothetical protein [Source:BROAD_F_oxysporum;Acc:FOXG_05473]
FOXG_05484	5.7748	4.6664	1.4802	3.15254	0.00161859	0.0107965	FOXG_05484	inositol-3-phosphate synthase [Source:BROAD_F_oxysporum;Acc:FOXG_05484]
FOXG_05486	2.9652	3.9538	1.5397	2.56788	0.0102324	0.0324055	FOXG_05486	hypothetical protein similar to ubiquinone biosynthesis protein [Source:BROAD_F_oxysporum;Acc:FOXG_05486]
FOXG_05490	2.9652	3.9538	1.5397	2.56788	0.0102324	0.0324055	FOXG_05490	asparagine synthetase 2 [Source:BROAD_F_oxysporum;Acc:FOXG_05490]
FOXG_05491	5.8517	4.7527	1.4626	3.2494	0.00115648	0.00856438	FOXG_05491	hypothetical protein similar to outer mitochondrial membrane protein porin [Source:BROAD_F_oxysporum;Acc:FOXG_05491]
FOXG_05502	4.4994	4.4478	1.4905	2.98405	0.00284461	0.0152803	FOXG_05502	transcriptional activator protein acu-15 [Source:BROAD_F_oxysporum;Acc:FOXG_05502]
FOXG_05504	2.4964	3.7891	1.5539	2.43842	0.0147517	0.0403207	FOXG_05504	conserved hypothetical protein [Source:BROAD_F_oxysporum;Acc:FOXG_05504]
FOXG_05509	2.7045	3.8814	1.5441	2.51372	0.0119464	0.0361996	FOXG_05509	conserved hypothetical protein [Source:BROAD_F_oxysporum;Acc:FOXG_05509]
FOXG_05529	17.8908	6.0551	1.3599	4.45274	8.47814e-06	0.00042257	FOXG_05529	isocitrate lyase [Source:BROAD_F_oxysporum;Acc:FOXG_05529]
FOXG_05539	4.0831	4.344	1.4996	2.89684	0.00376942	0.0187798	FOXG_05539	conserved hypothetical protein [Source:BROAD_F_oxysporum;Acc:FOXG_05539]
FOXG_05544	4.265	4.3951	1.4948	2.94026	0.00327935	0.0171601	FOXG_05544	hypothetical protein similar to phosphatidyl synthase [Source:BROAD_F_oxysporum;Acc:FOXG_05544]
FOXG_05547	3.7192	4.2298	1.511	2.79926	0.00512205	0.0227226	FOXG_05547	hypothetical protein [Source:BROAD_F_oxysporum;Acc:FOXG_05547]
FOXG_05553	8.8676	5.2352	1.4222	3.68119	0.000232148	0.00317851	FOXG_05553	60S ribosomal protein L19 [Source:BROAD_F_oxysporum;Acc:FOXG_05553]
FOXG_05557	12.5362	5.6318	1.391	4.04877	5.14873e-05	0.0013788	FGB2	G-protein beta like WD repeat protein [Source:UniProtKB/TrEMBL;Acc:Q65YU3]
FOXG_05561	5.4091	4.6663	1.4704	3.17348	0.00150624	0.0101414	FOXG_05561	60S ribosomal protein L18 [Source:BROAD_F_oxysporum;Acc:FOXG_05561]
FOXG_05565	2.4964	3.7891	1.5539	2.43842	0.0147517	0.0403207	FOXG_05565	fimbrin [Source:BROAD_F_oxysporum;Acc:FOXG_05565]
FOXG_05654	2.5751	3.7922	1.5558	2.43746	0.0147909	0.0403207	FOXG_05654	hypothetical protein similar to endo-1,4-beta-glucanase [Source:BROAD_F_oxysporum;Acc:FOXG_05654]
FOXG_05669	11.2852	5.4932	1.4055	3.90834	9.2934e-05	0.00190149	FOXG_05669	rhamnogalacturonan acetylesterase precursor [Source:BROAD_F_oxysporum;Acc:FOXG_05669]
FOXG_05670	7.4103	4.9768	1.4521	3.42738	0.000609438	0.00626998	FOXG_05670	conserved hypothetical protein [Source:BROAD_F_oxysporum;Acc:FOXG_05670]
FOXG_05706	8.4249	5.1591	1.4314	3.60432	0.000312975	0.00398551	FOXG_05706	hypothetical protein [Source:BROAD_F_oxysporum;Acc:FOXG_05706]
FOXG_05805	2.9127	3.9632	1.5359	2.58035	0.00987001	0.0323923	FOXG_05805	conserved hypothetical protein [Source:BROAD_F_oxysporum;Acc:FOXG_05805]
FOXG_05878	7.1252	4.9798	1.4438	3.449	0.000562677	0.00592274	FOXG_05878	predicted protein [Source:BROAD_F_oxysporum;Acc:FOXG_05878]
FOXG_05884	2.8339	3.8857	1.5511	2.50514	0.0122404	0.0366607	FOXG_05884	hypothetical protein similar to RCO3 [Source:BROAD_F_oxysporum;Acc:FOXG_05884]
FOXG_05885	5.5929	4.6118	1.4876	3.10018	0.00193406	0.0120754	FOXG_05885	hypothetical protein similar to soluble fumarate reductase [Source:BROAD_F_oxysporum;Acc:FOXG_05885]
FOXG_05915	2.6783	3.8625	1.5476	2.4958	0.0125675	0.0373335	FOXG_05915	hypothetical protein similar to plasma membrane zinc ion transporter [Source:BROAD_F_oxysporum;Acc:FOXG_05915]
FOXG_05939	5.4597	4.5761	1.4941	3.06272	0.00219335	0.0128016	FOXG_05939	ribose-phosphate pyrophosphokinase I [Source:BROAD_F_oxysporum;Acc:FOXG_05939]
FOXG_05948	22.9361	6.3557	1.3377	4.75118	2.0223e-06	0.000160113	FOXG_05948	pectate lyase B precursor [Source:BROAD_F_oxysporum;Acc:FOXG_05948]
FOXG_05950	3.7717	4.2061	1.5182	2.77038	0.00559901	0.0236014	FOXG_05950	conserved hypothetical protein [Source:BROAD_F_oxysporum;Acc:FOXG_05950]
FOXG_05954	30.0087	6.6701	1.3178	5.06164	4.15663e-07	4.73077e-05	FOXG_05954	conserved hypothetical protein [Source:BROAD_F_oxysporum;Acc:FOXG_05954]
FOXG_05960	2.7045	3.8814	1.5441	2.51372	0.0119464	0.0361996	FOXG_05960	hypothetical protein similar to peroxisomal biogenesis factor PEX11 [Source:BROAD_F_oxysporum;Acc:FOXG_05960]
FOXG_05961	7.3334	5.0157	1.4402	3.48255	0.000496671	0.00551487	FOXG_05961	fructose-1,6-bisphosphatase [Source:BROAD_F_oxysporum;Acc:FOXG_05961]
FOXG_05963	2.8865	3.9522	1.5377	2.57018	0.0101646	0.0324055	FOXG_05963	conserved hypothetical protein [Source:BROAD_F_oxysporum;Acc:FOXG_05963]
FOXG_05976	3.693	4.2297	1.5104	2.80038	0.00510432	0.0227226	FOXG_05976	hydroxymethylglutaryl-CoA synthase [Source:BROAD_F_oxysporum;Acc:FOXG_05976]
FOXG_05984	3.0684	4.0165	1.5323	2.62128	0.00876007	0.0299289	FOXG_05984	hypothetical protein similar to L-galactonate dehydratase [Source:BROAD_F_oxysporum;Acc:FOXG_05984]
FOXG_05992	4.1356	4.3375	1.5024	2.887	0.00388931	0.0188887	FOXG_05992	NADH dehydrogenase flavoprotein 1, mitochondrial precursor [Source:BROAD_F_oxysporum;Acc:FOXG_05992]
FOXG_06006	2.8602	3.9282	1.5424	2.5468	0.0108717	0.0342515	FOXG_06006	NADH dehydrogenase iron-sulfur protein 3, mitochondrial precursor [Source:BROAD_F_oxysporum;Acc:FOXG_06006]
FOXG_06038	6.812	4.8565	1.4659	3.31306	0.000922819	0.00780031	FOXG_06038	conserved hypothetical protein [Source:BROAD_F_oxysporum;Acc:FOXG_06038]
FOXG_06041	5.2797	4.6311	1.4738	3.14224	0.00167662	0.0110221	FOXG_06041	conserved hypothetical protein [Source:BROAD_F_oxysporum;Acc:FOXG_06041]
FOXG_06061	2.8077	3.8194	1.5646	2.44116	0.0146403	0.0403207	FOXG_06061	squalene synthetase [Source:BROAD_F_oxysporum;Acc:FOXG_06061]
FOXG_06069	2.3932	3.6878	1.5686	2.35097	0.0187243	0.0468366	FOXG_06069	hypothetical protein similar to septin [Source:BROAD_F_oxysporum;Acc:FOXG_06069]
FOXG_06106	2.3144	3.7074	1.5614	2.37448	0.0175738	0.0453927	FOXG_06106	conserved hypothetical protein [Source:BROAD_F_oxysporum;Acc:FOXG_06106]
FOXG_06116	3.2503	4.0756	1.5276	2.668	0.00763035	0.0279013	FOXG_06116	hypothetical protein [Source:BROAD_F_oxysporum;Acc:FOXG_06116]
FOXG_06133	4.837	4.539	1.4817	3.06338	0.00218855	0.0128016	FOXG_06133	hypothetical protein [Source:BROAD_F_oxysporum;Acc:FOXG_06133]
FOXG_06163	28.6466	5.5717	1.0321	5.3982	6.73115e-08	1.22574e-05	FOXG_06163	78 kDa glucose-regulated protein precursor [Source:BROAD_F_oxysporum;Acc:FOXG_06163]
FOXG_06187	3.0684	4.0165	1.5323	2.62128	0.00876007	0.0299289	FOXG_06187	conserved hypothetical protein [Source:BROAD_F_oxysporum;Acc:FOXG_06187]
FOXG_06211	2.8865	3.9522	1.5377	2.57018	0.0101646	0.0324055	FOXG_06211	hypothetical protein similar to calcium P-type ATPase ) [Source:BROAD_F_oxysporum;Acc:FOXG_06211]
FOXG_06218	7.4365	4.9992	1.4473	3.45412	0.000552085	0.00587922	FOXG_06218	conserved hypothetical protein [Source:BROAD_F_oxysporum;Acc:FOXG_06218]
FOXG_06228	5.8311	2.628	1.0075	2.60835	0.00909789	0.0306801	BENA	Beta-tubulin [Source:UniProtKB/TrEMBL;Acc:Q64F21]
FOXG_06245	12.4311	5.6356	1.3889	4.05751	4.95977e-05	0.00136844	FOXG_06245	conserved hypothetical protein [Source:BROAD_F_oxysporum;Acc:FOXG_06245]
FOXG_06249	2.2882	3.6826	1.5661	2.35147	0.0186992	0.0468366	FOXG_06249	conserved hypothetical protein [Source:BROAD_F_oxysporum;Acc:FOXG_06249]
FOXG_06255	2.9652	3.9538	1.5397	2.56788	0.0102324	0.0324055	FOXG_06255	conserved hypothetical protein [Source:BROAD_F_oxysporum;Acc:FOXG_06255]
FOXG_06267	2.7308	3.8877	1.5434	2.519	0.0117689	0.0361996	FOXG_06267	conserved hypothetical protein [Source:BROAD_F_oxysporum;Acc:FOXG_06267]
FOXG_06275	10.1449	5.3109	1.4276	3.72024	0.000199036	0.00287113	FOXG_06275	elongation factor 2 [Source:BROAD_F_oxysporum;Acc:FOXG_06275]
FOXG_06276	5.3059	4.6263	1.4756	3.13529	0.00171685	0.0111656	FOXG_06276	hypothetical protein similar to elongation factor 2 [Source:BROAD_F_oxysporum;Acc:FOXG_06276]
FOXG_06288	2.3669	3.7104	1.5624	2.37476	0.0175603	0.0453927	FOXG_06288	phosphatidylglycerol/phosphatidylinositol transfer protein precursor [Source:BROAD_F_oxysporum;Acc:FOXG_06288]
FOXG_06294	4.1619	4.3234	1.5066	2.86967	0.00410903	0.0196909	FOXG_06294	conserved hypothetical protein [Source:BROAD_F_oxysporum;Acc:FOXG_06294]
FOXG_06347	21.4601	6.1865	1.3634	4.53738	5.69586e-06	0.000314308	FOXG_06347	peroxisomal hydratase-dehydrogenase-epimerase [Source:BROAD_F_oxysporum;Acc:FOXG_06347]
FOXG_06351	3.4322	4.1294	1.5236	2.71029	0.00672251	0.0263262	FOXG_06351	protein pyrABCN [Source:BROAD_F_oxysporum;Acc:FOXG_06351]
FOXG_06378	3.1209	4.0369	1.529	2.64026	0.00828417	0.029256	FOW2	Zn(II)2Cys6 transcription factor [Source:UniProtKB/TrEMBL;Acc:Q0WXM3]
FOXG_06379	2.9652	3.9538	1.5397	2.56788	0.0102324	0.0324055	FOXG_06379	hypothetical protein [Source:BROAD_F_oxysporum;Acc:FOXG_06379]
FOXG_06384	3.6667	4.2223	1.5115	2.79339	0.00521584	0.0227226	FOXG_06384	conserved hypothetical protein [Source:BROAD_F_oxysporum;Acc:FOXG_06384]
FOXG_06391	5.1484	4.5842	1.4823	3.09251	0.00198473	0.0121703	FOXG_06391	fatty acid synthase subunit alpha reductase [Source:BROAD_F_oxysporum;Acc:FOXG_06391]
FOXG_06392	2.9915	3.9304	1.5461	2.54207	0.01102	0.0344208	FOXG_06392	fatty acid synthase subunit beta dehydratase [Source:BROAD_F_oxysporum;Acc:FOXG_06392]
FOXG_06399	2.5751	3.7922	1.5558	2.43746	0.0147909	0.0403207	FOXG_06399	cytochrome b2, mitochondrial precursor [Source:BROAD_F_oxysporum;Acc:FOXG_06399]
FOXG_06410	3.6667	4.2223	1.5115	2.79339	0.00521584	0.0227226	FOXG_06410	hypothetical protein [Source:BROAD_F_oxysporum;Acc:FOXG_06410]
FOXG_06421	2.7308	3.8877	1.5434	2.519	0.0117689	0.0361996	FOXG_06421	predicted protein [Source:BROAD_F_oxysporum;Acc:FOXG_06421]
FOXG_06426	2.3932	3.6878	1.5686	2.35097	0.0187243	0.0468366	FOXG_06426	hypothetical protein [Source:BROAD_F_oxysporum;Acc:FOXG_06426]
FOXG_06427	2.8339	3.8857	1.5511	2.50514	0.0122404	0.0366607	FOXG_06427	hypothetical protein [Source:BROAD_F_oxysporum;Acc:FOXG_06427]
FOXG_06451	3.8486	4.2752	1.507	2.83689	0.00455553	0.0210016	FOXG_06451	hypothetical protein similar to choline oxidase CodA [Source:BROAD_F_oxysporum;Acc:FOXG_06451]
FOXG_07180	2.7308	3.8877	1.5434	2.519	0.0117689	0.0361996	FOXG_07180	conserved hypothetical protein [Source:BROAD_F_oxysporum;Acc:FOXG_07180]
FOXG_07492	2.5751	3.7922	1.5558	2.43746	0.0147909	0.0403207	FOXG_07492	hypothetical protein similar to beta-glucanase precursor [Source:BROAD_F_oxysporum;Acc:FOXG_07492]
FOXG_07519	11.4952	5.5406	1.3966	3.96711	7.27509e-05	0.00167695	FOXG_07519	hypothetical protein similar to mannitol-1-phosphate dehydrogenase [Source:BROAD_F_oxysporum;Acc:FOXG_07519]
FOXG_07522	2.939	3.9637	1.5365	2.57964	0.00989022	0.0323923	FOXG_07522	coatomer subunit beta' [Source:BROAD_F_oxysporum;Acc:FOXG_07522]
FOXG_07527	7.8773	4.9434	1.4703	3.36226	0.000773059	0.00707407	FOXG_07527	hypothetical protein similar to endoglucanase [Source:BROAD_F_oxysporum;Acc:FOXG_07527]
FOXG_07590	5.2379	3.2281	1.2062	2.67617	0.0074468	0.0276748	FOXG_07590	60S ribosomal protein L38 [Source:BROAD_F_oxysporum;Acc:FOXG_07590]
FOXG_07606	2.5226	3.8031	1.5515	2.4512	0.0142382	0.0401022	FOXG_07606	hypothetical protein similar to CaaX prenyl protease Ste24 [Source:BROAD_F_oxysporum;Acc:FOXG_07606]
FOXG_07631	3.8486	4.2752	1.507	2.83689	0.00455553	0.0210016	FOXG_07631	hypothetical protein similar to carboxylic acid transport protein [Source:BROAD_F_oxysporum;Acc:FOXG_07631]
FOXG_07677	3.693	4.2297	1.5104	2.80038	0.00510432	0.0227226	FOXG_07677	nucleoside diphosphate kinase [Source:BROAD_F_oxysporum;Acc:FOXG_07677]
FOXG_07702	2.3669	3.7104	1.5624	2.37476	0.0175603	0.0453927	FOXG_07702	hypothetical protein similar to UDP-galactopyranose mutase [Source:BROAD_F_oxysporum;Acc:FOXG_07702]
FOXG_07703	4.7583	4.4887	1.4918	3.00885	0.00262238	0.014427	FOXG_07703	hypothetical protein [Source:BROAD_F_oxysporum;Acc:FOXG_07703]
FOXG_07704	10.1186	5.3245	1.4239	3.73942	0.000184444	0.0027758	FOXG_07704	conserved hypothetical protein [Source:BROAD_F_oxysporum;Acc:FOXG_07704]
FOXG_07725	6.7107	4.8798	1.4558	3.35203	0.000802213	0.00720614	FOXG_07725	40S ribosomal protein S5 [Source:BROAD_F_oxysporum;Acc:FOXG_07725]
FOXG_07726	9.856	5.3616	1.4112	3.79936	0.00014507	0.00240156	FOXG_07726	40S ribosomal protein S25 [Source:BROAD_F_oxysporum;Acc:FOXG_07726]
FOXG_07727	58.1352	3.7845	0.4767	7.93942	2.03128e-15	3.69896e-12	FOXG_07727	ADP,ATP carrier protein [Source:BROAD_F_oxysporum;Acc:FOXG_07727]
FOXG_07741	3.7961	4.2251	1.5173	2.78473	0.00535727	0.0231175	FOXG_07741	conserved hypothetical protein [Source:BROAD_F_oxysporum;Acc:FOXG_07741]
FOXG_07743	3.7192	4.2298	1.511	2.79926	0.00512205	0.0227226	FOXG_07743	hypothetical protein similar to ATP-citrat-lyase [Source:BROAD_F_oxysporum;Acc:FOXG_07743]
FOXG_07744	2.5226	3.8031	1.5515	2.4512	0.0142382	0.0401022	FOXG_07744	ATP-citrate synthase subunit 1 [Source:BROAD_F_oxysporum;Acc:FOXG_07744]
FOXG_07754	7.4141	4.902	1.4678	3.33975	0.000838545	0.00726074	FOXG_07754	conserved hypothetical protein [Source:BROAD_F_oxysporum;Acc:FOXG_07754]
FOXG_07829	4.0305	4.3243	1.503	2.87707	0.00401381	0.0193876	FOXG_07829	hypothetical protein similar to rhamnogalacturonan lyase [Source:BROAD_F_oxysporum;Acc:FOXG_07829]
FOXG_07841	8.8783	3.9603	1.1447	3.45954	0.000541091	0.00579604	FOXG_07841	formate dehydrogenase [Source:BROAD_F_oxysporum;Acc:FOXG_07841]
FOXG_07874	5.9675	3.4569	1.1409	3.03012	0.00244457	0.0139547	FOXG_07874	conserved hypothetical protein [Source:BROAD_F_oxysporum;Acc:FOXG_07874]
FOXG_07875	11.7297	5.5584	1.396	3.98168	6.8431e-05	0.00165267	FOXG_07875	hypothetical protein similar to NAD-binding Rossmann fold oxidoreductase [Source:BROAD_F_oxysporum;Acc:FOXG_07875]
FOXG_07905	4.1093	4.3439	1.5002	2.89556	0.00378483	0.0187798	FOXG_07905	orotidine 5'-phosphate decarboxylase [Source:BROAD_F_oxysporum;Acc:FOXG_07905]
FOXG_07920	4.6288	4.4874	1.4868	3.01811	0.00254353	0.0141645	FOXG_07920	hypothetical protein [Source:BROAD_F_oxysporum;Acc:FOXG_07920]
FOXG_07927	4.2125	4.3702	1.4995	2.91436	0.0035642	0.017979	FOXG_07927	hypothetical protein similar to aminotransferase [Source:BROAD_F_oxysporum;Acc:FOXG_07927]
FOXG_07954	7.2283	4.9549	1.4529	3.41044	0.000648588	0.00640183	FOXG_07954	hypothetical protein similar to MFS quinate transporter [Source:BROAD_F_oxysporum;Acc:FOXG_07954]
FOXG_07977	2.6258	3.7634	1.5676	2.40069	0.0163644	0.0442201	FOXG_07977	conserved hypothetical protein [Source:BROAD_F_oxysporum;Acc:FOXG_07977]
FOXG_07987	3.5879	4.1377	1.5288	2.7065	0.00679975	0.0265716	FOXG_07987	NADH-ubiquinone oxidoreductase 75 kDa subunit [Source:BROAD_F_oxysporum;Acc:FOXG_07987]
FOXG_07995	2.9652	3.9538	1.5397	2.56788	0.0102324	0.0324055	FOXG_07995	conserved hypothetical protein [Source:BROAD_F_oxysporum;Acc:FOXG_07995]
FOXG_07996	5.9042	4.7438	1.4659	3.23618	0.00121141	0.00871931	FOXG_07996	heat shock protein 60, mitochondrial precursor [Source:BROAD_F_oxysporum;Acc:FOXG_07996]
FOXG_08006	3.9011	4.289	1.5049	2.84997	0.00437237	0.020634	FOXG_08006	glyceraldehyde-3-phosphate dehydrogenase [Source:BROAD_F_oxysporum;Acc:FOXG_08006]
FOXG_08017	2.4964	3.7891	1.5539	2.43842	0.0147517	0.0403207	FOXG_08017	conserved hypothetical protein [Source:BROAD_F_oxysporum;Acc:FOXG_08017]
FOXG_08019	8.1924	5.1419	1.4293	3.59758	0.00032119	0.00406172	FOXG_08019	conserved hypothetical protein [Source:BROAD_F_oxysporum;Acc:FOXG_08019]
FOXG_08040	14.046	5.7214	1.3912	4.11257	3.91282e-05	0.00120717	FOXG_08040	60S ribosomal protein L3 [Source:BROAD_F_oxysporum;Acc:FOXG_08040]
FOXG_08042	5.0977	4.5859	1.4785	3.10175	0.00192377	0.0120754	FOXG_08042	serine hydroxymethyltransferase [Source:BROAD_F_oxysporum;Acc:FOXG_08042]
FOXG_08085	2.9652	3.9538	1.5397	2.56788	0.0102324	0.0324055	FOXG_08085	hypothetical protein [Source:BROAD_F_oxysporum;Acc:FOXG_08085]
FOXG_08094	3.3028	4.1037	1.5224	2.69557	0.0070268	0.0269015	FOXG_08094	hypothetical protein similar to succinyl-CoA:3-ketoacid-coenzyme A transferase [Source:BROAD_F_oxysporum;Acc:FOXG_08094]
FOXG_08118	5.4334	4.5298	1.5039	3.01205	0.0025949	0.0143708	FOXG_08118	metacaspase-1 precursor [Source:BROAD_F_oxysporum;Acc:FOXG_08118]
FOXG_08126	2.2882	3.6826	1.5661	2.35147	0.0186992	0.0468366	FOXG_08126	hypothetical protein similar to PH domain protein [Source:BROAD_F_oxysporum;Acc:FOXG_08126]
FOXG_08151	2.5489	3.8041	1.5521	2.45094	0.0142483	0.0401022	FOXG_08151	hypothetical protein similar to RNP domain protein [Source:BROAD_F_oxysporum;Acc:FOXG_08151]
FOXG_08155	5.0977	4.5859	1.4785	3.10175	0.00192377	0.0120754	FOXG_08155	conserved hypothetical protein [Source:BROAD_F_oxysporum;Acc:FOXG_08155]
FOXG_08159	2.3669	3.7104	1.5624	2.37476	0.0175603	0.0453927	FOXG_08159	hypothetical protein similar to DnaJ domain protein [Source:BROAD_F_oxysporum;Acc:FOXG_08159]
FOXG_08171	3.0684	4.0165	1.5323	2.62128	0.00876007	0.0299289	FOXG_08171	hypothetical protein [Source:BROAD_F_oxysporum;Acc:FOXG_08171]
FOXG_08173	12.2441	4.4287	1.0812	4.09627	4.19854e-05	0.00125337	FOXG_08173	histone H2A [Source:BROAD_F_oxysporum;Acc:FOXG_08173]
FOXG_08194	19.3219	6.1565	1.3507	4.55794	5.16577e-06	0.000293965	FOXG_08194	conserved hypothetical protein [Source:BROAD_F_oxysporum;Acc:FOXG_08194]
FOXG_08200	4.0831	4.344	1.4996	2.89684	0.00376942	0.0187798	FOXG_08200	hypothetical protein [Source:BROAD_F_oxysporum;Acc:FOXG_08200]
FOXG_08211	22.259	6.3038	1.3441	4.68996	2.73254e-06	0.000199038	FOXG_08211	hypothetical protein similar to endoglucanase B [Source:BROAD_F_oxysporum;Acc:FOXG_08211]
FOXG_08216	2.7833	3.865	1.5504	2.49282	0.0126734	0.037404	FOXG_08216	conserved hypothetical protein [Source:BROAD_F_oxysporum;Acc:FOXG_08216]
FOXG_08230	2.4964	3.7891	1.5539	2.43842	0.0147517	0.0403207	FOXG_08230	conserved hypothetical protein [Source:BROAD_F_oxysporum;Acc:FOXG_08230]
FOXG_08274	2.3932	3.6878	1.5686	2.35097	0.0187243	0.0468366	FOXG_08274	NADPH-cytochrome P450 reductase [Source:BROAD_F_oxysporum;Acc:FOXG_08274]
FOXG_08282	4.3125	2.9563	1.1926	2.47882	0.0131819	0.0388417	FORAS	Ras protein [Source:UniProtKB/TrEMBL;Acc:Q874F1]
FOXG_08310	3.1734	4.0178	1.5351	2.61726	0.00886375	0.0300017	FOXG_08310	conserved hypothetical protein [Source:BROAD_F_oxysporum;Acc:FOXG_08310]
FOXG_08316	10.7656	5.4562	1.4053	3.88256	0.000103364	0.00196068	FOXG_08316	conserved hypothetical protein [Source:BROAD_F_oxysporum;Acc:FOXG_08316]
FOXG_08319	5.9286	4.7535	1.466	3.24242	0.00118519	0.00856438	FOXG_08319	conserved hypothetical protein [Source:BROAD_F_oxysporum;Acc:FOXG_08319]
FOXG_08326	12.4555	5.6157	1.3948	4.02618	5.66891e-05	0.0014961	FOXG_08326	conserved hypothetical protein [Source:BROAD_F_oxysporum;Acc:FOXG_08326]
FOXG_08347	2.939	3.9637	1.5365	2.57964	0.00989022	0.0323923	FOXG_08347	acyl-CoA-binding protein [Source:BROAD_F_oxysporum;Acc:FOXG_08347]
FOXG_08353	10.285	4.1972	1.0967	3.82699	0.000129718	0.00226615	FOXG_08353	DNA-binding protein creA [Source:BROAD_F_oxysporum;Acc:FOXG_08353]
FOXG_08356	5.878	4.7502	1.4638	3.24523	0.00117356	0.00856438	FOXG_08356	hypothetical protein similar to 2-nitropropane dioxygenase [Source:BROAD_F_oxysporum;Acc:FOXG_08356]
FOXG_08365	3.3816	4.0762	1.5313	2.66192	0.0077696	0.0280167	FOXG_08365	hypothetical protein [Source:BROAD_F_oxysporum;Acc:FOXG_08365]
FOXG_08371	9.8297	5.3553	1.4124	3.79158	0.00014969	0.00245573	FOXG_08371	hypothetical protein similar to multidrug resistant protein [Source:BROAD_F_oxysporum;Acc:FOXG_08371]
FOXG_08379	2.8358	3.7745	1.5727	2.40008	0.0163913	0.0442201	FOXG_08379	FK506-binding protein 1 [Source:BROAD_F_oxysporum;Acc:FOXG_08379]
FOXG_08444	2.3407	3.7158	1.5603	2.3815	0.0172422	0.0453927	FOXG_08444	hypothetical protein similar to SAC3/GANP domain protein [Source:BROAD_F_oxysporum;Acc:FOXG_08444]
FOXG_08445	2.3144	3.7074	1.5614	2.37448	0.0175738	0.0453927	FOXG_08445	hypothetical protein similar to protein kinase activator [Source:BROAD_F_oxysporum;Acc:FOXG_08445]
FOXG_08485	2.5226	3.8031	1.5515	2.4512	0.0142382	0.0401022	FOXG_08485	mitochondrial carrier protein LEU5 [Source:BROAD_F_oxysporum;Acc:FOXG_08485]
FOXG_08503	2.9127	3.9632	1.5359	2.58035	0.00987001	0.0323923	FOXG_08503	10 kDa heat shock protein, mitochondrial [Source:BROAD_F_oxysporum;Acc:FOXG_08503]
FOXG_08523	14.8506	5.8377	1.3744	4.24732	2.16341e-05	0.000803995	FOXG_08523	acyl-CoA desaturase [Source:BROAD_F_oxysporum;Acc:FOXG_08523]
FOXG_08541	9.7791	5.344	1.4132	3.78149	0.000155892	0.0025122	FOXG_08541	conserved hypothetical protein [Source:BROAD_F_oxysporum;Acc:FOXG_08541]
FOXG_08545	2.3144	3.7074	1.5614	2.37448	0.0175738	0.0453927	FOXG_08545	nucleolar GTP-binding protein 1 [Source:BROAD_F_oxysporum;Acc:FOXG_08545]
FOXG_08555	6.8401	4.9295	1.4476	3.4053	0.000660924	0.00640183	FOXG_08555	heat shock protein SSC1, mitochondrial precursor [Source:BROAD_F_oxysporum;Acc:FOXG_08555]
FOXG_08574	3.6404	4.2064	1.5146	2.7773	0.00548125	0.0232666	FOXG_08574	hypothetical protein similar to CYT-19 DEAD-box protein precursor [Source:BROAD_F_oxysporum;Acc:FOXG_08574]
FOXG_08630	2.5226	3.8031	1.5515	2.4512	0.0142382	0.0401022	FOXG_08630	hypothetical protein similar to eukaryotic translation initiation factor 3 subunit EifCg [Source:BROAD_F_oxysporum;Acc:FOXG_08630]
FOXG_08654	2.3932	3.6878	1.5686	2.35097	0.0187243	0.0468366	FOXG_08654	conserved hypothetical protein [Source:BROAD_F_oxysporum;Acc:FOXG_08654]
FOXG_08758	3.4585	4.1527	1.5189	2.73397	0.00625763	0.0248802	FOXG_08758	isocitrate dehydrogenase subunit 1, mitochondrial precursor [Source:BROAD_F_oxysporum;Acc:FOXG_08758]
FOXG_08762	4.9927	4.5685	1.4805	3.08574	0.00203049	0.0122842	FOXG_08762	hypothetical protein similar to mRNA binding post-transcriptional regulator [Source:BROAD_F_oxysporum;Acc:FOXG_08762]
FOXG_08835	7.491	5.0105	1.4441	3.46959	0.000521255	0.00568386	FOXG_08835	hypothetical protein similar to delta-12 fatty acid desaturase [Source:BROAD_F_oxysporum;Acc:FOXG_08835]
FOXG_08843	3.5373	4.1655	1.5179	2.74419	0.00606613	0.024439	FOXG_08843	hypothetical protein similar to eukaryotic translation initiation factor 3 subunit EifCb [Source:BROAD_F_oxysporum;Acc:FOXG_08843]
FOXG_08862	13.5452	5.5813	1.4184	3.93494	8.32181e-05	0.0017845	PGX1	Exopolygalacturonase [Source:UniProtKB/TrEMBL;Acc:Q14TL1]
FOXG_08948	2.7045	3.8814	1.5441	2.51372	0.0119464	0.0361996	FOXG_08948	conserved hypothetical protein [Source:BROAD_F_oxysporum;Acc:FOXG_08948]
FOXG_08982	2.5489	3.8041	1.5521	2.45094	0.0142483	0.0401022	FOXG_08982	hypothetical protein similar to S-adenosylmethionine decarboxylase [Source:BROAD_F_oxysporum;Acc:FOXG_08982]
FOXG_09029	2.9652	3.9538	1.5397	2.56788	0.0102324	0.0324055	FOXG_09029	hypothetical protein similar to ThiJ/PfpI family protein [Source:BROAD_F_oxysporum;Acc:FOXG_09029]
FOXG_09081	4.7339	4.4858	1.4896	3.01154	0.00259924	0.0143708	FOXG_09081	protein transport protein SEC61 subunit alpha [Source:BROAD_F_oxysporum;Acc:FOXG_09081]
FOXG_09086	3.3028	4.1037	1.5224	2.69557	0.0070268	0.0269015	FOXG_09086	hypothetical protein similar to homeoprotein [Source:BROAD_F_oxysporum;Acc:FOXG_09086]
FOXG_09221	26.7866	6.5504	1.3225	4.9529	7.31173e-07	6.34031e-05	FOXG_09221	hypothetical protein similar to deacetylase [Source:BROAD_F_oxysporum;Acc:FOXG_09221]
FOXG_09230	7.8741	3.8255	1.1193	3.4178	0.000631301	0.00639988	FOXG_09230	conserved hypothetical protein [Source:BROAD_F_oxysporum;Acc:FOXG_09230]
FOXG_09241	2.939	3.9637	1.5365	2.57964	0.00989022	0.0323923	FOXG_09241	conserved hypothetical protein [Source:BROAD_F_oxysporum;Acc:FOXG_09241]
FOXG_09245	6.2418	4.8269	1.4561	3.31487	0.000916864	0.00780031	FOXG_09245	conserved hypothetical protein [Source:BROAD_F_oxysporum;Acc:FOXG_09245]
FOXG_09254	4.8633	4.5434	1.4811	3.06752	0.00215846	0.0128016	FOXG_09254	conserved hypothetical protein [Source:BROAD_F_oxysporum;Acc:FOXG_09254]
FOXG_09267	2.8602	3.9282	1.5424	2.5468	0.0108717	0.0342515	FOXG_09267	clathrin heavy chain [Source:BROAD_F_oxysporum;Acc:FOXG_09267]
FOXG_09273	7.9336	5.0475	1.4455	3.49176	0.000479854	0.00539392	FOXG_09273	adenosylhomocysteinase [Source:BROAD_F_oxysporum;Acc:FOXG_09273]
FOXG_09278	4.7076	4.4942	1.4869	3.02262	0.00250597	0.0141281	FOXG_09278	succinate dehydrogenase iron-sulfur protein, mitochondrial precursor [Source:BROAD_F_oxysporum;Acc:FOXG_09278]
FOXG_09282	13.1452	4.5353	1.0757	4.21613	2.48529e-05	0.000870328	FOXG_09282	60S acidic ribosomal protein P2 [Source:BROAD_F_oxysporum;Acc:FOXG_09282]
FOXG_09295	3.9799	4.2552	1.5153	2.80818	0.00498216	0.0226247	FOXG_09295	hypothetical protein similar to cyclopropane-fatty-acyl-phospholipid synthase [Source:BROAD_F_oxysporum;Acc:FOXG_09295]
FOXG_09313	2.5226	3.8031	1.5515	2.4512	0.0142382	0.0401022	FOXG_09313	hypothetical protein similar to TIM23 [Source:BROAD_F_oxysporum;Acc:FOXG_09313]
FOXG_09317	6.9714	4.8758	1.4633	3.33201	0.000862214	0.0074061	FOXG_09317	conserved hypothetical protein [Source:BROAD_F_oxysporum;Acc:FOXG_09317]
FOXG_09359	7.491	5.0105	1.4441	3.46959	0.000521255	0.00568386	FGA1	Guanine nucleotide-binding protein alpha subunit [Source:UniProtKB/TrEMBL;Acc:Q96VA7]
FOXG_09392	2.3932	3.6878	1.5686	2.35097	0.0187243	0.0468366	FOXG_09392	vacuolar protein sorting-associated protein 21 [Source:BROAD_F_oxysporum;Acc:FOXG_09392]
FOXG_09399	6.7632	4.8498	1.4642	3.31232	0.000925243	0.00780031	FOXG_09399	40S ribosomal protein S20 [Source:BROAD_F_oxysporum;Acc:FOXG_09399]
FOXG_09402	10.8552	4.2587	1.1072	3.84631	0.000119912	0.00216199	FOXG_09402	conserved hypothetical protein [Source:BROAD_F_oxysporum;Acc:FOXG_09402]
FOXG_09411	2.6783	3.8625	1.5476	2.4958	0.0125675	0.0373335	FOXG_09411	hypothetical protein similar to MAPKK kinase [Source:BROAD_F_oxysporum;Acc:FOXG_09411]
FOXG_09446	2.7571	3.8831	1.5453	2.5129	0.0119744	0.0361996	FOXG_09446	hypothetical protein similar to F-box and WD repeat-containing protein [Source:BROAD_F_oxysporum;Acc:FOXG_09446]
FOXG_09447	3.7192	4.2298	1.511	2.79926	0.00512205	0.0227226	FOXG_09447	pyruvate dehydrogenase E1 component subunit alpha [Source:BROAD_F_oxysporum;Acc:FOXG_09447]
FOXG_09462	2.5751	3.7922	1.5558	2.43746	0.0147909	0.0403207	FOXG_09462	hypothetical protein similar to coatomer subunit delta [Source:BROAD_F_oxysporum;Acc:FOXG_09462]
FOXG_09465	10.9757	5.4741	1.4035	3.90017	9.61242e-05	0.00190987	FOXG_09465	40S ribosomal protein S3 [Source:BROAD_F_oxysporum;Acc:FOXG_09465]
FOXG_09473	3.835	2.836	1.1889	2.38539	0.0170612	0.0453927	FOXG_09473	hypothetical protein similar to eukaryotic translation initiation factor 5 [Source:BROAD_F_oxysporum;Acc:FOXG_09473]
FOXG_09476	4.0568	4.3378	1.5005	2.891	0.00384018	0.0188481	FOXG_09476	conserved hypothetical protein [Source:BROAD_F_oxysporum;Acc:FOXG_09476]
FOXG_09505	3.5635	4.153	1.5217	2.72911	0.00635052	0.0250309	FOXG_09505	conserved hypothetical protein [Source:BROAD_F_oxysporum;Acc:FOXG_09505]
FOXG_09522	5.8517	4.7527	1.4626	3.2494	0.00115648	0.00856438	FOXG_09522	hypothetical protein similar to metalloreductase [Source:BROAD_F_oxysporum;Acc:FOXG_09522]
FOXG_09532	3.1734	4.0178	1.5351	2.61726	0.00886375	0.0300017	FOXG_09532	hypothetical protein similar to peroxisomal carrier protein [Source:BROAD_F_oxysporum;Acc:FOXG_09532]
FOXG_09533	5.9811	4.7807	1.4605	3.27325	0.00106319	0.00838126	FOXG_09533	hypothetical protein similar to 60S ribosomal protein L29 [Source:BROAD_F_oxysporum;Acc:FOXG_09533]
FOXG_09534	3.9011	4.289	1.5049	2.84997	0.00437237	0.020634	FOXG_09534	protein VTS1 [Source:BROAD_F_oxysporum;Acc:FOXG_09534]
FOXG_09613	4.3681	4.3841	1.5025	2.9178	0.00352515	0.0178811	FOXG_09613	conserved hypothetical protein [Source:BROAD_F_oxysporum;Acc:FOXG_09613]
FOXG_09638	5.7992	4.7464	1.4632	3.24382	0.00117939	0.00856438	FOXG_09638	endo-1,4-beta-xylanase 2 precursor [Source:BROAD_F_oxysporum;Acc:FOXG_09638]
FOXG_09643	7.5435	4.9852	1.4513	3.43489	0.000592802	0.00616853	FOXG_09643	Putative endoglucanase type B [Source:UniProtKB/Swiss-Prot;Acc:P46236]
FOXG_09647	37.6515	6.9062	1.3087	5.27711	1.31236e-07	1.89712e-05	FOXG_09647	hypothetical protein similar to endoglucanase [Source:BROAD_F_oxysporum;Acc:FOXG_09647]
FOXG_09661	4.2894	4.232	1.5342	2.75839	0.00580869	0.0244287	FOXG_09661	conserved hypothetical protein [Source:BROAD_F_oxysporum;Acc:FOXG_09661]
FOXG_09688	6.6845	4.889	1.453	3.36485	0.000765866	0.00707407	FOXG_09688	conserved hypothetical protein [Source:BROAD_F_oxysporum;Acc:FOXG_09688]
FOXG_09744	9.3608	5.2715	1.4238	3.70232	0.00021364	0.0030158	FOXG_09744	hypothetical protein similar to pectate lyase [Source:BROAD_F_oxysporum;Acc:FOXG_09744]
FOXG_09746	6.4238	4.8623	1.4529	3.34674	0.000817687	0.0072141	FOXG_09746	hypothetical protein [Source:BROAD_F_oxysporum;Acc:FOXG_09746]
FOXG_09774	12.0935	5.5987	1.3923	4.02126	5.78867e-05	0.00150588	FOXG_09774	conserved hypothetical protein [Source:BROAD_F_oxysporum;Acc:FOXG_09774]
FOXG_09777	4.4207	4.4314	1.4927	2.96863	0.0029913	0.0158809	FOXG_09777	predicted protein [Source:BROAD_F_oxysporum;Acc:FOXG_09777]
FOXG_09788	3.3816	4.0762	1.5313	2.66192	0.0077696	0.0280167	FOXG_09788	conserved hypothetical protein [Source:BROAD_F_oxysporum;Acc:FOXG_09788]
FOXG_09795	8.4268	5.1657	1.4285	3.61626	0.000298886	0.00386008	PR1	PR-1-like protein [Source:UniProtKB/TrEMBL;Acc:C8CJN6]
FOXG_09814	2.3144	3.7074	1.5614	2.37448	0.0175738	0.0453927	FOXG_09814	predicted protein [Source:BROAD_F_oxysporum;Acc:FOXG_09814]
FOXG_09855	2.9915	3.9304	1.5461	2.54207	0.01102	0.0344208	FOXG_09855	hypothetical protein similar to catechol dioxygenase [Source:BROAD_F_oxysporum;Acc:FOXG_09855]
FOXG_10034	13.474	5.6634	1.397	4.05392	5.0367e-05	0.00136893	FOXG_10034	conserved hypothetical protein [Source:BROAD_F_oxysporum;Acc:FOXG_10034]
FOXG_10094	9.9085	5.3685	1.4102	3.807	0.000140664	0.00235	FOXG_10094	conserved hypothetical protein [Source:BROAD_F_oxysporum;Acc:FOXG_10094]
FOXG_10096	3.798	4.1793	1.5254	2.73976	0.00614843	0.0247159	FOXG_10096	conserved hypothetical protein [Source:BROAD_F_oxysporum;Acc:FOXG_10096]
FOXG_10111	3.3291	4.104	1.523	2.69463	0.00704668	0.0269015	FOXG_10111	peroxiredoxin 1 [Source:BROAD_F_oxysporum;Acc:FOXG_10111]
FOXG_10214	3.4848	4.1653	1.5166	2.74643	0.00602484	0.024439	FOXG_10214	conserved hypothetical protein [Source:BROAD_F_oxysporum;Acc:FOXG_10214]
FOXG_10275	7.1252	4.9798	1.4438	3.449	0.000562677	0.00592274	FOXG_10275	fructose-bisphosphate aldolase [Source:BROAD_F_oxysporum;Acc:FOXG_10275]
FOXG_10282	2.939	3.9637	1.5365	2.57964	0.00989022	0.0323923	FOXG_10282	hypothetical protein similar to GTP-binding protein YchF [Source:BROAD_F_oxysporum;Acc:FOXG_10282]
FOXG_10351	4.5782	4.4099	1.5017	2.93651	0.00331928	0.0172205	FOXG_10351	GDP-mannose transporter [Source:BROAD_F_oxysporum;Acc:FOXG_10351]
FOXG_10419	6.3731	4.7758	1.4713	3.24595	0.00117061	0.00856438	FOXG_10419	malate dehydrogenase, mitochondrial precursor [Source:BROAD_F_oxysporum;Acc:FOXG_10419]
FOXG_10428	5.4353	4.672	1.4695	3.1793	0.00147633	0.00999402	STI35	Thiazole biosynthetic enzyme, mitochondrial [Source:UniProtKB/Swiss-Prot;Acc:P23618]
FOXG_10442	3.1209	4.0369	1.529	2.64026	0.00828417	0.029256	FOXG_10442	sulfite reductase subunit beta [Source:BROAD_F_oxysporum;Acc:FOXG_10442]
FOXG_10448	7.1758	4.8998	1.4646	3.3454	0.00082165	0.0072141	FOXG_10448	conserved hypothetical protein [Source:BROAD_F_oxysporum;Acc:FOXG_10448]
FOXG_10463	9.606	4.0457	1.1539	3.50608	0.000454765	0.00520835	FOXG_10463	conserved hypothetical protein [Source:BROAD_F_oxysporum;Acc:FOXG_10463]
FOXG_10472	2.9652	3.9538	1.5397	2.56788	0.0102324	0.0324055	FOXG_10472	conserved hypothetical protein [Source:BROAD_F_oxysporum;Acc:FOXG_10472]
FOXG_10476	3.7455	4.2224	1.5135	2.78983	0.00527349	0.0228101	FOXG_10476	hypothetical protein similar to eukaryotic translation initiation factor 3 subunit EifCl [Source:BROAD_F_oxysporum;Acc:FOXG_10476]
FOXG_10488	2.3407	3.7158	1.5603	2.3815	0.0172422	0.0453927	FOXG_10488	predicted protein [Source:BROAD_F_oxysporum;Acc:FOXG_10488]
FOXG_10520	2.2882	3.6826	1.5661	2.35147	0.0186992	0.0468366	FOXG_10520	conserved hypothetical protein [Source:BROAD_F_oxysporum;Acc:FOXG_10520]
FOXG_10522	4.9402	4.5231	1.49	3.03567	0.0024	0.0137434	FOXG_10522	conserved hypothetical protein [Source:BROAD_F_oxysporum;Acc:FOXG_10522]
FOXG_10531	2.3144	3.7074	1.5614	2.37448	0.0175738	0.0453927	FOXG_10531	conserved hypothetical protein [Source:BROAD_F_oxysporum;Acc:FOXG_10531]
FOXG_10533	3.4079	4.0439	1.5397	2.6264	0.00862938	0.0297053	FOXG_10533	malate dehydrogenase [Source:BROAD_F_oxysporum;Acc:FOXG_10533]
FOXG_10550	2.939	3.9637	1.5365	2.57964	0.00989022	0.0323923	FOXG_10550	protein SUR2 [Source:BROAD_F_oxysporum;Acc:FOXG_10550]
FOXG_10551	5.0696	4.4741	1.5056	2.97162	0.00296237	0.0157733	FOXG_10551	hypothetical protein similar to cytoplasm protein [Source:BROAD_F_oxysporum;Acc:FOXG_10551]
FOXG_10570	3.5635	4.153	1.5217	2.72911	0.00635052	0.0250309	FOXG_10570	40S ribosomal protein S14 [Source:BROAD_F_oxysporum;Acc:FOXG_10570]
FOXG_10571	9.4415	5.2866	1.4203	3.72227	0.00019744	0.00287113	FOXG_10571	hypothetical protein similar to 60S ribosomal protein L7 [Source:BROAD_F_oxysporum;Acc:FOXG_10571]
FOXG_10573	3.9011	4.289	1.5049	2.84997	0.00437237	0.020634	FOXG_10573	hypothetical protein similar to eukaryotic translation initiation factor 3 subunit EifCc [Source:BROAD_F_oxysporum;Acc:FOXG_10573]
FOXG_10578	2.3144	3.7074	1.5614	2.37448	0.0175738	0.0453927	FOXG_10578	conserved hypothetical protein [Source:BROAD_F_oxysporum;Acc:FOXG_10578]
FOXG_10620	4.1093	4.3439	1.5002	2.89556	0.00378483	0.0187798	FOXG_10620	hypothetical protein similar to high-affinity glucose transporter [Source:BROAD_F_oxysporum;Acc:FOXG_10620]
FOXG_10653	2.7045	3.8814	1.5441	2.51372	0.0119464	0.0361996	FOXG_10653	hypothetical protein similar to pyridine nucleotide-disulphide oxidoreductase [Source:BROAD_F_oxysporum;Acc:FOXG_10653]
FOXG_10713	5.6173	4.7103	1.4662	3.21254	0.00131566	0.00914434	FOXG_10713	hypothetical protein similar to Ca2+ ATPase [Source:BROAD_F_oxysporum;Acc:FOXG_10713]
FOXG_10728	35.2096	6.8625	1.3052	5.25772	1.45852e-07	1.89712e-05	FOXG_10728	hypothetical protein similar to pectate lyase [Source:BROAD_F_oxysporum;Acc:FOXG_10728]
FOXG_10745	3.0947	4.0319	1.5294	2.63617	0.00838479	0.029256	FOXG_10745	hypothetical protein similar to cellulose-binding GDSL lipase/acylhydrolase [Source:BROAD_F_oxysporum;Acc:FOXG_10745]
FOXG_10748	14.6677	3.96	0.9523	4.15845	3.20417e-05	0.00104244	FOXG_10748	conserved hypothetical protein [Source:BROAD_F_oxysporum;Acc:FOXG_10748]
FOXG_10792	4.0568	4.3378	1.5005	2.891	0.00384018	0.0188481	FOXG_10792	conserved hypothetical protein [Source:BROAD_F_oxysporum;Acc:FOXG_10792]
FOXG_11004	2.6783	3.8625	1.5476	2.4958	0.0125675	0.0373335	FOXG_11004	hypothetical protein [Source:BROAD_F_oxysporum;Acc:FOXG_11004]
FOXG_11019	2.652	3.8254	1.5551	2.45993	0.0138965	0.0401022	FOXG_11019	conserved hypothetical protein [Source:BROAD_F_oxysporum;Acc:FOXG_11019]
FOXG_11029	3.6161	4.0943	1.5372	2.66349	0.00773351	0.0280167	FOXG_11029	dicarboxylic amino acid permease [Source:BROAD_F_oxysporum;Acc:FOXG_11029]
FOXG_11035	4.7076	4.4942	1.4869	3.02262	0.00250597	0.0141281	FOXG_11035	pyrimidine precursor biosynthesis enzyme THI13 [Source:BROAD_F_oxysporum;Acc:FOXG_11035]
FOXG_11085	8.2449	5.1356	1.4316	3.58723	0.000334208	0.0041938	FOXG_11085	hypothetical protein similar to MFS?transporter [Source:BROAD_F_oxysporum;Acc:FOXG_11085]
FOXG_11100	2.8096	3.8299	1.5595	2.45593	0.0140521	0.0401022	FOXG_11100	conserved hypothetical protein [Source:BROAD_F_oxysporum;Acc:FOXG_11100]
FOXG_11113	8.3481	5.1682	1.4267	3.62246	0.000291812	0.00382295	FOXG_11113	mitochondrial phosphate carrier protein [Source:BROAD_F_oxysporum;Acc:FOXG_11113]
FOXG_11126	2.3669	3.7104	1.5624	2.37476	0.0175603	0.0453927	FOXG_11126	conserved hypothetical protein [Source:BROAD_F_oxysporum;Acc:FOXG_11126]
FOXG_11134	4.9664	4.5497	1.4844	3.06498	0.00217682	0.0128016	FOXG_11134	glutamate decarboxylase 1 [Source:BROAD_F_oxysporum;Acc:FOXG_11134]
FOXG_11153	10.2218	5.3813	1.4123	3.81026	0.000138819	0.00234611	FOXG_11153	conserved hypothetical protein [Source:BROAD_F_oxysporum;Acc:FOXG_11153]
FOXG_11162	3.5635	4.153	1.5217	2.72911	0.00635052	0.0250309	FOXG_11162	conserved hypothetical protein [Source:BROAD_F_oxysporum;Acc:FOXG_11162]
FOXG_11176	3.4848	4.1653	1.5166	2.74643	0.00602484	0.024439	FOXG_11176	dolichyl-phosphate-mannose-protein mannosyltransferase 2 [Source:BROAD_F_oxysporum;Acc:FOXG_11176]
FOXG_11181	4.9158	4.5378	1.4837	3.05855	0.00222409	0.0128574	FOXG_11181	conserved hypothetical protein [Source:BROAD_F_oxysporum;Acc:FOXG_11181]
FOXG_11185	4.2387	4.3863	1.4963	2.93134	0.003375	0.0173123	FOXG_11185	conserved hypothetical protein [Source:BROAD_F_oxysporum;Acc:FOXG_11185]
FOXG_11189	4.9927	4.5685	1.4805	3.08574	0.00203049	0.0122842	FOXG_11189	NAD(P)H-dependent D-xylose reductase [Source:BROAD_F_oxysporum;Acc:FOXG_11189]
FOXG_11195	6.7107	4.8798	1.4558	3.35203	0.000802213	0.00720614	FOXG_11195	hypothetical protein similar to ribosomal L18ae protein family [Source:BROAD_F_oxysporum;Acc:FOXG_11195]
FOXG_11216	3.0947	4.0319	1.5294	2.63617	0.00838479	0.029256	FOXG_11216	conserved hypothetical protein [Source:BROAD_F_oxysporum;Acc:FOXG_11216]
FOXG_11220	10.9476	5.4732	1.4045	3.89701	9.73869e-05	0.00190987	FOXG_11220	60S ribosomal protein L31 [Source:BROAD_F_oxysporum;Acc:FOXG_11220]
FOXG_11227	7.8285	5.083	1.435	3.54227	0.000396696	0.00472146	FOXG_11227	40S ribosomal protein S2 [Source:BROAD_F_oxysporum;Acc:FOXG_11227]
FOXG_11252	4.4994	4.4478	1.4905	2.98405	0.00284461	0.0152803	FOXG_11252	hypothetical protein similar to pyridoxamine phosphate oxidase family protein [Source:BROAD_F_oxysporum;Acc:FOXG_11252]
FOXG_11253	3.2503	4.0756	1.5276	2.668	0.00763035	0.0279013	FOXG_11253	hypothetical protein [Source:BROAD_F_oxysporum;Acc:FOXG_11253]
FOXG_11262	5.2797	4.6311	1.4738	3.14224	0.00167662	0.0110221	FOXG_11262	conserved hypothetical protein [Source:BROAD_F_oxysporum;Acc:FOXG_11262]
FOXG_11273	2.3144	3.7074	1.5614	2.37448	0.0175738	0.0453927	FOXG_11273	hypothetical protein similar to VeA protein [Source:BROAD_F_oxysporum;Acc:FOXG_11273]
FOXG_11281	3.7717	4.2061	1.5182	2.77038	0.00559901	0.0236014	FOXG_11281	glutamate synthase precursor [Source:BROAD_F_oxysporum;Acc:FOXG_11281]
FOXG_11289	69.6153	6.7596	0.9851	6.86196	6.79212e-12	6.18423e-09	FOXG_11289	plasma membrane ATPase [Source:BROAD_F_oxysporum;Acc:FOXG_11289]
FOXG_11291	9.5728	5.2265	1.4369	3.63731	0.000275495	0.00366187	FOXG_11291	citrate synthase, mitochondrial precursor [Source:BROAD_F_oxysporum;Acc:FOXG_11291]
FOXG_11292	5.915	3.4462	1.1446	3.01096	0.00260426	0.0143708	FOW1	Putative mitochondrial carrier protein [Source:UniProtKB/TrEMBL;Acc:Q8TGD1]
FOXG_11301	3.1734	4.0178	1.5351	2.61726	0.00886375	0.0300017	FOXG_11301	hypothetical protein [Source:BROAD_F_oxysporum;Acc:FOXG_11301]
FOXG_11312	9.6234	5.3141	1.4172	3.74962	0.000177104	0.00275646	FOXG_11312	minor allergen Alt a 7 [Source:BROAD_F_oxysporum;Acc:FOXG_11312]
FOXG_11324	2.5489	3.8041	1.5521	2.45094	0.0142483	0.0401022	FOXG_11324	elongation factor G 1, mitochondrial precursor [Source:BROAD_F_oxysporum;Acc:FOXG_11324]
FOXG_11329	3.2766	4.0948	1.5238	2.68721	0.00720518	0.0271087	FOXG_11329	nucleolar GTP-binding protein 2 [Source:BROAD_F_oxysporum;Acc:FOXG_11329]
FOXG_11336	3.1209	4.0369	1.529	2.64026	0.00828417	0.029256	FOXG_11336	conserved hypothetical protein [Source:BROAD_F_oxysporum;Acc:FOXG_11336]
FOXG_11385	9.3365	5.298	1.416	3.74155	0.000182886	0.0027758	FOXG_11385	3-ketoacyl-CoA thiolase [Source:BROAD_F_oxysporum;Acc:FOXG_11385]
FOXG_11398	2.8339	3.8857	1.5511	2.50514	0.0122404	0.0366607	FOXG_11398	UDP-glucose 6-dehydrogenase [Source:BROAD_F_oxysporum;Acc:FOXG_11398]
FOXG_11416	5.9549	4.7698	1.4627	3.26106	0.00110998	0.00856438	FOXG_11416	conserved hypothetical protein [Source:BROAD_F_oxysporum;Acc:FOXG_11416]
FOXG_11423	2.5751	3.7922	1.5558	2.43746	0.0147909	0.0403207	FOXG_11423	predicted protein [Source:BROAD_F_oxysporum;Acc:FOXG_11423]
FOXG_11450	9.1546	5.2736	1.4181	3.71872	0.000200238	0.00287113	FOXG_11450	conserved hypothetical protein [Source:BROAD_F_oxysporum;Acc:FOXG_11450]
FOXG_11451	21.5702	5.1983	1.0469	4.96521	6.86258e-07	6.24838e-05	FOXG_11451	elongation factor 3 [Source:BROAD_F_oxysporum;Acc:FOXG_11451]
FOXG_11456	6.7876	4.9281	1.4471	3.40547	0.000660508	0.00640183	FOXG_11456	conserved hypothetical protein [Source:BROAD_F_oxysporum;Acc:FOXG_11456]
FOXG_11462	5.1765	4.5455	1.4902	3.05021	0.00228679	0.013178	FOXG_11462	hypothetical protein similar to ribosomal protein [Source:BROAD_F_oxysporum;Acc:FOXG_11462]
FOXG_11485	6.5269	4.8733	1.454	3.35165	0.00080332	0.00720614	FOXG_11485	predicted protein [Source:BROAD_F_oxysporum;Acc:FOXG_11485]
FOXG_11500	11.0001	5.4889	1.4013	3.91693	8.96844e-05	0.00185586	FOXG_11500	60S ribosomal protein L32 [Source:BROAD_F_oxysporum;Acc:FOXG_11500]
FOXG_11501	10.9495	5.4772	1.4024	3.90544	9.40538e-05	0.00190302	FOXG_11501	40S ribosomal protein S16 [Source:BROAD_F_oxysporum;Acc:FOXG_11501]
FOXG_11503	4.2125	4.3702	1.4995	2.91436	0.0035642	0.017979	FOXG_11503	conserved hypothetical protein [Source:BROAD_F_oxysporum;Acc:FOXG_11503]
FOXG_11505	9.6215	5.3274	1.4152	3.76444	0.000166922	0.00262756	FOXG_11505	ATP-dependent RNA helicase DBP2 [Source:BROAD_F_oxysporum;Acc:FOXG_11505]
FOXG_11521	3.7455	4.2224	1.5135	2.78983	0.00527349	0.0228101	FOXG_11521	mitochondrial import receptor subunit tom-22 [Source:BROAD_F_oxysporum;Acc:FOXG_11521]
FOXG_11531	2.5489	3.8041	1.5521	2.45094	0.0142483	0.0401022	FOXG_11531	hypothetical protein similar to phosducin [Source:BROAD_F_oxysporum;Acc:FOXG_11531]
FOXG_11532	2.7571	3.8831	1.5453	2.5129	0.0119744	0.0361996	FGB1	G protein beta subunit [Source:UniProtKB/TrEMBL;Acc:Q6XPX0]
FOXG_11553	4.7446	3.1388	1.1694	2.68403	0.00727407	0.0271994	FOXG_11553	predicted protein [Source:BROAD_F_oxysporum;Acc:FOXG_11553]
FOXG_11556	4.8389	4.3832	1.5166	2.89017	0.00385036	0.0188481	FOXG_11556	acetolactate synthase catalytic subunit, mitochondrial precursor [Source:BROAD_F_oxysporum;Acc:FOXG_11556]
FOXG_11573	3.1472	4.0328	1.5307	2.63465	0.00842238	0.029256	FOXG_11573	conserved hypothetical protein [Source:BROAD_F_oxysporum;Acc:FOXG_11573]
FOXG_11583	7.8004	5.0421	1.4456	3.4878	0.000487014	0.00544081	FOXG_11583	hypothetical protein similar to cellulase CelA [Source:BROAD_F_oxysporum;Acc:FOXG_11583]
FOXG_11595	3.2766	4.0948	1.5238	2.68721	0.00720518	0.0271087	FOXG_11595	hypothetical protein [Source:BROAD_F_oxysporum;Acc:FOXG_11595]
FOXG_11661	11.8066	5.5748	1.3939	3.99936	6.35132e-05	0.00156294	FOXG_11661	conserved hypothetical protein [Source:BROAD_F_oxysporum;Acc:FOXG_11661]
FOXG_11669	2.6014	3.7629	1.5635	2.40669	0.0160979	0.0437526	FOXG_11669	phosphoglycerate kinase [Source:BROAD_F_oxysporum;Acc:FOXG_11669]
FOXG_11739	65.3965	7.5739	1.2686	5.97016	2.3702e-09	8.63226e-07	FOXG_11739	pectate lyase precursor [Source:BROAD_F_oxysporum;Acc:FOXG_11739]
FOXG_11740	18.5135	6.0581	1.366	4.43498	9.2082e-06	0.000441267	FOXG_11740	hypothetical protein similar to pectate lyase C [Source:BROAD_F_oxysporum;Acc:FOXG_11740]
FOXG_11806	6.0862	4.7855	1.4613	3.27485	0.0010572	0.00838126	FOXG_11806	conserved hypothetical protein [Source:BROAD_F_oxysporum;Acc:FOXG_11806]
FOXG_12213	6.5532	4.8846	1.4517	3.36461	0.00076652	0.00707407	FOXG_12213	hypothetical protein similar to feruloyl esterase [Source:BROAD_F_oxysporum;Acc:FOXG_12213]
FOXG_12260	5.6173	4.7103	1.4662	3.21254	0.00131566	0.00914434	FOXG_12260	peroxidase/catalase 2 [Source:BROAD_F_oxysporum;Acc:FOXG_12260]
FOXG_12261	2.652	3.8254	1.5551	2.45993	0.0138965	0.0401022	FOXG_12261	hypothetical protein similar to phosphatidylethanolamine-binding protein [Source:BROAD_F_oxysporum;Acc:FOXG_12261]
FOXG_12264	56.0863	7.371	1.2831	5.74447	9.22073e-09	2.39871e-06	FOXG_12264	hypothetical protein similar to pectate lyase A [Source:BROAD_F_oxysporum;Acc:FOXG_12264]
FOXG_12296	3.511	4.1693	1.5163	2.74966	0.00596575	0.024439	FOXG_12296	conserved hypothetical protein [Source:BROAD_F_oxysporum;Acc:FOXG_12296]
FOXG_12308	3.1472	4.0328	1.5307	2.63465	0.00842238	0.029256	FOXG_12308	conserved hypothetical protein [Source:BROAD_F_oxysporum;Acc:FOXG_12308]
FOXG_12312	7.4891	5.0319	1.4404	3.49326	0.000477154	0.00539392	FOXG_12312	hypothetical protein similar to pectate lyase [Source:BROAD_F_oxysporum;Acc:FOXG_12312]
FOXG_12330	34.6569	5.7945	1.0388	5.57791	2.43429e-08	4.92538e-06	FOXG_12330	hypothetical protein similar to pectin methylesterase [Source:BROAD_F_oxysporum;Acc:FOXG_12330]
FOXG_12649	7.4103	4.9768	1.4521	3.42738	0.000609438	0.00626998	FOXG_12649	conserved hypothetical protein [Source:BROAD_F_oxysporum;Acc:FOXG_12649]
FOXG_12657	14.3273	5.7642	1.3862	4.15834	3.20575e-05	0.00104244	FOXG_12657	40S ribosomal protein S12 [Source:BROAD_F_oxysporum;Acc:FOXG_12657]
FOXG_12659	5.2515	4.5026	1.5047	2.99233	0.00276859	0.0150946	FOXG_12659	hypothetical protein [Source:BROAD_F_oxysporum;Acc:FOXG_12659]
FOXG_12661	3.4848	4.1653	1.5166	2.74643	0.00602484	0.024439	FOXG_12661	adenylate kinase cytosolic [Source:BROAD_F_oxysporum;Acc:FOXG_12661]
FOXG_12671	3.6404	4.2064	1.5146	2.7773	0.00548125	0.0232666	FOXG_12671	aspartate aminotransferase, mitochondrial precursor [Source:BROAD_F_oxysporum;Acc:FOXG_12671]
FOXG_12689	14.5636	5.8229	1.3746	4.23625	2.27288e-05	0.000827782	FOXG_12689	hypothetical protein [Source:BROAD_F_oxysporum;Acc:FOXG_12689]
FOXG_12705	2.5489	3.8041	1.5521	2.45094	0.0142483	0.0401022	FOXG_12705	glutathione-dependent formaldehyde-activating enzyme [Source:BROAD_F_oxysporum;Acc:FOXG_12705]
FOXG_12714	3.8224	4.2559	1.5109	2.81689	0.00484918	0.0221312	FOXG_12714	vacuolar protease A precursor [Source:BROAD_F_oxysporum;Acc:FOXG_12714]
FOXG_12718	4.6288	4.4874	1.4868	3.01811	0.00254353	0.0141645	FOXG_12718	conserved hypothetical protein [Source:BROAD_F_oxysporum;Acc:FOXG_12718]
FOXG_12728	3.6142	4.179	1.5202	2.74899	0.0059779	0.024439	FOXG_12728	conserved hypothetical protein [Source:BROAD_F_oxysporum;Acc:FOXG_12728]
FOXG_12737	5.7467	4.7228	1.4679	3.21748	0.00129322	0.0091357	FOXG_12737	conserved hypothetical protein [Source:BROAD_F_oxysporum;Acc:FOXG_12737]
FOXG_12759	13.4477	5.6728	1.3944	4.0682	4.73769e-05	0.00134802	FOXG_12759	5-methyltetrahydropteroyltriglutamate-homocysteine methyltransferase [Source:BROAD_F_oxysporum;Acc:FOXG_12759]
FOXG_12767	4.732	4.4555	1.4989	2.97257	0.00295314	0.0157703	FOXG_12767	hypothetical protein [Source:BROAD_F_oxysporum;Acc:FOXG_12767]
FOXG_12778	7.9579	5.1124	1.4314	3.57167	0.000354714	0.0043941	FOXG_12778	60S ribosomal protein L26-1 [Source:BROAD_F_oxysporum;Acc:FOXG_12778]
FOXG_12790	11.3785	4.3031	1.1109	3.87345	0.000107306	0.00201448	ADH1	Alcohol dehydrogenase [Source:UniProtKB/TrEMBL;Acc:E3UTQ9]
FOXG_12803	2.5489	3.8041	1.5521	2.45094	0.0142483	0.0401022	FOXG_12803	conserved hypothetical protein [Source:BROAD_F_oxysporum;Acc:FOXG_12803]
FOXG_12808	4.1862	4.3445	1.5049	2.88697	0.00388977	0.0188887	FOXG_12808	GTP-binding protein ypt1 [Source:BROAD_F_oxysporum;Acc:FOXG_12808]
FOXG_12815	18.4103	6.077	1.3604	4.46717	7.92597e-06	0.000412377	CYC1	Cytochrome c549 [Source:UniProtKB/TrEMBL;Acc:Q9UVX5]
FOXG_12819	4.8759	3.1453	1.1842	2.65613	0.00790441	0.0284465	FOXG_12819	succinyl-CoA ligase beta-chain [Source:BROAD_F_oxysporum;Acc:FOXG_12819]
FOXG_12825	6.0599	4.7896	1.4598	3.2811	0.00103401	0.00831508	FOXG_12825	amino-acid permease inda1 [Source:BROAD_F_oxysporum;Acc:FOXG_12825]
FOXG_12829	4.0568	4.3378	1.5005	2.891	0.00384018	0.0188481	FOXG_12829	alanine-glyoxylate aminotransferase 1 [Source:BROAD_F_oxysporum;Acc:FOXG_12829]
FOXG_12840	3.6667	4.2223	1.5115	2.79339	0.00521584	0.0227226	FOXG_12840	40S ribosomal protein S0 [Source:BROAD_F_oxysporum;Acc:FOXG_12840]
FOXG_12843	2.9915	3.9304	1.5461	2.54207	0.01102	0.0344208	FOXG_12843	nucleolar protein NOP58 [Source:BROAD_F_oxysporum;Acc:FOXG_12843]
FOXG_12883	3.6404	4.2064	1.5146	2.7773	0.00548125	0.0232666	FOXG_12883	protein SIK1 [Source:BROAD_F_oxysporum;Acc:FOXG_12883]
FOXG_12885	11.1314	5.499	1.4004	3.92682	8.60772e-05	0.00180168	FOXG_12885	40S ribosomal protein S26-B [Source:BROAD_F_oxysporum;Acc:FOXG_12885]
FOXG_13091	3.9274	4.2856	1.5064	2.84489	0.00444273	0.0206383	FOXG_13091	conserved hypothetical protein [Source:BROAD_F_oxysporum;Acc:FOXG_13091]
FOXG_13102	3.978	4.2679	1.5147	2.81757	0.00483887	0.0221312	FOXG_13102	predicted protein [Source:BROAD_F_oxysporum;Acc:FOXG_13102]
FOXG_13103	4.0568	4.3378	1.5005	2.891	0.00384018	0.0188481	FOXG_13103	hypothetical protein similar to pectate lyase D [Source:BROAD_F_oxysporum;Acc:FOXG_13103]
FOXG_13111	3.511	4.1693	1.5163	2.74966	0.00596575	0.024439	FOXG_13111	hypothetical protein similar to endo-beta-1,4-mannanase [Source:BROAD_F_oxysporum;Acc:FOXG_13111]
FOXG_13125	2.939	3.9637	1.5365	2.57964	0.00989022	0.0323923	FOXG_13125	predicted protein [Source:BROAD_F_oxysporum;Acc:FOXG_13125]
FOXG_13188	10.2461	5.4074	1.4074	3.84207	0.000122002	0.0021781	FOXG_13188	hypothetical protein similar to Cel74a [Source:BROAD_F_oxysporum;Acc:FOXG_13188]
FOXG_13191	5.9023	4.7315	1.4707	3.21723	0.00129435	0.0091357	FOXG_13191	hypothetical protein similar to exopolygalacturonase [Source:BROAD_F_oxysporum;Acc:FOXG_13191]
FOXG_13215	3.7436	4.1215	1.5388	2.67834	0.00739871	0.0275522	FOXG_13215	hypothetical protein similar to MP1 [Source:BROAD_F_oxysporum;Acc:FOXG_13215]
FOXG_13249	7.0727	4.9523	1.4495	3.41663	0.000634023	0.00639988	FOXG_13249	pectate lyase precursor [Source:BROAD_F_oxysporum;Acc:FOXG_13249]
FOXG_13339	4.4732	4.448	1.4899	2.98549	0.0028312	0.0152803	FOXG_13339	conserved hypothetical protein [Source:BROAD_F_oxysporum;Acc:FOXG_13339]
FOXG_13415	5.124	4.5783	1.4809	3.09148	0.00199163	0.0121703	XYL3	Putative endoglucanase type F [Source:UniProtKB/Swiss-Prot;Acc:P46239]
FOXG_13494	11.5984	5.553	1.3959	3.97819	6.94408e-05	0.00165267	FOXG_13494	conserved hypothetical protein [Source:BROAD_F_oxysporum;Acc:FOXG_13494]
FOXG_13625	2.3407	3.7158	1.5603	2.3815	0.0172422	0.0453927	FOXG_13625	hypothetical protein similar to maltose porter [Source:BROAD_F_oxysporum;Acc:FOXG_13625]
FOXG_13638	13.6765	5.6749	1.3985	4.05776	4.95467e-05	0.00136844	FOXG_13638	conserved hypothetical protein [Source:BROAD_F_oxysporum;Acc:FOXG_13638]
FOXG_13695	3.1978	3.9905	1.5451	2.58266	0.00980432	0.0323923	FOXG_13695	hypothetical protein [Source:BROAD_F_oxysporum;Acc:FOXG_13695]
FOXG_13739	13.5217	3.8784	0.9182	4.22399	2.40015e-05	0.000856995	FOXG_13739	conserved hypothetical protein [Source:BROAD_F_oxysporum;Acc:FOXG_13739]
FOXG_13750	5.1746	4.6051	1.478	3.11586	0.00183408	0.0117601	FOXG_13750	hypothetical protein [Source:BROAD_F_oxysporum;Acc:FOXG_13750]
FOXG_13790	3.2241	4.042	1.5345	2.63416	0.00843461	0.029256	FOXG_13790	hypothetical protein similar to Brt1 [Source:BROAD_F_oxysporum;Acc:FOXG_13790]
FOXG_13796	6.4763	4.8577	1.4549	3.33884	0.000841305	0.00726074	FOXG_13796	conserved hypothetical protein [Source:BROAD_F_oxysporum;Acc:FOXG_13796]
FOXG_13808	2.4964	3.7891	1.5539	2.43842	0.0147517	0.0403207	FOXG_13808	conserved hypothetical protein [Source:BROAD_F_oxysporum;Acc:FOXG_13808]
FOXG_13831	2.2882	3.6826	1.5661	2.35147	0.0186992	0.0468366	FOXG_13831	hypothetical protein [Source:BROAD_F_oxysporum;Acc:FOXG_13831]
FOXG_13835	10.7656	5.4562	1.4053	3.88256	0.000103364	0.00196068	FOXG_13835	Small GTPase-binding protein [Source:UniProtKB/TrEMBL;Acc:Q2KN80]
FOXG_13844	2.8096	3.8299	1.5595	2.45593	0.0140521	0.0401022	FOXG_13844	predicted protein [Source:BROAD_F_oxysporum;Acc:FOXG_13844]
FOXG_13864	4.6288	4.4874	1.4868	3.01811	0.00254353	0.0141645	FOXG_13864	hypothetical protein similar to major facilitator superfamily [Source:BROAD_F_oxysporum;Acc:FOXG_13864]
FOXG_13882	6.6057	4.896	1.4498	3.37691	0.000733054	0.00688089	FOXG_13882	conserved hypothetical protein [Source:BROAD_F_oxysporum;Acc:FOXG_13882]
FOXG_13925	2.4964	3.7891	1.5539	2.43842	0.0147517	0.0403207	FOXG_13925	cytochrome c oxidase polypeptide V, mitochondrial precursor [Source:BROAD_F_oxysporum;Acc:FOXG_13925]
FOXG_13928	16.8205	4.8614	1.0592	4.58963	4.44023e-06	0.00026841	FOXG_13928	ATP synthase subunit beta, mitochondrial precursor [Source:BROAD_F_oxysporum;Acc:FOXG_13928]
FOXG_13932	5.6435	4.7136	1.4659	3.21553	0.00130202	0.00914434	FOXG_13932	2-oxoglutarate dehydrogenase E1 component, mitochondrial precursor [Source:BROAD_F_oxysporum;Acc:FOXG_13932]
FOXG_13937	9.209	5.1532	1.4471	3.56097	0.000369484	0.00448554	FOXG_13937	hypothetical protein similar to phenol hydroxylase [Source:BROAD_F_oxysporum;Acc:FOXG_13937]
FOXG_13952	16.9568	5.9999	1.3617	4.40606	1.05268e-05	0.000479234	FOXG_13952	Histone H3 [Source:UniProtKB/TrEMBL;Acc:Q9UVT7]
FOXG_13953	16.201	5.9442	1.3667	4.34922	1.36623e-05	0.000606805	FOXG_13953	conserved hypothetical protein [Source:BROAD_F_oxysporum;Acc:FOXG_13953]
FOXG_13954	13.0557	5.6905	1.385	4.10878	3.97748e-05	0.00120717	FOXG_13954	conserved hypothetical protein [Source:BROAD_F_oxysporum;Acc:FOXG_13954]
FOXG_14504	8.6838	5.1106	1.4485	3.52825	0.000418322	0.00491461	XYL2	Family F xylanase [Source:UniProtKB/TrEMBL;Acc:O59938]
FOXG_14505	10.323	5.3875	1.4142	3.80969	0.000139143	0.00234611	FOXG_14505	conserved hypothetical protein [Source:BROAD_F_oxysporum;Acc:FOXG_14505]
FOXG_14695	6.7332	4.7435	1.4898	3.18406	0.00145227	0.00994204	PG1	Endopolygalacturonase [Source:UniProtKB/TrEMBL;Acc:Q14TY6]
FOXG_14706	6.163	4.8131	1.4581	3.30093	0.000963638	0.0079402	FOXG_14706	conserved hypothetical protein [Source:BROAD_F_oxysporum;Acc:FOXG_14706]
FOXG_15276	5.591	4.7027	1.4675	3.20449	0.00135303	0.0093683	FOXG_15276	conserved hypothetical protein [Source:BROAD_F_oxysporum;Acc:FOXG_15276]
FOXG_15346	3.3291	4.104	1.523	2.69463	0.00704668	0.0269015	FOXG_15346	alpha-L-arabinofuranosidase precursor [Source:BROAD_F_oxysporum;Acc:FOXG_15346]
FOXG_15415	23.765	6.3235	1.3524	4.67582	2.92783e-06	0.000205061	PGX4	Exopolygalacturonase [Source:UniProtKB/TrEMBL;Acc:Q14TT9]
FOXG_15430	3.6423	4.0458	1.5489	2.61203	0.00900076	0.0304089	FOXG_15430	mitochondrial peroxiredoxin PRX1 [Source:BROAD_F_oxysporum;Acc:FOXG_15430]
FOXG_15434	6.1105	4.7825	1.4644	3.26578	0.00109163	0.00849512	FOXG_15434	hypothetical protein similar to pectinesterase superfamily [Source:BROAD_F_oxysporum;Acc:FOXG_15434]
FOXG_15437	24.0501	6.3046	1.359	4.63913	3.49885e-06	0.000235978	FOXG_15437	hypothetical protein similar to alcohol oxidase [Source:BROAD_F_oxysporum;Acc:FOXG_15437]
FOXG_15445	3.0947	4.0319	1.5294	2.63617	0.00838479	0.029256	FOXG_15445	pyruvate kinase [Source:BROAD_F_oxysporum;Acc:FOXG_15445]
FOXG_15450	2.5751	3.7922	1.5558	2.43746	0.0147909	0.0403207	FOXG_15450	conserved hypothetical protein [Source:BROAD_F_oxysporum;Acc:FOXG_15450]
FOXG_15625	2.9915	3.9304	1.5461	2.54207	0.01102	0.0344208	FOXG_15625	conserved hypothetical protein [Source:BROAD_F_oxysporum;Acc:FOXG_15625]
FOXG_15626	2.5489	3.8041	1.5521	2.45094	0.0142483	0.0401022	FOXG_15626	conserved hypothetical protein [Source:BROAD_F_oxysporum;Acc:FOXG_15626]
FOXG_15632	4.0305	4.3243	1.503	2.87707	0.00401381	0.0193876	FOXG_15632	hypothetical protein similar to zuotin [Source:BROAD_F_oxysporum;Acc:FOXG_15632]
FOXG_15666	3.5373	4.1655	1.5179	2.74419	0.00606613	0.024439	FOXG_15666	hypothetical protein [Source:BROAD_F_oxysporum;Acc:FOXG_15666]
FOXG_15700	5.019	4.5803	1.4782	3.0985	0.00194504	0.0120754	FOXG_15700	conserved hypothetical protein [Source:BROAD_F_oxysporum;Acc:FOXG_15700]
FOXG_15701	8.6857	5.2126	1.4237	3.66133	0.000250912	0.00340978	FOXG_15701	conserved hypothetical protein [Source:BROAD_F_oxysporum;Acc:FOXG_15701]
FOXG_16487	5.9549	4.7698	1.4627	3.26106	0.00110998	0.00856438	FOXG_16487	conserved hypothetical protein [Source:BROAD_F_oxysporum;Acc:FOXG_16487]
FOXG_16516	2.652	3.8254	1.5551	2.45993	0.0138965	0.0401022	FOXG_16516	pectin lyase precursor [Source:BROAD_F_oxysporum;Acc:FOXG_16516]
FOXG_16569	4.8633	4.5434	1.4811	3.06752	0.00215846	0.0128016	FOXG_16569	hypothetical protein similar to surface protein 1 [Source:BROAD_F_oxysporum;Acc:FOXG_16569]
FOXG_16596	2.5226	3.8031	1.5515	2.4512	0.0142382	0.0401022	FOXG_16596	hypothetical protein similar to voltage-gated potassium channel beta-2 subunit [Source:BROAD_F_oxysporum;Acc:FOXG_16596]
FOXG_16628	3.2503	4.0756	1.5276	2.668	0.00763035	0.0279013	FOXG_16628	conserved hypothetical protein [Source:BROAD_F_oxysporum;Acc:FOXG_16628]
FOXG_16629	5.9286	4.7535	1.466	3.24242	0.00118519	0.00856438	FOXG_16629	conserved hypothetical protein [Source:BROAD_F_oxysporum;Acc:FOXG_16629]
FOXG_16630	7.0328	3.6756	1.1379	3.23006	0.00123766	0.00887311	FOXG_16630	conserved hypothetical protein [Source:BROAD_F_oxysporum;Acc:FOXG_16630]
FOXG_16798	2.939	3.9637	1.5365	2.57964	0.00989022	0.0323923	FOXG_16798	conserved hypothetical protein [Source:BROAD_F_oxysporum;Acc:FOXG_16798]
FOXG_16880	7.6185	5.021	1.4464	3.47136	0.000517836	0.00568386	FOXG_16880	endoglucanase 3 precursor [Source:BROAD_F_oxysporum;Acc:FOXG_16880]
FOXG_16906	5.4616	4.6736	1.4696	3.18005	0.00147252	0.00999402	FOXG_16906	LactonaseLactonohydrolase [Source:UniProtKB/TrEMBL;Acc:O93793]
FOXG_16943	5.2642	3.2573	1.1856	2.74752	0.00600476	0.024439	FOXG_16943	hypothetical protein similar to glucosidase [Source:BROAD_F_oxysporum;Acc:FOXG_16943]
FOXG_17013	3.8486	4.2752	1.507	2.83689	0.00455553	0.0210016	FOXG_17013	hypothetical protein similar to cell wall glycosyl hydrolase family 88 YteR [Source:BROAD_F_oxysporum;Acc:FOXG_17013]
FOXG_17180	29.8531	6.6684	1.3171	5.06304	4.12619e-07	4.73077e-05	FOXG_17180	peroxidase/catalase 2 [Source:BROAD_F_oxysporum;Acc:FOXG_17180]
FOXG_17403	3.406	4.0917	1.5314	2.67181	0.00754434	0.0279013	FOXG_17403	conserved hypothetical protein [Source:BROAD_F_oxysporum;Acc:FOXG_17403]
FOXG_17462	2.6783	3.8625	1.5476	2.4958	0.0125675	0.0373335	FOXG_17462	predicted protein [Source:BROAD_F_oxysporum;Acc:FOXG_17462]
FOXG_17723	2.6258	3.7634	1.5676	2.40069	0.0163644	0.0442201	FOXG_17723	hypothetical protein [Source:BROAD_F_oxysporum;Acc:FOXG_17723]
FOXG_17743	3.8749	4.2857	1.5051	2.8474	0.00440782	0.020634	FOXG_17743	hypothetical protein [Source:BROAD_F_oxysporum;Acc:FOXG_17743]
FOXG_17749	3.511	4.1693	1.5163	2.74966	0.00596575	0.024439	FOXG_17749	predicted protein [Source:BROAD_F_oxysporum;Acc:FOXG_17749]
FOXG_17750	4.657	4.3033	1.5285	2.81543	0.00487114	0.0221759	FOXG_17750	hypothetical protein [Source:BROAD_F_oxysporum;Acc:FOXG_17750]
FOXG_17752	4.837	4.539	1.4817	3.06338	0.00218855	0.0128016	FOXG_17752	hypothetical protein [Source:BROAD_F_oxysporum;Acc:FOXG_17752]
FOXG_17753	3.4079	4.0439	1.5397	2.6264	0.00862938	0.0297053	FOXG_17753	hypothetical protein [Source:BROAD_F_oxysporum;Acc:FOXG_17753]
Complete list of FOM1.2 DEGs recovered in CHT at 48 hpi
id	baseMean	log2FoldChange	lfcSE	stat	pvalue	padj	Gene.name	Gene.description
FOXG_00030	12.5335	2.4032	0.8404	2.85974	0.00423992	0.0200353	FOXG_00030	conserved hypothetical protein [Source:BROAD_F_oxysporum;Acc:FOXG_00030]
FOXG_00035	3.7872	2.947	1.1204	2.63023	0.00853271	0.0316188	FOXG_00035	enolase [Source:BROAD_F_oxysporum;Acc:FOXG_00035]
FOXG_00054	9.1262	2.9461	0.9833	2.99626	0.00273315	0.0147921	FOXG_00054	hypothetical protein similar to thioesterase family protein [Source:BROAD_F_oxysporum;Acc:FOXG_00054]
FOXG_00072	6.237	2.5703	0.9693	2.65159	0.0080113	0.0304429	FOXG_00072	hypothetical protein similar to eukaryotic translation initiation factor 3 subunit EifCd [Source:BROAD_F_oxysporum;Acc:FOXG_00072]
FOXG_00075	7.102	3.5789	1.0827	3.30539	0.000948447	0.00787587	FOXG_00075	hypothetical protein similar to MFS phosphate transporter [Source:BROAD_F_oxysporum;Acc:FOXG_00075]
FOXG_00107	25.9235	3.2161	0.9111	3.5299	0.000415714	0.00452723	FOXG_00107	conserved hypothetical protein [Source:BROAD_F_oxysporum;Acc:FOXG_00107]
FOXG_00125	13.3567	3.3508	0.9807	3.41689	0.000633406	0.00595402	FOXG_00125	conserved hypothetical protein [Source:BROAD_F_oxysporum;Acc:FOXG_00125]
FOXG_00133	43.0303	-3.2963	0.6988	-4.71707	2.39268e-06	0.000112456	FOXG_00133	conserved hypothetical protein [Source:BROAD_F_oxysporum;Acc:FOXG_00133]
FOXG_00142	6.7152	3.5653	1.0799	3.30161	0.000961332	0.00787587	FOXG_00142	cytochrome c peroxidase, mitochondrial precursor [Source:BROAD_F_oxysporum;Acc:FOXG_00142]
FOXG_00149	16.4388	3.0563	0.9352	3.26812	0.00108263	0.00840683	FOXG_00149	hypothetical protein [Source:BROAD_F_oxysporum;Acc:FOXG_00149]
FOXG_00172	4.4865	3.1051	1.1124	2.79133	0.00524914	0.0224786	FOXG_00172	carbamoyl-phosphate synthase arginine-specific large chain [Source:BROAD_F_oxysporum;Acc:FOXG_00172]
FOXG_00237	12.8929	2.4836	0.8	3.10461	0.00190532	0.0118983	FOXG_00237	60S ribosomal protein L9-B [Source:BROAD_F_oxysporum;Acc:FOXG_00237]
FOXG_00296	5.3077	3.2967	1.0984	3.0012	0.00268921	0.0146431	FOXG_00296	GTP-binding nuclear protein GSP1/Ran [Source:BROAD_F_oxysporum;Acc:FOXG_00296]
FOXG_00307	13.833	2.9389	0.889	3.30596	0.000946511	0.00787587	FOXG_00307	60S ribosomal protein L11 [Source:BROAD_F_oxysporum;Acc:FOXG_00307]
FOXG_00308	29.7425	4.4264	0.9055	4.88834	1.01689e-06	6.05391e-05	FOXG_00308	ATP synthase subunit alpha, mitochondrial precursor [Source:BROAD_F_oxysporum;Acc:FOXG_00308]
FOXG_00329	8.1927	2.843	0.982	2.89501	0.00379147	0.018401	FOXG_00329	FK506-binding protein 4 [Source:BROAD_F_oxysporum;Acc:FOXG_00329]
FOXG_00371	15.2784	3.1287	0.8482	3.68876	0.000225349	0.00314432	FOXG_00371	60S ribosomal protein L35 [Source:BROAD_F_oxysporum;Acc:FOXG_00371]
FOXG_00377	27.0212	4.1497	0.9574	4.33449	1.46099e-05	0.000449883	FOXG_00377	conserved hypothetical protein [Source:BROAD_F_oxysporum;Acc:FOXG_00377]
FOXG_00385	15.3252	3.09	0.8738	3.53636	0.000405674	0.00452723	FOXG_00385	elongation factor 1-beta [Source:BROAD_F_oxysporum;Acc:FOXG_00385]
FOXG_00396	28.2832	3.9478	0.8138	4.85134	1.22628e-06	6.84419e-05	FOXG_00396	conserved hypothetical protein [Source:BROAD_F_oxysporum;Acc:FOXG_00396]
FOXG_00494	6.3276	3.4623	1.0895	3.1778	0.00148399	0.0104171	FOXG_00494	cytochrome c1, mitochondrial precursor [Source:BROAD_F_oxysporum;Acc:FOXG_00494]
FOXG_00520	3.2203	2.7123	1.1386	2.38211	0.0172139	0.0486796	FOXG_00520	conserved hypothetical protein [Source:BROAD_F_oxysporum;Acc:FOXG_00520]
FOXG_00536	5.5071	3.0824	1.1292	2.72967	0.00633977	0.0256172	FOXG_00536	UTP-glucose-1-phosphate uridylyltransferase [Source:BROAD_F_oxysporum;Acc:FOXG_00536]
FOXG_00537	11.0471	2.652	0.8949	2.96331	0.00304346	0.0156717	FOXG_00537	Extracellular matrix protein [Source:UniProtKB/TrEMBL;Acc:Q8X199]
FOXG_00560	3.6362	2.9171	1.1217	2.60075	0.00930201	0.033253	FOXG_00560	inorganic pyrophosphatase [Source:BROAD_F_oxysporum;Acc:FOXG_00560]
FOXG_00564	17.4699	3.3394	0.8214	4.06541	4.79477e-05	0.00118937	FOXG_00564	conserved hypothetical protein [Source:BROAD_F_oxysporum;Acc:FOXG_00564]
FOXG_00583	5.1656	3.1241	1.1195	2.79061	0.00526094	0.0224786	FOXG_00583	conserved hypothetical protein [Source:BROAD_F_oxysporum;Acc:FOXG_00583]
FOXG_00584	9.2974	3.0672	0.9451	3.24526	0.00117342	0.00883096	FOXG_00584	conserved hypothetical protein [Source:BROAD_F_oxysporum;Acc:FOXG_00584]
FOXG_00617	3.8816	2.9778	1.1182	2.66303	0.00774409	0.0298081	FOXG_00617	conserved hypothetical protein [Source:BROAD_F_oxysporum;Acc:FOXG_00617]
FOXG_00627	3.7969	2.9558	1.1199	2.63931	0.00830739	0.0314343	FOXG_00627	conserved hypothetical protein [Source:BROAD_F_oxysporum;Acc:FOXG_00627]
FOXG_00636	12.5208	2.8706	0.854	3.36152	0.000775141	0.0067746	FOXG_00636	conserved hypothetical protein [Source:BROAD_F_oxysporum;Acc:FOXG_00636]
FOXG_00661	14.7354	2.2206	0.8285	2.68012	0.00735968	0.0285256	FOXG_00661	40S ribosomal protein S15-6 [Source:BROAD_F_oxysporum;Acc:FOXG_00661]
FOXG_00672	7.7858	2.8474	0.9541	2.98436	0.00284177	0.0151958	FOXG_00672	conserved hypothetical protein [Source:BROAD_F_oxysporum;Acc:FOXG_00672]
FOXG_00683	6.9316	3.4428	1.0999	3.12996	0.00174829	0.0112318	FOXG_00683	ATP synthase subunit 4, mitochondrial precursor [Source:BROAD_F_oxysporum;Acc:FOXG_00683]
FOXG_00734	12.3279	3.364	0.9465	3.55419	0.000379148	0.00428581	FOXG_00734	acetyl-coenzyme A synthetase [Source:BROAD_F_oxysporum;Acc:FOXG_00734]
FOXG_00758	5.5055	3.1838	1.1165	2.85168	0.00434883	0.0200353	FOXG_00758	conserved hypothetical protein [Source:BROAD_F_oxysporum;Acc:FOXG_00758]
FOXG_00768	3.381	2.8153	1.1295	2.49258	0.0126817	0.0397884	FOXG_00768	ATP synthase subunit 5, mitochondrial precursor [Source:BROAD_F_oxysporum;Acc:FOXG_00768]
FOXG_00798	5.7615	3.3762	1.0945	3.0847	0.00203758	0.0121304	FOXG_00798	hypothetical protein similar to carnitine acetyl transferase [Source:BROAD_F_oxysporum;Acc:FOXG_00798]
FOXG_00823	32.4494	5.1879	0.9967	5.20512	1.9387e-07	2.09744e-05	FOXG_00823	inosine-5'-monophosphate dehydrogenase IMD2 [Source:BROAD_F_oxysporum;Acc:FOXG_00823]
FOXG_00825	13.4384	4.1684	1.0561	3.94704	7.91237e-05	0.0016432	FOXG_00825	mitochondrial-processing peptidase subunit beta [Source:BROAD_F_oxysporum;Acc:FOXG_00825]
FOXG_00831	4.7134	3.0825	1.1192	2.75433	0.00588117	0.0240912	FOXG_00831	thioredoxin reductase [Source:BROAD_F_oxysporum;Acc:FOXG_00831]
FOXG_00871	4.8539	3.0338	1.1263	2.69355	0.00706951	0.0276889	FOXG_00871	sphingolipid long chain base-responsive protein LSP1 [Source:BROAD_F_oxysporum;Acc:FOXG_00871]
FOXG_00893	36.7202	5.4552	0.9696	5.62608	1.84351e-08	3.29251e-06	FOXG_00893	heat shock protein SSB1 [Source:BROAD_F_oxysporum;Acc:FOXG_00893]
FOXG_00948	14.0989	4.1037	1.0698	3.83605	0.00012503	0.00209816	FOXG_00948	40S ribosomal protein S8-B [Source:BROAD_F_oxysporum;Acc:FOXG_00948]
FOXG_00951	13.7853	2.8648	0.9278	3.08773	0.00201689	0.0121304	FOXG_00951	40S ribosomal protein S6-B [Source:BROAD_F_oxysporum;Acc:FOXG_00951]
FOXG_00961	6.4971	3.3661	1.1051	3.04592	0.00231967	0.0131106	FOXG_00961	hypothetical protein similar to ubiquinol-cytochrome c reductase complex core protein 2 precursor [Source:BROAD_F_oxysporum;Acc:FOXG_00961]
FOXG_00963	3.1832	2.7073	1.1393	2.37619	0.0174926	0.0490376	FOXG_00963	hypothetical protein similar to YHM1 [Source:BROAD_F_oxysporum;Acc:FOXG_00963]
FOXG_00966	3.7024	2.933	1.121	2.61635	0.00888763	0.0325527	FOXG_00966	hypothetical protein similar to 37S ribosomal protein S5 [Source:BROAD_F_oxysporum;Acc:FOXG_00966]
FOXG_00974	13.754	3.4991	0.9399	3.72279	0.000197032	0.00282351	FOXG_00974	conserved hypothetical protein [Source:BROAD_F_oxysporum;Acc:FOXG_00974]
FOXG_01001	13.754	3.4991	0.9399	3.72279	0.000197032	0.00282351	FOXG_01001	40S ribosomal protein S11 [Source:BROAD_F_oxysporum;Acc:FOXG_01001]
FOXG_01010	4.694	3.184	1.1046	2.88242	0.00394629	0.0190077	FOXG_01010	conserved hypothetical protein [Source:BROAD_F_oxysporum;Acc:FOXG_01010]
FOXG_01019	3.8631	2.954	1.1215	2.6339	0.00844099	0.0316188	FOXG_01019	hypothetical protein similar to ribosome biogenesis protein Pescadillo [Source:BROAD_F_oxysporum;Acc:FOXG_01019]
FOXG_01036	11.8927	3.1551	1.0054	3.13804	0.00170084	0.0110865	FOXG_01036	conserved hypothetical protein [Source:BROAD_F_oxysporum;Acc:FOXG_01036]
FOXG_01052	8.8873	3.868	1.0605	3.64738	0.000264929	0.00342605	FOXG_01052	adenine phosphoribosyltransferase [Source:BROAD_F_oxysporum;Acc:FOXG_01052]
FOXG_01074	4.3912	2.9509	1.1297	2.61198	0.00900196	0.0326778	FOXG_01074	conserved hypothetical protein [Source:BROAD_F_oxysporum;Acc:FOXG_01074]
FOXG_01111	12.0019	3.7376	1.1035	3.38697	0.000706685	0.00643949	FOXG_01111	peptidyl-prolyl cis-trans isomerase, mitochondrial precursor [Source:BROAD_F_oxysporum;Acc:FOXG_01111]
FOXG_01135	8.0409	2.8963	0.9489	3.05234	0.00227067	0.0129981	FOXG_01135	40S ribosomal protein S21 [Source:BROAD_F_oxysporum;Acc:FOXG_01135]
FOXG_01139	20.0339	3.9208	0.9327	4.20383	2.62437e-05	0.000755989	FOXG_01139	conserved hypothetical protein [Source:BROAD_F_oxysporum;Acc:FOXG_01139]
FOXG_01149	10.1178	3.0753	0.9757	3.15191	0.00162209	0.0108051	FOXG_01149	homocitrate synthase, mitochondrial precursor [Source:BROAD_F_oxysporum;Acc:FOXG_01149]
FOXG_01172	4.3258	3.0912	1.1113	2.78158	0.00540957	0.0227865	FOXG_01172	eukaryotic translation initiation factor 4E-1 [Source:BROAD_F_oxysporum;Acc:FOXG_01172]
FOXG_01331	10.1543	3.7919	1.0846	3.49606	0.000472185	0.00496072	FOXG_01331	conserved hypothetical protein [Source:BROAD_F_oxysporum;Acc:FOXG_01331]
FOXG_01332	8.1063	2.8135	0.9859	2.8538	0.00431995	0.0200353	FOXG_01332	hypothetical protein similar to N amino acid permease [Source:BROAD_F_oxysporum;Acc:FOXG_01332]
FOXG_01413	36.7115	3.3249	0.9082	3.66108	0.00025115	0.00334742	FOXG_01413	40S ribosomal protein S3aE [Source:BROAD_F_oxysporum;Acc:FOXG_01413]
FOXG_01426	6.5115	2.5412	1.0056	2.52691	0.0115072	0.037367	FOXG_01426	hypothetical protein similar to nucleosome assembly protein [Source:BROAD_F_oxysporum;Acc:FOXG_01426]
FOXG_01463	3.532	2.8252	1.131	2.49793	0.0124923	0.039419	FOXG_01463	hypothetical protein similar to actin binding protein [Source:BROAD_F_oxysporum;Acc:FOXG_01463]
FOXG_01492	11.1795	2.6981	0.874	3.08692	0.00202243	0.0121304	FOXG_01492	hypothetical protein similar to elongation factor 1-gamma 2 [Source:BROAD_F_oxysporum;Acc:FOXG_01492]
FOXG_01529	7.9309	2.2493	0.881	2.55321	0.0106736	0.0362416	FOXG_01529	conserved hypothetical protein [Source:BROAD_F_oxysporum;Acc:FOXG_01529]
FOXG_01544	14.0269	3.3548	0.9952	3.37103	0.000748867	0.00662117	FOXG_01544	succinate dehydrogenase flavoprotein subunit, mitochondrial precursor [Source:BROAD_F_oxysporum;Acc:FOXG_01544]
FOXG_01556	3.683	2.8229	1.1339	2.48964	0.0127873	0.0399268	FOXG_01556	hypothetical protein [Source:BROAD_F_oxysporum;Acc:FOXG_01556]
FOXG_01603	6.0821	3.434	1.0902	3.14986	0.00163347	0.0108051	FOXG_01603	centromere/microtubule-binding protein cbf5 [Source:BROAD_F_oxysporum;Acc:FOXG_01603]
FOXG_01615	13.3284	3.3619	0.9763	3.44343	0.000574395	0.00557538	FOXG_01615	60S ribosomal protein L4-A [Source:BROAD_F_oxysporum;Acc:FOXG_01615]
FOXG_01618	7.1624	2.7355	0.9628	2.84128	0.00449331	0.0202653	FOXG_01618	elongation factor Tu, mitochondrial precursor [Source:BROAD_F_oxysporum;Acc:FOXG_01618]
FOXG_01619	12.9943	4.073	1.0667	3.81841	0.000134316	0.00211112	FOXG_01619	conserved hypothetical protein [Source:BROAD_F_oxysporum;Acc:FOXG_01619]
FOXG_01635	3.5417	2.888	1.1236	2.57042	0.0101576	0.0347539	FOXG_01635	hypothetical protein similar to ABC transporter [Source:BROAD_F_oxysporum;Acc:FOXG_01635]
FOXG_01669	8.5698	2.9777	0.944	3.15424	0.00160918	0.0108051	FOXG_01669	hypothetical protein similar to mitochondrial inner membrane protein [Source:BROAD_F_oxysporum;Acc:FOXG_01669]
FOXG_01733	3.5417	2.888	1.1236	2.57042	0.0101576	0.0347539	FOXG_01733	pyruvate carboxylase [Source:BROAD_F_oxysporum;Acc:FOXG_01733]
FOXG_01760	12.2869	4.1863	1.0441	4.00932	6.08939e-05	0.00139431	FOXG_01760	40S ribosomal protein S13-1 [Source:BROAD_F_oxysporum;Acc:FOXG_01760]
FOXG_01889	23.9558	3.5295	0.9178	3.84563	0.000120243	0.00209815	FOXG_01889	60S ribosomal protein L2 [Source:BROAD_F_oxysporum;Acc:FOXG_01889]
FOXG_01896	11.5195	2.7349	0.8747	3.12681	0.00176712	0.0112717	FOXG_01896	60S ribosomal protein L10a [Source:BROAD_F_oxysporum;Acc:FOXG_01896]
FOXG_01927	24.8177	4.7679	1.0301	4.62857	3.68204e-06	0.000156574	FOXG_01927	40S ribosomal protein S18 [Source:BROAD_F_oxysporum;Acc:FOXG_01927]
FOXG_01951	10.6528	2.1775	0.7953	2.73805	0.00618047	0.0252017	FOXG_01951	ATP synthase gamma chain, mitochondrial precursor [Source:BROAD_F_oxysporum;Acc:FOXG_01951]
FOXG_01970	4.9007	2.8101	1.1495	2.4446	0.0145015	0.0436919	FOXG_01970	conserved hypothetical protein [Source:BROAD_F_oxysporum;Acc:FOXG_01970]
FOXG_01985	38.6697	3.6672	0.7398	4.95675	7.16803e-07	4.92389e-05	FOXG_01985	ATP-dependent RNA helicase eIF4A [Source:BROAD_F_oxysporum;Acc:FOXG_01985]
FOXG_01998	12.1692	2.0219	0.7994	2.52941	0.0114256	0.037367	FOXG_01998	60S acidic ribosomal protein P0 [Source:BROAD_F_oxysporum;Acc:FOXG_01998]
FOXG_02000	11.8312	2.7758	0.8697	3.19152	0.00141527	0.0100305	FOXG_02000	hypothetical protein similar to protein mitochondrial targeting protein Mas1 [Source:BROAD_F_oxysporum;Acc:FOXG_02000]
FOXG_02003	5.1381	3.2589	1.1017	2.95812	0.00309524	0.0157864	FOXG_02003	glycogen synthase [Source:BROAD_F_oxysporum;Acc:FOXG_02003]
FOXG_02019	22.7625	3.9826	0.9549	4.17051	3.03924e-05	0.000822436	FOXG_02019	ATP-dependent RNA helicase DED1 [Source:BROAD_F_oxysporum;Acc:FOXG_02019]
FOXG_02068	18.9284	3.7748	0.9603	3.93098	8.46e-05	0.001717	FOXG_02068	conserved hypothetical protein [Source:BROAD_F_oxysporum;Acc:FOXG_02068]
FOXG_02122	10.1879	2.5744	0.8785	2.93055	0.00338365	0.0169753	FOXG_02122	40S ribosomal protein S22 [Source:BROAD_F_oxysporum;Acc:FOXG_02122]
FOXG_02162	3.2679	2.8017	1.1294	2.48059	0.0131166	0.0406441	FOXG_02162	pyrroline-5-carboxylate reductase [Source:BROAD_F_oxysporum;Acc:FOXG_02162]
FOXG_02212	6.8282	3.5624	1.0816	3.29359	0.00098917	0.00795792	FOXG_02212	ribosome biogenesis protein RLP24 [Source:BROAD_F_oxysporum;Acc:FOXG_02212]
FOXG_02221	3.7775	2.8668	1.1303	2.53642	0.0111993	0.0369038	FOXG_02221	conserved hypothetical protein [Source:BROAD_F_oxysporum;Acc:FOXG_02221]
FOXG_02247	16.5179	3.1366	0.901	3.48128	0.000499019	0.00512211	FOXG_02247	hypothetical protein [Source:BROAD_F_oxysporum;Acc:FOXG_02247]
FOXG_02274	13.4786	3.1664	1.0373	3.05253	0.00226923	0.0129981	FOXG_02274	conserved hypothetical protein [Source:BROAD_F_oxysporum;Acc:FOXG_02274]
FOXG_02293	6.2613	3.4265	1.0938	3.13278	0.00173156	0.011205	FOXG_02293	ATP synthase delta chain, mitochondrial precursor [Source:BROAD_F_oxysporum;Acc:FOXG_02293]
FOXG_02330	4.5042	2.8152	1.1454	2.45781	0.0139787	0.0428666	FOXG_02330	hypothetical protein similar to NADP-dependent alcohol dehydrogenase VI [Source:BROAD_F_oxysporum;Acc:FOXG_02330]
FOXG_02354	15.0356	4.4448	1.0253	4.33497	1.45781e-05	0.000449883	FOXG_02354	conserved hypothetical protein [Source:BROAD_F_oxysporum;Acc:FOXG_02354]
FOXG_02366	8.4122	2.2804	0.915	2.49212	0.0126984	0.0397884	FOXG_02366	40S ribosomal protein S7 [Source:BROAD_F_oxysporum;Acc:FOXG_02366]
FOXG_02375	5.516	3.3099	1.1004	3.00784	0.00263114	0.0146431	FOXG_02375	acetyl-CoA carboxylase [Source:BROAD_F_oxysporum;Acc:FOXG_02375]
FOXG_02459	16.6119	4.4555	1.0346	4.3066	1.65782e-05	0.000493477	FOXG_02459	hypothetical protein similar to arginine permease [Source:BROAD_F_oxysporum;Acc:FOXG_02459]
FOXG_02474	10.2824	2.5913	0.8748	2.96229	0.00305361	0.0156717	FOXG_02474	hypothetical protein similar to amino acid permease [Source:BROAD_F_oxysporum;Acc:FOXG_02474]
FOXG_02475	4.2402	2.9621	1.1262	2.63021	0.00853317	0.0316188	FOXG_02475	conserved hypothetical protein [Source:BROAD_F_oxysporum;Acc:FOXG_02475]
FOXG_02808	3.532	2.8252	1.131	2.49793	0.0124923	0.039419	FOXG_02808	hypothetical protein similar to monosaccharide transporter [Source:BROAD_F_oxysporum;Acc:FOXG_02808]
FOXG_02906	4.4388	3.1105	1.1102	2.80167	0.00508385	0.0221457	FOXG_02906	conserved hypothetical protein [Source:BROAD_F_oxysporum;Acc:FOXG_02906]
FOXG_02924	6.2048	3.4486	1.0898	3.16439	0.00155408	0.0107187	FOXG_02924	acetyl-CoA hydrolase [Source:BROAD_F_oxysporum;Acc:FOXG_02924]
FOXG_03025	141.712	-1.5657	0.4113	-3.80694	0.000140695	0.00216622	FOXG_03025	hypothetical protein similar to ubiquitin B [Source:BROAD_F_oxysporum;Acc:FOXG_03025]
FOXG_03065	11.6729	2.5642	0.9839	2.6061	0.00915796	0.0331096	FOXG_03065	conserved hypothetical protein [Source:BROAD_F_oxysporum;Acc:FOXG_03065]
FOXG_03074	4.778	2.7983	1.1495	2.43445	0.0149144	0.0444691	FOXG_03074	transaldolase [Source:BROAD_F_oxysporum;Acc:FOXG_03074]
FOXG_03083	8.6926	2.9952	0.9431	3.17601	0.00149316	0.0104171	FOXG_03083	40S ribosomal protein S4-A [Source:BROAD_F_oxysporum;Acc:FOXG_03083]
FOXG_03099	9.915	2.5471	0.8779	2.90126	0.00371666	0.0181365	FOXG_03099	malate synthase [Source:BROAD_F_oxysporum;Acc:FOXG_03099]
FOXG_03124	12.9184	3.9764	1.0794	3.68374	0.000229834	0.00315756	FOXG_03124	60S ribosomal protein L24 [Source:BROAD_F_oxysporum;Acc:FOXG_03124]
FOXG_03132	33.7065	4.3317	0.968	4.47471	7.65135e-06	0.000273306	FOXG_03132	hypothetical protein [Source:BROAD_F_oxysporum;Acc:FOXG_03132]
FOXG_03145	7.2247	3.5898	1.0827	3.31571	0.000914122	0.00777439	FOXG_03145	eukaryotic translation initiation factor 1A [Source:BROAD_F_oxysporum;Acc:FOXG_03145]
FOXG_03218	4.2878	3.0872	1.1109	2.77896	0.00545335	0.0228388	FOXG_03218	polyadenylate-binding protein [Source:BROAD_F_oxysporum;Acc:FOXG_03218]
FOXG_03223	3.7783	2.8488	1.1333	2.51377	0.011945	0.0385085	FOXG_03223	conserved hypothetical protein [Source:BROAD_F_oxysporum;Acc:FOXG_03223]
FOXG_03247	6.5553	3.4104	1.1007	3.09849	0.0019451	0.0119791	FOXG_03247	hypothetical protein similar to PH domain protein [Source:BROAD_F_oxysporum;Acc:FOXG_03247]
FOXG_03250	4.0803	3.015	1.1174	2.69823	0.00697083	0.0275441	FOXG_03250	3,4-dihydroxy-2-butanone 4-phosphate synthase [Source:BROAD_F_oxysporum;Acc:FOXG_03250]
FOXG_03261	12.0744	3.378	0.9346	3.61427	0.000301197	0.00363472	FOXG_03261	hypothetical protein similar to assimilatory sulfite reductase [Source:BROAD_F_oxysporum;Acc:FOXG_03261]
FOXG_03277	11.6101	3.2694	0.9578	3.41335	0.000641699	0.00596914	FOXG_03277	60S ribosomal protein L8 [Source:BROAD_F_oxysporum;Acc:FOXG_03277]
FOXG_03301	3.5417	2.888	1.1236	2.57042	0.0101576	0.0347539	FOXG_03301	aspartate-semialdehyde dehydrogenase [Source:BROAD_F_oxysporum;Acc:FOXG_03301]
FOXG_03336	6.3381	3.3647	1.1042	3.04726	0.00230941	0.0131106	FOXG_03336	prion formation protein 1 [Source:BROAD_F_oxysporum;Acc:FOXG_03336]
FOXG_03373	4.3443	3.0816	1.1125	2.76992	0.00560704	0.0232829	FOXG_03373	ATP synthase D chain, mitochondrial [Source:BROAD_F_oxysporum;Acc:FOXG_03373]
FOXG_03375	18.6353	3.6948	0.9794	3.7724	0.000161686	0.00244721	FOXG_03375	60S ribosomal protein L14-B [Source:BROAD_F_oxysporum;Acc:FOXG_03375]
FOXG_03418	16.8067	2.5142	0.7611	3.30346	0.000955011	0.00787587	FOXG_03418	phosphoenolpyruvate carboxykinase [Source:BROAD_F_oxysporum;Acc:FOXG_03418]
FOXG_03488	10.6842	-2.0732	0.8286	-2.50205	0.0123475	0.0393798	FOXG_03488	conserved hypothetical protein [Source:BROAD_F_oxysporum;Acc:FOXG_03488]
FOXG_03490	16.316	3.0512	0.9335	3.2686	0.00108081	0.00840683	FOXG_03490	60S ribosomal protein L13-A [Source:BROAD_F_oxysporum;Acc:FOXG_03490]
FOXG_03501	3.0507	2.7294	1.134	2.40699	0.0160848	0.0466355	FOXG_03501	hypothetical protein [Source:BROAD_F_oxysporum;Acc:FOXG_03501]
FOXG_03515	53.8171	3.4494	0.6821	5.05671	4.26546e-07	3.59413e-05	EF1A	Translation elongation factor EF1 alpha [Source:UniProtKB/TrEMBL;Acc:Q64F06]
FOXG_03555	3.985	2.7957	1.1413	2.44962	0.0143005	0.0432895	FOXG_03555	hypothetical protein similar to secreted aspartic proteinase [Source:BROAD_F_oxysporum;Acc:FOXG_03555]
FOXG_03562	3.6176	2.8578	1.1294	2.53038	0.011394	0.037367	FOXG_03562	conserved hypothetical protein [Source:BROAD_F_oxysporum;Acc:FOXG_03562]
FOXG_03596	3.8057	2.8416	1.1337	2.50656	0.0121913	0.0391612	FOXG_03596	conserved hypothetical protein [Source:BROAD_F_oxysporum;Acc:FOXG_03596]
FOXG_03600	8.784	3.8172	1.0676	3.5756	0.000349432	0.0040525	FOXG_03600	sulfate adenylyltransferase [Source:BROAD_F_oxysporum;Acc:FOXG_03600]
FOXG_03605	11.9284	4.187	1.0409	4.0223	5.76319e-05	0.00135435	FOXG_03605	conserved hypothetical protein [Source:BROAD_F_oxysporum;Acc:FOXG_03605]
FOXG_03619	26.2031	3.6051	0.9285	3.88279	0.000103266	0.0019405	FOXG_03619	60S ribosomal protein L21-A [Source:BROAD_F_oxysporum;Acc:FOXG_03619]
FOXG_03620	11.7738	2.6611	0.9363	2.84214	0.00448117	0.0202653	FOXG_03620	conserved hypothetical protein [Source:BROAD_F_oxysporum;Acc:FOXG_03620]
FOXG_03633	32.4121	2.5567	0.9878	2.58824	0.00964667	0.0337822	FOXG_03633	conserved hypothetical protein [Source:BROAD_F_oxysporum;Acc:FOXG_03633]
FOXG_03713	8.1911	2.7746	1.0049	2.76107	0.00576122	0.0237086	FOXG_03713	aconitate hydratase, mitochondrial precursor [Source:BROAD_F_oxysporum;Acc:FOXG_03713]
FOXG_03760	26.8295	3.1851	0.9439	3.3743	0.000740037	0.00660853	FOXG_03760	conserved hypothetical protein [Source:BROAD_F_oxysporum;Acc:FOXG_03760]
FOXG_03793	3.5134	2.8823	1.1239	2.56465	0.0103281	0.0352022	FOXG_03793	hypothetical protein similar to bifunctional D12/D15 fatty acid desaturase [Source:BROAD_F_oxysporum;Acc:FOXG_03793]
FOXG_03815	2.9845	2.7158	1.134	2.3948	0.0166293	0.0476373	FOXG_03815	conserved hypothetical protein [Source:BROAD_F_oxysporum;Acc:FOXG_03815]
FOXG_03823	3.9196	2.9931	1.1172	2.67924	0.00737897	0.0285256	FOXG_03823	conserved hypothetical protein [Source:BROAD_F_oxysporum;Acc:FOXG_03823]
FOXG_04074	11.581	3.1077	1.0119	3.07119	0.00213208	0.0126089	FOXG_04074	60S ribosomal protein L27a [Source:BROAD_F_oxysporum;Acc:FOXG_04074]
FOXG_04081	15.3795	3.7178	0.9042	4.11185	3.92494e-05	0.00100142	FOXG_04081	hypothetical protein [Source:BROAD_F_oxysporum;Acc:FOXG_04081]
FOXG_04172	13.0586	2.8637	0.8917	3.21148	0.00132052	0.00945556	FOXG_04172	eukaryotic translation initiation factor 5A-1 [Source:BROAD_F_oxysporum;Acc:FOXG_04172]
FOXG_04217	7.5364	3.643	1.0787	3.37734	0.000731897	0.00660186	FOXG_04217	60S ribosomal protein L12 [Source:BROAD_F_oxysporum;Acc:FOXG_04217]
FOXG_04262	11.1942	3.1588	0.9838	3.21082	0.00132357	0.00945556	FOXG_04262	60S ribosomal protein L17 [Source:BROAD_F_oxysporum;Acc:FOXG_04262]
FOXG_04346	7.1	2.101	0.885	2.37403	0.017595	0.0491011	FOXG_04346	heat shock protein 81-1 [Source:BROAD_F_oxysporum;Acc:FOXG_04346]
FOXG_04351	11.5981	4.1609	1.0422	3.9923	6.54366e-05	0.00142524	FOXG_04351	ATP-binding cassette sub-family F member 2 [Source:BROAD_F_oxysporum;Acc:FOXG_04351]
FOXG_04362	5.3166	3.1096	1.1232	2.76849	0.00563171	0.0232829	FOXG_04362	conserved hypothetical protein [Source:BROAD_F_oxysporum;Acc:FOXG_04362]
FOXG_04415	5.5063	3.3492	1.0943	3.06043	0.00221019	0.0129	FOXG_04415	hypothetical protein [Source:BROAD_F_oxysporum;Acc:FOXG_04415]
FOXG_04442	13.8612	2.9313	0.8949	3.27569	0.00105404	0.00832971	FOXG_04442	60S ribosomal protein L16 [Source:BROAD_F_oxysporum;Acc:FOXG_04442]
FOXG_04579	18.9071	-4.1446	0.7177	-5.77508	7.69146e-09	1.71712e-06	FOXG_04579	actin [Source:BROAD_F_oxysporum;Acc:FOXG_04579]
FOXG_04914	7.5508	2.6552	1.0211	2.60048	0.00930934	0.033253	FOXG_04914	conserved hypothetical protein [Source:BROAD_F_oxysporum;Acc:FOXG_04914]
FOXG_05017	5.7615	3.3762	1.0945	3.0847	0.00203758	0.0121304	FOXG_05017	hypothetical protein [Source:BROAD_F_oxysporum;Acc:FOXG_05017]
FOXG_05055	7.7098	2.7858	0.9753	2.85624	0.00428697	0.0200353	FOXG_05055	isocitrate dehydrogenase, mitochondrial precursor [Source:BROAD_F_oxysporum;Acc:FOXG_05055]
FOXG_05099	15.3682	3.5194	0.9729	3.61738	0.000297602	0.00363472	FOXG_05099	conserved hypothetical protein [Source:BROAD_F_oxysporum;Acc:FOXG_05099]
FOXG_05100	4.3451	2.9236	1.1331	2.58033	0.00987065	0.0342976	FOXG_05100	conserved hypothetical protein [Source:BROAD_F_oxysporum;Acc:FOXG_05100]
FOXG_05128	8.9059	3.8415	1.0646	3.60824	0.000308277	0.00367055	FOXG_05128	hypothetical protein similar to snodprot-FG [Source:BROAD_F_oxysporum;Acc:FOXG_05128]
FOXG_05138	11.128	3.1271	0.9925	3.1506	0.00162933	0.0108051	FOXG_05138	hypothetical protein [Source:BROAD_F_oxysporum;Acc:FOXG_05138]
FOXG_05151	10.699	2.6344	0.8845	2.97822	0.00289931	0.015406	FOXG_05151	conserved hypothetical protein [Source:BROAD_F_oxysporum;Acc:FOXG_05151]
FOXG_05162	11.3081	3.2698	0.947	3.45273	0.000554942	0.00544575	FOXG_05162	conserved hypothetical protein [Source:BROAD_F_oxysporum;Acc:FOXG_05162]
FOXG_05182	48.7213	3.6491	0.7777	4.69237	2.70063e-06	0.000120583	FOXG_05182	glutamine synthetase [Source:BROAD_F_oxysporum;Acc:FOXG_05182]
FOXG_05186	6.0198	2.525	0.9722	2.59709	0.00940168	0.0333658	FOXG_05186	eukaryotic translation initiation factor 3 39 kDa subunit [Source:BROAD_F_oxysporum;Acc:FOXG_05186]
FOXG_05203	28.4997	4.4148	0.8956	4.92964	8.23814e-07	5.25476e-05	FOXG_05203	conserved hypothetical protein [Source:BROAD_F_oxysporum;Acc:FOXG_05203]
FOXG_05227	30.3828	4.2575	0.9604	4.43332	9.27932e-06	0.000318709	FOXG_05227	conserved hypothetical protein [Source:BROAD_F_oxysporum;Acc:FOXG_05227]
FOXG_05272	9.757	3.8961	1.066	3.655	0.000257179	0.00337737	FOXG_05272	hypothetical protein [Source:BROAD_F_oxysporum;Acc:FOXG_05272]
FOXG_05325	13.9809	3.5518	0.9269	3.83173	0.000127245	0.00209816	FOXG_05325	60S ribosomal protein L22 [Source:BROAD_F_oxysporum;Acc:FOXG_05325]
FOXG_05353	4.1271	3.0285	1.1158	2.71414	0.00664479	0.026609	FOXG_05353	13 kDa ribonucleoprotein-associated protein [Source:BROAD_F_oxysporum;Acc:FOXG_05353]
FOXG_05357	6.7144	3.4051	1.1025	3.08853	0.00201147	0.0121304	FOXG_05357	cysteine desulfurase, mitochondrial precursor [Source:BROAD_F_oxysporum;Acc:FOXG_05357]
FOXG_05398	17.145	2.3781	0.9103	2.61257	0.00898642	0.0326778	FOXG_05398	60S ribosomal protein L5 [Source:BROAD_F_oxysporum;Acc:FOXG_05398]
FOXG_05428	4.5906	3.0331	1.1236	2.69947	0.00694497	0.0275441	FOXG_05428	hypothetical protein similar to casein kinase [Source:BROAD_F_oxysporum;Acc:FOXG_05428]
FOXG_05442	3.1735	2.7753	1.1308	2.45438	0.0141129	0.0428666	FOXG_05442	hypothetical protein [Source:BROAD_F_oxysporum;Acc:FOXG_05442]
FOXG_05445	3.6079	2.9086	1.1224	2.59151	0.00955568	0.0335954	FOXG_05445	delta-aminolevulinic acid dehydratase [Source:BROAD_F_oxysporum;Acc:FOXG_05445]
FOXG_05491	9.6512	3.7547	1.0848	3.46133	0.000537508	0.00533327	FOXG_05491	hypothetical protein similar to outer mitochondrial membrane protein porin [Source:BROAD_F_oxysporum;Acc:FOXG_05491]
FOXG_05529	38.9184	3.6553	0.7568	4.83015	1.36432e-06	7.16672e-05	FOXG_05529	isocitrate lyase [Source:BROAD_F_oxysporum;Acc:FOXG_05529]
FOXG_05547	7.7002	2.7282	0.998	2.73374	0.0062619	0.0254176	FOXG_05547	hypothetical protein [Source:BROAD_F_oxysporum;Acc:FOXG_05547]
FOXG_05553	21.7232	3.8572	0.9772	3.94721	7.90684e-05	0.0016432	FOXG_05553	60S ribosomal protein L19 [Source:BROAD_F_oxysporum;Acc:FOXG_05553]
FOXG_05557	14.0591	2.8679	0.9381	3.05717	0.00223438	0.0129565	FGB2	G-protein beta like WD repeat protein [Source:UniProtKB/TrEMBL;Acc:Q65YU3]
FOXG_05561	8.6256	2.845	0.9988	2.84835	0.0043947	0.0200353	FOXG_05561	60S ribosomal protein L18 [Source:BROAD_F_oxysporum;Acc:FOXG_05561]
FOXG_05563	3.6265	2.8652	1.1278	2.54041	0.0110722	0.0369038	FOXG_05563	hypothetical protein [Source:BROAD_F_oxysporum;Acc:FOXG_05563]
FOXG_05706	8.7522	2.3302	0.9153	2.54592	0.010899	0.0368668	FOXG_05706	hypothetical protein [Source:BROAD_F_oxysporum;Acc:FOXG_05706]
FOXG_05773	6.803	2.5814	1.0041	2.57096	0.0101416	0.0347539	FOXG_05773	hypothetical protein similar to MRS7 family protein [Source:BROAD_F_oxysporum;Acc:FOXG_05773]
FOXG_05939	9.0957	3.8537	1.0654	3.61697	0.000298075	0.00363472	FOXG_05939	ribose-phosphate pyrophosphokinase I [Source:BROAD_F_oxysporum;Acc:FOXG_05939]
FOXG_05954	16.5337	2.4398	0.8205	2.97369	0.00294245	0.0154565	FOXG_05954	conserved hypothetical protein [Source:BROAD_F_oxysporum;Acc:FOXG_05954]
FOXG_06129	5.449	3.2286	1.1099	2.90897	0.00362618	0.0179899	FOXG_06129	conserved hypothetical protein [Source:BROAD_F_oxysporum;Acc:FOXG_06129]
FOXG_06134	8.8017	3.7763	1.0733	3.51829	0.000434335	0.0046174	FOXG_06134	lipoic acid synthetase, mitochondrial precursor [Source:BROAD_F_oxysporum;Acc:FOXG_06134]
FOXG_06163	20.8145	2.9108	0.9326	3.12107	0.00180198	0.0114125	FOXG_06163	78 kDa glucose-regulated protein precursor [Source:BROAD_F_oxysporum;Acc:FOXG_06163]
FOXG_06218	5.7793	3.1795	1.1203	2.83797	0.00454014	0.0203736	FOXG_06218	conserved hypothetical protein [Source:BROAD_F_oxysporum;Acc:FOXG_06218]
FOXG_06229	4.0133	2.7589	1.1453	2.4089	0.0160005	0.0466355	FOXG_06229	hypothetical protein similar to mitochondrial 60S ribosomal protein L6 precursor [Source:BROAD_F_oxysporum;Acc:FOXG_06229]
FOXG_06275	7.6436	2.7524	0.9852	2.7937	0.0052109	0.0224786	FOXG_06275	elongation factor 2 [Source:BROAD_F_oxysporum;Acc:FOXG_06275]
FOXG_06294	3.872	2.9083	1.1268	2.58102	0.00985075	0.0342976	FOXG_06294	conserved hypothetical protein [Source:BROAD_F_oxysporum;Acc:FOXG_06294]
FOXG_06352	4.0798	-2.9119	1.0329	-2.81914	0.00481526	0.0212583	FOXG_06352	hypothetical protein [Source:BROAD_F_oxysporum;Acc:FOXG_06352]
FOXG_06391	11.6562	3.9162	1.0794	3.62824	0.000285361	0.00358912	FOXG_06391	fatty acid synthase subunit alpha reductase [Source:BROAD_F_oxysporum;Acc:FOXG_06391]
FOXG_06451	10.6154	4.0402	1.0517	3.84172	0.000122177	0.00209815	FOXG_06451	hypothetical protein similar to choline oxidase CodA [Source:BROAD_F_oxysporum;Acc:FOXG_06451]
FOXG_07525	3.1355	2.7554	1.1321	2.43385	0.0149392	0.0444691	FOXG_07525	hypothetical protein similar to siderochrome-iron transporter [Source:BROAD_F_oxysporum;Acc:FOXG_07525]
FOXG_07583	5.9125	3.4208	1.0901	3.13807	0.00170063	0.0110865	FOXG_07583	conserved hypothetical protein [Source:BROAD_F_oxysporum;Acc:FOXG_07583]
FOXG_07590	6.762	3.5334	1.085	3.25651	0.00112791	0.00860873	FOXG_07590	60S ribosomal protein L38 [Source:BROAD_F_oxysporum;Acc:FOXG_07590]
FOXG_07703	8.2426	2.3058	0.876	2.63208	0.00848651	0.0316188	FOXG_07703	hypothetical protein [Source:BROAD_F_oxysporum;Acc:FOXG_07703]
FOXG_07704	19.9015	3.8843	0.9423	4.12235	3.75021e-05	0.000984981	FOXG_07704	conserved hypothetical protein [Source:BROAD_F_oxysporum;Acc:FOXG_07704]
FOXG_07725	9.3063	3.0716	0.9418	3.26129	0.00110905	0.00853776	FOXG_07725	40S ribosomal protein S5 [Source:BROAD_F_oxysporum;Acc:FOXG_07725]
FOXG_07726	11.6206	3.3632	0.923	3.64388	0.000268559	0.00342605	FOXG_07726	40S ribosomal protein S25 [Source:BROAD_F_oxysporum;Acc:FOXG_07726]
FOXG_07727	194.511	4.6341	0.6414	7.22468	5.02275e-13	4.48532e-10	FOXG_07727	ADP,ATP carrier protein [Source:BROAD_F_oxysporum;Acc:FOXG_07727]
FOXG_07743	5.109	3.1696	1.1129	2.84815	0.00439744	0.0200353	FOXG_07743	hypothetical protein similar to ATP-citrat-lyase [Source:BROAD_F_oxysporum;Acc:FOXG_07743]
FOXG_07744	4.5713	3.1556	1.1066	2.85169	0.0043487	0.0200353	FOXG_07744	ATP-citrate synthase subunit 1 [Source:BROAD_F_oxysporum;Acc:FOXG_07744]
FOXG_07754	11.5915	3.3161	0.9394	3.52996	0.000415621	0.00452723	FOXG_07754	conserved hypothetical protein [Source:BROAD_F_oxysporum;Acc:FOXG_07754]
FOXG_07868	5.5152	3.278	1.1041	2.96887	0.00298895	0.015579	FOXG_07868	peroxiredoxin HYR1 [Source:BROAD_F_oxysporum;Acc:FOXG_07868]
FOXG_07920	9.5049	3.1092	0.9367	3.31923	0.000902676	0.00775086	FOXG_07920	hypothetical protein [Source:BROAD_F_oxysporum;Acc:FOXG_07920]
FOXG_07996	6.6335	2.6343	0.9702	2.71512	0.00662509	0.026609	FOXG_07996	heat shock protein 60, mitochondrial precursor [Source:BROAD_F_oxysporum;Acc:FOXG_07996]
FOXG_08016	6.9405	3.1995	1.1293	2.83323	0.00460799	0.0205747	FOXG_08016	hypothetical protein [Source:BROAD_F_oxysporum;Acc:FOXG_08016]
FOXG_08019	20.418	2.9078	0.9222	3.1529	0.00161656	0.0108051	FOXG_08019	conserved hypothetical protein [Source:BROAD_F_oxysporum;Acc:FOXG_08019]
FOXG_08040	12.8383	3.4601	0.9267	3.73391	0.000188532	0.00280599	FOXG_08040	60S ribosomal protein L3 [Source:BROAD_F_oxysporum;Acc:FOXG_08040]
FOXG_08048	3.7775	2.8668	1.1303	2.53642	0.0111993	0.0369038	FOXG_08048	conserved hypothetical protein [Source:BROAD_F_oxysporum;Acc:FOXG_08048]
FOXG_08089	7.0261	3.4708	1.0972	3.16321	0.0015604	0.0107187	FOXG_08089	conserved hypothetical protein [Source:BROAD_F_oxysporum;Acc:FOXG_08089]
FOXG_08106	4.325	2.8748	1.1374	2.52758	0.0114852	0.037367	FOXG_08106	hypothetical protein similar to eukaryotic translation initiation factor 3 subunit 9 [Source:BROAD_F_oxysporum;Acc:FOXG_08106]
FOXG_08118	3.3624	2.8261	1.1283	2.50476	0.0122533	0.0392193	FOXG_08118	metacaspase-1 precursor [Source:BROAD_F_oxysporum;Acc:FOXG_08118]
FOXG_08125	5.6097	3.3072	1.1015	3.0026	0.00267682	0.0146431	FOXG_08125	conserved hypothetical protein [Source:BROAD_F_oxysporum;Acc:FOXG_08125]
FOXG_08155	4.354	3.1041	1.1099	2.79666	0.00516331	0.0223827	FOXG_08155	conserved hypothetical protein [Source:BROAD_F_oxysporum;Acc:FOXG_08155]
FOXG_08173	10.3722	2.9542	1.0253	2.88141	0.00395904	0.0190077	FOXG_08173	histone H2A [Source:BROAD_F_oxysporum;Acc:FOXG_08173]
FOXG_08194	28.2281	3.3732	0.8836	3.81761	0.000134752	0.00211112	FOXG_08194	conserved hypothetical protein [Source:BROAD_F_oxysporum;Acc:FOXG_08194]
FOXG_08322	6.7895	3.2223	1.1256	2.86282	0.00419888	0.0200353	FOXG_08322	hypothetical protein similar to succinate semialdehyde dehydrogenase [Source:BROAD_F_oxysporum;Acc:FOXG_08322]
FOXG_08326	8.9098	3.0264	0.9413	3.21518	0.00130362	0.00945556	FOXG_08326	conserved hypothetical protein [Source:BROAD_F_oxysporum;Acc:FOXG_08326]
FOXG_08455	10.5426	3.0767	0.9907	3.10563	0.00189877	0.0118983	FOXG_08455	hypothetical protein similar to cytochrome c reductase iron-sulfur subunit [Source:BROAD_F_oxysporum;Acc:FOXG_08455]
FOXG_08503	6.0627	3.2837	1.1107	2.95652	0.00311132	0.0157864	FOXG_08503	10 kDa heat shock protein, mitochondrial [Source:BROAD_F_oxysporum;Acc:FOXG_08503]
FOXG_08523	50.0318	3.7519	0.7049	5.32261	1.02287e-07	1.52237e-05	FOXG_08523	acyl-CoA desaturase [Source:BROAD_F_oxysporum;Acc:FOXG_08523]
FOXG_08541	16.5658	4.5582	1.0182	4.47675	7.5787e-06	0.000273306	FOXG_08541	conserved hypothetical protein [Source:BROAD_F_oxysporum;Acc:FOXG_08541]
FOXG_08545	3.4004	2.7852	1.1342	2.45554	0.0140672	0.0428666	FOXG_08545	nucleolar GTP-binding protein 1 [Source:BROAD_F_oxysporum;Acc:FOXG_08545]
FOXG_08555	9.2467	3.889	1.0616	3.66343	0.000248857	0.00334742	FOXG_08555	heat shock protein SSC1, mitochondrial precursor [Source:BROAD_F_oxysporum;Acc:FOXG_08555]
FOXG_08574	10.402	3.2234	0.93	3.46592	0.000528425	0.00530206	FOXG_08574	hypothetical protein similar to CYT-19 DEAD-box protein precursor [Source:BROAD_F_oxysporum;Acc:FOXG_08574]
FOXG_08652	6.0151	3.0673	1.1351	2.7022	0.00688832	0.027461	FOXG_08652	pyridoxine biosynthesis protein PDX1 [Source:BROAD_F_oxysporum;Acc:FOXG_08652]
FOXG_08699	3.6927	2.9142	1.1229	2.59522	0.00945301	0.0333658	FOXG_08699	hypothetical protein similar to branched-chain amino acid aminotransferase [Source:BROAD_F_oxysporum;Acc:FOXG_08699]
FOXG_08835	10.701	4.0674	1.0486	3.87903	0.000104874	0.0019405	FOXG_08835	hypothetical protein similar to delta-12 fatty acid desaturase [Source:BROAD_F_oxysporum;Acc:FOXG_08835]
FOXG_09029	6.2137	3.2697	1.1142	2.93446	0.00334131	0.0168575	FOXG_09029	hypothetical protein similar to ThiJ/PfpI family protein [Source:BROAD_F_oxysporum;Acc:FOXG_09029]
FOXG_09245	11.6503	2.4599	1.025	2.39978	0.0164048	0.0472964	FOXG_09245	conserved hypothetical protein [Source:BROAD_F_oxysporum;Acc:FOXG_09245]
FOXG_09273	4.7691	3.1066	1.116	2.78363	0.00537536	0.0227497	FOXG_09273	adenosylhomocysteinase [Source:BROAD_F_oxysporum;Acc:FOXG_09273]
FOXG_09282	35.8914	3.9317	0.9371	4.19543	2.7236e-05	0.000760055	FOXG_09282	60S acidic ribosomal protein P2 [Source:BROAD_F_oxysporum;Acc:FOXG_09282]
FOXG_09313	10.9205	3.1551	0.9759	3.23287	0.00122551	0.0090445	FOXG_09313	hypothetical protein similar to TIM23 [Source:BROAD_F_oxysporum;Acc:FOXG_09313]
FOXG_09392	3.041	2.7172	1.1348	2.39449	0.0166437	0.0476373	FOXG_09392	vacuolar protein sorting-associated protein 21 [Source:BROAD_F_oxysporum;Acc:FOXG_09392]
FOXG_09399	11.4502	3.3358	0.9266	3.59992	0.000318313	0.00374017	FOXG_09399	40S ribosomal protein S20 [Source:BROAD_F_oxysporum;Acc:FOXG_09399]
FOXG_09402	14.1234	2.1561	0.8827	2.44264	0.0145803	0.0436919	FOXG_09402	conserved hypothetical protein [Source:BROAD_F_oxysporum;Acc:FOXG_09402]
FOXG_09465	24.8707	3.4117	0.9776	3.48994	0.00048312	0.00501659	FOXG_09465	40S ribosomal protein S3 [Source:BROAD_F_oxysporum;Acc:FOXG_09465]
FOXG_09473	6.2799	3.3257	1.1078	3.00193	0.00268277	0.0146431	FOXG_09473	hypothetical protein similar to eukaryotic translation initiation factor 5 [Source:BROAD_F_oxysporum;Acc:FOXG_09473]
FOXG_09533	6.7465	2.6057	0.9904	2.63097	0.00851424	0.0316188	FOXG_09533	hypothetical protein similar to 60S ribosomal protein L29 [Source:BROAD_F_oxysporum;Acc:FOXG_09533]
FOXG_09613	3.7024	2.933	1.121	2.61635	0.00888763	0.0325527	FOXG_09613	conserved hypothetical protein [Source:BROAD_F_oxysporum;Acc:FOXG_09613]
FOXG_09777	13.1797	2.5099	1.0538	2.38185	0.0172259	0.0486796	FOXG_09777	predicted protein [Source:BROAD_F_oxysporum;Acc:FOXG_09777]
FOXG_09794	5.0347	3.0401	1.1286	2.69357	0.00706909	0.0276889	FOXG_09794	hypothetical protein similar to D-mannonate oxidoreductase [Source:BROAD_F_oxysporum;Acc:FOXG_09794]
FOXG_10034	30.0572	3.9139	0.8656	4.52138	6.14391e-06	0.000238544	FOXG_10034	conserved hypothetical protein [Source:BROAD_F_oxysporum;Acc:FOXG_10034]
FOXG_10111	13.2541	3.5239	0.9156	3.84863	0.000118778	0.00209815	FOXG_10111	peroxiredoxin 1 [Source:BROAD_F_oxysporum;Acc:FOXG_10111]
FOXG_10214	3.4472	2.8567	1.1257	2.53776	0.0111565	0.0369038	FOXG_10214	conserved hypothetical protein [Source:BROAD_F_oxysporum;Acc:FOXG_10214]
FOXG_10380	4.7497	2.8403	1.1455	2.47958	0.0131536	0.0406441	FOXG_10380	conserved hypothetical protein [Source:BROAD_F_oxysporum;Acc:FOXG_10380]
FOXG_10413	3.6451	2.71	1.1454	2.36593	0.017985	0.0498777	FOXG_10413	conserved hypothetical protein [Source:BROAD_F_oxysporum;Acc:FOXG_10413]
FOXG_10419	15.7267	3.4855	0.9906	3.51858	0.000433857	0.0046174	FOXG_10419	malate dehydrogenase, mitochondrial precursor [Source:BROAD_F_oxysporum;Acc:FOXG_10419]
FOXG_10433	3.6547	2.8467	1.1306	2.51791	0.0118055	0.0381967	FOXG_10433	conserved hypothetical protein [Source:BROAD_F_oxysporum;Acc:FOXG_10433]
FOXG_10455	9.7829	3.5676	1.1095	3.21546	0.00130237	0.00945556	FOXG_10455	40S ribosomal protein S19 [Source:BROAD_F_oxysporum;Acc:FOXG_10455]
FOXG_10472	3.5893	2.8187	1.1336	2.48642	0.0129035	0.0401493	FOXG_10472	conserved hypothetical protein [Source:BROAD_F_oxysporum;Acc:FOXG_10472]
FOXG_10522	4.8733	3.2075	1.1041	2.90504	0.00367208	0.0181169	FOXG_10522	conserved hypothetical protein [Source:BROAD_F_oxysporum;Acc:FOXG_10522]
FOXG_10551	21.5819	3.9017	0.9626	4.05308	5.0548e-05	0.00121998	FOXG_10551	hypothetical protein similar to cytoplasm protein [Source:BROAD_F_oxysporum;Acc:FOXG_10551]
FOXG_10570	6.0004	2.4436	1.0056	2.42995	0.015101	0.0448014	FOXG_10570	40S ribosomal protein S14 [Source:BROAD_F_oxysporum;Acc:FOXG_10570]
FOXG_10571	12.3795	2.8763	0.841	3.42032	0.000625481	0.00594207	FOXG_10571	hypothetical protein similar to 60S ribosomal protein L7 [Source:BROAD_F_oxysporum;Acc:FOXG_10571]
FOXG_10602	3.4666	2.7583	1.1385	2.42271	0.0154053	0.0452531	FOXG_10602	conserved hypothetical protein [Source:BROAD_F_oxysporum;Acc:FOXG_10602]
FOXG_10616	2.9563	2.7019	1.1353	2.3799	0.0173175	0.0487841	FOXG_10616	ATP-dependent RNA helicase DBP3 [Source:BROAD_F_oxysporum;Acc:FOXG_10616]
FOXG_10620	9.3329	2.6549	1.0796	2.45913	0.0139274	0.0428666	FOXG_10620	hypothetical protein similar to high-affinity glucose transporter [Source:BROAD_F_oxysporum;Acc:FOXG_10620]
FOXG_10728	29.6038	2.6968	0.9674	2.78754	0.00531094	0.0225841	FOXG_10728	hypothetical protein similar to pectate lyase [Source:BROAD_F_oxysporum;Acc:FOXG_10728]
FOXG_10800	3.4666	2.7583	1.1385	2.42271	0.0154053	0.0452531	FOXG_10800	hypothetical protein similar to glycosyl hydrolase family 35 [Source:BROAD_F_oxysporum;Acc:FOXG_10800]
FOXG_11019	7.4694	3.3239	1.12	2.96767	0.00300066	0.015579	FOXG_11019	conserved hypothetical protein [Source:BROAD_F_oxysporum;Acc:FOXG_11019]
FOXG_11113	35.3328	4.5949	0.91	5.0496	4.42726e-07	3.59413e-05	FOXG_11113	mitochondrial phosphate carrier protein [Source:BROAD_F_oxysporum;Acc:FOXG_11113]
FOXG_11181	6.8038	2.6794	0.9646	2.77778	0.00547313	0.0228388	FOXG_11181	conserved hypothetical protein [Source:BROAD_F_oxysporum;Acc:FOXG_11181]
FOXG_11220	13.8628	3.0163	0.8451	3.56895	0.000358414	0.00410338	FOXG_11220	60S ribosomal protein L31 [Source:BROAD_F_oxysporum;Acc:FOXG_11220]
FOXG_11227	14.4165	2.2344	0.8333	2.68149	0.00732944	0.0285256	FOXG_11227	40S ribosomal protein S2 [Source:BROAD_F_oxysporum;Acc:FOXG_11227]
FOXG_11262	3.6644	2.9189	1.1219	2.60186	0.00927207	0.033253	FOXG_11262	conserved hypothetical protein [Source:BROAD_F_oxysporum;Acc:FOXG_11262]
FOXG_11289	48.2602	2.4324	0.9955	2.44341	0.014549	0.0436919	FOXG_11289	plasma membrane ATPase [Source:BROAD_F_oxysporum;Acc:FOXG_11289]
FOXG_11291	8.3197	3.592	1.0945	3.28169	0.00103188	0.00822742	FOXG_11291	citrate synthase, mitochondrial precursor [Source:BROAD_F_oxysporum;Acc:FOXG_11291]
FOXG_11292	21.6035	3.2704	0.9735	3.3593	0.000781393	0.0067746	FOW1	Putative mitochondrial carrier protein [Source:UniProtKB/TrEMBL;Acc:Q8TGD1]
FOXG_11329	3.4472	2.8567	1.1257	2.53776	0.0111565	0.0369038	FOXG_11329	nucleolar GTP-binding protein 2 [Source:BROAD_F_oxysporum;Acc:FOXG_11329]
FOXG_11426	18.9471	4.6259	1.023	4.52188	6.12919e-06	0.000238544	FOXG_11426	hypothetical protein [Source:BROAD_F_oxysporum;Acc:FOXG_11426]
FOXG_11451	44.8498	4.5924	0.7738	5.9352	2.93495e-09	8.73638e-07	FOXG_11451	elongation factor 3 [Source:BROAD_F_oxysporum;Acc:FOXG_11451]
FOXG_11462	5.8025	2.4779	0.9753	2.54069	0.0110634	0.0369038	FOXG_11462	hypothetical protein similar to ribosomal protein [Source:BROAD_F_oxysporum;Acc:FOXG_11462]
FOXG_11500	12.8812	4.1247	1.0584	3.89728	9.72791e-05	0.00188848	FOXG_11500	60S ribosomal protein L32 [Source:BROAD_F_oxysporum;Acc:FOXG_11500]
FOXG_11501	27.8815	2.9233	0.9432	3.09937	0.00193931	0.0119791	FOXG_11501	40S ribosomal protein S16 [Source:BROAD_F_oxysporum;Acc:FOXG_11501]
FOXG_11503	3.6838	2.8341	1.1334	2.5005	0.0124019	0.0394125	FOXG_11503	conserved hypothetical protein [Source:BROAD_F_oxysporum;Acc:FOXG_11503]
FOXG_11505	27.5212	5.1231	0.9873	5.18903	2.11388e-07	2.09744e-05	FOXG_11505	ATP-dependent RNA helicase DBP2 [Source:BROAD_F_oxysporum;Acc:FOXG_11505]
FOXG_11507	8.0459	3.5969	1.0911	3.29651	0.000978941	0.00794722	FOXG_11507	external NADH-ubiquinone oxidoreductase 1, mitochondrial precursor [Source:BROAD_F_oxysporum;Acc:FOXG_11507]
FOXG_11516	3.8251	2.9696	1.1185	2.65503	0.00793024	0.0302637	FOXG_11516	conserved hypothetical protein [Source:BROAD_F_oxysporum;Acc:FOXG_11516]
FOXG_11556	6.7182	2.6156	0.9842	2.65749	0.00787253	0.0301724	FOXG_11556	acetolactate synthase catalytic subunit, mitochondrial precursor [Source:BROAD_F_oxysporum;Acc:FOXG_11556]
FOXG_11583	36.0005	4.5911	0.9175	5.00377	5.62199e-07	4.1837e-05	FOXG_11583	hypothetical protein similar to cellulase CelA [Source:BROAD_F_oxysporum;Acc:FOXG_11583]
FOXG_11592	4.5995	3.1619	1.106	2.85876	0.004253	0.0200353	FOXG_11592	conserved hypothetical protein [Source:BROAD_F_oxysporum;Acc:FOXG_11592]
FOXG_11595	10.4214	3.2018	0.9411	3.40219	0.000668472	0.00615408	FOXG_11595	hypothetical protein [Source:BROAD_F_oxysporum;Acc:FOXG_11595]
FOXG_11626	3.1638	2.7478	1.1335	2.42413	0.0153449	0.0452531	FOXG_11626	ATP-dependent rRNA helicase RRP3 [Source:BROAD_F_oxysporum;Acc:FOXG_11626]
FOXG_11661	10.5279	2.6155	0.8787	2.9765	0.00291558	0.015406	FOXG_11661	conserved hypothetical protein [Source:BROAD_F_oxysporum;Acc:FOXG_11661]
FOXG_11749	3.1735	2.7753	1.1308	2.45438	0.0141129	0.0428666	FOXG_11749	hypothetical protein similar to flavin-containing monooxygenase [Source:BROAD_F_oxysporum;Acc:FOXG_11749]
FOXG_12260	5.109	3.1696	1.1129	2.84815	0.00439744	0.0200353	FOXG_12260	peroxidase/catalase 2 [Source:BROAD_F_oxysporum;Acc:FOXG_12260]
FOXG_12309	5.3019	2.3564	0.9848	2.39285	0.0167183	0.0476979	FOXG_12309	hypothetical protein [Source:BROAD_F_oxysporum;Acc:FOXG_12309]
FOXG_12657	23.6565	2.6452	0.8153	3.24444	0.0011768	0.00883096	FOXG_12657	40S ribosomal protein S12 [Source:BROAD_F_oxysporum;Acc:FOXG_12657]
FOXG_12661	16.706	3.2449	0.8477	3.82793	0.000129226	0.00209816	FOXG_12661	adenylate kinase cytosolic [Source:BROAD_F_oxysporum;Acc:FOXG_12661]
FOXG_12668	3.4941	2.7264	1.1416	2.3882	0.0169312	0.0481513	FOXG_12668	tryptophan synthase [Source:BROAD_F_oxysporum;Acc:FOXG_12668]
FOXG_12689	7.2325	2.1201	0.8924	2.37567	0.0175173	0.0490376	FOXG_12689	hypothetical protein [Source:BROAD_F_oxysporum;Acc:FOXG_12689]
FOXG_12705	5.0146	3.135	1.116	2.80908	0.00496831	0.0217485	FOXG_12705	glutathione-dependent formaldehyde-activating enzyme [Source:BROAD_F_oxysporum;Acc:FOXG_12705]
FOXG_12759	3.6927	2.9142	1.1229	2.59522	0.00945301	0.0333658	FOXG_12759	5-methyltetrahydropteroyltriglutamate-homocysteine methyltransferase [Source:BROAD_F_oxysporum;Acc:FOXG_12759]
FOXG_12765	5.3998	-2.4629	0.8195	-3.00525	0.00265362	0.0146431	FOXG_12765	conserved hypothetical protein [Source:BROAD_F_oxysporum;Acc:FOXG_12765]
FOXG_12778	5.9779	3.3445	1.1015	3.03644	0.00239388	0.0134449	FOXG_12778	60S ribosomal protein L26-1 [Source:BROAD_F_oxysporum;Acc:FOXG_12778]
FOXG_12790	40.8456	4.5527	0.9608	4.73836	2.15451e-06	0.000106887	ADH1	Alcohol dehydrogenase [Source:UniProtKB/TrEMBL;Acc:E3UTQ9]
FOXG_12815	53.2388	4.4191	0.7413	5.96106	2.50604e-09	8.73638e-07	CYC1	Cytochrome c549 [Source:UniProtKB/TrEMBL;Acc:Q9UVX5]
FOXG_12843	5.6476	3.3557	1.0952	3.06414	0.00218298	0.012825	FOXG_12843	nucleolar protein NOP58 [Source:BROAD_F_oxysporum;Acc:FOXG_12843]
FOXG_12883	11.1659	3.1703	0.9788	3.23895	0.00119969	0.00892772	FOXG_12883	protein SIK1 [Source:BROAD_F_oxysporum;Acc:FOXG_12883]
FOXG_12884	247.692	-2.5296	0.4862	-5.20317	1.95919e-07	2.09744e-05	FOXG_12884	hypothetical protein similar to ubiquitin fusion protein [Source:BROAD_F_oxysporum;Acc:FOXG_12884]
FOXG_12885	16.6003	3.2077	0.8623	3.72004	0.000199195	0.00282351	FOXG_12885	40S ribosomal protein S26-B [Source:BROAD_F_oxysporum;Acc:FOXG_12885]
FOXG_12996	6.0101	2.4986	0.9824	2.54346	0.0109762	0.0369038	FOXG_12996	hypothetical protein [Source:BROAD_F_oxysporum;Acc:FOXG_12996]
FOXG_13350	5.0824	2.7776	1.1539	2.40723	0.0160739	0.0466355	FOXG_13350	hypothetical protein similar to amino acid transporter [Source:BROAD_F_oxysporum;Acc:FOXG_13350]
FOXG_13739	31.9738	2.765	0.9776	2.82832	0.00467932	0.0207892	FOXG_13739	conserved hypothetical protein [Source:BROAD_F_oxysporum;Acc:FOXG_13739]
FOXG_13752	6.3605	2.4753	1.0222	2.4215	0.0154565	0.0452545	FOXG_13752	Flavohemoglobin [Source:UniProtKB/TrEMBL;Acc:O74183]
FOXG_13835	34.4097	3.9732	0.9056	4.3875	1.14661e-05	0.000379231	FOXG_13835	Small GTPase-binding protein [Source:UniProtKB/TrEMBL;Acc:Q2KN80]
FOXG_13882	4.5147	3.1273	1.1098	2.81799	0.00483252	0.0212583	FOXG_13882	conserved hypothetical protein [Source:BROAD_F_oxysporum;Acc:FOXG_13882]
FOXG_13897	3.2766	-2.8921	0.9965	-2.90225	0.00370489	0.0181365	FOXG_13897	predicted protein [Source:BROAD_F_oxysporum;Acc:FOXG_13897]
FOXG_13928	24.1184	2.5822	0.8866	2.91256	0.00358484	0.0178841	FOXG_13928	ATP synthase subunit beta, mitochondrial precursor [Source:BROAD_F_oxysporum;Acc:FOXG_13928]
FOXG_13952	16.7571	3.729	0.9333	3.99552	6.45535e-05	0.00142524	FOXG_13952	Histone H3 [Source:UniProtKB/TrEMBL;Acc:Q9UVT7]
FOXG_13953	27.0174	2.7021	0.9035	2.99054	0.00278488	0.0149813	FOXG_13953	conserved hypothetical protein [Source:BROAD_F_oxysporum;Acc:FOXG_13953]
FOXG_15623	3.6451	2.71	1.1454	2.36593	0.017985	0.0498777	FOXG_15623	NADH-ubiquinone oxidoreductase 21 kDa subunit [Source:BROAD_F_oxysporum;Acc:FOXG_15623]
FOXG_15632	7.8481	3.6936	1.0749	3.43622	0.000589895	0.00566426	FOXG_15632	hypothetical protein similar to zuotin [Source:BROAD_F_oxysporum;Acc:FOXG_15632]
FOXG_15666	3.0128	2.7207	1.1339	2.39947	0.0164187	0.0472964	FOXG_15666	hypothetical protein [Source:BROAD_F_oxysporum;Acc:FOXG_15666]
FOXG_15708	14.7286	3.6046	0.9301	3.87534	0.000106477	0.0019405	FOXG_15708	conserved hypothetical protein [Source:BROAD_F_oxysporum;Acc:FOXG_15708]
FOXG_16569	3.9293	2.9416	1.1244	2.61608	0.00889457	0.0325527	FOXG_16569	hypothetical protein similar to surface protein 1 [Source:BROAD_F_oxysporum;Acc:FOXG_16569]
FOXG_16943	12.408	3.8133	1.0969	3.47636	0.000508268	0.00515777	FOXG_16943	hypothetical protein similar to glucosidase [Source:BROAD_F_oxysporum;Acc:FOXG_16943]
FOXG_17749	12.0883	4.1196	1.0528	3.91315	9.11016e-05	0.00180786	FOXG_17749	predicted protein [Source:BROAD_F_oxysporum;Acc:FOXG_17749]
