# Supplementary material for: Transcriptome Analysis of the Melon-Fusarium oxysporum f. sp. melonis Race 1.2 Pathosystem in Susceptible and Resistant Plants
Source: Front Plant Sci. 2017 Mar 17;8:362. doi: 10.3389/fpls.2017.00362 (PMC5356040; doi:10.3389/fpls.2017.00362)
Supplement: Supplementary Table 6 — Complete list of FOM1.2 DEGs recovered in NAD at 24 and 48 hpi, as defined in the Results Section. [file Table6.XLSX]

## Sheet: DEGs FOM1.2 in NAD 24 - 48 hpi
FOM1.2 DEGs recovered in NAD at 24 hpi
id	baseMean	log2FoldChange	lfcSE	stat	pvalue	padj	Gene.name	Gene.description
FOXG_00030	14.3754	4.2803	1.2744	3.35861	0.000783367	0.0234121	FOXG_00030	conserved hypothetical protein [Source:BROAD_F_oxysporum;Acc:FOXG_00030]
FOXG_00107	16.1007	4.3541	1.2736	3.41875	0.000629102	0.0204683	FOXG_00107	conserved hypothetical protein [Source:BROAD_F_oxysporum;Acc:FOXG_00107]
FOXG_00140	14.0646	4.1355	1.2899	3.20598	0.00134606	0.0255031	FOXG_00140	protein disulfide-isomerase precursor [Source:BROAD_F_oxysporum;Acc:FOXG_00140]
FOXG_00149	9.0777	3.7909	1.3015	2.91262	0.00358415	0.0353343	FOXG_00149	hypothetical protein [Source:BROAD_F_oxysporum;Acc:FOXG_00149]
FOXG_00237	9.8996	3.8865	1.296	2.99886	0.0027099	0.0332176	FOXG_00237	60S ribosomal protein L9-B [Source:BROAD_F_oxysporum;Acc:FOXG_00237]
FOXG_00307	8.0189	3.6687	1.3078	2.80526	0.00502765	0.0394844	FOXG_00307	60S ribosomal protein L11 [Source:BROAD_F_oxysporum;Acc:FOXG_00307]
FOXG_00308	19.8843	4.5799	1.2615	3.63043	0.00028295	0.0184119	FOXG_00308	ATP synthase subunit alpha, mitochondrial precursor [Source:BROAD_F_oxysporum;Acc:FOXG_00308]
FOXG_00371	12.6836	4.0748	1.2903	3.15817	0.00158765	0.0255031	FOXG_00371	60S ribosomal protein L35 [Source:BROAD_F_oxysporum;Acc:FOXG_00371]
FOXG_00377	16.5746	4.3635	1.2745	3.42366	0.000617843	0.0204683	FOXG_00377	conserved hypothetical protein [Source:BROAD_F_oxysporum;Acc:FOXG_00377]
FOXG_00396	6.9378	3.5154	1.3163	2.67075	0.00756825	0.048782	FOXG_00396	conserved hypothetical protein [Source:BROAD_F_oxysporum;Acc:FOXG_00396]
FOXG_00537	16.508	4.3317	1.278	3.38952	0.00070014	0.021994	FOXG_00537	Extracellular matrix protein [Source:UniProtKB/TrEMBL;Acc:Q8X199]
FOXG_00564	9.6368	3.797	1.3045	2.91062	0.00360712	0.0353343	FOXG_00564	conserved hypothetical protein [Source:BROAD_F_oxysporum;Acc:FOXG_00564]
FOXG_00584	14.7883	3.3849	1.2457	2.71727	0.00658238	0.046954	FOXG_00584	conserved hypothetical protein [Source:BROAD_F_oxysporum;Acc:FOXG_00584]
FOXG_00636	14.9309	4.2365	1.2823	3.30389	0.000953537	0.0255031	FOXG_00636	conserved hypothetical protein [Source:BROAD_F_oxysporum;Acc:FOXG_00636]
FOXG_00893	17.9592	4.4613	1.2685	3.51704	0.000436394	0.0189704	FOXG_00893	heat shock protein SSB1 [Source:BROAD_F_oxysporum;Acc:FOXG_00893]
FOXG_00928	57.0835	5.6387	1.2147	4.64206	3.4495e-06	0.00314249	FOXG_00928	aldehyde dehydrogenase [Source:BROAD_F_oxysporum;Acc:FOXG_00928]
FOXG_00948	8.0411	3.6802	1.3067	2.81651	0.00485482	0.0394844	FOXG_00948	40S ribosomal protein S8-B [Source:BROAD_F_oxysporum;Acc:FOXG_00948]
FOXG_00951	7.9745	3.6423	1.3104	2.77946	0.00544487	0.0413263	FOXG_00951	40S ribosomal protein S6-B [Source:BROAD_F_oxysporum;Acc:FOXG_00951]
FOXG_01111	20.9617	4.5997	1.263	3.64181	0.000270724	0.0184119	FOXG_01111	peptidyl-prolyl cis-trans isomerase, mitochondrial precursor [Source:BROAD_F_oxysporum;Acc:FOXG_01111]
FOXG_01139	13.1612	4.1477	1.2842	3.2297	0.0012392	0.0255031	FOXG_01139	conserved hypothetical protein [Source:BROAD_F_oxysporum;Acc:FOXG_01139]
FOXG_01149	6.96	3.5287	1.315	2.68345	0.00728659	0.0475503	FOXG_01149	homocitrate synthase, mitochondrial precursor [Source:BROAD_F_oxysporum;Acc:FOXG_01149]
FOXG_01413	23.2311	4.7051	1.2579	3.7406	0.000183581	0.0184119	FOXG_01413	40S ribosomal protein S3aE [Source:BROAD_F_oxysporum;Acc:FOXG_01413]
FOXG_01449	8.3854	3.6991	1.3071	2.83004	0.00465418	0.0385451	FOXG_01449	hypothetical protein similar to tropomyosin 1 [Source:BROAD_F_oxysporum;Acc:FOXG_01449]
FOXG_01453	9.9181	3.8368	1.3018	2.94722	0.00320647	0.0349662	FOXG_01453	peptidyl-prolyl cis-trans isomerase B precursor [Source:BROAD_F_oxysporum;Acc:FOXG_01453]
FOXG_01544	9.1629	3.7787	1.3035	2.8988	0.00374599	0.0359246	FOXG_01544	succinate dehydrogenase flavoprotein subunit, mitochondrial precursor [Source:BROAD_F_oxysporum;Acc:FOXG_01544]
FOXG_01615	7.7819	3.65	1.3081	2.79031	0.00526576	0.0406535	FOXG_01615	60S ribosomal protein L4-A [Source:BROAD_F_oxysporum;Acc:FOXG_01615]
FOXG_01619	7.2822	3.5331	1.3171	2.6825	0.0073074	0.0475503	FOXG_01619	conserved hypothetical protein [Source:BROAD_F_oxysporum;Acc:FOXG_01619]
FOXG_01760	8.5779	3.6793	1.3106	2.80732	0.00499558	0.0394844	FOXG_01760	40S ribosomal protein S13-1 [Source:BROAD_F_oxysporum;Acc:FOXG_01760]
FOXG_01889	13.7239	4.2006	1.2808	3.27967	0.00103928	0.0255031	FOXG_01889	60S ribosomal protein L2 [Source:BROAD_F_oxysporum;Acc:FOXG_01889]
FOXG_01896	9.6848	3.8811	1.2952	2.99656	0.00273044	0.0332176	FOXG_01896	60S ribosomal protein L10a [Source:BROAD_F_oxysporum;Acc:FOXG_01896]
FOXG_01927	26.6785	3.0239	1.1205	2.69885	0.00695805	0.046954	FOXG_01927	40S ribosomal protein S18 [Source:BROAD_F_oxysporum;Acc:FOXG_01927]
FOXG_01985	11.9987	4.1066	1.2827	3.20145	0.00136739	0.0255031	FOXG_01985	ATP-dependent RNA helicase eIF4A [Source:BROAD_F_oxysporum;Acc:FOXG_01985]
FOXG_01998	10.5697	3.9535	1.2924	3.05896	0.0022211	0.0306579	FOXG_01998	60S acidic ribosomal protein P0 [Source:BROAD_F_oxysporum;Acc:FOXG_01998]
FOXG_02019	8.8185	3.7646	1.3027	2.88979	0.00385502	0.0359444	FOXG_02019	ATP-dependent RNA helicase DED1 [Source:BROAD_F_oxysporum;Acc:FOXG_02019]
FOXG_02068	13.1204	4.1752	1.2807	3.26011	0.00111369	0.0255031	FOXG_02068	conserved hypothetical protein [Source:BROAD_F_oxysporum;Acc:FOXG_02068]
FOXG_02121	34.9818	5.0606	1.2456	4.06266	4.85162e-05	0.0068572	FOXG_02121	40S ribosomal protein S12 [Source:BROAD_F_oxysporum;Acc:FOXG_02121]
FOXG_02122	7.3266	3.5654	1.3139	2.71348	0.00665803	0.046954	FOXG_02122	40S ribosomal protein S22 [Source:BROAD_F_oxysporum;Acc:FOXG_02122]
FOXG_02274	9.1851	3.7917	1.3022	2.9118	0.0035935	0.0353343	FOXG_02274	conserved hypothetical protein [Source:BROAD_F_oxysporum;Acc:FOXG_02274]
FOXG_02330	7.5413	3.5652	1.3156	2.7099	0.00673028	0.046954	FOXG_02330	hypothetical protein similar to NADP-dependent alcohol dehydrogenase VI [Source:BROAD_F_oxysporum;Acc:FOXG_02330]
FOXG_02457	8.3002	3.7094	1.3053	2.84179	0.00448614	0.0380579	FOXG_02457	conserved hypothetical protein [Source:BROAD_F_oxysporum;Acc:FOXG_02457]
FOXG_03057	9.4664	3.8287	1.2998	2.94552	0.0032241	0.0349662	FOXG_03057	conserved hypothetical protein [Source:BROAD_F_oxysporum;Acc:FOXG_03057]
FOXG_03065	9.0999	3.8019	1.3004	2.92358	0.00346026	0.0353343	FOXG_03065	conserved hypothetical protein [Source:BROAD_F_oxysporum;Acc:FOXG_03065]
FOXG_03083	10.6585	3.9873	1.289	3.09341	0.00197872	0.0286306	FOXG_03083	40S ribosomal protein S4-A [Source:BROAD_F_oxysporum;Acc:FOXG_03083]
FOXG_03124	11.7766	4.0109	1.2928	3.10241	0.00191953	0.0286306	FOXG_03124	60S ribosomal protein L24 [Source:BROAD_F_oxysporum;Acc:FOXG_03124]
FOXG_03132	17.8296	4.4557	1.2687	3.51214	0.000444518	0.0189704	FOXG_03132	hypothetical protein [Source:BROAD_F_oxysporum;Acc:FOXG_03132]
FOXG_03375	7.9337	3.6757	1.3063	2.81379	0.00489618	0.0394844	FOXG_03375	60S ribosomal protein L14-B [Source:BROAD_F_oxysporum;Acc:FOXG_03375]
FOXG_03418	12.85	4.2178	1.2738	3.31109	0.00092932	0.0255031	FOXG_03418	phosphoenolpyruvate carboxykinase [Source:BROAD_F_oxysporum;Acc:FOXG_03418]
FOXG_03490	10.5216	3.8569	1.3031	2.95973	0.00307907	0.0349662	FOXG_03490	60S ribosomal protein L13-A [Source:BROAD_F_oxysporum;Acc:FOXG_03490]
FOXG_03515	44.5246	3.4528	1.0894	3.16933	0.00152789	0.0255031	EF1A	Translation elongation factor EF1 alpha [Source:UniProtKB/TrEMBL;Acc:Q64F06]
FOXG_03619	12.169	4.0946	1.2852	3.18597	0.00144269	0.0255031	FOXG_03619	60S ribosomal protein L21-A [Source:BROAD_F_oxysporum;Acc:FOXG_03619]
FOXG_03620	7.3044	3.5503	1.3154	2.69905	0.00695374	0.046954	FOXG_03620	conserved hypothetical protein [Source:BROAD_F_oxysporum;Acc:FOXG_03620]
FOXG_03760	7.6301	3.6231	1.3099	2.76586	0.00567736	0.0423941	FOXG_03760	conserved hypothetical protein [Source:BROAD_F_oxysporum;Acc:FOXG_03760]
FOXG_04074	7.6523	3.6344	1.3088	2.77684	0.005489	0.0413263	FOXG_04074	60S ribosomal protein L27a [Source:BROAD_F_oxysporum;Acc:FOXG_04074]
FOXG_04081	8.8629	3.7856	1.3006	2.91062	0.0036071	0.0353343	FOXG_04081	hypothetical protein [Source:BROAD_F_oxysporum;Acc:FOXG_04081]
FOXG_04172	10.8029	3.8961	1.3004	2.99608	0.00273471	0.0332176	FOXG_04172	eukaryotic translation initiation factor 5A-1 [Source:BROAD_F_oxysporum;Acc:FOXG_04172]
FOXG_04262	7.7783	3.5757	1.3162	2.71667	0.00659419	0.046954	FOXG_04262	60S ribosomal protein L17 [Source:BROAD_F_oxysporum;Acc:FOXG_04262]
FOXG_04346	8.515	3.7129	1.3065	2.84198	0.00448342	0.0380579	FOXG_04346	heat shock protein 81-1 [Source:BROAD_F_oxysporum;Acc:FOXG_04346]
FOXG_04442	12.7761	4.1635	1.2802	3.25216	0.00114531	0.0255031	FOXG_04442	60S ribosomal protein L16 [Source:BROAD_F_oxysporum;Acc:FOXG_04442]
FOXG_05032	23.0756	4.6464	1.2643	3.67511	0.000237747	0.0184119	FOXG_05032	conserved hypothetical protein [Source:BROAD_F_oxysporum;Acc:FOXG_05032]
FOXG_05099	7.7153	3.6124	1.3118	2.7538	0.00589073	0.0429586	FOXG_05099	conserved hypothetical protein [Source:BROAD_F_oxysporum;Acc:FOXG_05099]
FOXG_05162	9.2109	3.8461	1.296	2.9677	0.00300034	0.0349662	FOXG_05162	conserved hypothetical protein [Source:BROAD_F_oxysporum;Acc:FOXG_05162]
FOXG_05182	31.3166	5.0246	1.2417	4.04648	5.19936e-05	0.0068572	FOXG_05182	glutamine synthetase [Source:BROAD_F_oxysporum;Acc:FOXG_05182]
FOXG_05203	9.7514	3.9047	1.2928	3.02026	0.00252559	0.0332176	FOXG_05203	conserved hypothetical protein [Source:BROAD_F_oxysporum;Acc:FOXG_05203]
FOXG_05205	10.8659	3.8432	1.3064	2.94178	0.00326327	0.0349746	FOXG_05205	S-(hydroxymethyl)glutathione dehydrogenase [Source:BROAD_F_oxysporum;Acc:FOXG_05205]
FOXG_05227	12.7503	4.1106	1.2865	3.19528	0.00139694	0.0255031	FOXG_05227	conserved hypothetical protein [Source:BROAD_F_oxysporum;Acc:FOXG_05227]
FOXG_05281	7.1526	3.5173	1.3178	2.66917	0.00760378	0.048782	FOXG_05281	predicted protein [Source:BROAD_F_oxysporum;Acc:FOXG_05281]
FOXG_05325	10.6104	3.9195	1.2966	3.02282	0.00250431	0.0332176	FOXG_05325	60S ribosomal protein L22 [Source:BROAD_F_oxysporum;Acc:FOXG_05325]
FOXG_05389	9.359	3.8274	1.2993	2.94583	0.00322087	0.0349662	FOXG_05389	hypothetical protein [Source:BROAD_F_oxysporum;Acc:FOXG_05389]
FOXG_05398	9.3776	3.7731	1.3055	2.89007	0.00385158	0.0359444	FOXG_05398	60S ribosomal protein L5 [Source:BROAD_F_oxysporum;Acc:FOXG_05398]
FOXG_05529	15.0973	4.3779	1.2658	3.45851	0.000543177	0.0197934	FOXG_05529	isocitrate lyase [Source:BROAD_F_oxysporum;Acc:FOXG_05529]
FOXG_05553	12.2727	4.0341	1.2928	3.12045	0.00180578	0.0274177	FOXG_05553	60S ribosomal protein L19 [Source:BROAD_F_oxysporum;Acc:FOXG_05553]
FOXG_05557	11.4581	4.0591	1.2853	3.1582	0.00158745	0.0255031	FGB2	G-protein beta like WD repeat protein [Source:UniProtKB/TrEMBL;Acc:Q65YU3]
FOXG_05954	11.1582	4.0527	1.2842	3.15597	0.00159966	0.0255031	FOXG_05954	conserved hypothetical protein [Source:BROAD_F_oxysporum;Acc:FOXG_05954]
FOXG_06041	7.308	3.6053	1.3093	2.7536	0.00589443	0.0429586	FOXG_06041	conserved hypothetical protein [Source:BROAD_F_oxysporum;Acc:FOXG_06041]
FOXG_06163	33.7994	4.2936	1.194	3.59612	0.000323003	0.0189704	FOXG_06163	78 kDa glucose-regulated protein precursor [Source:BROAD_F_oxysporum;Acc:FOXG_06163]
FOXG_06245	12.5763	4.079	1.2892	3.16388	0.00155683	0.0255031	FOXG_06245	conserved hypothetical protein [Source:BROAD_F_oxysporum;Acc:FOXG_06245]
FOXG_06347	11.3879	3.982	1.294	3.07731	0.0020888	0.0295037	FOXG_06347	peroxisomal hydratase-dehydrogenase-epimerase [Source:BROAD_F_oxysporum;Acc:FOXG_06347]
FOXG_07519	6.6823	3.5245	1.313	2.68427	0.00726881	0.0475503	FOXG_07519	hypothetical protein similar to mannitol-1-phosphate dehydrogenase [Source:BROAD_F_oxysporum;Acc:FOXG_07519]
FOXG_07704	19.3845	4.5268	1.2661	3.57532	0.000349802	0.0189704	FOXG_07704	conserved hypothetical protein [Source:BROAD_F_oxysporum;Acc:FOXG_07704]
FOXG_07725	9.1407	3.7646	1.305	2.88487	0.00391574	0.0360327	FOXG_07725	40S ribosomal protein S5 [Source:BROAD_F_oxysporum;Acc:FOXG_07725]
FOXG_07726	7.6523	3.6344	1.3088	2.77684	0.005489	0.0413263	FOXG_07726	40S ribosomal protein S25 [Source:BROAD_F_oxysporum;Acc:FOXG_07726]
FOXG_07727	65.371	2.9358	1.0457	2.80752	0.00499247	0.0394844	FOXG_07727	ADP,ATP carrier protein [Source:BROAD_F_oxysporum;Acc:FOXG_07727]
FOXG_07754	11.3322	4.0743	1.2826	3.17659	0.00149019	0.0255031	FOXG_07754	conserved hypothetical protein [Source:BROAD_F_oxysporum;Acc:FOXG_07754]
FOXG_07841	14.1275	4.0847	1.2958	3.15235	0.00161963	0.0255031	FOXG_07841	formate dehydrogenase [Source:BROAD_F_oxysporum;Acc:FOXG_07841]
FOXG_07954	14.4755	4.174	1.2874	3.24216	0.00118626	0.0255031	FOXG_07954	hypothetical protein similar to MFS quinate transporter [Source:BROAD_F_oxysporum;Acc:FOXG_07954]
FOXG_08019	15.253	4.2178	1.2858	3.2802	0.00103734	0.0255031	FOXG_08019	conserved hypothetical protein [Source:BROAD_F_oxysporum;Acc:FOXG_08019]
FOXG_08040	13.6165	4.2012	1.2802	3.2817	0.00103184	0.0255031	FOXG_08040	60S ribosomal protein L3 [Source:BROAD_F_oxysporum;Acc:FOXG_08040]
FOXG_08194	21.2023	4.6401	1.259	3.68567	0.000228101	0.0184119	FOXG_08194	conserved hypothetical protein [Source:BROAD_F_oxysporum;Acc:FOXG_08194]
FOXG_08211	17.8296	4.4557	1.2687	3.51214	0.000444518	0.0189704	FOXG_08211	hypothetical protein similar to endoglucanase B [Source:BROAD_F_oxysporum;Acc:FOXG_08211]
FOXG_08316	9.074	3.7107	1.3104	2.83174	0.00462948	0.0385451	FOXG_08316	conserved hypothetical protein [Source:BROAD_F_oxysporum;Acc:FOXG_08316]
FOXG_08523	18.3386	3.7264	1.2119	3.07499	0.00210509	0.0295037	FOXG_08523	acyl-CoA desaturase [Source:BROAD_F_oxysporum;Acc:FOXG_08523]
FOXG_09221	17.9814	4.4696	1.2676	3.52614	0.000421669	0.0189704	FOXG_09221	hypothetical protein similar to deacetylase [Source:BROAD_F_oxysporum;Acc:FOXG_09221]
FOXG_09245	9.2739	3.8345	1.2978	2.95452	0.00313155	0.0349662	FOXG_09245	conserved hypothetical protein [Source:BROAD_F_oxysporum;Acc:FOXG_09245]
FOXG_09273	6.9193	3.5532	1.3119	2.70839	0.00676107	0.046954	FOXG_09273	adenosylhomocysteinase [Source:BROAD_F_oxysporum;Acc:FOXG_09273]
FOXG_09282	21.306	4.5978	1.2644	3.63638	0.000276501	0.0184119	FOXG_09282	60S acidic ribosomal protein P2 [Source:BROAD_F_oxysporum;Acc:FOXG_09282]
FOXG_09399	10.6956	3.9021	1.2991	3.00363	0.00266782	0.0332176	FOXG_09399	40S ribosomal protein S20 [Source:BROAD_F_oxysporum;Acc:FOXG_09399]
FOXG_09465	11.8876	4.0663	1.287	3.15964	0.00157963	0.0255031	FOXG_09465	40S ribosomal protein S3 [Source:BROAD_F_oxysporum;Acc:FOXG_09465]
FOXG_09647	44.2372	5.3439	1.2299	4.34504	1.39248e-05	0.00634274	FOXG_09647	hypothetical protein similar to endoglucanase [Source:BROAD_F_oxysporum;Acc:FOXG_09647]
FOXG_09744	8.4076	3.7119	1.3058	2.84259	0.00447485	0.0380579	FOXG_09744	hypothetical protein similar to pectate lyase [Source:BROAD_F_oxysporum;Acc:FOXG_09744]
FOXG_09774	9.1851	3.7917	1.3022	2.9118	0.0035935	0.0353343	FOXG_09774	conserved hypothetical protein [Source:BROAD_F_oxysporum;Acc:FOXG_09774]
FOXG_09777	8.8593	3.7233	1.3077	2.84731	0.004409	0.0380579	FOXG_09777	predicted protein [Source:BROAD_F_oxysporum;Acc:FOXG_09777]
FOXG_10034	13.1575	4.0795	1.2921	3.15733	0.00159218	0.0255031	FOXG_10034	conserved hypothetical protein [Source:BROAD_F_oxysporum;Acc:FOXG_10034]
FOXG_10419	8.7334	3.7721	1.3013	2.89877	0.00374625	0.0359246	FOXG_10419	malate dehydrogenase, mitochondrial precursor [Source:BROAD_F_oxysporum;Acc:FOXG_10419]
FOXG_10455	6.7231	3.5054	1.3156	2.66456	0.00770896	0.0491109	FOXG_10455	40S ribosomal protein S19 [Source:BROAD_F_oxysporum;Acc:FOXG_10455]
FOXG_10551	9.4442	3.8166	1.3011	2.93343	0.00335241	0.0353343	FOXG_10551	hypothetical protein similar to cytoplasm protein [Source:BROAD_F_oxysporum;Acc:FOXG_10551]
FOXG_10571	8.7112	3.762	1.3023	2.88884	0.00386669	0.0359444	FOXG_10571	hypothetical protein similar to 60S ribosomal protein L7 [Source:BROAD_F_oxysporum;Acc:FOXG_10571]
FOXG_10748	18.7108	4.4358	1.2743	3.48088	0.00049977	0.0189704	FOXG_10748	conserved hypothetical protein [Source:BROAD_F_oxysporum;Acc:FOXG_10748]
FOXG_11113	12.3208	4.1126	1.2839	3.20325	0.00135885	0.0255031	FOXG_11113	mitochondrial phosphate carrier protein [Source:BROAD_F_oxysporum;Acc:FOXG_11113]
FOXG_11181	7.5413	3.5652	1.3156	2.7099	0.00673028	0.046954	FOXG_11181	conserved hypothetical protein [Source:BROAD_F_oxysporum;Acc:FOXG_11181]
FOXG_11220	10.3735	3.9104	1.2963	3.01673	0.00255517	0.0332176	FOXG_11220	60S ribosomal protein L31 [Source:BROAD_F_oxysporum;Acc:FOXG_11220]
FOXG_11227	8.3891	3.7475	1.3015	2.87926	0.00398605	0.0363129	FOXG_11227	40S ribosomal protein S2 [Source:BROAD_F_oxysporum;Acc:FOXG_11227]
FOXG_11289	33.1009	5.1439	1.2314	4.1773	2.94995e-05	0.0068572	FOXG_11289	plasma membrane ATPase [Source:BROAD_F_oxysporum;Acc:FOXG_11289]
FOXG_11292	8.9667	3.7182	1.3089	2.84066	0.00450203	0.0380579	FOW1	Putative mitochondrial carrier protein [Source:UniProtKB/TrEMBL;Acc:Q8TGD1]
FOXG_11385	10.1143	3.888	1.2972	2.99712	0.0027254	0.0332176	FOXG_11385	3-ketoacyl-CoA thiolase [Source:BROAD_F_oxysporum;Acc:FOXG_11385]
FOXG_11426	9.6404	3.8625	1.2971	2.97782	0.00290306	0.0343466	FOXG_11426	hypothetical protein [Source:BROAD_F_oxysporum;Acc:FOXG_11426]
FOXG_11450	8.0003	3.7026	1.3037	2.83997	0.0045118	0.0380579	FOXG_11450	conserved hypothetical protein [Source:BROAD_F_oxysporum;Acc:FOXG_11450]
FOXG_11451	16.9892	4.433	1.2679	3.49632	0.000471722	0.0189704	FOXG_11451	elongation factor 3 [Source:BROAD_F_oxysporum;Acc:FOXG_11451]
FOXG_11500	13.9128	4.1105	1.292	3.18143	0.00146548	0.0255031	FOXG_11500	60S ribosomal protein L32 [Source:BROAD_F_oxysporum;Acc:FOXG_11500]
FOXG_11501	11.6507	4.0557	1.2869	3.15162	0.00162369	0.0255031	FOXG_11501	40S ribosomal protein S16 [Source:BROAD_F_oxysporum;Acc:FOXG_11501]
FOXG_11661	10.2661	3.9107	1.2956	3.01855	0.00253991	0.0332176	FOXG_11661	conserved hypothetical protein [Source:BROAD_F_oxysporum;Acc:FOXG_11661]
FOXG_11740	18.4738	4.4357	1.2735	3.48305	0.000495745	0.0189704	FOXG_11740	hypothetical protein similar to pectate lyase C [Source:BROAD_F_oxysporum;Acc:FOXG_11740]
FOXG_12213	8.6668	3.7394	1.3045	2.86643	0.00415133	0.0374442	FOXG_12213	hypothetical protein similar to feruloyl esterase [Source:BROAD_F_oxysporum;Acc:FOXG_12213]
FOXG_12260	7.6487	3.5608	1.3168	2.70403	0.00685038	0.046954	FOXG_12260	peroxidase/catalase 2 [Source:BROAD_F_oxysporum;Acc:FOXG_12260]
FOXG_12312	8.7261	3.557	1.3238	2.68698	0.00721017	0.0475503	FOXG_12312	hypothetical protein similar to pectate lyase [Source:BROAD_F_oxysporum;Acc:FOXG_12312]
FOXG_12330	39.3023	5.1639	1.2421	4.15745	3.21813e-05	0.0068572	FOXG_12330	hypothetical protein similar to pectin methylesterase [Source:BROAD_F_oxysporum;Acc:FOXG_12330]
FOXG_12657	11.3027	3.9961	1.2919	3.09322	0.00197994	0.0286306	FOXG_12657	40S ribosomal protein S12 [Source:BROAD_F_oxysporum;Acc:FOXG_12657]
FOXG_12689	7.9152	3.7015	1.3032	2.84044	0.00450515	0.0380579	FOXG_12689	hypothetical protein [Source:BROAD_F_oxysporum;Acc:FOXG_12689]
FOXG_12759	7.8893	3.6538	1.3085	2.79236	0.00523246	0.0406535	FOXG_12759	5-methyltetrahydropteroyltriglutamate-homocysteine methyltransferase [Source:BROAD_F_oxysporum;Acc:FOXG_12759]
FOXG_12778	8.0189	3.6687	1.3078	2.80526	0.00502765	0.0394844	FOXG_12778	60S ribosomal protein L26-1 [Source:BROAD_F_oxysporum;Acc:FOXG_12778]
FOXG_12790	29.6801	5.0107	1.2392	4.04336	5.26898e-05	0.0068572	ADH1	Alcohol dehydrogenase [Source:UniProtKB/TrEMBL;Acc:E3UTQ9]
FOXG_12815	12.3817	3.3471	1.2143	2.75653	0.00584183	0.0429586	CYC1	Cytochrome c549 [Source:UniProtKB/TrEMBL;Acc:Q9UVX5]
FOXG_12825	9.3813	3.8377	1.2982	2.95613	0.00311529	0.0349662	FOXG_12825	amino-acid permease inda1 [Source:BROAD_F_oxysporum;Acc:FOXG_12825]
FOXG_12885	17.1781	4.3751	1.2756	3.4298	0.000604036	0.0204683	FOXG_12885	40S ribosomal protein S26-B [Source:BROAD_F_oxysporum;Acc:FOXG_12885]
FOXG_13103	7.5191	3.5456	1.3175	2.69116	0.00712047	0.0475503	FOXG_13103	hypothetical protein similar to pectate lyase D [Source:BROAD_F_oxysporum;Acc:FOXG_13103]
FOXG_13638	10.5438	3.8752	1.3013	2.97801	0.00290128	0.0343466	FOXG_13638	conserved hypothetical protein [Source:BROAD_F_oxysporum;Acc:FOXG_13638]
FOXG_13739	15.127	4.2767	1.2785	3.34515	0.000822379	0.0234121	FOXG_13739	conserved hypothetical protein [Source:BROAD_F_oxysporum;Acc:FOXG_13739]
FOXG_13835	15.364	4.2809	1.279	3.34692	0.000817133	0.0234121	FOXG_13835	Small GTPase-binding protein [Source:UniProtKB/TrEMBL;Acc:Q2KN80]
FOXG_13928	25.3597	4.8692	1.2444	3.9129	9.11931e-05	0.0103846	FOXG_13928	ATP synthase subunit beta, mitochondrial precursor [Source:BROAD_F_oxysporum;Acc:FOXG_13928]
FOXG_13952	12.0838	4.1016	1.2838	3.19478	0.00139936	0.0255031	FOXG_13952	Histone H3 [Source:UniProtKB/TrEMBL;Acc:Q9UVT7]
FOXG_13953	18.5627	4.4757	1.2691	3.52656	0.000420991	0.0189704	FOXG_13953	conserved hypothetical protein [Source:BROAD_F_oxysporum;Acc:FOXG_13953]
FOXG_15701	12.8762	4.0456	1.2945	3.12529	0.00177629	0.0274177	FOXG_15701	conserved hypothetical protein [Source:BROAD_F_oxysporum;Acc:FOXG_15701]
FOXG_16880	11.1029	3.8345	1.3085	2.9304	0.00338529	0.0353343	FOXG_16880	endoglucanase 3 precursor [Source:BROAD_F_oxysporum;Acc:FOXG_16880]
FOXG_17750	7.3044	3.5503	1.3154	2.69905	0.00695374	0.046954	FOXG_17750	hypothetical protein [Source:BROAD_F_oxysporum;Acc:FOXG_17750]
FOM1.2 DEGs recovered in NAD at 48 hpi
id	baseMean	log2FoldChange	lfcSE	stat	pvalue	padj	Gene.name	Gene.description
FOXG_00017	2.7194	3.6523	1.4505	2.51799	0.0118027	0.0417245	FOXG_00017	conserved hypothetical protein [Source:BROAD_F_oxysporum;Acc:FOXG_00017]
FOXG_00030	7.3466	4.7877	1.3513	3.54292	0.000395722	0.00601725	FOXG_00030	conserved hypothetical protein [Source:BROAD_F_oxysporum;Acc:FOXG_00030]
FOXG_00039	7.3428	4.7371	1.3627	3.47623	0.000508524	0.00671846	FOXG_00039	alternative oxidase, mitochondrial precursor [Source:BROAD_F_oxysporum;Acc:FOXG_00039]
FOXG_00052	2.8445	3.6918	1.4463	2.55253	0.0106945	0.0398292	FOXG_00052	conserved hypothetical protein [Source:BROAD_F_oxysporum;Acc:FOXG_00052]
FOXG_00054	3.2429	3.7113	1.4611	2.54011	0.0110818	0.0403025	FOXG_00054	hypothetical protein similar to thioesterase family protein [Source:BROAD_F_oxysporum;Acc:FOXG_00054]
FOXG_00058	4.995	4.3556	1.385	3.14472	0.00166243	0.012939	FRP1	Frp1 [Source:UniProtKB/TrEMBL;Acc:Q6B957]
FOXG_00072	3.0039	3.7682	1.4393	2.61809	0.00884226	0.0357243	FOXG_00072	hypothetical protein similar to eukaryotic translation initiation factor 3 subunit EifCd [Source:BROAD_F_oxysporum;Acc:FOXG_00072]
FOXG_00075	5.6361	4.3632	1.4026	3.11081	0.00186574	0.0138971	FOXG_00075	hypothetical protein similar to MFS phosphate transporter [Source:BROAD_F_oxysporum;Acc:FOXG_00075]
FOXG_00082	2.5184	3.5711	1.4562	2.45228	0.0141956	0.046636	FOXG_00082	conserved hypothetical protein [Source:BROAD_F_oxysporum;Acc:FOXG_00082]
FOXG_00087	4.2593	4.1122	1.4155	2.90518	0.00367046	0.0208261	FOXG_00087	conserved hypothetical protein [Source:BROAD_F_oxysporum;Acc:FOXG_00087]
FOXG_00107	6.4895	4.5665	1.3805	3.30792	0.000939931	0.00900145	FOXG_00107	conserved hypothetical protein [Source:BROAD_F_oxysporum;Acc:FOXG_00107]
FOXG_00113	2.8787	3.622	1.4643	2.47355	0.0133776	0.0450903	FOXG_00113	chitin synthase 4 [Source:BROAD_F_oxysporum;Acc:FOXG_00113]
FOXG_00135	6.4173	4.6443	1.3602	3.41446	0.00063908	0.00751126	FOXG_00135	conserved hypothetical protein [Source:BROAD_F_oxysporum;Acc:FOXG_00135]
FOXG_00140	6.2505	4.5989	1.3672	3.36364	0.000769215	0.00823834	FOXG_00140	protein disulfide-isomerase precursor [Source:BROAD_F_oxysporum;Acc:FOXG_00140]
FOXG_00146	3.6979	3.9886	1.4194	2.81009	0.00495278	0.0253953	FOXG_00146	14-3-3 protein 6 [Source:BROAD_F_oxysporum;Acc:FOXG_00146]
FOXG_00149	3.3225	3.6543	1.4742	2.4788	0.0131826	0.0446609	FOXG_00149	hypothetical protein [Source:BROAD_F_oxysporum;Acc:FOXG_00149]
FOXG_00163	2.7574	3.5884	1.4657	2.44826	0.014355	0.046636	FOXG_00163	conserved hypothetical protein [Source:BROAD_F_oxysporum;Acc:FOXG_00163]
FOXG_00172	3.569	3.8933	1.437	2.70938	0.00674087	0.0301595	FOXG_00172	carbamoyl-phosphate synthase arginine-specific large chain [Source:BROAD_F_oxysporum;Acc:FOXG_00172]
FOXG_00190	8.2037	4.9321	1.3364	3.69056	0.000223761	0.00426323	FOXG_00190	glucosamine-fructose-6-phosphate aminotransferase [Source:BROAD_F_oxysporum;Acc:FOXG_00190]
FOXG_00197	3.5728	3.9691	1.4202	2.79475	0.00519395	0.0258271	FOXG_00197	conserved hypothetical protein [Source:BROAD_F_oxysporum;Acc:FOXG_00197]
FOXG_00214	3.9369	4.0682	1.4132	2.87867	0.00399351	0.0219704	FOXG_00214	cystathionine gamma-lyase [Source:BROAD_F_oxysporum;Acc:FOXG_00214]
FOXG_00237	6.4098	4.5833	1.3749	3.33355	0.000857441	0.00857441	FOXG_00237	60S ribosomal protein L9-B [Source:BROAD_F_oxysporum;Acc:FOXG_00237]
FOXG_00255	2.5563	3.5689	1.46	2.4444	0.0145094	0.046636	FOXG_00255	HNRNP arginine N-methyltransferase [Source:BROAD_F_oxysporum;Acc:FOXG_00255]
FOXG_00279	2.5563	3.5689	1.46	2.4444	0.0145094	0.046636	FOXG_00279	6-phosphogluconate dehydrogenase [Source:BROAD_F_oxysporum;Acc:FOXG_00279]
FOXG_00307	4.2593	4.1122	1.4155	2.90518	0.00367046	0.0208261	FOXG_00307	60S ribosomal protein L11 [Source:BROAD_F_oxysporum;Acc:FOXG_00307]
FOXG_00308	18.5012	5.8196	1.2812	4.5423	5.56443e-06	0.00038737	FOXG_00308	ATP synthase subunit alpha, mitochondrial precursor [Source:BROAD_F_oxysporum;Acc:FOXG_00308]
FOXG_00315	2.7574	3.5884	1.4657	2.44826	0.014355	0.046636	FOXG_00315	predicted protein [Source:BROAD_F_oxysporum;Acc:FOXG_00315]
FOXG_00329	7.1797	4.6963	1.3681	3.43277	0.000597438	0.00735621	FOXG_00329	FK506-binding protein 4 [Source:BROAD_F_oxysporum;Acc:FOXG_00329]
FOXG_00352	3.368	3.879	1.4319	2.70901	0.00674839	0.0301595	FOXG_00352	conserved hypothetical protein [Source:BROAD_F_oxysporum;Acc:FOXG_00352]
FOXG_00365	2.5184	3.5711	1.4562	2.45228	0.0141956	0.046636	FOXG_00365	hypothetical protein similar to mitochondrial cytochrome b2 [Source:BROAD_F_oxysporum;Acc:FOXG_00365]
FOXG_00366	3.6524	3.9777	1.4221	2.7971	0.00515634	0.0258271	FOXG_00366	conserved hypothetical protein [Source:BROAD_F_oxysporum;Acc:FOXG_00366]
FOXG_00371	6.1291	4.5802	1.3682	3.3476	0.000815151	0.00852846	FOXG_00371	60S ribosomal protein L35 [Source:BROAD_F_oxysporum;Acc:FOXG_00371]
FOXG_00377	7.9117	4.8372	1.3527	3.57597	0.000348932	0.00563898	FOXG_00377	conserved hypothetical protein [Source:BROAD_F_oxysporum;Acc:FOXG_00377]
FOXG_00385	2.397	3.5098	1.4622	2.40032	0.0163809	0.0498364	FOXG_00385	elongation factor 1-beta [Source:BROAD_F_oxysporum;Acc:FOXG_00385]
FOXG_00396	15.0118	5.5749	1.2982	4.29449	1.75092e-05	0.000856529	FOXG_00396	conserved hypothetical protein [Source:BROAD_F_oxysporum;Acc:FOXG_00396]
FOXG_00415	3.5348	3.9454	1.4225	2.77362	0.00554369	0.0272665	FOXG_00415	conserved hypothetical protein [Source:BROAD_F_oxysporum;Acc:FOXG_00415]
FOXG_00444	4.7031	4.148	1.4218	2.91751	0.00352844	0.0203391	FOXG_00444	zinc-finger transcription factor ace1 [Source:BROAD_F_oxysporum;Acc:FOXG_00444]
FOXG_00480	10.3275	5.1098	1.3344	3.8292	0.000128563	0.00302205	CBH-C	Putative exoglucanase type C [Source:UniProtKB/Swiss-Prot;Acc:P46238]
FOXG_00494	4.6651	4.2185	1.4059	3.0006	0.00269444	0.0174209	FOXG_00494	cytochrome c1, mitochondrial precursor [Source:BROAD_F_oxysporum;Acc:FOXG_00494]
FOXG_00501	3.6866	3.7277	1.4722	2.53209	0.0113385	0.0408007	FOXG_00501	conserved hypothetical protein [Source:BROAD_F_oxysporum;Acc:FOXG_00501]
FOXG_00520	3.2049	3.8048	1.4409	2.64056	0.00827691	0.0341103	FOXG_00520	conserved hypothetical protein [Source:BROAD_F_oxysporum;Acc:FOXG_00520]
FOXG_00536	7.5022	4.7023	1.3735	3.4235	0.000618199	0.0074596	FOXG_00536	UTP-glucose-1-phosphate uridylyltransferase [Source:BROAD_F_oxysporum;Acc:FOXG_00536]
FOXG_00537	18.414	5.7612	1.2929	4.45593	8.35309e-06	0.000539968	FOXG_00537	Extracellular matrix protein [Source:UniProtKB/TrEMBL;Acc:Q8X199]
FOXG_00543	3.8989	4.0696	1.4104	2.88544	0.00390861	0.0216722	FOXG_00543	conserved hypothetical protein [Source:BROAD_F_oxysporum;Acc:FOXG_00543]
FOXG_00564	14.001	4.3295	1.1195	3.86721	0.000110085	0.00274069	FOXG_00564	conserved hypothetical protein [Source:BROAD_F_oxysporum;Acc:FOXG_00564]
FOXG_00583	2.8408	3.6949	1.4475	2.55259	0.0106924	0.0398292	FOXG_00583	conserved hypothetical protein [Source:BROAD_F_oxysporum;Acc:FOXG_00583]
FOXG_00584	14.2986	5.5811	1.2869	4.33682	1.44561e-05	0.000747821	FOXG_00584	conserved hypothetical protein [Source:BROAD_F_oxysporum;Acc:FOXG_00584]
FOXG_00585	4.0203	4.1058	1.4072	2.91762	0.00352711	0.0203391	FOXG_00585	serine/threonine-protein kinase psk1 [Source:BROAD_F_oxysporum;Acc:FOXG_00585]
FOXG_00603	4.1417	4.1397	1.4044	2.9476	0.00320251	0.0192252	FOXG_00603	conserved hypothetical protein [Source:BROAD_F_oxysporum;Acc:FOXG_00603]
FOXG_00607	3.2846	3.7804	1.4492	2.60861	0.00909102	0.0364043	FOXG_00607	conserved hypothetical protein [Source:BROAD_F_oxysporum;Acc:FOXG_00607]
FOXG_00618	4.4224	4.1742	1.4076	2.96552	0.00302175	0.0185686	FOXG_00618	conserved hypothetical protein [Source:BROAD_F_oxysporum;Acc:FOXG_00618]
FOXG_00622	3.0418	3.7194	1.4517	2.5621	0.0104043	0.0394795	FOXG_00622	conserved hypothetical protein [Source:BROAD_F_oxysporum;Acc:FOXG_00622]
FOXG_00627	2.9204	3.6861	1.4533	2.53641	0.0111996	0.0403809	FOXG_00627	conserved hypothetical protein [Source:BROAD_F_oxysporum;Acc:FOXG_00627]
FOXG_00630	6.7149	3.4805	1.093	3.18451	0.00144999	0.0120944	FOXG_00630	S-adenosylmethionine synthetase [Source:BROAD_F_oxysporum;Acc:FOXG_00630]
FOXG_00636	24.1865	6.1635	1.2541	4.91456	8.89839e-07	9.47417e-05	FOXG_00636	conserved hypothetical protein [Source:BROAD_F_oxysporum;Acc:FOXG_00636]
FOXG_00655	3.4059	3.8081	1.4482	2.62949	0.0085513	0.0347817	FOXG_00655	tubulin alpha-2B chain [Source:BROAD_F_oxysporum;Acc:FOXG_00655]
FOXG_00661	8.1171	2.0778	0.8102	2.5644	0.0103354	0.0394698	FOXG_00661	40S ribosomal protein S15-6 [Source:BROAD_F_oxysporum;Acc:FOXG_00661]
FOXG_00672	4.741	4.0474	1.4424	2.80612	0.00501423	0.0255655	FOXG_00672	conserved hypothetical protein [Source:BROAD_F_oxysporum;Acc:FOXG_00672]
FOXG_00683	3.33	3.8904	1.4268	2.72673	0.00639657	0.0296866	FOXG_00683	ATP synthase subunit 4, mitochondrial precursor [Source:BROAD_F_oxysporum;Acc:FOXG_00683]
FOXG_00734	10.7488	5.148	1.3348	3.85679	0.000114888	0.00277262	FOXG_00734	acetyl-coenzyme A synthetase [Source:BROAD_F_oxysporum;Acc:FOXG_00734]
FOXG_00759	2.7232	3.6307	1.453	2.49866	0.0124662	0.0430153	FOXG_00759	conserved hypothetical protein [Source:BROAD_F_oxysporum;Acc:FOXG_00759]
FOXG_00768	3.6145	3.9835	1.4182	2.80878	0.00497291	0.0254265	FOXG_00768	ATP synthase subunit 5, mitochondrial precursor [Source:BROAD_F_oxysporum;Acc:FOXG_00768]
FOXG_00773	2.5184	3.5711	1.4562	2.45228	0.0141956	0.046636	FOXG_00773	vacuolar ATP synthase 98 kDa subunit [Source:BROAD_F_oxysporum;Acc:FOXG_00773]
FOXG_00795	12.2582	5.3864	1.3044	4.1293	3.63864e-05	0.00134407	FOXG_00795	heat shock 70 kDa protein [Source:BROAD_F_oxysporum;Acc:FOXG_00795]
FOXG_00797	8.9699	5.0177	1.3333	3.76347	0.000167571	0.00363175	FOXG_00797	conserved hypothetical protein [Source:BROAD_F_oxysporum;Acc:FOXG_00797]
FOXG_00798	12.4138	5.3385	1.3174	4.05239	5.06964e-05	0.00155526	FOXG_00798	hypothetical protein similar to carnitine acetyl transferase [Source:BROAD_F_oxysporum;Acc:FOXG_00798]
FOXG_00802	3.8155	4.0374	1.4152	2.85279	0.00433377	0.0232763	FOXG_00802	60S ribosomal protein L15 [Source:BROAD_F_oxysporum;Acc:FOXG_00802]
FOXG_00808	6.385	3.4137	1.1029	3.09508	0.00196762	0.0145363	FOXG_00808	conserved hypothetical protein [Source:BROAD_F_oxysporum;Acc:FOXG_00808]
FOXG_00823	8.0369	4.894	1.3424	3.64565	0.000266713	0.00477972	FOXG_00823	inosine-5'-monophosphate dehydrogenase IMD2 [Source:BROAD_F_oxysporum;Acc:FOXG_00823]
FOXG_00831	2.7991	3.6503	1.4551	2.50862	0.0121202	0.0425973	FOXG_00831	thioredoxin reductase [Source:BROAD_F_oxysporum;Acc:FOXG_00831]
FOXG_00871	2.8862	3.6822	1.4498	2.53989	0.0110888	0.0403025	FOXG_00871	sphingolipid long chain base-responsive protein LSP1 [Source:BROAD_F_oxysporum;Acc:FOXG_00871]
FOXG_00887	3.1632	3.7508	1.4503	2.58614	0.0097058	0.0379035	RPB1	DNA-directed RNA polymerase [Source:UniProtKB/TrEMBL;Acc:E0ZQL6]
FOXG_00893	30.2416	5.459	1.0146	5.3805	7.42803e-08	1.12039e-05	FOXG_00893	heat shock protein SSB1 [Source:BROAD_F_oxysporum;Acc:FOXG_00893]
FOXG_00908	2.6397	3.6269	1.451	2.49959	0.0124339	0.0430153	FOXG_00908	conserved hypothetical protein [Source:BROAD_F_oxysporum;Acc:FOXG_00908]
FOXG_00919	2.6397	3.6269	1.451	2.49959	0.0124339	0.0430153	FOXG_00919	conserved hypothetical protein [Source:BROAD_F_oxysporum;Acc:FOXG_00919]
FOXG_00928	125.472	8.1807	1.1359	7.20207	5.93065e-13	1.07345e-09	FOXG_00928	aldehyde dehydrogenase [Source:BROAD_F_oxysporum;Acc:FOXG_00928]
FOXG_00948	5.0747	4.3703	1.3848	3.15594	0.00159981	0.0127002	FOXG_00948	40S ribosomal protein S8-B [Source:BROAD_F_oxysporum;Acc:FOXG_00948]
FOXG_00951	5.7575	4.3787	1.4024	3.12229	0.00179451	0.0135902	FOXG_00951	40S ribosomal protein S6-B [Source:BROAD_F_oxysporum;Acc:FOXG_00951]
FOXG_00956	3.3263	3.8361	1.4394	2.66503	0.00769818	0.0329402	FOXG_00956	hypothetical protein similar to alpha-tubulin B [Source:BROAD_F_oxysporum;Acc:FOXG_00956]
FOXG_00961	3.569	3.8933	1.437	2.70938	0.00674087	0.0301595	FOXG_00961	hypothetical protein similar to ubiquinol-cytochrome c reductase complex core protein 2 precursor [Source:BROAD_F_oxysporum;Acc:FOXG_00961]
FOXG_00963	3.0798	3.6002	1.4759	2.43937	0.0147128	0.046636	FOXG_00963	hypothetical protein similar to YHM1 [Source:BROAD_F_oxysporum;Acc:FOXG_00963]
FOXG_00980	4.0583	4.0969	1.4115	2.90252	0.00370179	0.020873	FOXG_00980	conserved hypothetical protein [Source:BROAD_F_oxysporum;Acc:FOXG_00980]
FOXG_00982	8.0748	4.8716	1.3484	3.61289	0.000302808	0.00517058	FOXG_00982	conserved hypothetical protein [Source:BROAD_F_oxysporum;Acc:FOXG_00982]
FOXG_00985	2.8066	3.5893	1.4645	2.45082	0.014253	0.046636	FOXG_00985	conserved hypothetical protein [Source:BROAD_F_oxysporum;Acc:FOXG_00985]
FOXG_01001	5.7992	4.4201	1.3948	3.16887	0.00153035	0.0123108	FOXG_01001	40S ribosomal protein S11 [Source:BROAD_F_oxysporum;Acc:FOXG_01001]
FOXG_01019	3.4514	3.9312	1.4233	2.76208	0.00574343	0.0273958	FOXG_01019	hypothetical protein similar to ribosome biogenesis protein Pescadillo [Source:BROAD_F_oxysporum;Acc:FOXG_01019]
FOXG_01029	2.636	3.5526	1.4673	2.42116	0.0154711	0.0485314	FOXG_01029	conserved hypothetical protein [Source:BROAD_F_oxysporum;Acc:FOXG_01029]
FOXG_01036	3.0418	3.7194	1.4517	2.5621	0.0104043	0.0394795	FOXG_01036	conserved hypothetical protein [Source:BROAD_F_oxysporum;Acc:FOXG_01036]
FOXG_01052	6.3339	4.6292	1.3621	3.39858	0.000677356	0.00790392	FOXG_01052	adenine phosphoribosyltransferase [Source:BROAD_F_oxysporum;Acc:FOXG_01052]
FOXG_01063	2.4767	3.555	1.4581	2.43812	0.0147638	0.046636	FOXG_01063	conserved hypothetical protein [Source:BROAD_F_oxysporum;Acc:FOXG_01063]
FOXG_01111	4.5095	4.2279	1.3968	3.02679	0.00247162	0.0164414	FOXG_01111	peptidyl-prolyl cis-trans isomerase, mitochondrial precursor [Source:BROAD_F_oxysporum;Acc:FOXG_01111]
FOXG_01124	2.9242	3.7419	1.4404	2.59788	0.00938021	0.0372478	FOXG_01124	conserved hypothetical protein [Source:BROAD_F_oxysporum;Acc:FOXG_01124]
FOXG_01139	4.7068	4.2535	1.3996	3.03914	0.00237253	0.0159639	FOXG_01139	conserved hypothetical protein [Source:BROAD_F_oxysporum;Acc:FOXG_01139]
FOXG_01161	2.7611	3.6781	1.4465	2.5427	0.011	0.0403025	FOXG_01161	threonine dehydratase, mitochondrial precursor [Source:BROAD_F_oxysporum;Acc:FOXG_01161]
FOXG_01165	2.598	3.6059	1.454	2.48	0.0131383	0.0446609	FOXG_01165	conserved hypothetical protein [Source:BROAD_F_oxysporum;Acc:FOXG_01165]
FOXG_01172	2.7991	3.6503	1.4551	2.50862	0.0121202	0.0425973	FOXG_01172	eukaryotic translation initiation factor 4E-1 [Source:BROAD_F_oxysporum;Acc:FOXG_01172]
FOXG_01189	2.8825	3.725	1.4426	2.58205	0.00982142	0.0379035	FOXG_01189	protein PNG1 [Source:BROAD_F_oxysporum;Acc:FOXG_01189]
FOXG_01190	3.2429	3.7113	1.4611	2.54011	0.0110818	0.0403025	FOXG_01190	hypothetical protein similar to Wdr1p [Source:BROAD_F_oxysporum;Acc:FOXG_01190]
FOXG_01284	4.502	4.1565	1.414	2.93953	0.00328706	0.0193797	FOXG_01284	cerevisin precursor [Source:BROAD_F_oxysporum;Acc:FOXG_01284]
FOXG_01310	2.435	3.523	1.4631	2.40785	0.0160467	0.0494797	FOXG_01310	protein RHO3 [Source:BROAD_F_oxysporum;Acc:FOXG_01310]
FOXG_01331	4.301	4.1501	1.4087	2.94612	0.00321788	0.0192252	FOXG_01331	conserved hypothetical protein [Source:BROAD_F_oxysporum;Acc:FOXG_01331]
FOXG_01332	7.7107	4.8322	1.3495	3.58073	0.000342637	0.00558715	FOXG_01332	hypothetical protein similar to N amino acid permease [Source:BROAD_F_oxysporum;Acc:FOXG_01332]
FOXG_01413	8.6817	4.9298	1.3475	3.65856	0.000253634	0.00459077	FOXG_01413	40S ribosomal protein S3aE [Source:BROAD_F_oxysporum;Acc:FOXG_01413]
FOXG_01425	2.7574	3.5884	1.4657	2.44826	0.014355	0.046636	FOXG_01425	D-3-phosphoglycerate dehydrogenase 2 [Source:BROAD_F_oxysporum;Acc:FOXG_01425]
FOXG_01426	9.1709	5.0245	1.3356	3.76202	0.000168545	0.00363175	FOXG_01426	hypothetical protein similar to nucleosome assembly protein [Source:BROAD_F_oxysporum;Acc:FOXG_01426]
FOXG_01437	2.9659	3.7477	1.4404	2.60178	0.00927415	0.0370556	FOXG_01437	hypothetical protein similar to SamB protein [Source:BROAD_F_oxysporum;Acc:FOXG_01437]
FOXG_01461	3.0039	3.7682	1.4393	2.61809	0.00884226	0.0357243	FOXG_01461	hypothetical protein [Source:BROAD_F_oxysporum;Acc:FOXG_01461]
FOXG_01472	2.435	3.523	1.4631	2.40785	0.0160467	0.0494797	FOXG_01472	protein yop-1 [Source:BROAD_F_oxysporum;Acc:FOXG_01472]
FOXG_01492	5.2036	4.3436	1.3925	3.11936	0.00181242	0.0136686	FOXG_01492	hypothetical protein similar to elongation factor 1-gamma 2 [Source:BROAD_F_oxysporum;Acc:FOXG_01492]
FOXG_01504	2.7194	3.6523	1.4505	2.51799	0.0118027	0.0417245	FOXG_01504	conserved hypothetical protein [Source:BROAD_F_oxysporum;Acc:FOXG_01504]
FOXG_01519	3.7359	4.0218	1.4149	2.84246	0.00447669	0.0234864	FOXG_01519	conserved hypothetical protein [Source:BROAD_F_oxysporum;Acc:FOXG_01519]
FOXG_01543	2.435	3.523	1.4631	2.40785	0.0160467	0.0494797	FOXG_01543	hypothetical protein similar to PX domain protein [Source:BROAD_F_oxysporum;Acc:FOXG_01543]
FOXG_01544	6.4098	4.5833	1.3749	3.33355	0.000857441	0.00857441	FOXG_01544	succinate dehydrogenase flavoprotein subunit, mitochondrial precursor [Source:BROAD_F_oxysporum;Acc:FOXG_01544]
FOXG_01555	6.4478	4.5313	1.3869	3.26713	0.00108642	0.0100328	FOXG_01555	elongation of fatty acids protein 2 [Source:BROAD_F_oxysporum;Acc:FOXG_01555]
FOXG_01556	3.2049	3.8048	1.4409	2.64056	0.00827691	0.0341103	FOXG_01556	hypothetical protein [Source:BROAD_F_oxysporum;Acc:FOXG_01556]
FOXG_01569	8.4769	4.869	1.3568	3.58853	0.000332546	0.00552209	FOXG_01569	conserved hypothetical protein [Source:BROAD_F_oxysporum;Acc:FOXG_01569]
FOXG_01603	5.3934	4.3308	1.4031	3.08662	0.00202446	0.0146571	FOXG_01603	centromere/microtubule-binding protein cbf5 [Source:BROAD_F_oxysporum;Acc:FOXG_01603]
FOXG_01610	4.1454	4.11	1.4095	2.91581	0.00354766	0.020385	FOXG_01610	cutinase transcription factor 1 beta [Source:BROAD_F_oxysporum;Acc:FOXG_01610]
FOXG_01611	18.4328	5.8832	1.2662	4.64635	3.37853e-06	0.000254797	FOXG_01611	conserved hypothetical protein [Source:BROAD_F_oxysporum;Acc:FOXG_01611]
FOXG_01615	6.3718	4.6172	1.3663	3.37928	0.000726756	0.00812588	FOXG_01615	60S ribosomal protein L4-A [Source:BROAD_F_oxysporum;Acc:FOXG_01615]
FOXG_01619	3.2846	3.7804	1.4492	2.60861	0.00909102	0.0364043	FOXG_01619	conserved hypothetical protein [Source:BROAD_F_oxysporum;Acc:FOXG_01619]
FOXG_01650	3.4059	3.8081	1.4482	2.62949	0.0085513	0.0347817	FOXG_01650	conserved hypothetical protein [Source:BROAD_F_oxysporum;Acc:FOXG_01650]
FOXG_01669	6.5691	4.545	1.3868	3.27725	0.00104823	0.00977988	FOXG_01669	hypothetical protein similar to mitochondrial inner membrane protein [Source:BROAD_F_oxysporum;Acc:FOXG_01669]
FOXG_01670	12.6186	5.3789	1.3113	4.10205	4.09513e-05	0.00138191	FOXG_01670	conserved hypothetical protein [Source:BROAD_F_oxysporum;Acc:FOXG_01670]
FOXG_01702	3.1669	3.8327	1.4325	2.67565	0.00745851	0.0323739	FOXG_01702	translation initiation factor RLI1 [Source:BROAD_F_oxysporum;Acc:FOXG_01702]
FOXG_01706	2.5184	3.5711	1.4562	2.45228	0.0141956	0.046636	FOXG_01706	hypothetical protein [Source:BROAD_F_oxysporum;Acc:FOXG_01706]
FOXG_01733	7.0963	4.6324	1.3799	3.35712	0.000787599	0.00838561	FOXG_01733	pyruvate carboxylase [Source:BROAD_F_oxysporum;Acc:FOXG_01733]
FOXG_01760	4.9838	4.0823	1.4418	2.83149	0.0046331	0.0240975	FOXG_01760	40S ribosomal protein S13-1 [Source:BROAD_F_oxysporum;Acc:FOXG_01760]
FOXG_01889	10.3809	5.0614	1.3477	3.75558	0.000172941	0.00368262	FOXG_01889	60S ribosomal protein L2 [Source:BROAD_F_oxysporum;Acc:FOXG_01889]
FOXG_01896	6.5026	3.3844	1.1384	2.97286	0.0029504	0.0183513	FOXG_01896	60S ribosomal protein L10a [Source:BROAD_F_oxysporum;Acc:FOXG_01896]
FOXG_01903	13.4091	4.4311	1.0366	4.27468	1.91413e-05	0.000893568	FOXG_01903	conserved hypothetical protein [Source:BROAD_F_oxysporum;Acc:FOXG_01903]
FOXG_01922	3.5348	3.9454	1.4225	2.77362	0.00554369	0.0272665	FOXG_01922	conserved hypothetical protein [Source:BROAD_F_oxysporum;Acc:FOXG_01922]
FOXG_01927	7.3105	3.4706	1.1705	2.96505	0.00302637	0.0185686	FOXG_01927	40S ribosomal protein S18 [Source:BROAD_F_oxysporum;Acc:FOXG_01927]
FOXG_01929	10.0355	5.153	1.3204	3.9027	9.51254e-05	0.00260874	FOXG_01929	hypothetical protein [Source:BROAD_F_oxysporum;Acc:FOXG_01929]
FOXG_01937	3.2049	3.8048	1.4409	2.64056	0.00827691	0.0341103	FOXG_01937	hypothetical protein similar to transmembrane protein [Source:BROAD_F_oxysporum;Acc:FOXG_01937]
FOXG_01946	3.8193	4.0331	1.4146	2.85102	0.00435793	0.0232782	FOXG_01946	calcium/calmodulin-dependent protein kinase [Source:BROAD_F_oxysporum;Acc:FOXG_01946]
FOXG_01951	4.1417	4.1397	1.4044	2.9476	0.00320251	0.0192252	FOXG_01951	ATP synthase gamma chain, mitochondrial precursor [Source:BROAD_F_oxysporum;Acc:FOXG_01951]
FOXG_01952	2.4767	3.555	1.4581	2.43812	0.0147638	0.046636	FOXG_01952	hypothetical protein similar to topoisomerase I [Source:BROAD_F_oxysporum;Acc:FOXG_01952]
FOXG_01955	10.394	3.9697	1.1243	3.53077	0.000414349	0.00611967	FOXG_01955	hypothetical protein similar to cutinase G-box binding protein [Source:BROAD_F_oxysporum;Acc:FOXG_01955]
FOXG_01980	2.7611	3.6781	1.4465	2.5427	0.011	0.0403025	FOXG_01980	hypothetical protein [Source:BROAD_F_oxysporum;Acc:FOXG_01980]
FOXG_01983	3.2504	3.8507	1.4311	2.69082	0.00712762	0.0315147	FOXG_01983	eukaryotic translation initiation factor 2 subunit gamma [Source:BROAD_F_oxysporum;Acc:FOXG_01983]
FOXG_01985	15.1219	5.4449	1.3269	4.10358	4.06805e-05	0.00138191	FOXG_01985	ATP-dependent RNA helicase eIF4A [Source:BROAD_F_oxysporum;Acc:FOXG_01985]
FOXG_01998	6.5349	4.6535	1.3622	3.41625	0.000634894	0.00751083	FOXG_01998	60S acidic ribosomal protein P0 [Source:BROAD_F_oxysporum;Acc:FOXG_01998]
FOXG_02000	6.7739	4.6264	1.3741	3.36678	0.000760526	0.00823834	FOXG_02000	hypothetical protein similar to protein mitochondrial targeting protein Mas1 [Source:BROAD_F_oxysporum;Acc:FOXG_02000]
FOXG_02003	5.6474	4.4851	1.3747	3.26269	0.00110361	0.0101233	FOXG_02003	glycogen synthase [Source:BROAD_F_oxysporum;Acc:FOXG_02003]
FOXG_02019	12.9068	5.4412	1.3013	4.18136	2.89772e-05	0.00114019	FOXG_02019	ATP-dependent RNA helicase DED1 [Source:BROAD_F_oxysporum;Acc:FOXG_02019]
FOXG_02027	2.8408	3.6949	1.4475	2.55259	0.0106924	0.0398292	FOXG_02027	conserved hypothetical protein [Source:BROAD_F_oxysporum;Acc:FOXG_02027]
FOXG_02044	5.9698	4.5619	1.3672	3.33669	0.000847817	0.00857441	FOXG_02044	conserved hypothetical protein [Source:BROAD_F_oxysporum;Acc:FOXG_02044]
FOXG_02068	6.3395	3.333	1.1514	2.8948	0.003794	0.0213265	FOXG_02068	conserved hypothetical protein [Source:BROAD_F_oxysporum;Acc:FOXG_02068]
FOXG_02103	4.1834	4.1498	1.4032	2.95741	0.00310233	0.0189065	STE12	Ste12 [Source:UniProtKB/TrEMBL;Acc:C0KJK3]
FOXG_02115	9.6222	5.1158	1.3228	3.86737	0.000110014	0.00274069	FOXG_02115	conserved hypothetical protein [Source:BROAD_F_oxysporum;Acc:FOXG_02115]
FOXG_02121	7.5818	4.6799	1.3798	3.39183	0.000694263	0.00790392	FOXG_02121	40S ribosomal protein S12 [Source:BROAD_F_oxysporum;Acc:FOXG_02121]
FOXG_02122	3.1632	3.7508	1.4503	2.58614	0.0097058	0.0379035	FOXG_02122	40S ribosomal protein S22 [Source:BROAD_F_oxysporum;Acc:FOXG_02122]
FOXG_02151	5.3592	4.4345	1.379	3.21586	0.00130056	0.0112096	FOXG_02151	5-aminolevulinate synthase, mitochondrial precursor [Source:BROAD_F_oxysporum;Acc:FOXG_02151]
FOXG_02155	3.4514	3.9312	1.4233	2.76208	0.00574343	0.0273958	FOXG_02155	conserved hypothetical protein [Source:BROAD_F_oxysporum;Acc:FOXG_02155]
FOXG_02180	2.3553	3.4993	1.4629	2.39199	0.0167574	0.0498364	FOXG_02180	hypothetical protein similar to eukaryotic translation initiation factor 3 subunit EifCa [Source:BROAD_F_oxysporum;Acc:FOXG_02180]
FOXG_02212	4.9533	4.3444	1.3866	3.13306	0.00172996	0.0133243	FOXG_02212	ribosome biogenesis protein RLP24 [Source:BROAD_F_oxysporum;Acc:FOXG_02212]
FOXG_02221	3.4476	3.8655	1.4381	2.68787	0.00719092	0.0315147	FOXG_02221	conserved hypothetical protein [Source:BROAD_F_oxysporum;Acc:FOXG_02221]
FOXG_02247	12.576	4.2409	1.1147	3.80462	0.00014202	0.0032518	FOXG_02247	hypothetical protein [Source:BROAD_F_oxysporum;Acc:FOXG_02247]
FOXG_02262	3.0835	3.7704	1.4428	2.61319	0.0089702	0.0361605	FOXG_02262	hypothetical protein similar to DnaJ domain protein [Source:BROAD_F_oxysporum;Acc:FOXG_02262]
FOXG_02274	2.397	3.5098	1.4622	2.40032	0.0163809	0.0498364	FOXG_02274	conserved hypothetical protein [Source:BROAD_F_oxysporum;Acc:FOXG_02274]
FOXG_02277	4.6272	4.2559	1.3961	3.04834	0.00230109	0.0157169	FOXG_02277	conserved hypothetical protein [Source:BROAD_F_oxysporum;Acc:FOXG_02277]
FOXG_02283	2.6777	3.611	1.4574	2.47764	0.0132255	0.0446609	FOXG_02283	predicted protein [Source:BROAD_F_oxysporum;Acc:FOXG_02283]
FOXG_02293	2.5146	3.5141	1.4692	2.39175	0.0167682	0.0498364	FOXG_02293	ATP synthase delta chain, mitochondrial precursor [Source:BROAD_F_oxysporum;Acc:FOXG_02293]
FOXG_02354	10.9498	5.142	1.3391	3.84002	0.000123024	0.00292991	FOXG_02354	conserved hypothetical protein [Source:BROAD_F_oxysporum;Acc:FOXG_02354]
FOXG_02366	4.4641	4.2053	1.402	2.99942	0.00270495	0.0174209	FOXG_02366	40S ribosomal protein S7 [Source:BROAD_F_oxysporum;Acc:FOXG_02366]
FOXG_02375	6.5312	4.5982	1.3746	3.34512	0.000822482	0.0085557	FOXG_02375	acetyl-CoA carboxylase [Source:BROAD_F_oxysporum;Acc:FOXG_02375]
FOXG_02385	7.3503	4.8042	1.3469	3.56675	0.000361442	0.00563974	FOXG_02385	hypothetical protein similar to domain membrane protein [Source:BROAD_F_oxysporum;Acc:FOXG_02385]
FOXG_02390	4.0962	4.044	1.4244	2.83913	0.00452371	0.0236645	FOXG_02390	conserved hypothetical protein [Source:BROAD_F_oxysporum;Acc:FOXG_02390]
FOXG_02391	2.5184	3.5711	1.4562	2.45228	0.0141956	0.046636
FOXG_02429	3.9331	3.9682	1.4345	2.76625	0.00567055	0.0273958	FOXG_02429	conserved hypothetical protein [Source:BROAD_F_oxysporum;Acc:FOXG_02429]
FOXG_02452	3.3717	3.8983	1.4262	2.73327	0.00627091	0.0294051	FOXG_02452	conserved hypothetical protein [Source:BROAD_F_oxysporum;Acc:FOXG_02452]
FOXG_02457	2.4767	3.555	1.4581	2.43812	0.0147638	0.046636	FOXG_02457	conserved hypothetical protein [Source:BROAD_F_oxysporum;Acc:FOXG_02457]
FOXG_02459	7.5059	4.7755	1.3578	3.51706	0.00043636	0.00621899	FOXG_02459	hypothetical protein similar to arginine permease [Source:BROAD_F_oxysporum;Acc:FOXG_02459]
FOXG_02474	9.6677	5.1202	1.3217	3.87399	0.000107066	0.00274069	FOXG_02474	hypothetical protein similar to amino acid permease [Source:BROAD_F_oxysporum;Acc:FOXG_02474]
FOXG_02808	7.3049	4.7699	1.3545	3.52149	0.00042913	0.0062138	FOXG_02808	hypothetical protein similar to monosaccharide transporter [Source:BROAD_F_oxysporum;Acc:FOXG_02808]
FOXG_02906	5.071	4.3161	1.3972	3.08915	0.00200733	0.0146542	FOXG_02906	conserved hypothetical protein [Source:BROAD_F_oxysporum;Acc:FOXG_02906]
FOXG_02924	7.229	4.7844	1.3485	3.54795	0.000388243	0.00600616	FOXG_02924	acetyl-CoA hydrolase [Source:BROAD_F_oxysporum;Acc:FOXG_02924]
FOXG_02928	5.8484	4.5373	1.3693	3.31369	0.00092073	0.00900145	FOXG_02928	hypothetical protein [Source:BROAD_F_oxysporum;Acc:FOXG_02928]
FOXG_02976	3.8155	4.0374	1.4152	2.85279	0.00433377	0.0232763	FOXG_02976	conserved hypothetical protein [Source:BROAD_F_oxysporum;Acc:FOXG_02976]
FOXG_02985	6.7777	4.688	1.3605	3.44581	0.000569344	0.00710698	FOXG_02985	ABC transporter CDR4 [Source:BROAD_F_oxysporum;Acc:FOXG_02985]
FOXG_02987	2.397	3.5098	1.4622	2.40032	0.0163809	0.0498364	FOXG_02987	ubiquitin-conjugating enzyme E2 6 [Source:BROAD_F_oxysporum;Acc:FOXG_02987]
FOXG_02993	3.0456	3.7891	1.4361	2.63841	0.00832969	0.0341103	FOXG_02993	conserved hypothetical protein [Source:BROAD_F_oxysporum;Acc:FOXG_02993]
FOXG_03026	5.7612	4.4727	1.3825	3.23523	0.00121544	0.0108028	FOXG_03026	conserved hypothetical protein [Source:BROAD_F_oxysporum;Acc:FOXG_03026]
FOXG_03041	2.8408	3.6949	1.4475	2.55259	0.0106924	0.0398292	FOXG_03041	hypothetical protein similar to signal sequence receptor subunit alpha [Source:BROAD_F_oxysporum;Acc:FOXG_03041]
FOXG_03043	4.1379	4.0885	1.4164	2.88653	0.00389512	0.0216722	FOXG_03043	hypothetical protein [Source:BROAD_F_oxysporum;Acc:FOXG_03043]
FOXG_03057	16.8493	4.6734	1.0561	4.42506	9.64139e-06	0.000601756	FOXG_03057	conserved hypothetical protein [Source:BROAD_F_oxysporum;Acc:FOXG_03057]
FOXG_03059	4.1796	4.124	1.41	2.92476	0.00344722	0.0201273	FOXG_03059	GMP synthase [Source:BROAD_F_oxysporum;Acc:FOXG_03059]
FOXG_03063	4.1	4.1224	1.4071	2.92964	0.00339354	0.019878	FOXG_03063	conserved hypothetical protein [Source:BROAD_F_oxysporum;Acc:FOXG_03063]
FOXG_03065	12.1748	5.3618	1.3089	4.0965	4.19448e-05	0.00138191	FOXG_03065	conserved hypothetical protein [Source:BROAD_F_oxysporum;Acc:FOXG_03065]
FOXG_03083	5.1506	4.2963	1.4037	3.06057	0.00220919	0.0154831	FOXG_03083	40S ribosomal protein S4-A [Source:BROAD_F_oxysporum;Acc:FOXG_03083]
FOXG_03099	15.6529	5.5366	1.3134	4.21547	2.49254e-05	0.00102534	FOXG_03099	malate synthase [Source:BROAD_F_oxysporum;Acc:FOXG_03099]
FOXG_03124	6.2505	4.5989	1.3672	3.36364	0.000769215	0.00823834	FOXG_03124	60S ribosomal protein L24 [Source:BROAD_F_oxysporum;Acc:FOXG_03124]
FOXG_03132	8.2759	4.8728	1.3522	3.60362	0.000313814	0.00526595	FOXG_03132	hypothetical protein [Source:BROAD_F_oxysporum;Acc:FOXG_03132]
FOXG_03133	3.4476	3.8655	1.4381	2.68787	0.00719092	0.0315147	FOXG_03133	conserved hypothetical protein [Source:BROAD_F_oxysporum;Acc:FOXG_03133]
FOXG_03135	6.0115	4.5672	1.3668	3.34154	0.00083315	0.00856819	FOXG_03135	conserved hypothetical protein [Source:BROAD_F_oxysporum;Acc:FOXG_03135]
FOXG_03138	3.0456	3.7891	1.4361	2.63841	0.00832969	0.0341103	FOXG_03138	ATP-dependent RNA helicase SUB2 [Source:BROAD_F_oxysporum;Acc:FOXG_03138]
FOXG_03139	4.4224	4.1742	1.4076	2.96552	0.00302175	0.0185686	FOXG_03139	conserved hypothetical protein [Source:BROAD_F_oxysporum;Acc:FOXG_03139]
FOXG_03145	2.9622	3.7341	1.445	2.58421	0.00976034	0.0379035	FOXG_03145	eukaryotic translation initiation factor 1A [Source:BROAD_F_oxysporum;Acc:FOXG_03145]
FOXG_03156	3.2883	3.8731	1.4293	2.70986	0.00673113	0.0301595	FOXG_03156	hypothetical protein similar to Hsp70 chaperone BiP [Source:BROAD_F_oxysporum;Acc:FOXG_03156]
FOXG_03183	3.2049	3.8048	1.4409	2.64056	0.00827691	0.0341103	FOXG_03183	hypothetical protein similar to zinc finger protein 58 [Source:BROAD_F_oxysporum;Acc:FOXG_03183]
FOXG_03218	5.3249	4.3813	1.3878	3.15692	0.00159445	0.0127002	FOXG_03218	polyadenylate-binding protein [Source:BROAD_F_oxysporum;Acc:FOXG_03218]
FOXG_03223	6.2959	4.6203	1.3623	3.39155	0.000694994	0.00790392	FOXG_03223	conserved hypothetical protein [Source:BROAD_F_oxysporum;Acc:FOXG_03223]
FOXG_03250	7.0242	4.7496	1.352	3.51298	0.000443112	0.00626589	FOXG_03250	3,4-dihydroxy-2-butanone 4-phosphate synthase [Source:BROAD_F_oxysporum;Acc:FOXG_03250]
FOXG_03261	5.5982	4.4238	1.3888	3.18542	0.00144542	0.0120944	FOXG_03261	hypothetical protein similar to assimilatory sulfite reductase [Source:BROAD_F_oxysporum;Acc:FOXG_03261]
FOXG_03266	10.3125	5.1973	1.3164	3.94801	7.88019e-05	0.00221049	FOXG_03266	conserved hypothetical protein [Source:BROAD_F_oxysporum;Acc:FOXG_03266]
FOXG_03277	5.3099	4.2352	1.4204	2.98182	0.0028654	0.0180083	FOXG_03277	60S ribosomal protein L8 [Source:BROAD_F_oxysporum;Acc:FOXG_03277]
FOXG_03305	5.4313	4.2512	1.4202	2.99351	0.00275785	0.0175148	FOXG_03305	conserved hypothetical protein [Source:BROAD_F_oxysporum;Acc:FOXG_03305]
FOXG_03332	2.435	3.523	1.4631	2.40785	0.0160467	0.0494797	FOXG_03332	phosphoadenosine phosphosulfate reductase [Source:BROAD_F_oxysporum;Acc:FOXG_03332]
FOXG_03336	12.2545	5.3557	1.3114	4.08408	4.42521e-05	0.00143029	FOXG_03336	prion formation protein 1 [Source:BROAD_F_oxysporum;Acc:FOXG_03336]
FOXG_03343	3.0873	3.799	1.4353	2.64693	0.00812256	0.0339534	FOXG_03343	conserved hypothetical protein [Source:BROAD_F_oxysporum;Acc:FOXG_03343]
FOXG_03359	3.7776	4.0311	1.414	2.85088	0.00435985	0.0232782	FOXG_03359	hypothetical protein similar to Hsp70 family protein [Source:BROAD_F_oxysporum;Acc:FOXG_03359]
FOXG_03365	8.1962	4.884	1.3481	3.62277	0.000291469	0.00512193	FOXG_03365	hypothetical protein [Source:BROAD_F_oxysporum;Acc:FOXG_03365]
FOXG_03374	3.8952	4.0368	1.4187	2.84537	0.00443595	0.0233403	FOXG_03374	hypothetical protein similar to ATP synthase D chain, mitochondrial [Source:BROAD_F_oxysporum;Acc:FOXG_03374]
FOXG_03375	3.9369	4.0682	1.4132	2.87867	0.00399351	0.0219704	FOXG_03375	60S ribosomal protein L14-B [Source:BROAD_F_oxysporum;Acc:FOXG_03375]
FOXG_03403	3.4856	3.7641	1.4595	2.57904	0.00990767	0.0380741	FOXG_03403	conserved hypothetical protein [Source:BROAD_F_oxysporum;Acc:FOXG_03403]
FOXG_03418	47.1133	7.0142	1.1931	5.8791	4.12508e-09	9.33299e-07	FOXG_03418	phosphoenolpyruvate carboxykinase [Source:BROAD_F_oxysporum;Acc:FOXG_03418]
FOXG_03428	4.9191	4.2771	1.3984	3.05855	0.00222409	0.0154831	FOXG_03428	conserved hypothetical protein [Source:BROAD_F_oxysporum;Acc:FOXG_03428]
FOXG_03446	6.4628	4.6087	1.3682	3.36838	0.00075611	0.00823834	FOXG_03446	conserved hypothetical protein [Source:BROAD_F_oxysporum;Acc:FOXG_03446]
FOXG_03490	5.7992	4.4201	1.3948	3.16887	0.00153035	0.0123108	FOXG_03490	60S ribosomal protein L13-A [Source:BROAD_F_oxysporum;Acc:FOXG_03490]
FOXG_03501	4.4641	4.2053	1.402	2.99942	0.00270495	0.0174209	FOXG_03501	hypothetical protein [Source:BROAD_F_oxysporum;Acc:FOXG_03501]
FOXG_03515	34.4789	4.6126	0.7964	5.7916	6.97174e-09	1.26189e-06	EF1A	Translation elongation factor EF1 alpha [Source:UniProtKB/TrEMBL;Acc:Q64F06]
FOXG_03553	2.3553	3.4993	1.4629	2.39199	0.0167574	0.0498364	FOXG_03553	hypothetical protein similar to coatomer subunit gamma [Source:BROAD_F_oxysporum;Acc:FOXG_03553]
FOXG_03555	3.0001	3.6534	1.4631	2.49702	0.0125244	0.0430153	FOXG_03555	hypothetical protein similar to secreted aspartic proteinase [Source:BROAD_F_oxysporum;Acc:FOXG_03555]
FOXG_03558	4.5058	4.2295	1.3978	3.02579	0.00247984	0.0164414	FOXG_03558	conserved hypothetical protein [Source:BROAD_F_oxysporum;Acc:FOXG_03558]
FOXG_03570	3.4931	3.9424	1.422	2.77247	0.00556323	0.0272885	FOXG_03570	conserved hypothetical protein [Source:BROAD_F_oxysporum;Acc:FOXG_03570]
FOXG_03600	4.9496	4.2962	1.3979	3.07339	0.00211639	0.0151168	FOXG_03600	sulfate adenylyltransferase [Source:BROAD_F_oxysporum;Acc:FOXG_03600]
FOXG_03605	7.2177	4.6447	1.3798	3.36615	0.000762265	0.00823834	FOXG_03605	conserved hypothetical protein [Source:BROAD_F_oxysporum;Acc:FOXG_03605]
FOXG_03613	2.5601	3.5735	1.4571	2.45243	0.0141896	0.046636	FOXG_03613	hypothetical protein [Source:BROAD_F_oxysporum;Acc:FOXG_03613]
FOXG_03619	7.7107	4.8322	1.3495	3.58073	0.000342637	0.00558715	FOXG_03619	60S ribosomal protein L21-A [Source:BROAD_F_oxysporum;Acc:FOXG_03619]
FOXG_03620	5.7575	4.3787	1.4024	3.12229	0.00179451	0.0135902	FOXG_03620	conserved hypothetical protein [Source:BROAD_F_oxysporum;Acc:FOXG_03620]
FOXG_03633	15.0156	5.6067	1.2912	4.34227	1.41018e-05	0.000747821	FOXG_03633	conserved hypothetical protein [Source:BROAD_F_oxysporum;Acc:FOXG_03633]
FOXG_03656	3.1252	3.808	1.4364	2.65102	0.00802488	0.0339534	FOXG_03656	conserved hypothetical protein [Source:BROAD_F_oxysporum;Acc:FOXG_03656]
FOXG_03669	3.6487	3.8596	1.4466	2.66809	0.00762837	0.0328747	FOXG_03669	conserved hypothetical protein [Source:BROAD_F_oxysporum;Acc:FOXG_03669]
FOXG_03713	14.6627	5.6141	1.2842	4.37163	1.2332e-05	0.00069753	FOXG_03713	aconitate hydratase, mitochondrial precursor [Source:BROAD_F_oxysporum;Acc:FOXG_03713]
FOXG_03721	8.2341	4.8474	1.3569	3.57233	0.000353824	0.00563974	FKS1	Glucan synthase catalytic subunit [Source:UniProtKB/TrEMBL;Acc:A7U5Z3]
FOXG_03729	2.3553	3.4993	1.4629	2.39199	0.0167574	0.0498364	FOXG_03729	coatomer subunit alpha [Source:BROAD_F_oxysporum;Acc:FOXG_03729]
FOXG_03742	5.8067	4.5298	1.3702	3.30602	0.000946305	0.0090148	FOXG_03742	conserved hypothetical protein [Source:BROAD_F_oxysporum;Acc:FOXG_03742]
FOXG_03760	8.6475	4.9896	1.333	3.74301	0.000181831	0.00369791	FOXG_03760	conserved hypothetical protein [Source:BROAD_F_oxysporum;Acc:FOXG_03760]
FOXG_03792	7.5893	4.8181	1.35	3.56893	0.00035844	0.00563974	FOXG_03792	hypothetical protein similar to glycosyl transferase [Source:BROAD_F_oxysporum;Acc:FOXG_03792]
FOXG_03815	4.995	4.3556	1.385	3.14472	0.00166243	0.012939	FOXG_03815	conserved hypothetical protein [Source:BROAD_F_oxysporum;Acc:FOXG_03815]
FOXG_03823	3.0873	3.799	1.4353	2.64693	0.00812256	0.0339534	FOXG_03823	conserved hypothetical protein [Source:BROAD_F_oxysporum;Acc:FOXG_03823]
FOXG_03824	3.4134	3.8977	1.4276	2.73029	0.00632789	0.0295193	FOXG_03824	conserved hypothetical protein [Source:BROAD_F_oxysporum;Acc:FOXG_03824]
FOXG_03982	5.1202	4.3609	1.3866	3.14503	0.00166072	0.012939	FOXG_03982	hypothetical protein similar to zinc-containing alcohol dehydrogenase superfamily [Source:BROAD_F_oxysporum;Acc:FOXG_03982]
FOXG_04007	3.0873	3.799	1.4353	2.64693	0.00812256	0.0339534	FOXG_04007	conserved hypothetical protein [Source:BROAD_F_oxysporum;Acc:FOXG_04007]
FOXG_04074	4.3807	4.1349	1.4147	2.9229	0.00346788	0.0201829	FOXG_04074	60S ribosomal protein L27a [Source:BROAD_F_oxysporum;Acc:FOXG_04074]
FOXG_04076	3.368	3.879	1.4319	2.70901	0.00674839	0.0301595	FOXG_04076	conserved hypothetical protein [Source:BROAD_F_oxysporum;Acc:FOXG_04076]
FOXG_04081	15.2546	5.5871	1.2983	4.30354	1.68091e-05	0.000845122	FOXG_04081	hypothetical protein [Source:BROAD_F_oxysporum;Acc:FOXG_04081]
FOXG_04083	2.8825	3.725	1.4426	2.58205	0.00982142	0.0379035	FOXG_04083	hypothetical protein [Source:BROAD_F_oxysporum;Acc:FOXG_04083]
FOXG_04091	4.3179	2.8601	1.141	2.50651	0.0121928	0.0427376	FOXG_04091	hypothetical protein similar to metal homeostatis protein bsd2 [Source:BROAD_F_oxysporum;Acc:FOXG_04091]
FOXG_04148	3.0001	3.6534	1.4631	2.49702	0.0125244	0.0430153	FOXG_04148	hypothetical protein similar to aspartate-tRNA ligase [Source:BROAD_F_oxysporum;Acc:FOXG_04148]
FOXG_04162	8.8865	4.9834	1.3395	3.7204	0.000198908	0.00387122	CHSV	Class V chitin synthase [Source:UniProtKB/TrEMBL;Acc:Q873Z8]
FOXG_04163	4.6272	4.2559	1.3961	3.04834	0.00230109	0.0157169	FOXG_04163	ChsVb [Source:UniProtKB/TrEMBL;Acc:A7L5W4]
FOXG_04166	3.8952	4.0368	1.4187	2.84537	0.00443595	0.0233403	FOXG_04166	cytochrome P450 61 [Source:BROAD_F_oxysporum;Acc:FOXG_04166]
FOXG_04172	8.1053	4.6574	1.3937	3.34179	0.000832412	0.00856819	FOXG_04172	eukaryotic translation initiation factor 5A-1 [Source:BROAD_F_oxysporum;Acc:FOXG_04172]
FOXG_04178	5.2757	4.3959	1.3856	3.17251	0.00151128	0.0123108	FOXG_04178	heat shock protein Hsp88 [Source:BROAD_F_oxysporum;Acc:FOXG_04178]
FOXG_04182	3.6107	3.9412	1.4285	2.75905	0.005797	0.0273958	FOXG_04182	hypothetical protein similar to vacuolar H+/Ca2+ exchanger [Source:BROAD_F_oxysporum;Acc:FOXG_04182]
FOXG_04220	2.6815	3.6347	1.4508	2.50541	0.012231	0.0427376	FOXG_04220	conserved hypothetical protein [Source:BROAD_F_oxysporum;Acc:FOXG_04220]
FOXG_04224	3.6524	3.9777	1.4221	2.7971	0.00515634	0.0258271	FOXG_04224	conserved hypothetical protein [Source:BROAD_F_oxysporum;Acc:FOXG_04224]
FOXG_04255	7.811	3.6939	1.0767	3.43077	0.000601874	0.00736076	FOXG_04255	conserved hypothetical protein [Source:BROAD_F_oxysporum;Acc:FOXG_04255]
FOXG_04262	5.6816	4.4811	1.3783	3.25112	0.00114952	0.0104032	FOXG_04262	60S ribosomal protein L17 [Source:BROAD_F_oxysporum;Acc:FOXG_04262]
FOXG_04333	3.2012	3.6278	1.475	2.45952	0.0139124	0.046636	FOXG_04333	hypothetical protein [Source:BROAD_F_oxysporum;Acc:FOXG_04333]
FOXG_04346	8.2796	4.922	1.3412	3.66985	0.000242691	0.00451961	FOXG_04346	heat shock protein 81-1 [Source:BROAD_F_oxysporum;Acc:FOXG_04346]
FOXG_04351	12.4555	5.3554	1.3142	4.07493	4.60284e-05	0.0014616	FOXG_04351	ATP-binding cassette sub-family F member 2 [Source:BROAD_F_oxysporum;Acc:FOXG_04351]
FOXG_04362	3.368	3.879	1.4319	2.70901	0.00674839	0.0301595	FOXG_04362	conserved hypothetical protein [Source:BROAD_F_oxysporum;Acc:FOXG_04362]
FOXG_04369	3.368	3.879	1.4319	2.70901	0.00674839	0.0301595	FOXG_04369	alcohol dehydrogenase 2 [Source:BROAD_F_oxysporum;Acc:FOXG_04369]
FOXG_04415	10.0964	5.0186	1.3523	3.71104	0.000206407	0.00397443	FOXG_04415	hypothetical protein [Source:BROAD_F_oxysporum;Acc:FOXG_04415]
FOXG_04427	4.6689	4.2752	1.3929	3.06919	0.00214642	0.0151168	FOXG_04427	conserved hypothetical protein [Source:BROAD_F_oxysporum;Acc:FOXG_04427]
FOXG_04442	7.6273	4.7884	1.3576	3.52718	0.000420006	0.00613073	FOXG_04442	60S ribosomal protein L16 [Source:BROAD_F_oxysporum;Acc:FOXG_04442]
FOXG_04579	11.8009	-2.1067	0.6328	-3.32906	0.000871401	0.00866614	FOXG_04579	actin [Source:BROAD_F_oxysporum;Acc:FOXG_04579]
FOXG_04899	3.5273	3.8344	1.4474	2.64927	0.00806656	0.0339534	FOXG_04899	conserved hypothetical protein [Source:BROAD_F_oxysporum;Acc:FOXG_04899]
FOXG_04904	4.6726	4.2628	1.3944	3.05715	0.00223454	0.0154962	FOXG_04904	conserved hypothetical protein [Source:BROAD_F_oxysporum;Acc:FOXG_04904]
FOXG_04936	2.5146	3.5141	1.4692	2.39175	0.0167682	0.0498364	FOXG_04936	hypothetical protein similar to MFS quinate transporter [Source:BROAD_F_oxysporum;Acc:FOXG_04936]
FOXG_04986	2.6777	3.611	1.4574	2.47764	0.0132255	0.0446609	FOXG_04986	conserved hypothetical protein [Source:BROAD_F_oxysporum;Acc:FOXG_04986]
FOXG_05013	3.3263	3.8361	1.4394	2.66503	0.00769818	0.0329402	FOXG_05013	conserved hypothetical protein [Source:BROAD_F_oxysporum;Acc:FOXG_05013]
FOXG_05029	2.8445	3.6918	1.4463	2.55253	0.0106945	0.0398292	FOXG_05029	conserved hypothetical protein [Source:BROAD_F_oxysporum;Acc:FOXG_05029]
FOXG_05032	7.7069	4.7743	1.3623	3.50465	0.0004572	0.00636563	FOXG_05032	conserved hypothetical protein [Source:BROAD_F_oxysporum;Acc:FOXG_05032]
FOXG_05055	8.0294	4.7792	1.3676	3.49465	0.000474684	0.00650892	FOXG_05055	isocitrate dehydrogenase, mitochondrial precursor [Source:BROAD_F_oxysporum;Acc:FOXG_05055]
FOXG_05086	9.5463	5.1035	1.3232	3.85695	0.000114809	0.00277262	FOXG_05086	hypothetical protein similar to protein MSF1 [Source:BROAD_F_oxysporum;Acc:FOXG_05086]
FOXG_05100	3.5728	3.9691	1.4202	2.79475	0.00519395	0.0258271	FOXG_05100	conserved hypothetical protein [Source:BROAD_F_oxysporum;Acc:FOXG_05100]
FOXG_05123	4.5475	4.2466	1.3951	3.044	0.00233456	0.015826	FOXG_05123	hypothetical protein [Source:BROAD_F_oxysporum;Acc:FOXG_05123]
FOXG_05128	9.8954	5.0271	1.3474	3.73094	0.000190764	0.00379432	FOXG_05128	hypothetical protein similar to snodprot-FG [Source:BROAD_F_oxysporum;Acc:FOXG_05128]
FOXG_05138	4.7485	4.2809	1.3947	3.06939	0.00214497	0.0151168	FOXG_05138	hypothetical protein [Source:BROAD_F_oxysporum;Acc:FOXG_05138]
FOXG_05140	4.7902	4.3021	1.391	3.0927	0.00198345	0.0145937	FOXG_05140	hypothetical protein [Source:BROAD_F_oxysporum;Acc:FOXG_05140]
FOXG_05151	7.4984	4.6036	1.3937	3.30324	0.00095576	0.00905721	FOXG_05151	conserved hypothetical protein [Source:BROAD_F_oxysporum;Acc:FOXG_05151]
FOXG_05161	2.8825	3.725	1.4426	2.58205	0.00982142	0.0379035	FOXG_05161	conserved hypothetical protein [Source:BROAD_F_oxysporum;Acc:FOXG_05161]
FOXG_05162	4.7865	4.2393	1.4052	3.01687	0.00255396	0.0168474	FOXG_05162	conserved hypothetical protein [Source:BROAD_F_oxysporum;Acc:FOXG_05162]
FOXG_05182	46.4985	6.0106	1.0049	5.98143	2.21184e-09	5.71918e-07	FOXG_05182	glutamine synthetase [Source:BROAD_F_oxysporum;Acc:FOXG_05182]
FOXG_05190	6.1708	4.5961	1.3655	3.36594	0.000762829	0.00823834	FOXG_05190	E3 ubiquitin-protein ligase pub1 [Source:BROAD_F_oxysporum;Acc:FOXG_05190]
FOXG_05203	12.7324	5.2883	1.3322	3.96958	7.19989e-05	0.00213811	FOXG_05203	conserved hypothetical protein [Source:BROAD_F_oxysporum;Acc:FOXG_05203]
FOXG_05205	4.3465	4.1904	1.3998	2.99365	0.00275658	0.0175148	FOXG_05205	S-(hydroxymethyl)glutathione dehydrogenase [Source:BROAD_F_oxysporum;Acc:FOXG_05205]
FOXG_05227	6.5349	4.6535	1.3622	3.41625	0.000634894	0.00751083	FOXG_05227	conserved hypothetical protein [Source:BROAD_F_oxysporum;Acc:FOXG_05227]
FOXG_05229	4.2973	4.0338	1.4328	2.81522	0.00487443	0.025136	FOXG_05229	multiprotein-bridging factor 1 [Source:BROAD_F_oxysporum;Acc:FOXG_05229]
FOXG_05239	5.4009	4.446	1.3773	3.22814	0.00124596	0.0109475	FOXG_05239	conserved hypothetical protein [Source:BROAD_F_oxysporum;Acc:FOXG_05239]
FOXG_05250	2.7194	3.6523	1.4505	2.51799	0.0118027	0.0417245	FOXG_05250	conserved hypothetical protein [Source:BROAD_F_oxysporum;Acc:FOXG_05250]
FOXG_05263	5.2757	4.3959	1.3856	3.17251	0.00151128	0.0123108	FOXG_05263	conserved hypothetical protein [Source:BROAD_F_oxysporum;Acc:FOXG_05263]
FOXG_05272	29.4205	6.3911	1.2404	5.15268	2.56788e-07	3.31991e-05	FOXG_05272	hypothetical protein [Source:BROAD_F_oxysporum;Acc:FOXG_05272]
FOXG_05275	8.6512	4.9929	1.3315	3.74969	0.000177053	0.00369791	FOXG_05275	conserved hypothetical protein [Source:BROAD_F_oxysporum;Acc:FOXG_05275]
FOXG_05281	7.5476	4.7982	1.3536	3.5447	0.000393062	0.00601725	FOXG_05281	predicted protein [Source:BROAD_F_oxysporum;Acc:FOXG_05281]
FOXG_05290	3.6107	3.9412	1.4285	2.75905	0.005797	0.0273958	FOXG_05290	chitin synthase 1 [Source:BROAD_F_oxysporum;Acc:FOXG_05290]
FOXG_05292	2.3553	3.4993	1.4629	2.39199	0.0167574	0.0498364	FOXG_05292	conserved hypothetical protein [Source:BROAD_F_oxysporum;Acc:FOXG_05292]
FOXG_05342	4.1379	4.0885	1.4164	2.88653	0.00389512	0.0216722	FOXG_05342	conserved hypothetical protein [Source:BROAD_F_oxysporum;Acc:FOXG_05342]
FOXG_05354	3.2429	3.7113	1.4611	2.54011	0.0110818	0.0403025	FOXG_05354	conserved hypothetical protein [Source:BROAD_F_oxysporum;Acc:FOXG_05354]
FOXG_05357	3.2012	3.6278	1.475	2.45952	0.0139124	0.046636	FOXG_05357	cysteine desulfurase, mitochondrial precursor [Source:BROAD_F_oxysporum;Acc:FOXG_05357]
FOXG_05373	3.0873	3.799	1.4353	2.64693	0.00812256	0.0339534	FOXG_05373	conserved hypothetical protein [Source:BROAD_F_oxysporum;Acc:FOXG_05373]
FOXG_05389	6.0874	4.5602	1.3717	3.32444	0.000885971	0.00871526	FOXG_05389	hypothetical protein [Source:BROAD_F_oxysporum;Acc:FOXG_05389]
FOXG_05398	7.7487	4.8009	1.3574	3.53691	0.000404834	0.00605579	FOXG_05398	60S ribosomal protein L5 [Source:BROAD_F_oxysporum;Acc:FOXG_05398]
FOXG_05408	5.1581	4.3913	1.3819	3.17785	0.00148372	0.0122275	FOXG_05408	conserved hypothetical protein [Source:BROAD_F_oxysporum;Acc:FOXG_05408]
FOXG_05428	4.7485	4.2809	1.3947	3.06939	0.00214497	0.0151168	FOXG_05428	hypothetical protein similar to casein kinase [Source:BROAD_F_oxysporum;Acc:FOXG_05428]
FOXG_05445	9.2164	5.0659	1.3266	3.81868	0.000134169	0.0031134	FOXG_05445	delta-aminolevulinic acid dehydratase [Source:BROAD_F_oxysporum;Acc:FOXG_05445]
FOXG_05473	5.2378	4.4096	1.3808	3.19359	0.00140514	0.0119404	FOXG_05473	conserved hypothetical protein [Source:BROAD_F_oxysporum;Acc:FOXG_05473]
FOXG_05490	4.9875	4.2342	1.4122	2.99838	0.0027142	0.0174209	FOXG_05490	asparagine synthetase 2 [Source:BROAD_F_oxysporum;Acc:FOXG_05490]
FOXG_05491	7.3503	4.8042	1.3469	3.56675	0.000361442	0.00563974	FOXG_05491	hypothetical protein similar to outer mitochondrial membrane protein porin [Source:BROAD_F_oxysporum;Acc:FOXG_05491]
FOXG_05496	2.7611	3.6781	1.4465	2.5427	0.011	0.0403025	FOXG_05496	hypothetical protein similar to SSOI [Source:BROAD_F_oxysporum;Acc:FOXG_05496]
FOXG_05502	6.952	4.6688	1.3665	3.41663	0.000634007	0.00751083	FOXG_05502	transcriptional activator protein acu-15 [Source:BROAD_F_oxysporum;Acc:FOXG_05502]
FOXG_05553	6.3226	4.4038	1.4101	3.12304	0.00178991	0.0135902	FOXG_05553	60S ribosomal protein L19 [Source:BROAD_F_oxysporum;Acc:FOXG_05553]
FOXG_05557	6.5795	3.4703	1.1058	3.13829	0.00169936	0.0131447	FGB2	G-protein beta like WD repeat protein [Source:UniProtKB/TrEMBL;Acc:Q65YU3]
FOXG_05561	4.7031	4.148	1.4218	2.91751	0.00352844	0.0203391	FOXG_05561	60S ribosomal protein L18 [Source:BROAD_F_oxysporum;Acc:FOXG_05561]
FOXG_05706	4.2631	4.1715	1.4019	2.97553	0.0029248	0.0182548	FOXG_05706	hypothetical protein [Source:BROAD_F_oxysporum;Acc:FOXG_05706]
FOXG_05773	2.837	3.5408	1.4779	2.39588	0.0165806	0.0498364	FOXG_05773	hypothetical protein similar to MRS7 family protein [Source:BROAD_F_oxysporum;Acc:FOXG_05773]
FOXG_05878	6.899	4.704	1.3599	3.4592	0.00054178	0.00695477	FOXG_05878	predicted protein [Source:BROAD_F_oxysporum;Acc:FOXG_05878]
FOXG_05885	3.607	3.7886	1.4588	2.59699	0.00940456	0.0372478	FOXG_05885	hypothetical protein similar to soluble fumarate reductase [Source:BROAD_F_oxysporum;Acc:FOXG_05885]
FOXG_05915	2.636	3.5526	1.4673	2.42116	0.0154711	0.0485314	FOXG_05915	hypothetical protein similar to plasma membrane zinc ion transporter [Source:BROAD_F_oxysporum;Acc:FOXG_05915]
FOXG_05939	5.3174	4.4179	1.3817	3.1974	0.0013867	0.0118954	FOXG_05939	ribose-phosphate pyrophosphokinase I [Source:BROAD_F_oxysporum;Acc:FOXG_05939]
FOXG_05948	4.1721	3.814	1.47	2.5945	0.00947282	0.0373547	FOXG_05948	pectate lyase B precursor [Source:BROAD_F_oxysporum;Acc:FOXG_05948]
FOXG_05954	23.7315	6.0878	1.2671	4.80455	1.551e-06	0.000140366	FOXG_05954	conserved hypothetical protein [Source:BROAD_F_oxysporum;Acc:FOXG_05954]
FOXG_05960	4.7485	4.2809	1.3947	3.06939	0.00214497	0.0151168	FOXG_05960	hypothetical protein similar to peroxisomal biogenesis factor PEX11 [Source:BROAD_F_oxysporum;Acc:FOXG_05960]
FOXG_05961	6.7397	4.7007	1.3562	3.46598	0.000528293	0.00687921	FOXG_05961	fructose-1,6-bisphosphatase [Source:BROAD_F_oxysporum;Acc:FOXG_05961]
FOXG_05976	5.526	4.4549	1.3778	3.23334	0.00122352	0.0108028	FOXG_05976	hydroxymethylglutaryl-CoA synthase [Source:BROAD_F_oxysporum;Acc:FOXG_05976]
FOXG_06041	5.4388	4.44	1.3805	3.21629	0.00129859	0.0112096	FOXG_06041	conserved hypothetical protein [Source:BROAD_F_oxysporum;Acc:FOXG_06041]
FOXG_06083	3.4097	3.9106	1.4265	2.74139	0.00611794	0.0287623	FOXG_06083	conserved hypothetical protein [Source:BROAD_F_oxysporum;Acc:FOXG_06083]
FOXG_06120	3.2087	3.8465	1.4307	2.68845	0.00717855	0.0315147	FOXG_06120	conserved hypothetical protein [Source:BROAD_F_oxysporum;Acc:FOXG_06120]
FOXG_06129	3.1252	3.808	1.4364	2.65102	0.00802488	0.0339534	FOXG_06129	conserved hypothetical protein [Source:BROAD_F_oxysporum;Acc:FOXG_06129]
FOXG_06163	12.1064	5.3795	1.3024	4.13061	3.61802e-05	0.00134407	FOXG_06163	78 kDa glucose-regulated protein precursor [Source:BROAD_F_oxysporum;Acc:FOXG_06163]
FOXG_06190	2.435	3.523	1.4631	2.40785	0.0160467	0.0494797	FOXG_06190	conserved hypothetical protein [Source:BROAD_F_oxysporum;Acc:FOXG_06190]
FOXG_06211	5.6361	4.3632	1.4026	3.11081	0.00186574	0.0138971	FOXG_06211	hypothetical protein similar to calcium P-type ATPase ) [Source:BROAD_F_oxysporum;Acc:FOXG_06211]
FOXG_06218	7.8663	4.7364	1.3735	3.4485	0.000563712	0.00708555	FOXG_06218	conserved hypothetical protein [Source:BROAD_F_oxysporum;Acc:FOXG_06218]
FOXG_06224	8.6095	4.9889	1.3319	3.74578	0.000179831	0.00369791	FOXG_06224	hypothetical protein [Source:BROAD_F_oxysporum;Acc:FOXG_06224]
FOXG_06228	2.598	3.6059	1.454	2.48	0.0131383	0.0446609	BENA	Beta-tubulin [Source:UniProtKB/TrEMBL;Acc:Q64F21]
FOXG_06245	2.435	3.523	1.4631	2.40785	0.0160467	0.0494797	FOXG_06245	conserved hypothetical protein [Source:BROAD_F_oxysporum;Acc:FOXG_06245]
FOXG_06255	3.0456	3.7891	1.4361	2.63841	0.00832969	0.0341103	FOXG_06255	conserved hypothetical protein [Source:BROAD_F_oxysporum;Acc:FOXG_06255]
FOXG_06261	4.9191	4.2771	1.3984	3.05855	0.00222409	0.0154831	FOXG_06261	conserved hypothetical protein [Source:BROAD_F_oxysporum;Acc:FOXG_06261]
FOXG_06266	2.8408	3.6949	1.4475	2.55259	0.0106924	0.0398292	FOXG_06266	conserved hypothetical protein [Source:BROAD_F_oxysporum;Acc:FOXG_06266]
FOXG_06275	5.2378	4.4096	1.3808	3.19359	0.00140514	0.0119404	FOXG_06275	elongation factor 2 [Source:BROAD_F_oxysporum;Acc:FOXG_06275]
FOXG_06276	4.8699	4.3044	1.3934	3.08907	0.00200787	0.0146542	FOXG_06276	hypothetical protein similar to elongation factor 2 [Source:BROAD_F_oxysporum;Acc:FOXG_06276]
FOXG_06294	5.6019	4.4806	1.3759	3.25641	0.00112829	0.0102623	FOXG_06294	conserved hypothetical protein [Source:BROAD_F_oxysporum;Acc:FOXG_06294]
FOXG_06327	2.8028	3.6906	1.4452	2.55371	0.0106583	0.0398292	FOXG_06327	predicted protein [Source:BROAD_F_oxysporum;Acc:FOXG_06327]
FOXG_06328	4.3465	4.1904	1.3998	2.99365	0.00275658	0.0175148	FOXG_06328	hypothetical protein [Source:BROAD_F_oxysporum;Acc:FOXG_06328]
FOXG_06351	4.4641	4.2053	1.402	2.99942	0.00270495	0.0174209	FOXG_06351	protein pyrABCN [Source:BROAD_F_oxysporum;Acc:FOXG_06351]
FOXG_06361	2.9204	3.6861	1.4533	2.53641	0.0111996	0.0403809	FOXG_06361	conserved hypothetical protein [Source:BROAD_F_oxysporum;Acc:FOXG_06361]
FOXG_06378	3.1707	3.7902	1.4398	2.63242	0.0084779	0.0346388	FOW2	Zn(II)2Cys6 transcription factor [Source:UniProtKB/TrEMBL;Acc:Q0WXM3]
FOXG_06392	11.1166	5.2241	1.3238	3.94626	7.93821e-05	0.00221049	FOXG_06392	fatty acid synthase subunit beta dehydratase [Source:BROAD_F_oxysporum;Acc:FOXG_06392]
FOXG_06399	2.9204	3.6861	1.4533	2.53641	0.0111996	0.0403809	FOXG_06399	cytochrome b2, mitochondrial precursor [Source:BROAD_F_oxysporum;Acc:FOXG_06399]
FOXG_06410	5.727	4.5115	1.3715	3.2894	0.00100403	0.00946506	FOXG_06410	hypothetical protein [Source:BROAD_F_oxysporum;Acc:FOXG_06410]
FOXG_06451	13.046	4.3945	1.0401	4.22531	2.38617e-05	0.00101367	FOXG_06451	hypothetical protein similar to choline oxidase CodA [Source:BROAD_F_oxysporum;Acc:FOXG_06451]
FOXG_07521	2.7194	3.6523	1.4505	2.51799	0.0118027	0.0417245	FOXG_07521	serine/threonine-protein kinase gad8 [Source:BROAD_F_oxysporum;Acc:FOXG_07521]
FOXG_07590	2.4767	3.555	1.4581	2.43812	0.0147638	0.046636	FOXG_07590	60S ribosomal protein L38 [Source:BROAD_F_oxysporum;Acc:FOXG_07590]
FOXG_07631	2.5601	3.5735	1.4571	2.45243	0.0141896	0.046636	FOXG_07631	hypothetical protein similar to carboxylic acid transport protein [Source:BROAD_F_oxysporum;Acc:FOXG_07631]
FOXG_07703	4.4186	4.054	1.4324	2.83021	0.00465168	0.0241248	FOXG_07703	hypothetical protein [Source:BROAD_F_oxysporum;Acc:FOXG_07703]
FOXG_07704	7.2308	3.4891	1.1523	3.02781	0.00246336	0.0164414	FOXG_07704	conserved hypothetical protein [Source:BROAD_F_oxysporum;Acc:FOXG_07704]
FOXG_07725	4.2593	4.1122	1.4155	2.90518	0.00367046	0.0208261	FOXG_07725	40S ribosomal protein S5 [Source:BROAD_F_oxysporum;Acc:FOXG_07725]
FOXG_07726	6.4895	4.5665	1.3805	3.30792	0.000939931	0.00900145	FOXG_07726	40S ribosomal protein S25 [Source:BROAD_F_oxysporum;Acc:FOXG_07726]
FOXG_07727	70.675	4.0988	0.5888	6.96078	3.38384e-12	3.06238e-09	FOXG_07727	ADP,ATP carrier protein [Source:BROAD_F_oxysporum;Acc:FOXG_07727]
FOXG_07741	2.4767	3.555	1.4581	2.43812	0.0147638	0.046636	FOXG_07741	conserved hypothetical protein [Source:BROAD_F_oxysporum;Acc:FOXG_07741]
FOXG_07743	4.6272	4.2559	1.3961	3.04834	0.00230109	0.0157169	FOXG_07743	hypothetical protein similar to ATP-citrat-lyase [Source:BROAD_F_oxysporum;Acc:FOXG_07743]
FOXG_07744	6.4061	4.4926	1.3941	3.22272	0.00126979	0.0111029	FOXG_07744	ATP-citrate synthase subunit 1 [Source:BROAD_F_oxysporum;Acc:FOXG_07744]
FOXG_07754	3.8914	3.9069	1.4453	2.70314	0.00686884	0.0305469	FOXG_07754	conserved hypothetical protein [Source:BROAD_F_oxysporum;Acc:FOXG_07754]
FOXG_07837	2.6815	3.6347	1.4508	2.50541	0.012231	0.0427376	FOXG_07837	predicted protein [Source:BROAD_F_oxysporum;Acc:FOXG_07837]
FOXG_07841	6.8611	4.7197	1.355	3.48311	0.000495616	0.00669451	FOXG_07841	formate dehydrogenase [Source:BROAD_F_oxysporum;Acc:FOXG_07841]
FOXG_07905	3.7738	4.0078	1.4203	2.82174	0.00477633	0.0247004	FOXG_07905	orotidine 5'-phosphate decarboxylase [Source:BROAD_F_oxysporum;Acc:FOXG_07905]
FOXG_07920	5.3934	4.3308	1.4031	3.08662	0.00202446	0.0146571	FOXG_07920	hypothetical protein [Source:BROAD_F_oxysporum;Acc:FOXG_07920]
FOXG_07927	2.9622	3.7341	1.445	2.58421	0.00976034	0.0379035	FOXG_07927	hypothetical protein similar to aminotransferase [Source:BROAD_F_oxysporum;Acc:FOXG_07927]
FOXG_07977	3.6107	3.9412	1.4285	2.75905	0.005797	0.0273958	FOXG_07977	conserved hypothetical protein [Source:BROAD_F_oxysporum;Acc:FOXG_07977]
FOXG_07987	4.0128	3.9291	1.4448	2.71953	0.00653742	0.0301087	FOXG_07987	NADH-ubiquinone oxidoreductase 75 kDa subunit [Source:BROAD_F_oxysporum;Acc:FOXG_07987]
FOXG_07993	2.7194	3.6523	1.4505	2.51799	0.0118027	0.0417245	FOXG_07993	nucleolar protein 2 [Source:BROAD_F_oxysporum;Acc:FOXG_07993]
FOXG_07996	5.3517	4.2857	1.4113	3.03672	0.00239171	0.0160333	FOXG_07996	heat shock protein 60, mitochondrial precursor [Source:BROAD_F_oxysporum;Acc:FOXG_07996]
FOXG_08019	6.2013	4.3903	1.4102	3.11325	0.00185039	0.0138971	FOXG_08019	conserved hypothetical protein [Source:BROAD_F_oxysporum;Acc:FOXG_08019]
FOXG_08040	10.9915	5.1644	1.3349	3.86871	0.000109414	0.00274069	FOXG_08040	60S ribosomal protein L3 [Source:BROAD_F_oxysporum;Acc:FOXG_08040]
FOXG_08042	7.3428	4.7371	1.3627	3.47623	0.000508524	0.00671846	FOXG_08042	serine hydroxymethyltransferase [Source:BROAD_F_oxysporum;Acc:FOXG_08042]
FOXG_08106	2.4387	3.5061	1.4645	2.39411	0.0166608	0.0498364	FOXG_08106	hypothetical protein similar to eukaryotic translation initiation factor 3 subunit 9 [Source:BROAD_F_oxysporum;Acc:FOXG_08106]
FOXG_08113	3.0039	3.7682	1.4393	2.61809	0.00884226	0.0357243	FOXG_08113	conserved hypothetical protein [Source:BROAD_F_oxysporum;Acc:FOXG_08113]
FOXG_08118	8.6475	4.9896	1.333	3.74301	0.000181831	0.00369791	FOXG_08118	metacaspase-1 precursor [Source:BROAD_F_oxysporum;Acc:FOXG_08118]
FOXG_08125	2.837	3.5408	1.4779	2.39588	0.0165806	0.0498364	FOXG_08125	conserved hypothetical protein [Source:BROAD_F_oxysporum;Acc:FOXG_08125]
FOXG_08146	3.4439	3.6797	1.4735	2.49728	0.012515	0.0430153	PDC1	Putative pyruvate decarboxylase [Source:UniProtKB/TrEMBL;Acc:Q0WYJ3]
FOXG_08151	3.368	3.879	1.4319	2.70901	0.00674839	0.0301595	FOXG_08151	hypothetical protein similar to RNP domain protein [Source:BROAD_F_oxysporum;Acc:FOXG_08151]
FOXG_08155	3.2883	3.8731	1.4293	2.70986	0.00673113	0.0301595	FOXG_08155	conserved hypothetical protein [Source:BROAD_F_oxysporum;Acc:FOXG_08155]
FOXG_08159	2.4767	3.555	1.4581	2.43812	0.0147638	0.046636	FOXG_08159	hypothetical protein similar to DnaJ domain protein [Source:BROAD_F_oxysporum;Acc:FOXG_08159]
FOXG_08171	3.4514	3.9312	1.4233	2.76208	0.00574343	0.0273958	FOXG_08171	hypothetical protein [Source:BROAD_F_oxysporum;Acc:FOXG_08171]
FOXG_08173	6.4932	4.6344	1.3656	3.3937	0.000689543	0.00790392	FOXG_08173	histone H2A [Source:BROAD_F_oxysporum;Acc:FOXG_08173]
FOXG_08194	11.6818	5.2451	1.3275	3.95112	7.77849e-05	0.00221049	FOXG_08194	conserved hypothetical protein [Source:BROAD_F_oxysporum;Acc:FOXG_08194]
FOXG_08200	3.569	3.8933	1.437	2.70938	0.00674087	0.0301595	FOXG_08200	hypothetical protein [Source:BROAD_F_oxysporum;Acc:FOXG_08200]
FOXG_08211	4.2251	4.1538	1.4034	2.95989	0.00307751	0.0188185	FOXG_08211	hypothetical protein similar to endoglucanase B [Source:BROAD_F_oxysporum;Acc:FOXG_08211]
FOXG_08264	2.6777	3.611	1.4574	2.47764	0.0132255	0.0446609	FOXG_08264	conserved hypothetical protein [Source:BROAD_F_oxysporum;Acc:FOXG_08264]
FOXG_08274	3.0798	3.6002	1.4759	2.43937	0.0147128	0.046636	FOXG_08274	NADPH-cytochrome P450 reductase [Source:BROAD_F_oxysporum;Acc:FOXG_08274]
FOXG_08282	3.1215	3.6831	1.462	2.51918	0.0117628	0.0417245	FORAS	Ras protein [Source:UniProtKB/TrEMBL;Acc:Q874F1]
FOXG_08308	2.7991	3.6503	1.4551	2.50862	0.0121202	0.0425973	FOXG_08308	conserved hypothetical protein [Source:BROAD_F_oxysporum;Acc:FOXG_08308]
FOXG_08316	4.4641	4.2053	1.402	2.99942	0.00270495	0.0174209	FOXG_08316	conserved hypothetical protein [Source:BROAD_F_oxysporum;Acc:FOXG_08316]
FOXG_08319	9.1822	5.0498	1.3283	3.80167	0.000143726	0.0032518	FOXG_08319	conserved hypothetical protein [Source:BROAD_F_oxysporum;Acc:FOXG_08319]
FOXG_08322	3.0001	3.6534	1.4631	2.49702	0.0125244	0.0430153	FOXG_08322	hypothetical protein similar to succinate semialdehyde dehydrogenase [Source:BROAD_F_oxysporum;Acc:FOXG_08322]
FOXG_08326	19.2899	5.9421	1.261	4.7122	2.45054e-06	0.000192847	FOXG_08326	conserved hypothetical protein [Source:BROAD_F_oxysporum;Acc:FOXG_08326]
FOXG_08331	3.129	3.7992	1.4365	2.64475	0.00817517	0.0340946	FOXG_08331	conserved hypothetical protein [Source:BROAD_F_oxysporum;Acc:FOXG_08331]
FOXG_08339	3.0076	3.7433	1.4427	2.59464	0.00946902	0.0373547	FOXG_08339	conserved hypothetical protein [Source:BROAD_F_oxysporum;Acc:FOXG_08339]
FOXG_08353	13.4185	5.4028	1.3146	4.1098	3.96003e-05	0.00138191	FOXG_08353	DNA-binding protein creA [Source:BROAD_F_oxysporum;Acc:FOXG_08353]
FOXG_08365	3.2429	3.7113	1.4611	2.54011	0.0110818	0.0403025	FOXG_08365	hypothetical protein [Source:BROAD_F_oxysporum;Acc:FOXG_08365]
FOXG_08371	35.2896	5.7155	0.9811	5.82589	5.68103e-09	1.14252e-06	FOXG_08371	hypothetical protein similar to multidrug resistant protein [Source:BROAD_F_oxysporum;Acc:FOXG_08371]
FOXG_08441	3.2429	3.7113	1.4611	2.54011	0.0110818	0.0403025	FOXG_08441	conserved hypothetical protein [Source:BROAD_F_oxysporum;Acc:FOXG_08441]
FOXG_08444	2.598	3.6059	1.454	2.48	0.0131383	0.0446609	FOXG_08444	hypothetical protein similar to SAC3/GANP domain protein [Source:BROAD_F_oxysporum;Acc:FOXG_08444]
FOXG_08455	4.5438	4.1969	1.4067	2.98355	0.00284923	0.017969	FOXG_08455	hypothetical protein similar to cytochrome c reductase iron-sulfur subunit [Source:BROAD_F_oxysporum;Acc:FOXG_08455]
FOXG_08467	8.2529	4.8669	1.3507	3.60329	0.000314211	0.00526595	FOXG_08467	conserved hypothetical protein [Source:BROAD_F_oxysporum;Acc:FOXG_08467]
FOXG_08476	3.0873	3.799	1.4353	2.64693	0.00812256	0.0339534	FOXG_08476	protein bys [Source:BROAD_F_oxysporum;Acc:FOXG_08476]
FOXG_08523	31.8934	6.4761	1.2368	5.23634	1.63795e-07	2.28053e-05	FOXG_08523	acyl-CoA desaturase [Source:BROAD_F_oxysporum;Acc:FOXG_08523]
FOXG_08541	23.3481	6.1685	1.2461	4.95009	7.41797e-07	8.39158e-05	FOXG_08541	conserved hypothetical protein [Source:BROAD_F_oxysporum;Acc:FOXG_08541]
FOXG_08545	4.7068	4.2535	1.3996	3.03914	0.00237253	0.0159639	FOXG_08545	nucleolar GTP-binding protein 1 [Source:BROAD_F_oxysporum;Acc:FOXG_08545]
FOXG_08555	7.8663	4.7364	1.3735	3.4485	0.000563712	0.00708555	FOXG_08555	heat shock protein SSC1, mitochondrial precursor [Source:BROAD_F_oxysporum;Acc:FOXG_08555]
FOXG_08574	8.4806	4.9288	1.3438	3.66774	0.000244708	0.00451961	FOXG_08574	hypothetical protein similar to CYT-19 DEAD-box protein precursor [Source:BROAD_F_oxysporum;Acc:FOXG_08574]
FOXG_08630	3.4514	3.9312	1.4233	2.76208	0.00574343	0.0273958	FOXG_08630	hypothetical protein similar to eukaryotic translation initiation factor 3 subunit EifCg [Source:BROAD_F_oxysporum;Acc:FOXG_08630]
FOXG_08652	4.0166	4.0635	1.4174	2.86674	0.0041472	0.0225419	FOXG_08652	pyridoxine biosynthesis protein PDX1 [Source:BROAD_F_oxysporum;Acc:FOXG_08652]
FOXG_08762	4.5892	4.2574	1.3936	3.05486	0.00225163	0.0155552	FOXG_08762	hypothetical protein similar to mRNA binding post-transcriptional regulator [Source:BROAD_F_oxysporum;Acc:FOXG_08762]
FOXG_08835	12.247	5.2609	1.3318	3.95033	7.80425e-05	0.00221049	FOXG_08835	hypothetical protein similar to delta-12 fatty acid desaturase [Source:BROAD_F_oxysporum;Acc:FOXG_08835]
FOXG_09029	3.3263	3.8361	1.4394	2.66503	0.00769818	0.0329402	FOXG_09029	hypothetical protein similar to ThiJ/PfpI family protein [Source:BROAD_F_oxysporum;Acc:FOXG_09029]
FOXG_09081	3.2466	3.8448	1.434	2.68123	0.00733524	0.0319922	FOXG_09081	protein transport protein SEC61 subunit alpha [Source:BROAD_F_oxysporum;Acc:FOXG_09081]
FOXG_09086	2.3553	3.4993	1.4629	2.39199	0.0167574	0.0498364	FOXG_09086	hypothetical protein similar to homeoprotein [Source:BROAD_F_oxysporum;Acc:FOXG_09086]
FOXG_09151	2.8825	3.725	1.4426	2.58205	0.00982142	0.0379035	FOXG_09151	conserved hypothetical protein [Source:BROAD_F_oxysporum;Acc:FOXG_09151]
FOXG_09221	8.3935	4.811	1.3676	3.51785	0.000435064	0.00621899	FOXG_09221	hypothetical protein similar to deacetylase [Source:BROAD_F_oxysporum;Acc:FOXG_09221]
FOXG_09230	10.3467	5.1526	1.3275	3.88153	0.000103802	0.00274069	FOXG_09230	conserved hypothetical protein [Source:BROAD_F_oxysporum;Acc:FOXG_09230]
FOXG_09245	4.8245	4.1665	1.4214	2.93125	0.00337605	0.0198398	FOXG_09245	conserved hypothetical protein [Source:BROAD_F_oxysporum;Acc:FOXG_09245]
FOXG_09260	3.8952	4.0368	1.4187	2.84537	0.00443595	0.0233403	FOXG_09260	DNA-directed RNA polymerase I polypeptide 2 [Source:BROAD_F_oxysporum;Acc:FOXG_09260]
FOXG_09273	5.7762	4.3773	1.4006	3.1254	0.00177563	0.0135902	FOXG_09273	adenosylhomocysteinase [Source:BROAD_F_oxysporum;Acc:FOXG_09273]
FOXG_09278	3.0418	3.7194	1.4517	2.5621	0.0104043	0.0394795	FOXG_09278	succinate dehydrogenase iron-sulfur protein, mitochondrial precursor [Source:BROAD_F_oxysporum;Acc:FOXG_09278]
FOXG_09282	5.5982	4.4238	1.3888	3.18542	0.00144542	0.0120944	FOXG_09282	60S acidic ribosomal protein P2 [Source:BROAD_F_oxysporum;Acc:FOXG_09282]
FOXG_09313	2.598	3.6059	1.454	2.48	0.0131383	0.0446609	FOXG_09313	hypothetical protein similar to TIM23 [Source:BROAD_F_oxysporum;Acc:FOXG_09313]
FOXG_09317	15.5653	5.6471	1.2868	4.38836	1.14208e-05	0.000666827	FOXG_09317	conserved hypothetical protein [Source:BROAD_F_oxysporum;Acc:FOXG_09317]
FOXG_09359	5.8826	4.4898	1.382	3.2488	0.00115893	0.0104362	FGA1	Guanine nucleotide-binding protein alpha subunit [Source:UniProtKB/TrEMBL;Acc:Q96VA7]
FOXG_09366	2.5563	3.5689	1.46	2.4444	0.0145094	0.046636	FOXG_09366	hypothetical protein similar to heavy metal tolerance protein precursor [Source:BROAD_F_oxysporum;Acc:FOXG_09366]
FOXG_09391	2.4387	3.5061	1.4645	2.39411	0.0166608	0.0498364	FOXG_09391	conserved hypothetical protein [Source:BROAD_F_oxysporum;Acc:FOXG_09391]
FOXG_09399	5.1961	4.3948	1.3832	3.17736	0.00148622	0.0122275	FOXG_09399	40S ribosomal protein S20 [Source:BROAD_F_oxysporum;Acc:FOXG_09399]
FOXG_09402	3.6487	3.8596	1.4466	2.66809	0.00762837	0.0328747	FOXG_09402	conserved hypothetical protein [Source:BROAD_F_oxysporum;Acc:FOXG_09402]
FOXG_09432	3.5311	3.9453	1.4241	2.77037	0.00559934	0.0273914	FOXG_09432	conserved hypothetical protein [Source:BROAD_F_oxysporum;Acc:FOXG_09432]
FOXG_09446	2.9204	3.6861	1.4533	2.53641	0.0111996	0.0403809	FOXG_09446	hypothetical protein similar to F-box and WD repeat-containing protein [Source:BROAD_F_oxysporum;Acc:FOXG_09446]
FOXG_09447	4.1759	4.0127	1.4333	2.79958	0.00511693	0.0258271	FOXG_09447	pyruvate dehydrogenase E1 component subunit alpha [Source:BROAD_F_oxysporum;Acc:FOXG_09447]
FOXG_09465	6.4932	4.6344	1.3656	3.3937	0.000689543	0.00790392	FOXG_09465	40S ribosomal protein S3 [Source:BROAD_F_oxysporum;Acc:FOXG_09465]
FOXG_09473	3.6107	3.9412	1.4285	2.75905	0.005797	0.0273958	FOXG_09473	hypothetical protein similar to eukaryotic translation initiation factor 5 [Source:BROAD_F_oxysporum;Acc:FOXG_09473]
FOXG_09476	6.004	4.5063	1.3816	3.26171	0.00110741	0.0101233	FOXG_09476	conserved hypothetical protein [Source:BROAD_F_oxysporum;Acc:FOXG_09476]
FOXG_09505	4.2631	4.1715	1.4019	2.97553	0.0029248	0.0182548	FOXG_09505	conserved hypothetical protein [Source:BROAD_F_oxysporum;Acc:FOXG_09505]
FOXG_09522	2.7194	3.6523	1.4505	2.51799	0.0118027	0.0417245	FOXG_09522	hypothetical protein similar to metalloreductase [Source:BROAD_F_oxysporum;Acc:FOXG_09522]
FOXG_09566	3.607	3.7886	1.4588	2.59699	0.00940456	0.0372478	FOXG_09566	predicted protein [Source:BROAD_F_oxysporum;Acc:FOXG_09566]
FOXG_09570	3.2504	3.8507	1.4311	2.69082	0.00712762	0.0315147	GAOB	Galactose oxidase [Source:UniProtKB/TrEMBL;Acc:E6PBN4]
FOXG_09613	13.8815	5.5305	1.2942	4.27337	1.92537e-05	0.000893568	FOXG_09613	conserved hypothetical protein [Source:BROAD_F_oxysporum;Acc:FOXG_09613]
FOXG_09647	6.2125	4.6078	1.3636	3.37908	0.000727288	0.00812588	FOXG_09647	hypothetical protein similar to endoglucanase [Source:BROAD_F_oxysporum;Acc:FOXG_09647]
FOXG_09717	3.9786	4.0911	1.4094	2.90273	0.00369923	0.020873	FOXG_09717	conserved hypothetical protein [Source:BROAD_F_oxysporum;Acc:FOXG_09717]
FOXG_09744	2.5184	3.5711	1.4562	2.45228	0.0141956	0.046636	FOXG_09744	hypothetical protein similar to pectate lyase [Source:BROAD_F_oxysporum;Acc:FOXG_09744]
FOXG_09746	7.7941	4.8641	1.3439	3.6195	0.000295178	0.00513724	FOXG_09746	hypothetical protein [Source:BROAD_F_oxysporum;Acc:FOXG_09746]
FOXG_09777	2.4387	3.5061	1.4645	2.39411	0.0166608	0.0498364	FOXG_09777	predicted protein [Source:BROAD_F_oxysporum;Acc:FOXG_09777]
FOXG_09794	6.3606	4.3095	1.4288	3.01619	0.00255969	0.0168474	FOXG_09794	hypothetical protein similar to D-mannonate oxidoreductase [Source:BROAD_F_oxysporum;Acc:FOXG_09794]
FOXG_09795	3.9406	4.0746	1.4104	2.88903	0.00386428	0.0216543	PR1	PR-1-like protein [Source:UniProtKB/TrEMBL;Acc:C8CJN6]
FOXG_09814	2.636	3.5526	1.4673	2.42116	0.0154711	0.0485314	FOXG_09814	predicted protein [Source:BROAD_F_oxysporum;Acc:FOXG_09814]
FOXG_09992	2.3553	3.4993	1.4629	2.39199	0.0167574	0.0498364	FOXG_09992	conserved hypothetical protein [Source:BROAD_F_oxysporum;Acc:FOXG_09992]
FOXG_10002	3.6524	3.9777	1.4221	2.7971	0.00515634	0.0258271	FOXG_10002	hypothetical protein similar to glycerol-3-phosphate dehydrogenase, mitochondrial [Source:BROAD_F_oxysporum;Acc:FOXG_10002]
FOXG_10026	2.4387	3.5061	1.4645	2.39411	0.0166608	0.0498364	FOXG_10026	conserved hypothetical protein [Source:BROAD_F_oxysporum;Acc:FOXG_10026]
FOXG_10034	31.1301	5.5215	1.0069	5.48367	4.16591e-08	6.85482e-06	FOXG_10034	conserved hypothetical protein [Source:BROAD_F_oxysporum;Acc:FOXG_10034]
FOXG_10059	9.7019	5.1184	1.3239	3.86622	0.000110536	0.00274069	FOXG_10059	hypothetical protein similar to phosphate transporter [Source:BROAD_F_oxysporum;Acc:FOXG_10059]
FOXG_10094	4.3769	3.9911	1.4434	2.76507	0.00569113	0.0273958	FOXG_10094	conserved hypothetical protein [Source:BROAD_F_oxysporum;Acc:FOXG_10094]
FOXG_10111	4.0128	3.9291	1.4448	2.71953	0.00653742	0.0301087	FOXG_10111	peroxiredoxin 1 [Source:BROAD_F_oxysporum;Acc:FOXG_10111]
FOXG_10275	6.6667	3.4897	1.0944	3.18882	0.00142857	0.0120828	FOXG_10275	fructose-bisphosphate aldolase [Source:BROAD_F_oxysporum;Acc:FOXG_10275]
FOXG_10282	2.5601	3.5735	1.4571	2.45243	0.0141896	0.046636	FOXG_10282	hypothetical protein similar to GTP-binding protein YchF [Source:BROAD_F_oxysporum;Acc:FOXG_10282]
FOXG_10349	2.3553	3.4993	1.4629	2.39199	0.0167574	0.0498364	FOXG_10349	conserved hypothetical protein [Source:BROAD_F_oxysporum;Acc:FOXG_10349]
FOXG_10351	4.3048	4.1841	1.4002	2.98824	0.00280588	0.0177575	FOXG_10351	GDP-mannose transporter [Source:BROAD_F_oxysporum;Acc:FOXG_10351]
FOXG_10354	2.6018	3.5634	1.4607	2.43945	0.0147097	0.046636	FOXG_10354	conserved hypothetical protein [Source:BROAD_F_oxysporum;Acc:FOXG_10354]
FOXG_10419	7.3077	3.5894	1.1143	3.22134	0.00127592	0.0111029	FOXG_10419	malate dehydrogenase, mitochondrial precursor [Source:BROAD_F_oxysporum;Acc:FOXG_10419]
FOXG_10442	3.2049	3.8048	1.4409	2.64056	0.00827691	0.0341103	FOXG_10442	sulfite reductase subunit beta [Source:BROAD_F_oxysporum;Acc:FOXG_10442]
FOXG_10448	2.5563	3.5689	1.46	2.4444	0.0145094	0.046636	FOXG_10448	conserved hypothetical protein [Source:BROAD_F_oxysporum;Acc:FOXG_10448]
FOXG_10455	3.33	3.8904	1.4268	2.72673	0.00639657	0.0296866	FOXG_10455	40S ribosomal protein S19 [Source:BROAD_F_oxysporum;Acc:FOXG_10455]
FOXG_10472	4.4716	4.1767	1.406	2.97065	0.00297175	0.0184208	FOXG_10472	conserved hypothetical protein [Source:BROAD_F_oxysporum;Acc:FOXG_10472]
FOXG_10476	2.3553	3.4993	1.4629	2.39199	0.0167574	0.0498364	FOXG_10476	hypothetical protein similar to eukaryotic translation initiation factor 3 subunit EifCl [Source:BROAD_F_oxysporum;Acc:FOXG_10476]
FOXG_10522	2.636	3.5526	1.4673	2.42116	0.0154711	0.0485314	FOXG_10522	conserved hypothetical protein [Source:BROAD_F_oxysporum;Acc:FOXG_10522]
FOXG_10551	3.2429	3.7113	1.4611	2.54011	0.0110818	0.0403025	FOXG_10551	hypothetical protein similar to cytoplasm protein [Source:BROAD_F_oxysporum;Acc:FOXG_10551]
FOXG_10571	7.0204	4.7195	1.3593	3.47197	0.000516649	0.00677634	FOXG_10571	hypothetical protein similar to 60S ribosomal protein L7 [Source:BROAD_F_oxysporum;Acc:FOXG_10571]
FOXG_10573	5.4426	4.4529	1.3765	3.23491	0.00121681	0.0108028	FOXG_10573	hypothetical protein similar to eukaryotic translation initiation factor 3 subunit EifCc [Source:BROAD_F_oxysporum;Acc:FOXG_10573]
FOXG_10601	3.7396	3.9804	1.4224	2.79831	0.00513708	0.0258271	FOXG_10601	conserved hypothetical protein [Source:BROAD_F_oxysporum;Acc:FOXG_10601]
FOXG_10602	5.272	4.3138	1.4034	3.07388	0.00211298	0.0151168	FOXG_10602	conserved hypothetical protein [Source:BROAD_F_oxysporum;Acc:FOXG_10602]
FOXG_10620	13.5741	5.4846	1.2987	4.22324	2.40818e-05	0.00101367	FOXG_10620	hypothetical protein similar to high-affinity glucose transporter [Source:BROAD_F_oxysporum;Acc:FOXG_10620]
FOXG_10713	3.2466	3.8448	1.434	2.68123	0.00733524	0.0319922	FOXG_10713	hypothetical protein similar to Ca2+ ATPase [Source:BROAD_F_oxysporum;Acc:FOXG_10713]
FOXG_10728	10.1902	4.0493	1.0762	3.76249	0.000168227	0.00363175	FOXG_10728	hypothetical protein similar to pectate lyase [Source:BROAD_F_oxysporum;Acc:FOXG_10728]
FOXG_10748	21.1105	6.0397	1.2564	4.80724	1.53025e-06	0.000140366	FOXG_10748	conserved hypothetical protein [Source:BROAD_F_oxysporum;Acc:FOXG_10748]
FOXG_10800	2.4767	3.555	1.4581	2.43812	0.0147638	0.046636	FOXG_10800	hypothetical protein similar to glycosyl hydrolase family 35 [Source:BROAD_F_oxysporum;Acc:FOXG_10800]
FOXG_11024	2.5146	3.5141	1.4692	2.39175	0.0167682	0.0498364	FOXG_11024	conserved hypothetical protein [Source:BROAD_F_oxysporum;Acc:FOXG_11024]
FOXG_11082	2.5184	3.5711	1.4562	2.45228	0.0141956	0.046636	FOXG_11082	conserved hypothetical protein [Source:BROAD_F_oxysporum;Acc:FOXG_11082]
FOXG_11113	13.1003	5.3621	1.3212	4.05856	4.93764e-05	0.00154088	FOXG_11113	mitochondrial phosphate carrier protein [Source:BROAD_F_oxysporum;Acc:FOXG_11113]
FOXG_11116	2.435	3.523	1.4631	2.40785	0.0160467	0.0494797	FOXG_11116	hypothetical protein [Source:BROAD_F_oxysporum;Acc:FOXG_11116]
FOXG_11134	2.3553	3.4993	1.4629	2.39199	0.0167574	0.0498364	FOXG_11134	glutamate decarboxylase 1 [Source:BROAD_F_oxysporum;Acc:FOXG_11134]
FOXG_11153	12.4972	5.3713	1.3113	4.09624	4.19917e-05	0.00138191	FOXG_11153	conserved hypothetical protein [Source:BROAD_F_oxysporum;Acc:FOXG_11153]
FOXG_11195	3.6979	3.9886	1.4194	2.81009	0.00495278	0.0253953	FOXG_11195	hypothetical protein similar to ribosomal L18ae protein family [Source:BROAD_F_oxysporum;Acc:FOXG_11195]
FOXG_11216	4.2213	4.1518	1.4052	2.9546	0.00313078	0.0190158	FOXG_11216	conserved hypothetical protein [Source:BROAD_F_oxysporum;Acc:FOXG_11216]
FOXG_11220	4.9458	4.1844	1.4211	2.94445	0.00323528	0.0192252	FOXG_11220	60S ribosomal protein L31 [Source:BROAD_F_oxysporum;Acc:FOXG_11220]
FOXG_11227	4.339	4.0881	1.4231	2.87263	0.00407071	0.0221927	FOXG_11227	40S ribosomal protein S2 [Source:BROAD_F_oxysporum;Acc:FOXG_11227]
FOXG_11252	5.2415	4.3943	1.383	3.17738	0.00148614	0.0122275	FOXG_11252	hypothetical protein similar to pyridoxamine phosphate oxidase family protein [Source:BROAD_F_oxysporum;Acc:FOXG_11252]
FOXG_11253	3.6637	3.7368	1.4674	2.5465	0.010881	0.0403025	FOXG_11253	hypothetical protein [Source:BROAD_F_oxysporum;Acc:FOXG_11253]
FOXG_11262	6.6868	4.4428	1.4099	3.15122	0.00162592	0.0128512	FOXG_11262	conserved hypothetical protein [Source:BROAD_F_oxysporum;Acc:FOXG_11262]
FOXG_11282	2.4767	3.555	1.4581	2.43812	0.0147638	0.046636	FOXG_11282	conserved hypothetical protein [Source:BROAD_F_oxysporum;Acc:FOXG_11282]
FOXG_11289	80.0274	7.5976	1.1707	6.49002	8.58251e-11	5.17811e-08	FOXG_11289	plasma membrane ATPase [Source:BROAD_F_oxysporum;Acc:FOXG_11289]
FOXG_11291	6.6943	4.6412	1.3691	3.39009	0.000698689	0.00790392	FOXG_11291	citrate synthase, mitochondrial precursor [Source:BROAD_F_oxysporum;Acc:FOXG_11291]
FOXG_11292	4.9458	4.1844	1.4211	2.94445	0.00323528	0.0192252	FOW1	Putative mitochondrial carrier protein [Source:UniProtKB/TrEMBL;Acc:Q8TGD1]
FOXG_11294	2.7194	3.6523	1.4505	2.51799	0.0118027	0.0417245	FOXG_11294	hypothetical protein similar to AMP-binding protein [Source:BROAD_F_oxysporum;Acc:FOXG_11294]
FOXG_11301	2.7232	3.6307	1.453	2.49866	0.0124662	0.0430153	FOXG_11301	hypothetical protein [Source:BROAD_F_oxysporum;Acc:FOXG_11301]
FOXG_11312	2.4767	3.555	1.4581	2.43812	0.0147638	0.046636	FOXG_11312	minor allergen Alt a 7 [Source:BROAD_F_oxysporum;Acc:FOXG_11312]
FOXG_11324	3.1669	3.8327	1.4325	2.67565	0.00745851	0.0323739	FOXG_11324	elongation factor G 1, mitochondrial precursor [Source:BROAD_F_oxysporum;Acc:FOXG_11324]
FOXG_11365	2.435	3.523	1.4631	2.40785	0.0160467	0.0494797	FOXG_11365	ribose-phosphate pyrophosphokinase [Source:BROAD_F_oxysporum;Acc:FOXG_11365]
FOXG_11398	3.9294	3.7723	1.471	2.56437	0.0103363	0.0394698	FOXG_11398	UDP-glucose 6-dehydrogenase [Source:BROAD_F_oxysporum;Acc:FOXG_11398]
FOXG_11416	3.368	3.879	1.4319	2.70901	0.00674839	0.0301595	FOXG_11416	conserved hypothetical protein [Source:BROAD_F_oxysporum;Acc:FOXG_11416]
FOXG_11450	6.5766	4.6691	1.3595	3.43445	0.000593767	0.00735621	FOXG_11450	conserved hypothetical protein [Source:BROAD_F_oxysporum;Acc:FOXG_11450]
FOXG_11451	39.0737	5.2717	0.8339	6.32142	2.59175e-10	1.17277e-07	FOXG_11451	elongation factor 3 [Source:BROAD_F_oxysporum;Acc:FOXG_11451]
FOXG_11456	6.1671	4.552	1.3757	3.30879	0.000937015	0.00900145	FOXG_11456	conserved hypothetical protein [Source:BROAD_F_oxysporum;Acc:FOXG_11456]
FOXG_11462	3.6107	3.9412	1.4285	2.75905	0.005797	0.0273958	FOXG_11462	hypothetical protein similar to ribosomal protein [Source:BROAD_F_oxysporum;Acc:FOXG_11462]
FOXG_11485	4.1759	4.0127	1.4333	2.79958	0.00511693	0.0258271	FOXG_11485	predicted protein [Source:BROAD_F_oxysporum;Acc:FOXG_11485]
FOXG_11500	6.0002	4.4084	1.4021	3.14416	0.00166563	0.012939	FOXG_11500	60S ribosomal protein L32 [Source:BROAD_F_oxysporum;Acc:FOXG_11500]
FOXG_11501	5.6778	4.4043	1.3951	3.15698	0.0015941	0.0127002	FOXG_11501	40S ribosomal protein S16 [Source:BROAD_F_oxysporum;Acc:FOXG_11501]
FOXG_11503	6.3414	4.5776	1.372	3.33648	0.000848452	0.00857441	FOXG_11503	conserved hypothetical protein [Source:BROAD_F_oxysporum;Acc:FOXG_11503]
FOXG_11505	21.1409	5.9927	1.2671	4.72937	2.25218e-06	0.000185293	FOXG_11505	ATP-dependent RNA helicase DBP2 [Source:BROAD_F_oxysporum;Acc:FOXG_11505]
FOXG_11511	3.6107	3.9412	1.4285	2.75905	0.005797	0.0273958	FOXG_11511	uricase [Source:BROAD_F_oxysporum;Acc:FOXG_11511]
FOXG_11518	2.7611	3.6781	1.4465	2.5427	0.011	0.0403025	FOXG_11518	conserved hypothetical protein [Source:BROAD_F_oxysporum;Acc:FOXG_11518]
FOXG_11520	5.5602	4.4608	1.3794	3.23396	0.00122088	0.0108028	FOXG_11520	NAD-specific glutamate dehydrogenase [Source:BROAD_F_oxysporum;Acc:FOXG_11520]
FOXG_11532	3.5728	3.9691	1.4202	2.79475	0.00519395	0.0258271	FGB1	G protein beta subunit [Source:UniProtKB/TrEMBL;Acc:Q6XPX0]
FOXG_11541	4.6858	2.9467	1.1485	2.56566	0.0102979	0.0394698	FOXG_11541	Na(+)/H(+) antiporter 1 [Source:BROAD_F_oxysporum;Acc:FOXG_11541]
FOXG_11552	2.7232	3.6307	1.453	2.49866	0.0124662	0.0430153	FOXG_11552	hypothetical protein [Source:BROAD_F_oxysporum;Acc:FOXG_11552]
FOXG_11553	6.8648	4.7199	1.354	3.48583	0.000490607	0.00667669	FOXG_11553	predicted protein [Source:BROAD_F_oxysporum;Acc:FOXG_11553]
FOXG_11556	7.1455	4.7681	1.3508	3.5298	0.000415867	0.00611967	FOXG_11556	acetolactate synthase catalytic subunit, mitochondrial precursor [Source:BROAD_F_oxysporum;Acc:FOXG_11556]
FOXG_11583	13.1837	5.3981	1.3145	4.10659	4.01551e-05	0.00138191	FOXG_11583	hypothetical protein similar to cellulase CelA [Source:BROAD_F_oxysporum;Acc:FOXG_11583]
FOXG_11661	6.1708	4.5961	1.3655	3.36594	0.000762829	0.00823834	FOXG_11661	conserved hypothetical protein [Source:BROAD_F_oxysporum;Acc:FOXG_11661]
FOXG_11697	6.5045	4.5985	1.3714	3.35318	0.000798888	0.00845607	FOXG_11697	conserved hypothetical protein [Source:BROAD_F_oxysporum;Acc:FOXG_11697]
FOXG_11739	14.2569	5.5802	1.2867	4.33675	1.44606e-05	0.000747821	FOXG_11739	pectate lyase precursor [Source:BROAD_F_oxysporum;Acc:FOXG_11739]
FOXG_11740	3.2124	3.7728	1.4449	2.61114	0.00902407	0.0362968	FOXG_11740	hypothetical protein similar to pectate lyase C [Source:BROAD_F_oxysporum;Acc:FOXG_11740]
FOXG_11749	8.6587	4.9326	1.3441	3.66966	0.000242873	0.00451961	FOXG_11749	hypothetical protein similar to flavin-containing monooxygenase [Source:BROAD_F_oxysporum;Acc:FOXG_11749]
FOXG_12260	3.8952	4.0368	1.4187	2.84537	0.00443595	0.0233403	FOXG_12260	peroxidase/catalase 2 [Source:BROAD_F_oxysporum;Acc:FOXG_12260]
FOXG_12264	15.2771	5.6464	1.2838	4.39808	1.09212e-05	0.000658915	FOXG_12264	hypothetical protein similar to pectate lyase A [Source:BROAD_F_oxysporum;Acc:FOXG_12264]
FOXG_12330	4.9913	4.3272	1.3923	3.10806	0.00188322	0.0139698	FOXG_12330	hypothetical protein similar to pectin methylesterase [Source:BROAD_F_oxysporum;Acc:FOXG_12330]
FOXG_12649	12.3112	5.3911	1.3025	4.13889	3.48995e-05	0.001344	FOXG_12649	conserved hypothetical protein [Source:BROAD_F_oxysporum;Acc:FOXG_12649]
FOXG_12657	8.6466	3.8133	1.1009	3.46366	0.000532882	0.0068894	FOXG_12657	40S ribosomal protein S12 [Source:BROAD_F_oxysporum;Acc:FOXG_12657]
FOXG_12659	3.569	3.8933	1.437	2.70938	0.00674087	0.0301595	FOXG_12659	hypothetical protein [Source:BROAD_F_oxysporum;Acc:FOXG_12659]
FOXG_12661	3.8914	3.9069	1.4453	2.70314	0.00686884	0.0305469	FOXG_12661	adenylate kinase cytosolic [Source:BROAD_F_oxysporum;Acc:FOXG_12661]
FOXG_12671	6.4098	4.5833	1.3749	3.33355	0.000857441	0.00857441	FOXG_12671	aspartate aminotransferase, mitochondrial precursor [Source:BROAD_F_oxysporum;Acc:FOXG_12671]
FOXG_12689	8.8068	4.9896	1.3365	3.73339	0.000188916	0.00379432	FOXG_12689	hypothetical protein [Source:BROAD_F_oxysporum;Acc:FOXG_12689]
FOXG_12705	4.2593	4.1122	1.4155	2.90518	0.00367046	0.0208261	FOXG_12705	glutathione-dependent formaldehyde-activating enzyme [Source:BROAD_F_oxysporum;Acc:FOXG_12705]
FOXG_12718	8.6817	4.9298	1.3475	3.65856	0.000253634	0.00459077	FOXG_12718	conserved hypothetical protein [Source:BROAD_F_oxysporum;Acc:FOXG_12718]
FOXG_12728	3.8572	4.0576	1.412	2.87371	0.00405675	0.0221927	FOXG_12728	conserved hypothetical protein [Source:BROAD_F_oxysporum;Acc:FOXG_12728]
FOXG_12737	4.6614	4.0923	1.4317	2.85841	0.00425768	0.0230731	FOXG_12737	conserved hypothetical protein [Source:BROAD_F_oxysporum;Acc:FOXG_12737]
FOXG_12739	2.7194	3.6523	1.4505	2.51799	0.0118027	0.0417245	FOXG_12739	hypothetical protein [Source:BROAD_F_oxysporum;Acc:FOXG_12739]
FOXG_12759	3.2541	3.7465	1.4517	2.58078	0.00985782	0.0379631	FOXG_12759	5-methyltetrahydropteroyltriglutamate-homocysteine methyltransferase [Source:BROAD_F_oxysporum;Acc:FOXG_12759]
FOXG_12767	7.3199	4.6909	1.3698	3.42464	0.000615604	0.0074596	FOXG_12767	hypothetical protein [Source:BROAD_F_oxysporum;Acc:FOXG_12767]
FOXG_12773	2.435	3.523	1.4631	2.40785	0.0160467	0.0494797	FOXG_12773	ribose-phosphate pyrophosphokinase II [Source:BROAD_F_oxysporum;Acc:FOXG_12773]
FOXG_12778	4.9838	4.0823	1.4418	2.83149	0.0046331	0.0240975	FOXG_12778	60S ribosomal protein L26-1 [Source:BROAD_F_oxysporum;Acc:FOXG_12778]
FOXG_12790	58.655	7.2523	1.1844	6.1232	9.17118e-10	3.31997e-07	ADH1	Alcohol dehydrogenase [Source:UniProtKB/TrEMBL;Acc:E3UTQ9]
FOXG_12803	9.7853	5.1374	1.3207	3.88983	0.000100314	0.00270997	FOXG_12803	conserved hypothetical protein [Source:BROAD_F_oxysporum;Acc:FOXG_12803]
FOXG_12808	4.339	4.0881	1.4231	2.87263	0.00407071	0.0221927	FOXG_12808	GTP-binding protein ypt1 [Source:BROAD_F_oxysporum;Acc:FOXG_12808]
FOXG_12815	20.7238	5.8803	1.2877	4.56636	4.96266e-06	0.000359297	CYC1	Cytochrome c549 [Source:UniProtKB/TrEMBL;Acc:Q9UVX5]
FOXG_12819	4.4641	4.2053	1.402	2.99942	0.00270495	0.0174209	FOXG_12819	succinyl-CoA ligase beta-chain [Source:BROAD_F_oxysporum;Acc:FOXG_12819]
FOXG_12825	6.2467	4.5374	1.3809	3.28583	0.00101683	0.00953603	FOXG_12825	amino-acid permease inda1 [Source:BROAD_F_oxysporum;Acc:FOXG_12825]
FOXG_12829	5.1164	4.3833	1.3828	3.16991	0.00152485	0.0123108	FOXG_12829	alanine-glyoxylate aminotransferase 1 [Source:BROAD_F_oxysporum;Acc:FOXG_12829]
FOXG_12840	3.4514	3.9312	1.4233	2.76208	0.00574343	0.0273958	FOXG_12840	40S ribosomal protein S0 [Source:BROAD_F_oxysporum;Acc:FOXG_12840]
FOXG_12843	6.8269	4.693	1.3586	3.45439	0.000551537	0.00703016	FOXG_12843	nucleolar protein NOP58 [Source:BROAD_F_oxysporum;Acc:FOXG_12843]
FOXG_12869	6.2997	4.5865	1.3691	3.35008	0.000807891	0.00850164	FOXG_12869	hypothetical protein similar to allantoinase [Source:BROAD_F_oxysporum;Acc:FOXG_12869]
FOXG_12883	7.2632	4.7484	1.3584	3.49546	0.000473252	0.00650892	FOXG_12883	protein SIK1 [Source:BROAD_F_oxysporum;Acc:FOXG_12883]
FOXG_12884	220.764	-0.7991	0.1886	-4.23791	2.25609e-05	0.000995979	FOXG_12884	hypothetical protein similar to ubiquitin fusion protein [Source:BROAD_F_oxysporum;Acc:FOXG_12884]
FOXG_12885	6.1671	4.552	1.3757	3.30879	0.000937015	0.00900145	FOXG_12885	40S ribosomal protein S26-B [Source:BROAD_F_oxysporum;Acc:FOXG_12885]
FOXG_13103	2.8445	3.6918	1.4463	2.55253	0.0106945	0.0398292	FOXG_13103	hypothetical protein similar to pectate lyase D [Source:BROAD_F_oxysporum;Acc:FOXG_13103]
FOXG_13339	7.1872	4.7777	1.3493	3.54079	0.000398933	0.00601725	FOXG_13339	conserved hypothetical protein [Source:BROAD_F_oxysporum;Acc:FOXG_13339]
FOXG_13638	3.4097	3.9106	1.4265	2.74139	0.00611794	0.0287623	FOXG_13638	conserved hypothetical protein [Source:BROAD_F_oxysporum;Acc:FOXG_13638]
FOXG_13660	3.8952	4.0368	1.4187	2.84537	0.00443595	0.0233403	FOXG_13660	hypothetical protein similar to branched-chain amino acid aminotransferase [Source:BROAD_F_oxysporum;Acc:FOXG_13660]
FOXG_13695	2.7649	3.6158	1.4576	2.48064	0.0131148	0.0446609	FOXG_13695	hypothetical protein [Source:BROAD_F_oxysporum;Acc:FOXG_13695]
FOXG_13739	7.3428	4.7371	1.3627	3.47623	0.000508524	0.00671846	FOXG_13739	conserved hypothetical protein [Source:BROAD_F_oxysporum;Acc:FOXG_13739]
FOXG_13750	2.6018	3.5634	1.4607	2.43945	0.0147097	0.046636	FOXG_13750	hypothetical protein [Source:BROAD_F_oxysporum;Acc:FOXG_13750]
FOXG_13796	7.7182	4.8551	1.343	3.61502	0.000300319	0.00517058	FOXG_13796	conserved hypothetical protein [Source:BROAD_F_oxysporum;Acc:FOXG_13796]
FOXG_13835	13.7601	5.5225	1.2944	4.26648	1.98577e-05	0.000898562	FOXG_13835	Small GTPase-binding protein [Source:UniProtKB/TrEMBL;Acc:Q2KN80]
FOXG_13864	2.8825	3.725	1.4426	2.58205	0.00982142	0.0379035	FOXG_13864	hypothetical protein similar to major facilitator superfamily [Source:BROAD_F_oxysporum;Acc:FOXG_13864]
FOXG_13882	7.7562	4.8669	1.3419	3.62699	0.000286748	0.00508837	FOXG_13882	conserved hypothetical protein [Source:BROAD_F_oxysporum;Acc:FOXG_13882]
FOXG_13886	2.8028	3.6906	1.4452	2.55371	0.0106583	0.0398292	FOXG_13886	ATP-dependent RNA helicase HAS1 [Source:BROAD_F_oxysporum;Acc:FOXG_13886]
FOXG_13928	18.7228	4.8598	1.0249	4.74183	2.11801e-06	0.000182552	FOXG_13928	ATP synthase subunit beta, mitochondrial precursor [Source:BROAD_F_oxysporum;Acc:FOXG_13928]
FOXG_13932	8.4464	4.9666	1.3338	3.72362	0.000196388	0.00386373	FOXG_13932	2-oxoglutarate dehydrogenase E1 component, mitochondrial precursor [Source:BROAD_F_oxysporum;Acc:FOXG_13932]
FOXG_13951	2.9242	3.7419	1.4404	2.59788	0.00938021	0.0372478	FOXG_13951	hypothetical protein similar to DNA-directed RNA polymerase I subunit Rpa190 [Source:BROAD_F_oxysporum;Acc:FOXG_13951]
FOXG_13952	14.9463	4.5908	1.0262	4.47338	7.69922e-06	0.000516133	FOXG_13952	Histone H3 [Source:UniProtKB/TrEMBL;Acc:Q9UVT7]
FOXG_13953	10.5627	5.2184	1.3147	3.96939	7.2058e-05	0.00213811	FOXG_13953	conserved hypothetical protein [Source:BROAD_F_oxysporum;Acc:FOXG_13953]
FOXG_13954	23.8069	6.1808	1.2462	4.95983	7.05546e-07	8.39158e-05	FOXG_13954	conserved hypothetical protein [Source:BROAD_F_oxysporum;Acc:FOXG_13954]
FOXG_14497	3.9823	4.073	1.4118	2.8849	0.00391537	0.0216722	FOXG_14497	conserved hypothetical protein [Source:BROAD_F_oxysporum;Acc:FOXG_14497]
FOXG_14684	2.397	3.5098	1.4622	2.40032	0.0163809	0.0498364	FOXG_14684	predicted protein [Source:BROAD_F_oxysporum;Acc:FOXG_14684]
FOXG_15276	3.4134	3.8977	1.4276	2.73029	0.00632789	0.0295193	FOXG_15276	conserved hypothetical protein [Source:BROAD_F_oxysporum;Acc:FOXG_15276]
FOXG_15415	4.3085	4.1442	1.4077	2.94404	0.00323961	0.0192252	PGX4	Exopolygalacturonase [Source:UniProtKB/TrEMBL;Acc:Q14TT9]
FOXG_15437	19.4319	4.9202	1.0119	4.86247	1.15927e-06	0.000116571	FOXG_15437	hypothetical protein similar to alcohol oxidase [Source:BROAD_F_oxysporum;Acc:FOXG_15437]
FOXG_15450	2.5184	3.5711	1.4562	2.45228	0.0141956	0.046636	FOXG_15450	conserved hypothetical protein [Source:BROAD_F_oxysporum;Acc:FOXG_15450]
FOXG_15625	3.7321	3.969	1.4272	2.78094	0.00542011	0.0268044	FOXG_15625	conserved hypothetical protein [Source:BROAD_F_oxysporum;Acc:FOXG_15625]
FOXG_15626	2.8825	3.725	1.4426	2.58205	0.00982142	0.0379035	FOXG_15626	conserved hypothetical protein [Source:BROAD_F_oxysporum;Acc:FOXG_15626]
FOXG_15628	4.2176	4.0666	1.4237	2.85634	0.00428552	0.0231546	FOXG_15628	pyruvate dehydrogenase E1 component subunit beta [Source:BROAD_F_oxysporum;Acc:FOXG_15628]
FOXG_15629	4.301	4.1501	1.4087	2.94612	0.00321788	0.0192252	FOXG_15629	sterol 24-C-methyltransferase [Source:BROAD_F_oxysporum;Acc:FOXG_15629]
FOXG_15632	4.0925	3.8783	1.4566	2.66256	0.00775477	0.0331041	FOXG_15632	hypothetical protein similar to zuotin [Source:BROAD_F_oxysporum;Acc:FOXG_15632]
FOXG_15666	12.7512	5.451	1.2962	4.20522	2.60831e-05	0.00104912	FOXG_15666	hypothetical protein [Source:BROAD_F_oxysporum;Acc:FOXG_15666]
FOXG_15681	2.6018	3.5634	1.4607	2.43945	0.0147097	0.046636	FOXG_15681	hypothetical protein similar to MFS peptide transporter [Source:BROAD_F_oxysporum;Acc:FOXG_15681]
FOXG_15701	2.4767	3.555	1.4581	2.43812	0.0147638	0.046636	FOXG_15701	conserved hypothetical protein [Source:BROAD_F_oxysporum;Acc:FOXG_15701]
FOXG_15707	45.0181	6.0008	0.9857	6.08789	1.1441e-09	3.45138e-07	FOXG_15707	hypothetical protein similar to steroid monooxygenase [Source:BROAD_F_oxysporum;Acc:FOXG_15707]
FOXG_15708	7.1835	4.7548	1.3551	3.50886	0.000450034	0.00631443	FOXG_15708	conserved hypothetical protein [Source:BROAD_F_oxysporum;Acc:FOXG_15708]
FOXG_16569	9.133	5.0439	1.3303	3.79142	0.000149786	0.00334707	FOXG_16569	hypothetical protein similar to surface protein 1 [Source:BROAD_F_oxysporum;Acc:FOXG_16569]
FOXG_16629	3.5386	3.8497	1.4417	2.67023	0.00757987	0.0328219	FOXG_16629	conserved hypothetical protein [Source:BROAD_F_oxysporum;Acc:FOXG_16629]
FOXG_16630	3.2087	3.8465	1.4307	2.68845	0.00717855	0.0315147	FOXG_16630	conserved hypothetical protein [Source:BROAD_F_oxysporum;Acc:FOXG_16630]
FOXG_16880	2.8483	3.5522	1.4732	2.41117	0.0159014	0.0494797	FOXG_16880	endoglucanase 3 precursor [Source:BROAD_F_oxysporum;Acc:FOXG_16880]
FOXG_16906	3.1252	3.808	1.4364	2.65102	0.00802488	0.0339534	FOXG_16906	LactonaseLactonohydrolase [Source:UniProtKB/TrEMBL;Acc:O93793]
FOXG_16943	5.0292	4.2781	1.4041	3.04674	0.00231335	0.0157412	FOXG_16943	hypothetical protein similar to glucosidase [Source:BROAD_F_oxysporum;Acc:FOXG_16943]
FOXG_17152	4.2326	3.9419	1.4461	2.72581	0.00641445	0.0296935	FOXG_17152	conserved hypothetical protein [Source:BROAD_F_oxysporum;Acc:FOXG_17152]
FOXG_17180	5.7233	4.5019	1.3747	3.27483	0.00105724	0.0098134	FOXG_17180	peroxidase/catalase 2 [Source:BROAD_F_oxysporum;Acc:FOXG_17180]
FOXG_17743	5.9281	4.5529	1.3684	3.32715	0.000877382	0.00867793	FOXG_17743	hypothetical protein [Source:BROAD_F_oxysporum;Acc:FOXG_17743]
FOXG_17749	4.502	4.1565	1.414	2.93953	0.00328706	0.0193797	FOXG_17749	predicted protein [Source:BROAD_F_oxysporum;Acc:FOXG_17749]
FOXG_17750	5.272	4.3138	1.4034	3.07388	0.00211298	0.0151168	FOXG_17750	hypothetical protein [Source:BROAD_F_oxysporum;Acc:FOXG_17750]
FOXG_17752	4.6197	4.0292	1.4427	2.79285	0.00522465	0.0259086	FOXG_17752	hypothetical protein [Source:BROAD_F_oxysporum;Acc:FOXG_17752]
