# Supplementary material for: Transcriptome Analysis of the Melon-Fusarium oxysporum f. sp. melonis Race 1.2 Pathosystem in Susceptible and Resistant Plants
Source: Front Plant Sci. 2017 Mar 17;8:362. doi: 10.3389/fpls.2017.00362 (PMC5356040; doi:10.3389/fpls.2017.00362)
Supplement: Supplementary Table 7 — List of selected FOM1.2 DEGs in melon. [file Table7.XLSX]

## Sheet: Selected fungal DEGs in melon
List of selected FOM1.2 DEGs in melon
Functional Category	ID Fusarium oxysporum database v F02.20	Gene Name	Annotation	log2 Fold Change
				CHT	CHT	NAD	NAD
				24 hpi	48 hpi	24 hpi	48 hpi
CWDEs	FOXG_04120		endoglucanase-4 precursor [Source:BROAD_F_oxysporum;Acc:FOXG_04120]	4.38	­	­	­
	FOXG_05654		hypothetical protein similar to endo-1,4-beta-glucanase [Source:BROAD_F_oxysporum;Acc:FOXG_05654]	3.79	­	­	­
	FOXG_07527		hypothetical protein similar to endoglucanase [Source:BROAD_F_oxysporum;Acc:FOXG_07527]	4.94	­	­	­
	FOXG_09643		Putative endoglucanase type B [Source:UniProtKB/Swiss-Prot;Acc:P46236]	4.99	­	­	­
	FOXG_02912	EG-1	Endoglucanase type C [Source:UniProtKB/Swiss-Prot;Acc:P46237]	4.45	­	­	­
	FOXG_13415	XYL3	Putative endoglucanase type F [Source:UniProtKB/Swiss-Prot;Acc:P46239]	4.58	­	­	­
	FOXG_13249		pectate lyase precursor [Source:BROAD_F_oxysporum;Acc:FOXG_13249]	4.95	­	­	­
	FOXG_16516		pectin lyase precursor [Source:BROAD_F_oxysporum;Acc:FOXG_16516]	3.83	­	­	­
	FOXG_14695	PG1	Endopolygalacturonase [Source:UniProtKB/TrEMBL;Acc:Q14TY6]	4.74	­	­	­
	FOXG_08862	PGX1	Exopolygalacturonase [Source:UniProtKB/TrEMBL;Acc:Q14TL1]	5.58	­	­	­
	FOXG_15415	PGX4	Exopolygalacturonase [Source:UniProtKB/TrEMBL;Acc:Q14TT9]	6.32	-	-	4.14
	FOXG_13191		hypothetical protein similar to exopolygalacturonase [Source:BROAD_F_oxysporum;Acc:FOXG_13191]	4.73	­	­	­
	FOXG_09638		endo-1,4-beta-xylanase 2 precursor [Source:BROAD_F_oxysporum;Acc:FOXG_09638]	4.75	­	­	­
	FOXG_05290		chitin synthase 1 [Source:BROAD_F_oxysporum;Acc:FOXG_05290]	4.58	­	­	3.94
	FOXG_04163		ChsVb [Source:UniProtKB/TrEMBL;Acc:A7L5W4]	4.99	­	­	4.26
CYTOSCHELETON	FOXG_05565		fimbrin [Source:BROAD_F_oxysporum;Acc:FOXG_05565]	3.79	­	­	­
	FOXG_01463		tubulin alpha-2B chain [Source:BROAD_F_oxysporum;Acc:FOXG_00655]	-	2.83	­	­
	FOXG_02339		Beta-tubulin [Source:UniProtKB/TrEMBL;Acc:Q6GUE1]	4.4	­	­	­
MITOCONDRION	FOXG_11292	FOW1	Putative mitochondrial carrier protein [Source:UniProtKB/TrEMBL;Acc:Q8TGD1]	3.45	3.27	3.72	4.18
VACUOLE	FOXG_00954		vacuolar ATP synthase subunit B [Source:BROAD_F_oxysporum;Acc:FOXG_00954]	3.95	­	­	­
	FOXG_03015		vacuolar calcium ion transporter [Source:BROAD_F_oxysporum;Acc:FOXG_03015]	3.95	­	­	­
	FOXG_03408		vacuolar ATP synthase subunit E [Source:BROAD_F_oxysporum;Acc:FOXG_03408]	3.8	­	­	­
	FOXG_09392		vacuolar protein sorting-associated protein 21 [Source:BROAD_F_oxysporum;Acc:FOXG_09392]	3.69	2.72	­	­
	FOXG_12714		vacuolar protease A precursor [Source:BROAD_F_oxysporum;Acc:FOXG_12714]	4.26	­	­	­
	FOXG_09534	FVS1	FVS1 (Fusarium oxysporum VTS1 homologue encoding a SAM domain protein [Source:BROAD_F_oxysporum;Acc:FOXG_09534]	4.29	­	­	­
TF	FOXG_06378	FOW2	Zn(II)2Cys6 transcription factor [Source:UniProtKB/TrEMBL;Acc:Q0WXM3]	4.04	­	­	3.79
PEROXISOME	FOXG_17180		peroxidase/catalase 2 [Source:BROAD_F_oxysporum;Acc:FOXG_17180]	6.67	­	­	4.5
	FOXG_09532		hypothetical protein similar to peroxisomal carrier protein [Source:BROAD_F_oxysporum;Acc:FOXG_09532]	4.02	­	­	­
SCF COMPLEX	FOXG_01898	SKP1	SCF complex subunit Skp1 [Source:UniProtKB/TrEMBL;Acc:Q6B956]	3.7	­	­	­
	FOXG_00058	FRP1	Frp1 [Source:UniProtKB/TrEMBL;Acc:Q6B957]	4.79	­	­	4.36
­ Not differentially expressed genes.
Note: The numbers indicate the log2 fold change of differentially expressed genes.
